# Supplementary material for: Ligand-guided homology modelling of the GABAB2 subunit of the GABAB receptor
Source: PLoS One. 2017 Mar 21;12(3):e0173889. doi: 10.1371/journal.pone.0173889 (PMC5360267; doi:10.1371/journal.pone.0173889)
Supplement: S1 Model — Cluster 1 based model 1. Template 1u19. (PDB) [file pone.0173889.s004.pdb]

REMARK   4      COMPLIES WITH FORMAT V. 3.0, 1-DEC-2006
REMARK 888
REMARK 888 WRITTEN BY MAESTRO (A PRODUCT OF SCHRODINGER, LLC)
TITLE     c1_m1_1u19
HELIX    1   1 LEU A  479  ILE A  504  1
HELIX    2   2 MET A  519  SER A  533  1
HELIX    3   3 THR A  554  ALA A  573  1
HELIX    4   4 THR A  575  ALA A  580  1
HELIX    5   5 ASP A  594  ILE A  613  1
HELIX    6   6 MET A  653  TYR A  661  1
HELIX    7   7 GLY A  665  GLU A  677  1
HELIX    8   8 ASP A  688  ILE A  704  1
HELIX    9   9 VAL A  719  CYS A  722  1
HELIX   10  10 CYS A  731  PHE A  740  1
TURN     1   1 LYS A 476  SER A 478
TURN     2   2 LYS A 505  TYR A 518
TURN     3   3 ILE A 534  CYS A 553
TURN     4   4 LYS A 574  LYS A 574
TURN     5   5 ILE A 581  LYS A 593
TURN     6   6 CYS A 614  HIS A 652
TURN     7   7 ALA A 662  LYS A 664
TURN     8   8 THR A 678  ASN A 687
TURN     9   9 ILE A 705  ASN A 718
TURN    10  10 ILE A 723  PHE A 730
TURN    11  11 VAL A 741  THR A 755
SEQRES   1 A  280  LYS ILE SER LEU PRO LEU TYR SER ILE LEU SER ALA LEU
SEQRES   2 A  280  THR ILE LEU GLY MET ILE MET ALA SER ALA PHE LEU PHE
SEQRES   3 A  280  PHE ASN ILE LYS ASN ARG ASN GLN LYS LEU ILE LYS MET
SEQRES   4 A  280  SER SER PRO TYR MET ASN ASN LEU ILE ILE LEU GLY GLY
SEQRES   5 A  280  MET LEU SER TYR ALA SER ILE PHE LEU PHE GLY LEU ASP
SEQRES   6 A  280  GLY SER PHE VAL SER GLU LYS THR PHE GLU THR LEU CYS
SEQRES   7 A  280  THR VAL ARG THR TRP ILE LEU THR VAL GLY TYR THR THR
SEQRES   8 A  280  ALA PHE GLY ALA MET PHE ALA LYS THR TRP ARG VAL HIS
SEQRES   9 A  280  ALA ILE PHE LYS ASN VAL LYS MET LYS LYS LYS ILE ILE
SEQRES  10 A  280  LYS ASP GLN LYS LEU LEU VAL ILE VAL GLY GLY MET LEU
SEQRES  11 A  280  LEU ILE ASP LEU CYS ILE LEU ILE CYS TRP GLN ALA VAL
SEQRES  12 A  280  ASP PRO LEU ARG ARG THR VAL GLU LYS TYR SER MET GLU
SEQRES  13 A  280  PRO ASP PRO ALA GLY ARG ASP ILE SER ILE ARG PRO LEU
SEQRES  14 A  280  LEU GLU HIS CYS GLU ASN THR HIS MET THR ILE TRP LEU
SEQRES  15 A  280  GLY ILE VAL TYR ALA TYR LYS GLY LEU LEU MET LEU PHE
SEQRES  16 A  280  GLY CYS PHE LEU ALA TRP GLU THR ARG ASN VAL SER ILE
SEQRES  17 A  280  PRO ALA LEU ASN ASP SER LYS TYR ILE GLY MET SER VAL
SEQRES  18 A  280  TYR ASN VAL GLY ILE MET CYS ILE ILE GLY ALA ALA VAL
SEQRES  19 A  280  SER PHE LEU THR ARG ASP GLN PRO ASN VAL GLN PHE CYS
SEQRES  20 A  280  ILE VAL ALA LEU VAL ILE ILE PHE CYS SER THR ILE THR
SEQRES  21 A  280  LEU CYS LEU VAL PHE VAL PRO LYS LEU ILE THR LEU ARG
SEQRES  22 A  280  THR ASN PRO ASP ALA ALA THR
SSBOND   1 CYS A  553    CYS A  648                          1555   1555  2.03
MODEL        1
ATOM      1  N   LYS A 476      56.036   1.031   9.945  1.00145.38           N1+
ATOM      2  CA  LYS A 476      55.638  -0.056  10.870  1.00145.38           C  
ATOM      3  C   LYS A 476      54.269   0.214  11.389  1.00145.38           C  
ATOM      4  O   LYS A 476      53.381   0.631  10.643  1.00145.38           O  
ATOM      5  CB  LYS A 476      56.605  -0.113  12.070  1.00145.38           C  
ATOM      6  CG  LYS A 476      58.004  -0.639  11.733  1.00145.38           C  
ATOM      7  CD  LYS A 476      58.064  -2.142  11.441  1.00145.38           C  
ATOM      8  CE  LYS A 476      57.022  -2.624  10.431  1.00145.38           C  
ATOM      9  NZ  LYS A 476      57.377  -2.159   9.073  1.00145.38           N1+
ATOM     10  H1  LYS A 476      55.352   1.099   9.203  1.00  0.00           H  
ATOM     11  H2  LYS A 476      56.057   1.907  10.448  1.00  0.00           H  
ATOM     12  H3  LYS A 476      56.950   0.855   9.556  1.00  0.00           H  
ATOM     13  HA  LYS A 476      55.461  -0.876  10.206  1.00  0.00           H  
ATOM     14  HB3 LYS A 476      56.289  -0.801  12.856  1.00  0.00           H  
ATOM     15  HB2 LYS A 476      56.694   0.870  12.537  1.00  0.00           H  
ATOM     16  HG3 LYS A 476      58.670  -0.429  12.571  1.00  0.00           H  
ATOM     17  HG2 LYS A 476      58.415  -0.082  10.891  1.00  0.00           H  
ATOM     18  HD3 LYS A 476      57.910  -2.684  12.375  1.00  0.00           H  
ATOM     19  HD2 LYS A 476      59.068  -2.409  11.109  1.00  0.00           H  
ATOM     20  HE3 LYS A 476      55.990  -2.636  10.769  1.00  0.00           H  
ATOM     21  HE2 LYS A 476      57.191  -3.699  10.356  1.00  0.00           H  
ATOM     22  HZ1 LYS A 476      57.351  -1.153   9.025  1.00  0.00           H  
ATOM     23  HZ2 LYS A 476      58.310  -2.476   8.848  1.00  0.00           H  
ATOM     24  HZ3 LYS A 476      56.729  -2.549   8.403  1.00  0.00           H  
ATOM     25  N   ILE A 477      54.065  -0.036  12.698  1.00253.03           N  
ATOM     26  CA  ILE A 477      52.801   0.249  13.305  1.00253.03           C  
ATOM     27  C   ILE A 477      53.007   1.495  14.088  1.00253.03           C  
ATOM     28  O   ILE A 477      53.540   1.464  15.189  1.00253.03           O  
ATOM     29  CB  ILE A 477      52.351  -0.783  14.303  1.00253.03           C  
ATOM     30  CG1 ILE A 477      52.073  -2.141  13.635  1.00253.03           C  
ATOM     31  CG2 ILE A 477      51.155  -0.201  15.068  1.00253.03           C  
ATOM     32  CD1 ILE A 477      53.341  -2.840  13.150  1.00253.03           C  
ATOM     33  H   ILE A 477      54.811  -0.383  13.283  1.00  0.00           H  
ATOM     34  HA  ILE A 477      51.994   0.395  12.583  1.00  0.00           H  
ATOM     35  HB  ILE A 477      53.132  -0.977  15.042  1.00  0.00           H  
ATOM     36 HG13 ILE A 477      51.359  -2.036  12.817  1.00  0.00           H  
ATOM     37 HG12 ILE A 477      51.597  -2.793  14.368  1.00  0.00           H  
ATOM     38 HG21 ILE A 477      50.615  -1.009  15.561  1.00  0.00           H  
ATOM     39 HG22 ILE A 477      51.400   0.483  15.881  1.00  0.00           H  
ATOM     40 HG23 ILE A 477      50.431   0.281  14.408  1.00  0.00           H  
ATOM     41 HD11 ILE A 477      53.151  -3.907  13.033  1.00  0.00           H  
ATOM     42 HD12 ILE A 477      53.665  -2.490  12.172  1.00  0.00           H  
ATOM     43 HD13 ILE A 477      54.166  -2.738  13.856  1.00  0.00           H  
ATOM     44  N   SER A 478      52.584   2.631  13.519  1.00232.88           N  
ATOM     45  CA  SER A 478      52.734   3.922  14.114  1.00232.88           C  
ATOM     46  C   SER A 478      52.808   4.836  12.954  1.00232.88           C  
ATOM     47  O   SER A 478      52.168   5.882  12.918  1.00232.88           O  
ATOM     48  CB  SER A 478      54.016   4.152  14.937  1.00232.88           C  
ATOM     49  OG  SER A 478      53.832   3.755  16.288  1.00232.88           O  
ATOM     50  H   SER A 478      52.142   2.584  12.612  1.00  0.00           H  
ATOM     51  HA  SER A 478      51.845   4.163  14.700  1.00  0.00           H  
ATOM     52  HB3 SER A 478      54.270   5.213  14.979  1.00  0.00           H  
ATOM     53  HB2 SER A 478      54.884   3.649  14.509  1.00  0.00           H  
ATOM     54  HG  SER A 478      53.678   2.819  16.289  1.00  0.00           H  
ATOM     55  N   LEU A 479      53.616   4.447  11.954  1.00110.47           N  
ATOM     56  CA  LEU A 479      53.767   5.308  10.831  1.00110.47           C  
ATOM     57  C   LEU A 479      52.424   5.472  10.212  1.00110.47           C  
ATOM     58  O   LEU A 479      52.032   6.598   9.914  1.00110.47           O  
ATOM     59  CB  LEU A 479      54.754   4.769   9.777  1.00110.47           C  
ATOM     60  CG  LEU A 479      56.185   4.636  10.335  1.00110.47           C  
ATOM     61  CD1 LEU A 479      56.726   6.006  10.787  1.00110.47           C  
ATOM     62  CD2 LEU A 479      56.259   3.558  11.432  1.00110.47           C  
ATOM     63  H   LEU A 479      54.144   3.589  12.012  1.00  0.00           H  
ATOM     64  HA  LEU A 479      54.093   6.293  11.168  1.00  0.00           H  
ATOM     65  HB3 LEU A 479      54.770   5.439   8.915  1.00  0.00           H  
ATOM     66  HB2 LEU A 479      54.540   3.787   9.382  1.00  0.00           H  
ATOM     67  HG  LEU A 479      56.807   4.298   9.505  1.00  0.00           H  
ATOM     68 HD11 LEU A 479      57.793   5.941  11.001  1.00  0.00           H  
ATOM     69 HD12 LEU A 479      56.596   6.762  10.012  1.00  0.00           H  
ATOM     70 HD13 LEU A 479      56.244   6.366  11.696  1.00  0.00           H  
ATOM     71 HD21 LEU A 479      57.208   3.023  11.386  1.00  0.00           H  
ATOM     72 HD22 LEU A 479      56.227   4.017  12.421  1.00  0.00           H  
ATOM     73 HD23 LEU A 479      55.441   2.848  11.410  1.00  0.00           H  
ATOM     74  N   PRO A 480      51.677   4.425   9.998  1.00 96.08           N  
ATOM     75  CA  PRO A 480      50.390   4.626   9.406  1.00 96.08           C  
ATOM     76  C   PRO A 480      49.426   5.290  10.312  1.00 96.08           C  
ATOM     77  O   PRO A 480      48.621   6.087   9.837  1.00 96.08           O  
ATOM     78  CD  PRO A 480      52.212   3.123   9.647  1.00 96.08           C  
ATOM     79  CB  PRO A 480      49.913   3.272   8.884  1.00 96.08           C  
ATOM     80  CG  PRO A 480      50.948   2.270   9.425  1.00 96.08           C  
ATOM     81  HA  PRO A 480      50.492   5.261   8.521  1.00  0.00           H  
ATOM     82  HD2 PRO A 480      52.843   2.759  10.431  1.00  0.00           H  
ATOM     83  HD3 PRO A 480      52.733   3.164   8.691  1.00  0.00           H  
ATOM     84  HB3 PRO A 480      49.933   3.269   7.793  1.00  0.00           H  
ATOM     85  HB2 PRO A 480      48.898   3.010   9.189  1.00  0.00           H  
ATOM     86  HG2 PRO A 480      50.605   1.875  10.383  1.00  0.00           H  
ATOM     87  HG3 PRO A 480      51.116   1.425   8.757  1.00  0.00           H  
ATOM     88  N   LEU A 481      49.473   4.980  11.616  1.00139.80           N  
ATOM     89  CA  LEU A 481      48.507   5.573  12.486  1.00139.80           C  
ATOM     90  C   LEU A 481      48.767   7.050  12.550  1.00139.80           C  
ATOM     91  O   LEU A 481      47.859   7.875  12.465  1.00139.80           O  
ATOM     92  CB  LEU A 481      48.630   4.986  13.890  1.00139.80           C  
ATOM     93  CG  LEU A 481      47.540   5.472  14.840  1.00139.80           C  
ATOM     94  CD1 LEU A 481      46.160   4.933  14.428  1.00139.80           C  
ATOM     95  CD2 LEU A 481      47.933   5.154  16.280  1.00139.80           C  
ATOM     96  H   LEU A 481      50.143   4.319  11.978  1.00  0.00           H  
ATOM     97  HA  LEU A 481      47.530   5.272  12.132  1.00  0.00           H  
ATOM     98  HB3 LEU A 481      49.612   5.219  14.305  1.00  0.00           H  
ATOM     99  HB2 LEU A 481      48.593   3.897  13.835  1.00  0.00           H  
ATOM    100  HG  LEU A 481      47.518   6.556  14.839  1.00  0.00           H  
ATOM    101 HD11 LEU A 481      45.396   5.264  15.133  1.00  0.00           H  
ATOM    102 HD12 LEU A 481      45.842   5.273  13.446  1.00  0.00           H  
ATOM    103 HD13 LEU A 481      46.145   3.843  14.432  1.00  0.00           H  
ATOM    104 HD21 LEU A 481      47.141   5.599  16.868  1.00  0.00           H  
ATOM    105 HD22 LEU A 481      48.052   4.080  16.363  1.00  0.00           H  
ATOM    106 HD23 LEU A 481      48.873   5.629  16.563  1.00  0.00           H  
ATOM    107  N   TYR A 482      50.052   7.396  12.708  1.00114.57           N  
ATOM    108  CA  TYR A 482      50.559   8.731  12.790  1.00114.57           C  
ATOM    109  C   TYR A 482      50.322   9.416  11.490  1.00114.57           C  
ATOM    110  O   TYR A 482      49.862  10.554  11.446  1.00114.57           O  
ATOM    111  CB  TYR A 482      52.075   8.712  13.052  1.00114.57           C  
ATOM    112  CG  TYR A 482      52.658  10.045  12.723  1.00114.57           C  
ATOM    113  CD1 TYR A 482      52.596  11.095  13.609  1.00114.57           C  
ATOM    114  CD2 TYR A 482      53.292  10.234  11.515  1.00114.57           C  
ATOM    115  CE1 TYR A 482      53.143  12.318  13.286  1.00114.57           C  
ATOM    116  CE2 TYR A 482      53.842  11.452  11.186  1.00114.57           C  
ATOM    117  CZ  TYR A 482      53.767  12.501  12.072  1.00114.57           C  
ATOM    118  OH  TYR A 482      54.325  13.755  11.739  1.00114.57           O  
ATOM    119  H   TYR A 482      50.741   6.655  12.771  1.00  0.00           H  
ATOM    120  HA  TYR A 482      50.084   9.237  13.619  1.00  0.00           H  
ATOM    121  HB3 TYR A 482      52.592   8.039  12.376  1.00  0.00           H  
ATOM    122  HB2 TYR A 482      52.310   8.419  14.076  1.00  0.00           H  
ATOM    123  HD1 TYR A 482      52.144  10.931  14.574  1.00  0.00           H  
ATOM    124  HD2 TYR A 482      53.364   9.426  10.801  1.00  0.00           H  
ATOM    125  HE1 TYR A 482      53.097  13.130  13.997  1.00  0.00           H  
ATOM    126  HE2 TYR A 482      54.329  11.583  10.231  1.00  0.00           H  
ATOM    127  HH  TYR A 482      54.210  14.404  12.416  1.00  0.00           H  
ATOM    128  N   SER A 483      50.622   8.745  10.375  1.00 77.85           N  
ATOM    129  CA  SER A 483      50.407   9.430   9.144  1.00 77.85           C  
ATOM    130  C   SER A 483      48.945   9.701   9.008  1.00 77.85           C  
ATOM    131  O   SER A 483      48.543  10.824   8.710  1.00 77.85           O  
ATOM    132  CB  SER A 483      50.816   8.618   7.905  1.00 77.85           C  
ATOM    133  OG  SER A 483      52.203   8.329   7.947  1.00 77.85           O  
ATOM    134  H   SER A 483      51.022   7.814  10.387  1.00  0.00           H  
ATOM    135  HA  SER A 483      50.961  10.373   9.135  1.00  0.00           H  
ATOM    136  HB3 SER A 483      50.612   9.176   6.990  1.00  0.00           H  
ATOM    137  HB2 SER A 483      50.271   7.675   7.838  1.00  0.00           H  
ATOM    138  HG  SER A 483      52.358   7.757   8.688  1.00  0.00           H  
ATOM    139  N   ILE A 484      48.112   8.676   9.261  1.00133.56           N  
ATOM    140  CA  ILE A 484      46.708   8.808   9.008  1.00133.56           C  
ATOM    141  C   ILE A 484      46.066   9.832   9.899  1.00133.56           C  
ATOM    142  O   ILE A 484      45.310  10.676   9.419  1.00133.56           O  
ATOM    143  CB  ILE A 484      45.967   7.510   9.146  1.00133.56           C  
ATOM    144  CG1 ILE A 484      44.565   7.645   8.529  1.00133.56           C  
ATOM    145  CG2 ILE A 484      45.976   7.100  10.628  1.00133.56           C  
ATOM    146  CD1 ILE A 484      44.588   7.958   7.030  1.00133.56           C  
ATOM    147  H   ILE A 484      48.471   7.770   9.542  1.00  0.00           H  
ATOM    148  HA  ILE A 484      46.642   9.164   7.981  1.00  0.00           H  
ATOM    149  HB  ILE A 484      46.497   6.760   8.555  1.00  0.00           H  
ATOM    150 HG13 ILE A 484      43.943   8.369   9.056  1.00  0.00           H  
ATOM    151 HG12 ILE A 484      44.050   6.694   8.657  1.00  0.00           H  
ATOM    152 HG21 ILE A 484      45.847   6.057  10.360  1.00  0.00           H  
ATOM    153 HG22 ILE A 484      46.824   6.720  11.041  1.00  0.00           H  
ATOM    154 HG23 ILE A 484      44.991   6.976  11.064  1.00  0.00           H  
ATOM    155 HD11 ILE A 484      43.604   7.782   6.596  1.00  0.00           H  
ATOM    156 HD12 ILE A 484      44.832   9.000   6.826  1.00  0.00           H  
ATOM    157 HD13 ILE A 484      45.297   7.324   6.497  1.00  0.00           H  
ATOM    158  N   LEU A 485      46.351   9.825  11.216  1.00118.90           N  
ATOM    159  CA  LEU A 485      45.637  10.769  12.020  1.00118.90           C  
ATOM    160  C   LEU A 485      46.020  12.163  11.637  1.00118.90           C  
ATOM    161  O   LEU A 485      45.215  13.087  11.736  1.00118.90           O  
ATOM    162  CB  LEU A 485      45.762  10.561  13.542  1.00118.90           C  
ATOM    163  CG  LEU A 485      44.908   9.393  14.069  1.00118.90           C  
ATOM    164  CD1 LEU A 485      45.280   8.076  13.369  1.00118.90           C  
ATOM    165  CD2 LEU A 485      44.978   9.297  15.603  1.00118.90           C  
ATOM    166  H   LEU A 485      46.963   9.134  11.636  1.00  0.00           H  
ATOM    167  HA  LEU A 485      44.569  10.684  11.801  1.00  0.00           H  
ATOM    168  HB3 LEU A 485      45.522  11.463  14.109  1.00  0.00           H  
ATOM    169  HB2 LEU A 485      46.690  10.146  13.868  1.00  0.00           H  
ATOM    170  HG  LEU A 485      43.870   9.619  13.817  1.00  0.00           H  
ATOM    171 HD11 LEU A 485      44.509   7.339  13.593  1.00  0.00           H  
ATOM    172 HD12 LEU A 485      45.135   8.309  12.369  1.00  0.00           H  
ATOM    173 HD13 LEU A 485      46.166   7.651  13.774  1.00  0.00           H  
ATOM    174 HD21 LEU A 485      44.243   8.588  15.983  1.00  0.00           H  
ATOM    175 HD22 LEU A 485      45.961   8.953  15.928  1.00  0.00           H  
ATOM    176 HD23 LEU A 485      44.803  10.250  16.089  1.00  0.00           H  
ATOM    177  N   SER A 486      47.274  12.364  11.206  1.00 71.45           N  
ATOM    178  CA  SER A 486      47.708  13.684  10.865  1.00 71.45           C  
ATOM    179  C   SER A 486      46.927  14.146   9.679  1.00 71.45           C  
ATOM    180  O   SER A 486      46.482  15.290   9.621  1.00 71.45           O  
ATOM    181  CB  SER A 486      49.207  13.751  10.514  1.00 71.45           C  
ATOM    182  OG  SER A 486      49.574  15.083  10.185  1.00 71.45           O  
ATOM    183  H   SER A 486      47.926  11.593  11.138  1.00  0.00           H  
ATOM    184  HA  SER A 486      47.519  14.354  11.708  1.00  0.00           H  
ATOM    185  HB3 SER A 486      49.460  13.096   9.680  1.00  0.00           H  
ATOM    186  HB2 SER A 486      49.829  13.446  11.352  1.00  0.00           H  
ATOM    187  HG  SER A 486      49.096  15.351   9.415  1.00  0.00           H  
ATOM    188  N   ALA A 487      46.727  13.251   8.697  1.00 25.59           N  
ATOM    189  CA  ALA A 487      46.037  13.612   7.493  1.00 25.59           C  
ATOM    190  C   ALA A 487      44.635  13.975   7.845  1.00 25.59           C  
ATOM    191  O   ALA A 487      44.074  14.918   7.290  1.00 25.59           O  
ATOM    192  CB  ALA A 487      45.971  12.472   6.460  1.00 25.59           C  
ATOM    193  H   ALA A 487      47.101  12.315   8.784  1.00  0.00           H  
ATOM    194  HA  ALA A 487      46.532  14.474   7.039  1.00  0.00           H  
ATOM    195  HB1 ALA A 487      45.448  12.783   5.555  1.00  0.00           H  
ATOM    196  HB2 ALA A 487      46.975  12.164   6.166  1.00  0.00           H  
ATOM    197  HB3 ALA A 487      45.464  11.589   6.852  1.00  0.00           H  
ATOM    198  N   LEU A 488      44.029  13.226   8.784  1.00125.22           N  
ATOM    199  CA  LEU A 488      42.657  13.460   9.114  1.00125.22           C  
ATOM    200  C   LEU A 488      42.554  14.823   9.731  1.00125.22           C  
ATOM    201  O   LEU A 488      41.602  15.554   9.465  1.00125.22           O  
ATOM    202  CB  LEU A 488      42.078  12.434  10.109  1.00125.22           C  
ATOM    203  CG  LEU A 488      40.533  12.371  10.148  1.00125.22           C  
ATOM    204  CD1 LEU A 488      39.894  13.707  10.554  1.00125.22           C  
ATOM    205  CD2 LEU A 488      39.973  11.802   8.832  1.00125.22           C  
ATOM    206  H   LEU A 488      44.518  12.449   9.210  1.00  0.00           H  
ATOM    207  HA  LEU A 488      42.084  13.442   8.186  1.00  0.00           H  
ATOM    208  HB3 LEU A 488      42.468  12.605  11.113  1.00  0.00           H  
ATOM    209  HB2 LEU A 488      42.447  11.443   9.840  1.00  0.00           H  
ATOM    210  HG  LEU A 488      40.283  11.655  10.932  1.00  0.00           H  
ATOM    211 HD11 LEU A 488      39.066  13.537  11.239  1.00  0.00           H  
ATOM    212 HD12 LEU A 488      40.550  14.381  10.993  1.00  0.00           H  
ATOM    213 HD13 LEU A 488      39.471  14.213   9.687  1.00  0.00           H  
ATOM    214 HD21 LEU A 488      38.905  11.608   8.925  1.00  0.00           H  
ATOM    215 HD22 LEU A 488      40.102  12.485   7.993  1.00  0.00           H  
ATOM    216 HD23 LEU A 488      40.450  10.856   8.573  1.00  0.00           H  
ATOM    217  N   THR A 489      43.539  15.215  10.569  1.00113.85           N  
ATOM    218  CA  THR A 489      43.451  16.502  11.201  1.00113.85           C  
ATOM    219  C   THR A 489      43.483  17.535  10.133  1.00113.85           C  
ATOM    220  O   THR A 489      42.749  18.519  10.189  1.00113.85           O  
ATOM    221  CB  THR A 489      44.598  16.874  12.107  1.00113.85           C  
ATOM    222  OG1 THR A 489      45.785  17.068  11.353  1.00113.85           O  
ATOM    223  CG2 THR A 489      44.806  15.773  13.156  1.00113.85           C  
ATOM    224  H   THR A 489      44.309  14.596  10.788  1.00  0.00           H  
ATOM    225  HA  THR A 489      42.504  16.616  11.733  1.00  0.00           H  
ATOM    226  HB  THR A 489      44.390  17.815  12.621  1.00  0.00           H  
ATOM    227  HG1 THR A 489      45.989  16.275  10.872  1.00  0.00           H  
ATOM    228 HG21 THR A 489      45.809  15.861  13.575  1.00  0.00           H  
ATOM    229 HG22 THR A 489      44.149  15.970  14.002  1.00  0.00           H  
ATOM    230 HG23 THR A 489      44.715  14.780  12.869  1.00  0.00           H  
ATOM    231  N   ILE A 490      44.347  17.339   9.123  1.00 88.71           N  
ATOM    232  CA  ILE A 490      44.487  18.355   8.129  1.00 88.71           C  
ATOM    233  C   ILE A 490      43.189  18.529   7.417  1.00 88.71           C  
ATOM    234  O   ILE A 490      42.731  19.656   7.246  1.00 88.71           O  
ATOM    235  CB  ILE A 490      45.525  18.019   7.099  1.00 88.71           C  
ATOM    236  CG1 ILE A 490      46.920  17.950   7.745  1.00 88.71           C  
ATOM    237  CG2 ILE A 490      45.422  19.058   5.970  1.00 88.71           C  
ATOM    238  CD1 ILE A 490      47.378  19.278   8.351  1.00 88.71           C  
ATOM    239  H   ILE A 490      44.945  16.524   9.098  1.00  0.00           H  
ATOM    240  HA  ILE A 490      44.719  19.305   8.614  1.00  0.00           H  
ATOM    241  HB  ILE A 490      45.331  17.040   6.661  1.00  0.00           H  
ATOM    242 HG13 ILE A 490      47.641  17.643   6.987  1.00  0.00           H  
ATOM    243 HG12 ILE A 490      46.980  17.206   8.517  1.00  0.00           H  
ATOM    244 HG21 ILE A 490      46.325  19.025   5.359  1.00  0.00           H  
ATOM    245 HG22 ILE A 490      44.606  18.869   5.271  1.00  0.00           H  
ATOM    246 HG23 ILE A 490      45.337  20.081   6.339  1.00  0.00           H  
ATOM    247 HD11 ILE A 490      48.416  19.200   8.676  1.00  0.00           H  
ATOM    248 HD12 ILE A 490      47.329  20.099   7.637  1.00  0.00           H  
ATOM    249 HD13 ILE A 490      46.800  19.553   9.233  1.00  0.00           H  
ATOM    250  N   LEU A 491      42.567  17.420   6.972  1.00 50.30           N  
ATOM    251  CA  LEU A 491      41.337  17.478   6.228  1.00 50.30           C  
ATOM    252  C   LEU A 491      40.180  17.900   7.081  1.00 50.30           C  
ATOM    253  O   LEU A 491      39.351  18.703   6.658  1.00 50.30           O  
ATOM    254  CB  LEU A 491      40.968  16.138   5.568  1.00 50.30           C  
ATOM    255  CG  LEU A 491      41.940  15.743   4.440  1.00 50.30           C  
ATOM    256  CD1 LEU A 491      41.510  14.434   3.760  1.00 50.30           C  
ATOM    257  CD2 LEU A 491      42.119  16.898   3.440  1.00 50.30           C  
ATOM    258  H   LEU A 491      42.990  16.515   7.139  1.00  0.00           H  
ATOM    259  HA  LEU A 491      41.425  18.253   5.469  1.00  0.00           H  
ATOM    260  HB3 LEU A 491      39.961  16.195   5.148  1.00  0.00           H  
ATOM    261  HB2 LEU A 491      40.939  15.346   6.319  1.00  0.00           H  
ATOM    262  HG  LEU A 491      42.917  15.554   4.886  1.00  0.00           H  
ATOM    263 HD11 LEU A 491      42.234  14.127   3.005  1.00  0.00           H  
ATOM    264 HD12 LEU A 491      41.429  13.624   4.486  1.00  0.00           H  
ATOM    265 HD13 LEU A 491      40.542  14.542   3.270  1.00  0.00           H  
ATOM    266 HD21 LEU A 491      42.642  16.553   2.548  1.00  0.00           H  
ATOM    267 HD22 LEU A 491      41.160  17.304   3.117  1.00  0.00           H  
ATOM    268 HD23 LEU A 491      42.723  17.709   3.845  1.00  0.00           H  
ATOM    269  N   GLY A 492      40.098  17.370   8.313  1.00 35.07           N  
ATOM    270  CA  GLY A 492      38.971  17.600   9.170  1.00 35.07           C  
ATOM    271  C   GLY A 492      38.824  19.050   9.502  1.00 35.07           C  
ATOM    272  O   GLY A 492      37.706  19.555   9.582  1.00 35.07           O  
ATOM    273  H   GLY A 492      40.810  16.720   8.630  1.00  0.00           H  
ATOM    274  HA3 GLY A 492      39.110  17.037  10.093  1.00  0.00           H  
ATOM    275  HA2 GLY A 492      38.061  17.224   8.699  1.00  0.00           H  
ATOM    276  N   MET A 493      39.939  19.754   9.759  1.00 69.16           N  
ATOM    277  CA  MET A 493      39.813  21.133  10.134  1.00 69.16           C  
ATOM    278  C   MET A 493      39.231  21.947   9.018  1.00 69.16           C  
ATOM    279  O   MET A 493      38.273  22.691   9.223  1.00 69.16           O  
ATOM    280  CB  MET A 493      41.159  21.783  10.493  1.00 69.16           C  
ATOM    281  CG  MET A 493      41.033  23.255  10.895  1.00 69.16           C  
ATOM    282  SD  MET A 493      42.605  24.057  11.333  1.00 69.16           S  
ATOM    283  CE  MET A 493      41.893  25.709  11.584  1.00 69.16           C  
ATOM    284  H   MET A 493      40.854  19.323   9.713  1.00  0.00           H  
ATOM    285  HA  MET A 493      39.164  21.204  11.007  1.00  0.00           H  
ATOM    286  HB3 MET A 493      41.864  21.688   9.665  1.00  0.00           H  
ATOM    287  HB2 MET A 493      41.604  21.231  11.323  1.00  0.00           H  
ATOM    288  HG3 MET A 493      40.344  23.352  11.734  1.00  0.00           H  
ATOM    289  HG2 MET A 493      40.624  23.858  10.085  1.00  0.00           H  
ATOM    290  HE1 MET A 493      42.672  26.409  11.885  1.00  0.00           H  
ATOM    291  HE2 MET A 493      41.437  26.077  10.665  1.00  0.00           H  
ATOM    292  HE3 MET A 493      41.133  25.683  12.365  1.00  0.00           H  
ATOM    293  N   ILE A 494      39.770  21.800   7.790  1.00127.65           N  
ATOM    294  CA  ILE A 494      39.367  22.644   6.696  1.00127.65           C  
ATOM    295  C   ILE A 494      37.932  22.427   6.337  1.00127.65           C  
ATOM    296  O   ILE A 494      37.168  23.384   6.211  1.00127.65           O  
ATOM    297  CB  ILE A 494      40.193  22.414   5.459  1.00127.65           C  
ATOM    298  CG1 ILE A 494      39.751  23.360   4.328  1.00127.65           C  
ATOM    299  CG2 ILE A 494      40.115  20.921   5.099  1.00127.65           C  
ATOM    300  CD1 ILE A 494      40.026  24.834   4.615  1.00127.65           C  
ATOM    301  H   ILE A 494      40.529  21.148   7.648  1.00  0.00           H  
ATOM    302  HA  ILE A 494      39.493  23.676   7.027  1.00  0.00           H  
ATOM    303  HB  ILE A 494      41.235  22.639   5.695  1.00  0.00           H  
ATOM    304 HG13 ILE A 494      38.721  23.217   4.001  1.00  0.00           H  
ATOM    305 HG12 ILE A 494      40.341  23.100   3.449  1.00  0.00           H  
ATOM    306 HG21 ILE A 494      40.764  20.790   4.233  1.00  0.00           H  
ATOM    307 HG22 ILE A 494      40.645  20.359   5.851  1.00  0.00           H  
ATOM    308 HG23 ILE A 494      39.198  20.468   4.740  1.00  0.00           H  
ATOM    309 HD11 ILE A 494      39.864  25.434   3.719  1.00  0.00           H  
ATOM    310 HD12 ILE A 494      39.365  25.228   5.387  1.00  0.00           H  
ATOM    311 HD13 ILE A 494      41.056  24.993   4.935  1.00  0.00           H  
ATOM    312  N   MET A 495      37.513  21.160   6.170  1.00 71.27           N  
ATOM    313  CA  MET A 495      36.156  20.937   5.773  1.00 71.27           C  
ATOM    314  C   MET A 495      35.221  21.387   6.841  1.00 71.27           C  
ATOM    315  O   MET A 495      34.186  21.982   6.547  1.00 71.27           O  
ATOM    316  CB  MET A 495      35.806  19.472   5.454  1.00 71.27           C  
ATOM    317  CG  MET A 495      36.228  19.036   4.050  1.00 71.27           C  
ATOM    318  SD  MET A 495      35.602  17.403   3.556  1.00 71.27           S  
ATOM    319  CE  MET A 495      35.789  17.695   1.773  1.00 71.27           C  
ATOM    320  H   MET A 495      38.144  20.378   6.295  1.00  0.00           H  
ATOM    321  HA  MET A 495      35.947  21.533   4.881  1.00  0.00           H  
ATOM    322  HB3 MET A 495      34.742  19.381   5.295  1.00  0.00           H  
ATOM    323  HB2 MET A 495      36.124  18.771   6.228  1.00  0.00           H  
ATOM    324  HG3 MET A 495      37.315  19.030   3.967  1.00  0.00           H  
ATOM    325  HG2 MET A 495      35.866  19.772   3.331  1.00  0.00           H  
ATOM    326  HE1 MET A 495      35.507  16.799   1.219  1.00  0.00           H  
ATOM    327  HE2 MET A 495      35.146  18.513   1.446  1.00  0.00           H  
ATOM    328  HE3 MET A 495      36.823  17.940   1.529  1.00  0.00           H  
ATOM    329  N   ALA A 496      35.551  21.103   8.112  1.00 35.05           N  
ATOM    330  CA  ALA A 496      34.663  21.455   9.178  1.00 35.05           C  
ATOM    331  C   ALA A 496      34.544  22.940   9.247  1.00 35.05           C  
ATOM    332  O   ALA A 496      33.448  23.476   9.389  1.00 35.05           O  
ATOM    333  CB  ALA A 496      35.150  20.960  10.551  1.00 35.05           C  
ATOM    334  H   ALA A 496      36.410  20.614   8.327  1.00  0.00           H  
ATOM    335  HA  ALA A 496      33.645  21.180   9.202  1.00  0.00           H  
ATOM    336  HB1 ALA A 496      34.618  21.476  11.345  1.00  0.00           H  
ATOM    337  HB2 ALA A 496      34.937  19.897  10.666  1.00  0.00           H  
ATOM    338  HB3 ALA A 496      36.221  21.062  10.598  1.00  0.00           H  
ATOM    339  N   SER A 497      35.676  23.652   9.131  1.00 70.47           N  
ATOM    340  CA  SER A 497      35.649  25.080   9.253  1.00 70.47           C  
ATOM    341  C   SER A 497      34.887  25.683   8.117  1.00 70.47           C  
ATOM    342  O   SER A 497      34.102  26.609   8.315  1.00 70.47           O  
ATOM    343  CB  SER A 497      37.053  25.708   9.248  1.00 70.47           C  
ATOM    344  OG  SER A 497      36.954  27.120   9.369  1.00 70.47           O  
ATOM    345  H   SER A 497      36.568  23.184   9.019  1.00  0.00           H  
ATOM    346  HA  SER A 497      35.157  25.344  10.193  1.00  0.00           H  
ATOM    347  HB3 SER A 497      37.603  25.458   8.339  1.00  0.00           H  
ATOM    348  HB2 SER A 497      37.637  25.329  10.088  1.00  0.00           H  
ATOM    349  HG  SER A 497      36.488  27.459   8.619  1.00  0.00           H  
ATOM    350  N   ALA A 498      35.084  25.161   6.890  1.00 26.33           N  
ATOM    351  CA  ALA A 498      34.458  25.742   5.737  1.00 26.33           C  
ATOM    352  C   ALA A 498      32.976  25.661   5.894  1.00 26.33           C  
ATOM    353  O   ALA A 498      32.266  26.629   5.625  1.00 26.33           O  
ATOM    354  CB  ALA A 498      34.822  25.017   4.432  1.00 26.33           C  
ATOM    355  H   ALA A 498      35.734  24.395   6.759  1.00  0.00           H  
ATOM    356  HA  ALA A 498      34.757  26.789   5.657  1.00  0.00           H  
ATOM    357  HB1 ALA A 498      34.320  25.461   3.571  1.00  0.00           H  
ATOM    358  HB2 ALA A 498      35.895  25.077   4.247  1.00  0.00           H  
ATOM    359  HB3 ALA A 498      34.558  23.958   4.464  1.00  0.00           H  
ATOM    360  N   PHE A 499      32.465  24.505   6.352  1.00134.70           N  
ATOM    361  CA  PHE A 499      31.047  24.376   6.507  1.00134.70           C  
ATOM    362  C   PHE A 499      30.578  25.355   7.524  1.00134.70           C  
ATOM    363  O   PHE A 499      29.556  26.011   7.336  1.00134.70           O  
ATOM    364  CB  PHE A 499      30.582  22.986   6.963  1.00134.70           C  
ATOM    365  CG  PHE A 499      30.527  22.126   5.754  1.00134.70           C  
ATOM    366  CD1 PHE A 499      29.395  22.119   4.971  1.00134.70           C  
ATOM    367  CD2 PHE A 499      31.593  21.338   5.398  1.00134.70           C  
ATOM    368  CE1 PHE A 499      29.317  21.333   3.848  1.00134.70           C  
ATOM    369  CE2 PHE A 499      31.518  20.553   4.275  1.00134.70           C  
ATOM    370  CZ  PHE A 499      30.384  20.545   3.499  1.00134.70           C  
ATOM    371  H   PHE A 499      33.067  23.720   6.565  1.00  0.00           H  
ATOM    372  HA  PHE A 499      30.558  24.633   5.564  1.00  0.00           H  
ATOM    373  HB3 PHE A 499      29.588  23.015   7.407  1.00  0.00           H  
ATOM    374  HB2 PHE A 499      31.355  22.684   7.653  1.00  0.00           H  
ATOM    375  HD1 PHE A 499      28.562  22.760   5.221  1.00  0.00           H  
ATOM    376  HD2 PHE A 499      32.475  21.224   5.838  1.00  0.00           H  
ATOM    377  HE1 PHE A 499      28.476  21.428   3.194  1.00  0.00           H  
ATOM    378  HE2 PHE A 499      32.375  20.009   3.936  1.00  0.00           H  
ATOM    379  HZ  PHE A 499      30.247  19.945   2.626  1.00  0.00           H  
ATOM    380  N   LEU A 500      31.323  25.489   8.631  1.00 37.39           N  
ATOM    381  CA  LEU A 500      30.913  26.377   9.676  1.00 37.39           C  
ATOM    382  C   LEU A 500      30.871  27.775   9.137  1.00 37.39           C  
ATOM    383  O   LEU A 500      29.928  28.517   9.410  1.00 37.39           O  
ATOM    384  CB  LEU A 500      31.879  26.380  10.870  1.00 37.39           C  
ATOM    385  CG  LEU A 500      31.455  27.336  12.002  1.00 37.39           C  
ATOM    386  CD1 LEU A 500      30.115  26.914  12.622  1.00 37.39           C  
ATOM    387  CD2 LEU A 500      32.567  27.485  13.053  1.00 37.39           C  
ATOM    388  H   LEU A 500      32.164  24.939   8.753  1.00  0.00           H  
ATOM    389  HA  LEU A 500      29.917  26.082  10.009  1.00  0.00           H  
ATOM    390  HB3 LEU A 500      32.879  26.656  10.538  1.00  0.00           H  
ATOM    391  HB2 LEU A 500      31.993  25.395  11.300  1.00  0.00           H  
ATOM    392  HG  LEU A 500      31.333  28.352  11.628  1.00  0.00           H  
ATOM    393 HD11 LEU A 500      30.024  27.273  13.647  1.00  0.00           H  
ATOM    394 HD12 LEU A 500      29.332  27.418  12.062  1.00  0.00           H  
ATOM    395 HD13 LEU A 500      30.006  25.830  12.645  1.00  0.00           H  
ATOM    396 HD21 LEU A 500      32.287  28.201  13.826  1.00  0.00           H  
ATOM    397 HD22 LEU A 500      32.777  26.533  13.541  1.00  0.00           H  
ATOM    398 HD23 LEU A 500      33.494  27.838  12.600  1.00  0.00           H  
ATOM    399  N   PHE A 501      31.886  28.159   8.342  1.00 86.23           N  
ATOM    400  CA  PHE A 501      31.970  29.499   7.842  1.00 86.23           C  
ATOM    401  C   PHE A 501      30.810  29.776   6.938  1.00 86.23           C  
ATOM    402  O   PHE A 501      30.208  30.846   6.995  1.00 86.23           O  
ATOM    403  CB  PHE A 501      33.254  29.764   7.034  1.00 86.23           C  
ATOM    404  CG  PHE A 501      33.278  31.220   6.715  1.00 86.23           C  
ATOM    405  CD1 PHE A 501      32.601  31.717   5.625  1.00 86.23           C  
ATOM    406  CD2 PHE A 501      33.981  32.093   7.515  1.00 86.23           C  
ATOM    407  CE1 PHE A 501      32.625  33.062   5.336  1.00 86.23           C  
ATOM    408  CE2 PHE A 501      34.010  33.438   7.231  1.00 86.23           C  
ATOM    409  CZ  PHE A 501      33.331  33.924   6.141  1.00 86.23           C  
ATOM    410  H   PHE A 501      32.648  27.517   8.156  1.00  0.00           H  
ATOM    411  HA  PHE A 501      31.939  30.178   8.697  1.00  0.00           H  
ATOM    412  HB3 PHE A 501      33.298  29.170   6.120  1.00  0.00           H  
ATOM    413  HB2 PHE A 501      34.134  29.496   7.621  1.00  0.00           H  
ATOM    414  HD1 PHE A 501      32.141  31.025   4.939  1.00  0.00           H  
ATOM    415  HD2 PHE A 501      34.519  31.725   8.377  1.00  0.00           H  
ATOM    416  HE1 PHE A 501      32.211  33.424   4.422  1.00  0.00           H  
ATOM    417  HE2 PHE A 501      34.572  34.111   7.862  1.00  0.00           H  
ATOM    418  HZ  PHE A 501      33.378  34.976   5.899  1.00  0.00           H  
ATOM    419  N   PHE A 502      30.450  28.811   6.078  1.00 75.47           N  
ATOM    420  CA  PHE A 502      29.381  29.036   5.149  1.00 75.47           C  
ATOM    421  C   PHE A 502      28.138  29.297   5.939  1.00 75.47           C  
ATOM    422  O   PHE A 502      27.369  30.204   5.626  1.00 75.47           O  
ATOM    423  CB  PHE A 502      29.112  27.812   4.256  1.00 75.47           C  
ATOM    424  CG  PHE A 502      28.087  28.194   3.244  1.00 75.47           C  
ATOM    425  CD1 PHE A 502      28.467  28.800   2.069  1.00 75.47           C  
ATOM    426  CD2 PHE A 502      26.751  27.947   3.466  1.00 75.47           C  
ATOM    427  CE1 PHE A 502      27.531  29.156   1.128  1.00 75.47           C  
ATOM    428  CE2 PHE A 502      25.810  28.301   2.527  1.00 75.47           C  
ATOM    429  CZ  PHE A 502      26.199  28.907   1.356  1.00 75.47           C  
ATOM    430  H   PHE A 502      30.959  27.936   6.050  1.00  0.00           H  
ATOM    431  HA  PHE A 502      29.661  29.858   4.523  1.00  0.00           H  
ATOM    432  HB3 PHE A 502      28.779  26.945   4.831  1.00  0.00           H  
ATOM    433  HB2 PHE A 502      30.028  27.506   3.748  1.00  0.00           H  
ATOM    434  HD1 PHE A 502      29.513  28.984   1.870  1.00  0.00           H  
ATOM    435  HD2 PHE A 502      26.434  27.441   4.367  1.00  0.00           H  
ATOM    436  HE1 PHE A 502      27.843  29.615   0.201  1.00  0.00           H  
ATOM    437  HE2 PHE A 502      24.822  27.939   2.721  1.00  0.00           H  
ATOM    438  HZ  PHE A 502      25.468  29.146   0.598  1.00  0.00           H  
ATOM    439  N   ASN A 503      27.929  28.507   7.007  1.00 50.30           N  
ATOM    440  CA  ASN A 503      26.744  28.595   7.810  1.00 50.30           C  
ATOM    441  C   ASN A 503      26.643  29.953   8.430  1.00 50.30           C  
ATOM    442  O   ASN A 503      25.555  30.524   8.490  1.00 50.30           O  
ATOM    443  CB  ASN A 503      26.729  27.575   8.961  1.00 50.30           C  
ATOM    444  CG  ASN A 503      26.607  26.182   8.362  1.00 50.30           C  
ATOM    445  OD1 ASN A 503      25.978  26.090   7.160  1.00 50.30           O  
ATOM    446  ND2 ASN A 503      27.059  25.199   8.947  1.00 50.30           N  
ATOM    447  H   ASN A 503      28.602  27.784   7.227  1.00  0.00           H  
ATOM    448  HA  ASN A 503      25.864  28.493   7.170  1.00  0.00           H  
ATOM    449  HB3 ASN A 503      25.891  27.745   9.637  1.00  0.00           H  
ATOM    450  HB2 ASN A 503      27.628  27.635   9.571  1.00  0.00           H  
ATOM    451 HD22 ASN A 503      26.970  24.285   8.531  1.00  0.00           H  
ATOM    452 HD21 ASN A 503      27.514  25.317   9.844  1.00  0.00           H  
ATOM    453  N   ILE A 504      27.772  30.524   8.894  1.00 97.88           N  
ATOM    454  CA  ILE A 504      27.679  31.785   9.571  1.00 97.88           C  
ATOM    455  C   ILE A 504      27.108  32.782   8.619  1.00 97.88           C  
ATOM    456  O   ILE A 504      26.253  33.583   8.993  1.00 97.88           O  
ATOM    457  CB  ILE A 504      28.991  32.309  10.102  1.00 97.88           C  
ATOM    458  CG1 ILE A 504      28.732  33.435  11.116  1.00 97.88           C  
ATOM    459  CG2 ILE A 504      29.882  32.752   8.931  1.00 97.88           C  
ATOM    460  CD1 ILE A 504      29.971  33.828  11.919  1.00 97.88           C  
ATOM    461  H   ILE A 504      28.661  30.044   8.836  1.00  0.00           H  
ATOM    462  HA  ILE A 504      26.987  31.652  10.406  1.00  0.00           H  
ATOM    463  HB  ILE A 504      29.486  31.493  10.632  1.00  0.00           H  
ATOM    464 HG13 ILE A 504      27.966  33.122  11.827  1.00  0.00           H  
ATOM    465 HG12 ILE A 504      28.338  34.323  10.621  1.00  0.00           H  
ATOM    466 HG21 ILE A 504      30.211  33.770   9.134  1.00  0.00           H  
ATOM    467 HG22 ILE A 504      30.811  32.188   8.997  1.00  0.00           H  
ATOM    468 HG23 ILE A 504      29.675  32.837   7.892  1.00  0.00           H  
ATOM    469 HD11 ILE A 504      29.724  34.590  12.658  1.00  0.00           H  
ATOM    470 HD12 ILE A 504      30.380  32.971  12.455  1.00  0.00           H  
ATOM    471 HD13 ILE A 504      30.760  34.233  11.286  1.00  0.00           H  
ATOM    472  N   LYS A 505      27.546  32.749   7.347  1.00223.92           N  
ATOM    473  CA  LYS A 505      26.989  33.676   6.411  1.00223.92           C  
ATOM    474  C   LYS A 505      25.533  33.360   6.329  1.00223.92           C  
ATOM    475  O   LYS A 505      25.119  32.225   6.561  1.00223.92           O  
ATOM    476  CB  LYS A 505      27.593  33.582   4.998  1.00223.92           C  
ATOM    477  CG  LYS A 505      29.058  34.023   4.938  1.00223.92           C  
ATOM    478  CD  LYS A 505      29.754  33.682   3.620  1.00223.92           C  
ATOM    479  CE  LYS A 505      29.970  32.182   3.411  1.00223.92           C  
ATOM    480  NZ  LYS A 505      28.694  31.538   3.032  1.00223.92           N1+
ATOM    481  H   LYS A 505      28.216  32.055   7.046  1.00  0.00           H  
ATOM    482  HA  LYS A 505      27.122  34.695   6.783  1.00  0.00           H  
ATOM    483  HB3 LYS A 505      27.020  34.188   4.294  1.00  0.00           H  
ATOM    484  HB2 LYS A 505      27.433  32.556   4.709  1.00  0.00           H  
ATOM    485  HG3 LYS A 505      29.625  33.576   5.753  1.00  0.00           H  
ATOM    486  HG2 LYS A 505      29.105  35.100   5.101  1.00  0.00           H  
ATOM    487  HD3 LYS A 505      30.669  34.257   3.525  1.00  0.00           H  
ATOM    488  HD2 LYS A 505      29.148  34.067   2.798  1.00  0.00           H  
ATOM    489  HE3 LYS A 505      30.321  31.770   4.343  1.00  0.00           H  
ATOM    490  HE2 LYS A 505      30.716  31.995   2.638  1.00  0.00           H  
ATOM    491  HZ1 LYS A 505      28.033  31.624   3.792  1.00  0.00           H  
ATOM    492  HZ2 LYS A 505      28.318  31.985   2.209  1.00  0.00           H  
ATOM    493  HZ3 LYS A 505      28.842  30.557   2.840  1.00  0.00           H  
ATOM    494  N   ASN A 506      24.705  34.374   6.018  1.00233.21           N  
ATOM    495  CA  ASN A 506      23.292  34.148   5.998  1.00233.21           C  
ATOM    496  C   ASN A 506      23.006  33.103   4.972  1.00233.21           C  
ATOM    497  O   ASN A 506      23.548  33.126   3.869  1.00233.21           O  
ATOM    498  CB  ASN A 506      22.474  35.402   5.641  1.00233.21           C  
ATOM    499  CG  ASN A 506      21.009  35.130   5.953  1.00233.21           C  
ATOM    500  OD1 ASN A 506      20.637  34.027   6.351  1.00233.21           O  
ATOM    501  ND2 ASN A 506      20.147  36.165   5.766  1.00233.21           N  
ATOM    502  H   ASN A 506      25.064  35.299   5.836  1.00  0.00           H  
ATOM    503  HA  ASN A 506      23.027  33.796   7.000  1.00  0.00           H  
ATOM    504  HB3 ASN A 506      22.594  35.690   4.595  1.00  0.00           H  
ATOM    505  HB2 ASN A 506      22.804  36.247   6.247  1.00  0.00           H  
ATOM    506 HD22 ASN A 506      19.166  36.035   5.964  1.00  0.00           H  
ATOM    507 HD21 ASN A 506      20.487  37.058   5.440  1.00  0.00           H  
ATOM    508  N   ARG A 507      22.145  32.136   5.341  1.00315.26           N  
ATOM    509  CA  ARG A 507      21.776  31.077   4.451  1.00315.26           C  
ATOM    510  C   ARG A 507      20.332  30.802   4.713  1.00315.26           C  
ATOM    511  O   ARG A 507      19.749  31.349   5.648  1.00315.26           O  
ATOM    512  CB  ARG A 507      22.556  29.774   4.704  1.00315.26           C  
ATOM    513  CG  ARG A 507      22.194  28.633   3.750  1.00315.26           C  
ATOM    514  CD  ARG A 507      22.612  28.891   2.301  1.00315.26           C  
ATOM    515  NE  ARG A 507      22.199  27.706   1.498  1.00315.26           N  
ATOM    516  CZ  ARG A 507      22.253  27.754   0.135  1.00315.26           C  
ATOM    517  NH1 ARG A 507      22.683  28.888  -0.493  1.00315.26           N  
ATOM    518  NH2 ARG A 507      21.878  26.668  -0.602  1.00315.26           N1+
ATOM    519  H   ARG A 507      21.676  32.196   6.235  1.00  0.00           H  
ATOM    520  HA  ARG A 507      21.865  31.391   3.410  1.00  0.00           H  
ATOM    521  HB3 ARG A 507      22.396  29.462   5.730  1.00  0.00           H  
ATOM    522  HB2 ARG A 507      23.625  29.979   4.624  1.00  0.00           H  
ATOM    523  HG3 ARG A 507      21.218  28.170   3.862  1.00  0.00           H  
ATOM    524  HG2 ARG A 507      22.835  27.814   4.080  1.00  0.00           H  
ATOM    525  HD3 ARG A 507      23.582  29.328   2.119  1.00  0.00           H  
ATOM    526  HD2 ARG A 507      21.951  29.679   1.944  1.00  0.00           H  
ATOM    527  HE  ARG A 507      21.917  26.863   1.980  1.00  0.00           H  
ATOM    528 HH12 ARG A 507      22.714  28.934  -1.501  1.00  0.00           H  
ATOM    529 HH11 ARG A 507      22.959  29.695   0.047  1.00  0.00           H  
ATOM    530 HH22 ARG A 507      21.930  26.687  -1.611  1.00  0.00           H  
ATOM    531 HH21 ARG A 507      21.533  25.837  -0.142  1.00  0.00           H  
ATOM    532  N   ASN A 508      19.702  29.959   3.873  1.00192.80           N  
ATOM    533  CA  ASN A 508      18.320  29.653   4.091  1.00192.80           C  
ATOM    534  C   ASN A 508      18.252  28.949   5.404  1.00192.80           C  
ATOM    535  O   ASN A 508      19.186  28.248   5.790  1.00192.80           O  
ATOM    536  CB  ASN A 508      17.714  28.731   3.021  1.00192.80           C  
ATOM    537  CG  ASN A 508      17.642  29.513   1.717  1.00192.80           C  
ATOM    538  OD1 ASN A 508      17.956  28.832   0.582  1.00192.80           O  
ATOM    539  ND2 ASN A 508      17.321  30.701   1.707  1.00192.80           N  
ATOM    540  H   ASN A 508      20.195  29.526   3.106  1.00  0.00           H  
ATOM    541  HA  ASN A 508      17.741  30.574   4.195  1.00  0.00           H  
ATOM    542  HB3 ASN A 508      17.083  27.921   3.305  1.00  0.00           H  
ATOM    543  HB2 ASN A 508      18.549  28.065   2.791  1.00  0.00           H  
ATOM    544 HD22 ASN A 508      17.280  31.192   0.825  1.00  0.00           H  
ATOM    545 HD21 ASN A 508      17.119  31.191   2.566  1.00  0.00           H  
ATOM    546  N   GLN A 509      17.145  29.138   6.144  1.00205.06           N  
ATOM    547  CA  GLN A 509      17.079  28.531   7.436  1.00205.06           C  
ATOM    548  C   GLN A 509      16.123  27.386   7.393  1.00205.06           C  
ATOM    549  O   GLN A 509      14.930  27.557   7.148  1.00205.06           O  
ATOM    550  CB  GLN A 509      16.588  29.493   8.528  1.00205.06           C  
ATOM    551  CG  GLN A 509      17.521  30.687   8.741  1.00205.06           C  
ATOM    552  CD  GLN A 509      16.930  31.559   9.839  1.00205.06           C  
ATOM    553  OE1 GLN A 509      17.561  32.738  10.083  1.00205.06           O  
ATOM    554  NE2 GLN A 509      15.929  31.203  10.460  1.00205.06           N  
ATOM    555  H   GLN A 509      16.401  29.750   5.843  1.00  0.00           H  
ATOM    556  HA  GLN A 509      18.039  28.163   7.807  1.00  0.00           H  
ATOM    557  HB3 GLN A 509      16.495  28.924   9.458  1.00  0.00           H  
ATOM    558  HB2 GLN A 509      15.589  29.848   8.263  1.00  0.00           H  
ATOM    559  HG3 GLN A 509      17.626  31.278   7.831  1.00  0.00           H  
ATOM    560  HG2 GLN A 509      18.517  30.356   9.037  1.00  0.00           H  
ATOM    561 HE22 GLN A 509      15.602  31.761  11.236  1.00  0.00           H  
ATOM    562 HE21 GLN A 509      15.509  30.305  10.273  1.00  0.00           H  
ATOM    563  N   LYS A 510      16.654  26.171   7.623  1.00271.73           N  
ATOM    564  CA  LYS A 510      15.862  24.982   7.702  1.00271.73           C  
ATOM    565  C   LYS A 510      16.568  24.080   8.658  1.00271.73           C  
ATOM    566  O   LYS A 510      17.755  24.246   8.932  1.00271.73           O  
ATOM    567  CB  LYS A 510      15.697  24.211   6.378  1.00271.73           C  
ATOM    568  CG  LYS A 510      14.748  24.881   5.380  1.00271.73           C  
ATOM    569  CD  LYS A 510      15.275  26.191   4.793  1.00271.73           C  
ATOM    570  CE  LYS A 510      14.309  26.839   3.801  1.00271.73           C  
ATOM    571  NZ  LYS A 510      14.885  28.098   3.280  1.00271.73           N1+
ATOM    572  H   LYS A 510      17.641  26.085   7.818  1.00  0.00           H  
ATOM    573  HA  LYS A 510      14.881  25.206   8.128  1.00  0.00           H  
ATOM    574  HB3 LYS A 510      15.162  23.295   6.635  1.00  0.00           H  
ATOM    575  HB2 LYS A 510      16.545  23.792   5.885  1.00  0.00           H  
ATOM    576  HG3 LYS A 510      13.802  25.082   5.885  1.00  0.00           H  
ATOM    577  HG2 LYS A 510      14.512  24.181   4.577  1.00  0.00           H  
ATOM    578  HD3 LYS A 510      15.969  25.749   4.077  1.00  0.00           H  
ATOM    579  HD2 LYS A 510      16.040  26.835   5.151  1.00  0.00           H  
ATOM    580  HE3 LYS A 510      13.371  27.079   4.303  1.00  0.00           H  
ATOM    581  HE2 LYS A 510      14.072  26.168   2.974  1.00  0.00           H  
ATOM    582  HZ1 LYS A 510      15.720  27.894   2.751  1.00  0.00           H  
ATOM    583  HZ2 LYS A 510      14.212  28.549   2.677  1.00  0.00           H  
ATOM    584  HZ3 LYS A 510      15.105  28.710   4.052  1.00  0.00           H  
ATOM    585  N   LEU A 511      15.838  23.107   9.222  1.00158.86           N  
ATOM    586  CA  LEU A 511      16.434  22.209  10.163  1.00158.86           C  
ATOM    587  C   LEU A 511      17.438  21.331   9.483  1.00158.86           C  
ATOM    588  O   LEU A 511      18.489  21.028  10.046  1.00158.86           O  
ATOM    589  CB  LEU A 511      15.409  21.354  10.935  1.00158.86           C  
ATOM    590  CG  LEU A 511      14.520  20.411  10.105  1.00158.86           C  
ATOM    591  CD1 LEU A 511      13.471  19.755  11.015  1.00158.86           C  
ATOM    592  CD2 LEU A 511      13.882  21.105   8.890  1.00158.86           C  
ATOM    593  H   LEU A 511      14.855  23.016   9.012  1.00  0.00           H  
ATOM    594  HA  LEU A 511      17.155  22.577  10.719  1.00  0.00           H  
ATOM    595  HB3 LEU A 511      14.819  21.979  11.604  1.00  0.00           H  
ATOM    596  HB2 LEU A 511      15.911  20.594  11.522  1.00  0.00           H  
ATOM    597  HG  LEU A 511      15.140  19.606   9.708  1.00  0.00           H  
ATOM    598 HD11 LEU A 511      12.614  19.203  10.670  1.00  0.00           H  
ATOM    599 HD12 LEU A 511      14.037  19.091  11.663  1.00  0.00           H  
ATOM    600 HD13 LEU A 511      13.114  20.401  11.805  1.00  0.00           H  
ATOM    601 HD21 LEU A 511      13.406  20.368   8.248  1.00  0.00           H  
ATOM    602 HD22 LEU A 511      13.322  22.032   8.954  1.00  0.00           H  
ATOM    603 HD23 LEU A 511      14.649  21.342   8.165  1.00  0.00           H  
ATOM    604  N   ILE A 512      17.139  20.934   8.233  1.00288.71           N  
ATOM    605  CA  ILE A 512      17.927  20.028   7.442  1.00288.71           C  
ATOM    606  C   ILE A 512      19.379  20.367   7.492  1.00288.71           C  
ATOM    607  O   ILE A 512      19.764  21.530   7.564  1.00288.71           O  
ATOM    608  CB  ILE A 512      17.503  20.018   6.008  1.00288.71           C  
ATOM    609  CG1 ILE A 512      18.264  18.945   5.212  1.00288.71           C  
ATOM    610  CG2 ILE A 512      17.664  21.451   5.484  1.00288.71           C  
ATOM    611  CD1 ILE A 512      17.678  18.690   3.824  1.00288.71           C  
ATOM    612  H   ILE A 512      16.291  21.293   7.822  1.00  0.00           H  
ATOM    613  HA  ILE A 512      17.746  19.041   7.850  1.00  0.00           H  
ATOM    614  HB  ILE A 512      16.520  19.703   6.095  1.00  0.00           H  
ATOM    615 HG13 ILE A 512      18.284  18.000   5.757  1.00  0.00           H  
ATOM    616 HG12 ILE A 512      19.298  19.232   5.062  1.00  0.00           H  
ATOM    617 HG21 ILE A 512      16.769  21.751   4.941  1.00  0.00           H  
ATOM    618 HG22 ILE A 512      17.760  22.180   6.261  1.00  0.00           H  
ATOM    619 HG23 ILE A 512      18.584  21.402   4.968  1.00  0.00           H  
ATOM    620 HD11 ILE A 512      18.436  18.164   3.244  1.00  0.00           H  
ATOM    621 HD12 ILE A 512      16.780  18.091   3.967  1.00  0.00           H  
ATOM    622 HD13 ILE A 512      17.372  19.551   3.257  1.00  0.00           H  
ATOM    623  N   LYS A 513      20.224  19.318   7.547  1.00116.48           N  
ATOM    624  CA  LYS A 513      21.648  19.484   7.585  1.00116.48           C  
ATOM    625  C   LYS A 513      22.154  19.996   6.270  1.00116.48           C  
ATOM    626  O   LYS A 513      22.847  21.008   6.205  1.00116.48           O  
ATOM    627  CB  LYS A 513      22.391  18.155   7.783  1.00116.48           C  
ATOM    628  CG  LYS A 513      21.853  17.301   8.925  1.00116.48           C  
ATOM    629  CD  LYS A 513      20.473  16.715   8.622  1.00116.48           C  
ATOM    630  CE  LYS A 513      19.327  17.377   9.391  1.00116.48           C  
ATOM    631  NZ  LYS A 513      18.034  16.792   8.971  1.00116.48           N1+
ATOM    632  H   LYS A 513      19.859  18.380   7.496  1.00  0.00           H  
ATOM    633  HA  LYS A 513      21.901  20.206   8.355  1.00  0.00           H  
ATOM    634  HB3 LYS A 513      23.455  18.279   7.959  1.00  0.00           H  
ATOM    635  HB2 LYS A 513      22.346  17.535   6.884  1.00  0.00           H  
ATOM    636  HG3 LYS A 513      22.313  17.604   9.829  1.00  0.00           H  
ATOM    637  HG2 LYS A 513      22.528  16.493   8.665  1.00  0.00           H  
ATOM    638  HD3 LYS A 513      20.401  15.712   8.324  1.00  0.00           H  
ATOM    639  HD2 LYS A 513      20.264  16.964   7.586  1.00  0.00           H  
ATOM    640  HE3 LYS A 513      19.226  18.444   9.387  1.00  0.00           H  
ATOM    641  HE2 LYS A 513      19.191  17.234  10.432  1.00  0.00           H  
ATOM    642  HZ1 LYS A 513      18.048  15.799   9.155  1.00  0.00           H  
ATOM    643  HZ2 LYS A 513      17.288  17.221   9.499  1.00  0.00           H  
ATOM    644  HZ  LYS A 513      17.885  16.946   7.984  1.00  0.00           H  
ATOM    645  N   MET A 514      21.847  19.277   5.173  1.00104.66           N  
ATOM    646  CA  MET A 514      22.399  19.677   3.912  1.00104.66           C  
ATOM    647  C   MET A 514      21.807  20.959   3.436  1.00104.66           C  
ATOM    648  O   MET A 514      22.526  21.891   3.074  1.00104.66           O  
ATOM    649  CB  MET A 514      22.182  18.650   2.790  1.00104.66           C  
ATOM    650  CG  MET A 514      22.818  19.089   1.469  1.00104.66           C  
ATOM    651  SD  MET A 514      22.609  17.925   0.091  1.00104.66           S  
ATOM    652  CE  MET A 514      23.542  18.929  -1.102  1.00104.66           C  
ATOM    653  H   MET A 514      21.293  18.436   5.235  1.00  0.00           H  
ATOM    654  HA  MET A 514      23.477  19.810   4.030  1.00  0.00           H  
ATOM    655  HB3 MET A 514      21.119  18.455   2.641  1.00  0.00           H  
ATOM    656  HB2 MET A 514      22.621  17.697   3.089  1.00  0.00           H  
ATOM    657  HG3 MET A 514      23.884  19.239   1.602  1.00  0.00           H  
ATOM    658  HG2 MET A 514      22.408  20.030   1.103  1.00  0.00           H  
ATOM    659  HE1 MET A 514      23.907  18.328  -1.932  1.00  0.00           H  
ATOM    660  HE2 MET A 514      22.894  19.707  -1.505  1.00  0.00           H  
ATOM    661  HE3 MET A 514      24.391  19.426  -0.644  1.00  0.00           H  
ATOM    662  N   SER A 515      20.463  21.048   3.449  1.00 82.09           N  
ATOM    663  CA  SER A 515      19.831  22.203   2.890  1.00 82.09           C  
ATOM    664  C   SER A 515      20.058  23.380   3.776  1.00 82.09           C  
ATOM    665  O   SER A 515      20.261  24.491   3.290  1.00 82.09           O  
ATOM    666  CB  SER A 515      18.317  22.038   2.677  1.00 82.09           C  
ATOM    667  OG  SER A 515      17.768  23.227   2.128  1.00 82.09           O  
ATOM    668  H   SER A 515      19.898  20.272   3.760  1.00  0.00           H  
ATOM    669  HA  SER A 515      20.280  22.422   1.917  1.00  0.00           H  
ATOM    670  HB3 SER A 515      17.603  21.502   3.222  1.00  0.00           H  
ATOM    671  HB2 SER A 515      18.298  21.380   1.807  1.00  0.00           H  
ATOM    672  HG  SER A 515      17.800  23.906   2.785  1.00  0.00           H  
ATOM    673  N   SER A 516      20.049  23.176   5.105  1.00182.93           N  
ATOM    674  CA  SER A 516      20.198  24.343   5.918  1.00182.93           C  
ATOM    675  C   SER A 516      21.201  24.117   6.998  1.00182.93           C  
ATOM    676  O   SER A 516      21.749  23.042   7.216  1.00182.93           O  
ATOM    677  CB  SER A 516      18.885  24.843   6.520  1.00182.93           C  
ATOM    678  OG  SER A 516      18.064  25.370   5.488  1.00182.93           O  
ATOM    679  H   SER A 516      19.945  22.265   5.529  1.00  0.00           H  
ATOM    680  HA  SER A 516      20.500  25.145   5.296  1.00  0.00           H  
ATOM    681  HB3 SER A 516      19.006  25.555   7.329  1.00  0.00           H  
ATOM    682  HB2 SER A 516      18.455  23.932   6.866  1.00  0.00           H  
ATOM    683  HG  SER A 516      18.477  26.155   5.159  1.00  0.00           H  
ATOM    684  N   PRO A 517      21.497  25.205   7.619  1.00222.66           N  
ATOM    685  CA  PRO A 517      22.557  25.214   8.586  1.00222.66           C  
ATOM    686  C   PRO A 517      22.520  24.521   9.912  1.00222.66           C  
ATOM    687  O   PRO A 517      23.573  24.038  10.309  1.00222.66           O  
ATOM    688  CD  PRO A 517      21.419  26.464   6.892  1.00222.66           C  
ATOM    689  CB  PRO A 517      22.965  26.680   8.739  1.00222.66           C  
ATOM    690  CG  PRO A 517      22.600  27.309   7.386  1.00222.66           C  
ATOM    691  HA  PRO A 517      23.411  24.766   8.068  1.00  0.00           H  
ATOM    692  HD2 PRO A 517      20.526  26.989   7.206  1.00  0.00           H  
ATOM    693  HD3 PRO A 517      21.602  26.556   5.824  1.00  0.00           H  
ATOM    694  HB3 PRO A 517      24.007  26.810   9.005  1.00  0.00           H  
ATOM    695  HB2 PRO A 517      22.370  27.155   9.522  1.00  0.00           H  
ATOM    696  HG2 PRO A 517      22.345  28.359   7.517  1.00  0.00           H  
ATOM    697  HG3 PRO A 517      23.448  27.235   6.703  1.00  0.00           H  
ATOM    698  N   TYR A 518      21.393  24.426  10.635  1.00146.19           N  
ATOM    699  CA  TYR A 518      21.609  24.000  11.994  1.00146.19           C  
ATOM    700  C   TYR A 518      22.092  22.591  12.175  1.00146.19           C  
ATOM    701  O   TYR A 518      23.106  22.385  12.839  1.00146.19           O  
ATOM    702  CB  TYR A 518      20.415  24.241  12.928  1.00146.19           C  
ATOM    703  CG  TYR A 518      20.342  25.714  13.158  1.00146.19           C  
ATOM    704  CD1 TYR A 518      19.638  26.534  12.305  1.00146.19           C  
ATOM    705  CD2 TYR A 518      20.999  26.283  14.225  1.00146.19           C  
ATOM    706  CE1 TYR A 518      19.575  27.891  12.517  1.00146.19           C  
ATOM    707  CE2 TYR A 518      20.940  27.639  14.444  1.00146.19           C  
ATOM    708  CZ  TYR A 518      20.227  28.446  13.591  1.00146.19           C  
ATOM    709  OH  TYR A 518      20.165  29.838  13.812  1.00146.19           O  
ATOM    710  H   TYR A 518      20.511  24.815  10.336  1.00  0.00           H  
ATOM    711  HA  TYR A 518      22.410  24.622  12.409  1.00  0.00           H  
ATOM    712  HB3 TYR A 518      20.616  23.799  13.901  1.00  0.00           H  
ATOM    713  HB2 TYR A 518      19.753  23.569  12.478  1.00  0.00           H  
ATOM    714  HD1 TYR A 518      19.315  26.208  11.333  1.00  0.00           H  
ATOM    715  HD2 TYR A 518      21.569  25.666  14.904  1.00  0.00           H  
ATOM    716  HE1 TYR A 518      19.049  28.521  11.814  1.00  0.00           H  
ATOM    717  HE2 TYR A 518      21.469  28.071  15.280  1.00  0.00           H  
ATOM    718  HH  TYR A 518      19.558  30.274  13.232  1.00  0.00           H  
ATOM    719  N   MET A 519      21.435  21.580  11.578  1.00121.23           N  
ATOM    720  CA  MET A 519      21.842  20.237  11.895  1.00121.23           C  
ATOM    721  C   MET A 519      23.249  20.023  11.444  1.00121.23           C  
ATOM    722  O   MET A 519      24.075  19.479  12.176  1.00121.23           O  
ATOM    723  CB  MET A 519      20.971  19.170  11.212  1.00121.23           C  
ATOM    724  CG  MET A 519      21.202  17.761  11.760  1.00121.23           C  
ATOM    725  SD  MET A 519      20.554  17.501  13.436  1.00121.23           S  
ATOM    726  CE  MET A 519      18.812  17.627  12.939  1.00121.23           C  
ATOM    727  H   MET A 519      20.616  21.744  11.008  1.00  0.00           H  
ATOM    728  HA  MET A 519      21.783  20.105  12.978  1.00  0.00           H  
ATOM    729  HB3 MET A 519      21.104  19.279  10.151  1.00  0.00           H  
ATOM    730  HB2 MET A 519      19.948  19.484  11.348  1.00  0.00           H  
ATOM    731  HG3 MET A 519      22.267  17.572  11.893  1.00  0.00           H  
ATOM    732  HG2 MET A 519      20.855  16.896  11.259  1.00  0.00           H  
ATOM    733  HE1 MET A 519      18.309  17.837  13.871  1.00  0.00           H  
ATOM    734  HE2 MET A 519      18.549  18.487  12.336  1.00  0.00           H  
ATOM    735  HE3 MET A 519      18.442  16.743  12.427  1.00  0.00           H  
ATOM    736  N   ASN A 520      23.556  20.466  10.214  1.00 82.64           N  
ATOM    737  CA  ASN A 520      24.857  20.272   9.648  1.00 82.64           C  
ATOM    738  C   ASN A 520      25.854  21.088  10.404  1.00 82.64           C  
ATOM    739  O   ASN A 520      26.989  20.662  10.607  1.00 82.64           O  
ATOM    740  CB  ASN A 520      24.935  20.691   8.170  1.00 82.64           C  
ATOM    741  CG  ASN A 520      26.251  20.174   7.607  1.00 82.64           C  
ATOM    742  OD1 ASN A 520      26.428  18.972   7.413  1.00 82.64           O  
ATOM    743  ND2 ASN A 520      27.203  21.105   7.333  1.00 82.64           N  
ATOM    744  H   ASN A 520      22.857  20.949   9.668  1.00  0.00           H  
ATOM    745  HA  ASN A 520      25.113  19.214   9.750  1.00  0.00           H  
ATOM    746  HB3 ASN A 520      24.746  21.749   7.976  1.00  0.00           H  
ATOM    747  HB2 ASN A 520      24.250  20.082   7.653  1.00  0.00           H  
ATOM    748 HD22 ASN A 520      28.094  20.809   6.960  1.00  0.00           H  
ATOM    749 HD21 ASN A 520      27.013  22.084   7.485  1.00  0.00           H  
ATOM    750  N   ASN A 521      25.456  22.300  10.830  1.00 73.06           N  
ATOM    751  CA  ASN A 521      26.363  23.169  11.522  1.00 73.06           C  
ATOM    752  C   ASN A 521      26.747  22.527  12.810  1.00 73.06           C  
ATOM    753  O   ASN A 521      27.907  22.577  13.216  1.00 73.06           O  
ATOM    754  CB  ASN A 521      25.761  24.540  11.871  1.00 73.06           C  
ATOM    755  CG  ASN A 521      26.880  25.422  12.401  1.00 73.06           C  
ATOM    756  OD1 ASN A 521      27.805  25.777  11.672  1.00 73.06           O  
ATOM    757  ND2 ASN A 521      26.796  25.791  13.707  1.00 73.06           N  
ATOM    758  H   ASN A 521      24.523  22.642  10.631  1.00  0.00           H  
ATOM    759  HA  ASN A 521      27.255  23.290  10.903  1.00  0.00           H  
ATOM    760  HB3 ASN A 521      24.920  24.485  12.564  1.00  0.00           H  
ATOM    761  HB2 ASN A 521      25.451  25.094  10.992  1.00  0.00           H  
ATOM    762 HD22 ASN A 521      27.515  26.377  14.105  1.00  0.00           H  
ATOM    763 HD21 ASN A 521      26.022  25.479  14.275  1.00  0.00           H  
ATOM    764  N   LEU A 522      25.773  21.891  13.484  1.00135.85           N  
ATOM    765  CA  LEU A 522      26.043  21.300  14.758  1.00135.85           C  
ATOM    766  C   LEU A 522      27.074  20.235  14.547  1.00135.85           C  
ATOM    767  O   LEU A 522      28.027  20.119  15.315  1.00135.85           O  
ATOM    768  CB  LEU A 522      24.789  20.659  15.386  1.00135.85           C  
ATOM    769  CG  LEU A 522      24.955  20.196  16.850  1.00135.85           C  
ATOM    770  CD1 LEU A 522      25.951  19.037  16.989  1.00135.85           C  
ATOM    771  CD2 LEU A 522      25.290  21.381  17.770  1.00135.85           C  
ATOM    772  H   LEU A 522      24.826  21.881  13.125  1.00  0.00           H  
ATOM    773  HA  LEU A 522      26.442  22.078  15.410  1.00  0.00           H  
ATOM    774  HB3 LEU A 522      24.464  19.826  14.763  1.00  0.00           H  
ATOM    775  HB2 LEU A 522      23.973  21.382  15.349  1.00  0.00           H  
ATOM    776  HG  LEU A 522      24.031  19.895  17.289  1.00  0.00           H  
ATOM    777 HD11 LEU A 522      25.606  18.588  17.916  1.00  0.00           H  
ATOM    778 HD12 LEU A 522      25.892  18.322  16.169  1.00  0.00           H  
ATOM    779 HD13 LEU A 522      26.971  19.335  17.216  1.00  0.00           H  
ATOM    780 HD21 LEU A 522      25.235  21.082  18.818  1.00  0.00           H  
ATOM    781 HD22 LEU A 522      26.298  21.760  17.603  1.00  0.00           H  
ATOM    782 HD23 LEU A 522      24.590  22.205  17.630  1.00  0.00           H  
ATOM    783  N   ILE A 523      26.924  19.453  13.462  1.00 89.66           N  
ATOM    784  CA  ILE A 523      27.823  18.372  13.173  1.00 89.66           C  
ATOM    785  C   ILE A 523      29.195  18.930  12.977  1.00 89.66           C  
ATOM    786  O   ILE A 523      30.183  18.356  13.434  1.00 89.66           O  
ATOM    787  CB  ILE A 523      27.453  17.638  11.918  1.00 89.66           C  
ATOM    788  CG1 ILE A 523      26.058  17.009  12.067  1.00 89.66           C  
ATOM    789  CG2 ILE A 523      28.564  16.619  11.616  1.00 89.66           C  
ATOM    790  CD1 ILE A 523      25.958  16.020  13.228  1.00 89.66           C  
ATOM    791  H   ILE A 523      26.131  19.599  12.851  1.00  0.00           H  
ATOM    792  HA  ILE A 523      27.855  17.696  14.030  1.00  0.00           H  
ATOM    793  HB  ILE A 523      27.405  18.310  11.064  1.00  0.00           H  
ATOM    794 HG13 ILE A 523      25.816  16.489  11.139  1.00  0.00           H  
ATOM    795 HG12 ILE A 523      25.284  17.709  12.206  1.00  0.00           H  
ATOM    796 HG21 ILE A 523      28.157  15.895  10.924  1.00  0.00           H  
ATOM    797 HG22 ILE A 523      29.442  17.064  11.146  1.00  0.00           H  
ATOM    798 HG23 ILE A 523      28.887  16.063  12.498  1.00  0.00           H  
ATOM    799 HD11 ILE A 523      25.099  15.379  13.071  1.00  0.00           H  
ATOM    800 HD12 ILE A 523      26.823  15.362  13.295  1.00  0.00           H  
ATOM    801 HD13 ILE A 523      25.835  16.524  14.187  1.00  0.00           H  
ATOM    802  N   ILE A 524      29.284  20.079  12.288  1.00 98.48           N  
ATOM    803  CA  ILE A 524      30.542  20.694  11.990  1.00 98.48           C  
ATOM    804  C   ILE A 524      31.234  21.027  13.269  1.00 98.48           C  
ATOM    805  O   ILE A 524      32.430  20.785  13.416  1.00 98.48           O  
ATOM    806  CB  ILE A 524      30.356  21.992  11.276  1.00 98.48           C  
ATOM    807  CG1 ILE A 524      29.777  21.760   9.872  1.00 98.48           C  
ATOM    808  CG2 ILE A 524      31.690  22.740  11.340  1.00 98.48           C  
ATOM    809  CD1 ILE A 524      30.653  20.860   9.005  1.00 98.48           C  
ATOM    810  H   ILE A 524      28.441  20.507  11.926  1.00  0.00           H  
ATOM    811  HA  ILE A 524      31.184  19.999  11.447  1.00  0.00           H  
ATOM    812  HB  ILE A 524      29.664  22.655  11.772  1.00  0.00           H  
ATOM    813 HG13 ILE A 524      29.701  22.756   9.448  1.00  0.00           H  
ATOM    814 HG12 ILE A 524      28.799  21.395   9.792  1.00  0.00           H  
ATOM    815 HG21 ILE A 524      31.555  23.517  10.603  1.00  0.00           H  
ATOM    816 HG22 ILE A 524      31.889  23.273  12.272  1.00  0.00           H  
ATOM    817 HG23 ILE A 524      32.529  22.098  11.095  1.00  0.00           H  
ATOM    818 HD11 ILE A 524      30.228  20.869   8.016  1.00  0.00           H  
ATOM    819 HD12 ILE A 524      31.633  21.271   9.133  1.00  0.00           H  
ATOM    820 HD13 ILE A 524      30.619  19.848   9.393  1.00  0.00           H  
ATOM    821  N   LEU A 525      30.491  21.601  14.231  1.00 37.98           N  
ATOM    822  CA  LEU A 525      31.078  21.997  15.475  1.00 37.98           C  
ATOM    823  C   LEU A 525      31.578  20.788  16.191  1.00 37.98           C  
ATOM    824  O   LEU A 525      32.686  20.789  16.725  1.00 37.98           O  
ATOM    825  CB  LEU A 525      30.085  22.689  16.417  1.00 37.98           C  
ATOM    826  CG  LEU A 525      30.728  23.089  17.756  1.00 37.98           C  
ATOM    827  CD1 LEU A 525      31.855  24.115  17.553  1.00 37.98           C  
ATOM    828  CD2 LEU A 525      29.666  23.558  18.764  1.00 37.98           C  
ATOM    829  H   LEU A 525      29.509  21.786  14.067  1.00  0.00           H  
ATOM    830  HA  LEU A 525      31.911  22.664  15.249  1.00  0.00           H  
ATOM    831  HB3 LEU A 525      29.227  22.042  16.606  1.00  0.00           H  
ATOM    832  HB2 LEU A 525      29.680  23.575  15.927  1.00  0.00           H  
ATOM    833  HG  LEU A 525      31.168  22.229  18.259  1.00  0.00           H  
ATOM    834 HD11 LEU A 525      32.223  24.478  18.513  1.00  0.00           H  
ATOM    835 HD12 LEU A 525      32.714  23.690  17.034  1.00  0.00           H  
ATOM    836 HD13 LEU A 525      31.509  24.980  16.986  1.00  0.00           H  
ATOM    837 HD21 LEU A 525      30.117  23.801  19.727  1.00  0.00           H  
ATOM    838 HD22 LEU A 525      29.148  24.448  18.405  1.00  0.00           H  
ATOM    839 HD23 LEU A 525      28.918  22.784  18.938  1.00  0.00           H  
ATOM    840  N   GLY A 526      30.775  19.710  16.207  1.00 26.92           N  
ATOM    841  CA  GLY A 526      31.153  18.528  16.922  1.00 26.92           C  
ATOM    842  C   GLY A 526      32.409  17.973  16.329  1.00 26.92           C  
ATOM    843  O   GLY A 526      33.266  17.467  17.052  1.00 26.92           O  
ATOM    844  H   GLY A 526      29.869  19.746  15.756  1.00  0.00           H  
ATOM    845  HA3 GLY A 526      30.356  17.788  16.840  1.00  0.00           H  
ATOM    846  HA2 GLY A 526      31.291  18.747  17.983  1.00  0.00           H  
ATOM    847  N   GLY A 527      32.524  18.027  14.989  1.00 29.75           N  
ATOM    848  CA  GLY A 527      33.659  17.511  14.275  1.00 29.75           C  
ATOM    849  C   GLY A 527      34.883  18.294  14.636  1.00 29.75           C  
ATOM    850  O   GLY A 527      35.985  17.750  14.687  1.00 29.75           O  
ATOM    851  H   GLY A 527      31.763  18.421  14.448  1.00  0.00           H  
ATOM    852  HA3 GLY A 527      33.479  17.598  13.203  1.00  0.00           H  
ATOM    853  HA2 GLY A 527      33.803  16.452  14.498  1.00  0.00           H  
ATOM    854  N   MET A 528      34.721  19.612  14.845  1.00130.45           N  
ATOM    855  CA  MET A 528      35.814  20.482  15.180  1.00130.45           C  
ATOM    856  C   MET A 528      36.352  20.041  16.503  1.00130.45           C  
ATOM    857  O   MET A 528      37.562  20.006  16.722  1.00130.45           O  
ATOM    858  CB  MET A 528      35.340  21.936  15.375  1.00130.45           C  
ATOM    859  CG  MET A 528      36.443  22.994  15.320  1.00130.45           C  
ATOM    860  SD  MET A 528      36.876  23.598  13.658  1.00130.45           S  
ATOM    861  CE  MET A 528      36.772  21.985  12.832  1.00130.45           C  
ATOM    862  H   MET A 528      33.797  20.015  14.755  1.00  0.00           H  
ATOM    863  HA  MET A 528      36.596  20.337  14.476  1.00  0.00           H  
ATOM    864  HB3 MET A 528      34.832  22.052  16.333  1.00  0.00           H  
ATOM    865  HB2 MET A 528      34.569  22.190  14.646  1.00  0.00           H  
ATOM    866  HG3 MET A 528      37.330  22.667  15.860  1.00  0.00           H  
ATOM    867  HG2 MET A 528      36.099  23.873  15.865  1.00  0.00           H  
ATOM    868  HE1 MET A 528      36.679  22.495  11.879  1.00  0.00           H  
ATOM    869  HE2 MET A 528      37.581  21.334  12.551  1.00  0.00           H  
ATOM    870  HE3 MET A 528      35.831  21.473  12.945  1.00  0.00           H  
ATOM    871  N   LEU A 529      35.449  19.695  17.438  1.00 41.23           N  
ATOM    872  CA  LEU A 529      35.871  19.276  18.741  1.00 41.23           C  
ATOM    873  C   LEU A 529      36.638  18.001  18.592  1.00 41.23           C  
ATOM    874  O   LEU A 529      37.619  17.770  19.294  1.00 41.23           O  
ATOM    875  CB  LEU A 529      34.702  18.991  19.701  1.00 41.23           C  
ATOM    876  CG  LEU A 529      33.890  20.237  20.094  1.00 41.23           C  
ATOM    877  CD1 LEU A 529      32.741  19.874  21.051  1.00 41.23           C  
ATOM    878  CD2 LEU A 529      34.799  21.335  20.664  1.00 41.23           C  
ATOM    879  H   LEU A 529      34.460  19.744  17.231  1.00  0.00           H  
ATOM    880  HA  LEU A 529      36.552  20.013  19.168  1.00  0.00           H  
ATOM    881  HB3 LEU A 529      35.095  18.551  20.619  1.00  0.00           H  
ATOM    882  HB2 LEU A 529      34.031  18.240  19.287  1.00  0.00           H  
ATOM    883  HG  LEU A 529      33.428  20.639  19.194  1.00  0.00           H  
ATOM    884 HD11 LEU A 529      32.131  20.748  21.282  1.00  0.00           H  
ATOM    885 HD12 LEU A 529      32.084  19.124  20.609  1.00  0.00           H  
ATOM    886 HD13 LEU A 529      33.120  19.472  21.991  1.00  0.00           H  
ATOM    887 HD21 LEU A 529      34.204  22.158  21.061  1.00  0.00           H  
ATOM    888 HD22 LEU A 529      35.421  20.958  21.477  1.00  0.00           H  
ATOM    889 HD23 LEU A 529      35.450  21.766  19.904  1.00  0.00           H  
ATOM    890  N   SER A 530      36.202  17.113  17.681  1.00 90.12           N  
ATOM    891  CA  SER A 530      36.886  15.862  17.562  1.00 90.12           C  
ATOM    892  C   SER A 530      38.297  16.106  17.137  1.00 90.12           C  
ATOM    893  O   SER A 530      39.240  15.675  17.800  1.00 90.12           O  
ATOM    894  CB  SER A 530      36.251  14.935  16.512  1.00 90.12           C  
ATOM    895  OG  SER A 530      36.966  13.711  16.443  1.00 90.12           O  
ATOM    896  H   SER A 530      35.381  17.301  17.120  1.00  0.00           H  
ATOM    897  HA  SER A 530      37.014  15.168  18.268  1.00  0.00           H  
ATOM    898  HB3 SER A 530      36.218  15.379  15.518  1.00  0.00           H  
ATOM    899  HB2 SER A 530      35.220  14.712  16.789  1.00  0.00           H  
ATOM    900  HG  SER A 530      37.846  13.891  16.149  1.00  0.00           H  
ATOM    901  N   TYR A 531      38.505  16.845  16.033  1.00198.22           N  
ATOM    902  CA  TYR A 531      39.870  16.899  15.607  1.00198.22           C  
ATOM    903  C   TYR A 531      40.717  17.632  16.610  1.00198.22           C  
ATOM    904  O   TYR A 531      41.765  17.123  17.002  1.00198.22           O  
ATOM    905  CB  TYR A 531      40.079  17.499  14.201  1.00198.22           C  
ATOM    906  CG  TYR A 531      40.180  18.979  14.266  1.00198.22           C  
ATOM    907  CD1 TYR A 531      41.419  19.537  14.482  1.00198.22           C  
ATOM    908  CD2 TYR A 531      39.096  19.805  14.073  1.00198.22           C  
ATOM    909  CE1 TYR A 531      41.585  20.897  14.551  1.00198.22           C  
ATOM    910  CE2 TYR A 531      39.269  21.168  14.146  1.00198.22           C  
ATOM    911  CZ  TYR A 531      40.501  21.719  14.388  1.00198.22           C  
ATOM    912  OH  TYR A 531      40.653  23.119  14.463  1.00198.22           O  
ATOM    913  H   TYR A 531      37.753  17.239  15.481  1.00  0.00           H  
ATOM    914  HA  TYR A 531      40.246  15.877  15.536  1.00  0.00           H  
ATOM    915  HB3 TYR A 531      39.274  17.201  13.527  1.00  0.00           H  
ATOM    916  HB2 TYR A 531      40.998  17.106  13.764  1.00  0.00           H  
ATOM    917  HD1 TYR A 531      42.287  18.905  14.605  1.00  0.00           H  
ATOM    918  HD2 TYR A 531      38.152  19.328  13.887  1.00  0.00           H  
ATOM    919  HE1 TYR A 531      42.564  21.315  14.732  1.00  0.00           H  
ATOM    920  HE2 TYR A 531      38.478  21.829  14.299  1.00  0.00           H  
ATOM    921  HH  TYR A 531      39.843  23.589  14.332  1.00  0.00           H  
ATOM    922  N   ALA A 532      40.281  18.821  17.079  1.00 45.90           N  
ATOM    923  CA  ALA A 532      41.113  19.559  17.993  1.00 45.90           C  
ATOM    924  C   ALA A 532      41.238  18.823  19.276  1.00 45.90           C  
ATOM    925  O   ALA A 532      42.337  18.621  19.792  1.00 45.90           O  
ATOM    926  CB  ALA A 532      40.545  20.945  18.343  1.00 45.90           C  
ATOM    927  H   ALA A 532      39.404  19.216  16.765  1.00  0.00           H  
ATOM    928  HA  ALA A 532      42.037  19.842  17.505  1.00  0.00           H  
ATOM    929  HB1 ALA A 532      41.192  21.484  19.036  1.00  0.00           H  
ATOM    930  HB2 ALA A 532      40.453  21.558  17.446  1.00  0.00           H  
ATOM    931  HB3 ALA A 532      39.550  20.884  18.788  1.00  0.00           H  
ATOM    932  N   SER A 533      40.095  18.390  19.826  1.00123.74           N  
ATOM    933  CA  SER A 533      40.169  17.767  21.106  1.00123.74           C  
ATOM    934  C   SER A 533      40.859  16.430  21.064  1.00123.74           C  
ATOM    935  O   SER A 533      42.001  16.306  21.501  1.00123.74           O  
ATOM    936  CB  SER A 533      38.801  17.639  21.789  1.00123.74           C  
ATOM    937  OG  SER A 533      38.266  18.927  22.067  1.00123.74           O  
ATOM    938  H   SER A 533      39.200  18.491  19.365  1.00  0.00           H  
ATOM    939  HA  SER A 533      40.764  18.408  21.763  1.00  0.00           H  
ATOM    940  HB3 SER A 533      39.036  17.377  22.817  1.00  0.00           H  
ATOM    941  HB2 SER A 533      38.074  17.035  21.332  1.00  0.00           H  
ATOM    942  HG  SER A 533      38.059  19.344  21.245  1.00  0.00           H  
ATOM    943  N   ILE A 534      40.175  15.379  20.560  1.00206.85           N  
ATOM    944  CA  ILE A 534      40.701  14.036  20.635  1.00206.85           C  
ATOM    945  C   ILE A 534      41.836  13.715  19.719  1.00206.85           C  
ATOM    946  O   ILE A 534      42.874  13.254  20.199  1.00206.85           O  
ATOM    947  CB  ILE A 534      39.635  12.974  20.434  1.00206.85           C  
ATOM    948  CG1 ILE A 534      40.169  11.522  20.528  1.00206.85           C  
ATOM    949  CG2 ILE A 534      38.935  13.292  19.113  1.00206.85           C  
ATOM    950  CD1 ILE A 534      40.936  10.959  19.322  1.00206.85           C  
ATOM    951  H   ILE A 534      39.262  15.520  20.152  1.00  0.00           H  
ATOM    952  HA  ILE A 534      41.104  13.787  21.593  1.00  0.00           H  
ATOM    953  HB  ILE A 534      39.121  12.875  21.336  1.00  0.00           H  
ATOM    954 HG13 ILE A 534      39.416  10.826  20.859  1.00  0.00           H  
ATOM    955 HG12 ILE A 534      41.047  11.578  21.143  1.00  0.00           H  
ATOM    956 HG21 ILE A 534      38.146  12.555  18.974  1.00  0.00           H  
ATOM    957 HG22 ILE A 534      38.422  14.183  19.221  1.00  0.00           H  
ATOM    958 HG23 ILE A 534      39.490  13.248  18.185  1.00  0.00           H  
ATOM    959 HD11 ILE A 534      40.812   9.877  19.313  1.00  0.00           H  
ATOM    960 HD12 ILE A 534      40.548  11.301  18.366  1.00  0.00           H  
ATOM    961 HD13 ILE A 534      42.015  11.084  19.359  1.00  0.00           H  
ATOM    962  N   PHE A 535      41.750  13.926  18.386  1.00313.48           N  
ATOM    963  CA  PHE A 535      42.921  13.324  17.842  1.00313.48           C  
ATOM    964  C   PHE A 535      44.046  14.276  17.796  1.00313.48           C  
ATOM    965  O   PHE A 535      44.988  14.138  17.018  1.00313.48           O  
ATOM    966  CB  PHE A 535      42.786  12.393  16.611  1.00313.48           C  
ATOM    967  CG  PHE A 535      42.131  13.029  15.449  1.00313.48           C  
ATOM    968  CD1 PHE A 535      40.771  12.927  15.289  1.00313.48           C  
ATOM    969  CD2 PHE A 535      42.874  13.687  14.506  1.00313.48           C  
ATOM    970  CE1 PHE A 535      40.158  13.509  14.202  1.00313.48           C  
ATOM    971  CE2 PHE A 535      42.268  14.269  13.421  1.00313.48           C  
ATOM    972  CZ  PHE A 535      40.909  14.185  13.269  1.00313.48           C  
ATOM    973  H   PHE A 535      40.969  14.301  17.866  1.00  0.00           H  
ATOM    974  HA  PHE A 535      43.390  12.462  18.323  1.00  0.00           H  
ATOM    975  HB3 PHE A 535      42.241  11.482  16.860  1.00  0.00           H  
ATOM    976  HB2 PHE A 535      43.766  12.056  16.280  1.00  0.00           H  
ATOM    977  HD1 PHE A 535      40.171  12.414  16.027  1.00  0.00           H  
ATOM    978  HD2 PHE A 535      43.945  13.735  14.628  1.00  0.00           H  
ATOM    979  HE1 PHE A 535      39.080  13.514  14.133  1.00  0.00           H  
ATOM    980  HE2 PHE A 535      42.749  14.810  12.687  1.00  0.00           H  
ATOM    981  HZ  PHE A 535      40.374  14.942  12.730  1.00  0.00           H  
ATOM    982  N   LEU A 536      43.969  15.261  18.708  1.00309.56           N  
ATOM    983  CA  LEU A 536      45.110  16.037  19.041  1.00309.56           C  
ATOM    984  C   LEU A 536      45.726  15.222  20.111  1.00309.56           C  
ATOM    985  O   LEU A 536      45.085  14.780  21.058  1.00309.56           O  
ATOM    986  CB  LEU A 536      44.858  17.458  19.583  1.00309.56           C  
ATOM    987  CG  LEU A 536      45.061  18.565  18.532  1.00309.56           C  
ATOM    988  CD1 LEU A 536      46.556  18.655  18.185  1.00309.56           C  
ATOM    989  CD2 LEU A 536      44.178  18.380  17.288  1.00309.56           C  
ATOM    990  H   LEU A 536      43.165  15.312  19.318  1.00  0.00           H  
ATOM    991  HA  LEU A 536      45.793  16.092  18.194  1.00  0.00           H  
ATOM    992  HB3 LEU A 536      45.630  17.683  20.322  1.00  0.00           H  
ATOM    993  HB2 LEU A 536      44.026  17.403  20.255  1.00  0.00           H  
ATOM    994  HG  LEU A 536      44.788  19.512  19.001  1.00  0.00           H  
ATOM    995 HD11 LEU A 536      46.744  19.542  17.579  1.00  0.00           H  
ATOM    996 HD12 LEU A 536      47.180  18.744  19.075  1.00  0.00           H  
ATOM    997 HD13 LEU A 536      46.916  17.806  17.606  1.00  0.00           H  
ATOM    998 HD21 LEU A 536      44.238  19.218  16.593  1.00  0.00           H  
ATOM    999 HD22 LEU A 536      44.346  17.442  16.759  1.00  0.00           H  
ATOM   1000 HD23 LEU A 536      43.274  18.383  17.764  1.00  0.00           H  
ATOM   1001  N   PHE A 537      47.003  14.946  19.901  1.00408.10           N  
ATOM   1002  CA  PHE A 537      47.868  14.108  20.663  1.00408.10           C  
ATOM   1003  C   PHE A 537      47.339  12.731  20.622  1.00408.10           C  
ATOM   1004  O   PHE A 537      47.724  11.862  21.401  1.00408.10           O  
ATOM   1005  CB  PHE A 537      48.313  14.576  22.061  1.00408.10           C  
ATOM   1006  CG  PHE A 537      47.387  14.216  23.156  1.00408.10           C  
ATOM   1007  CD1 PHE A 537      46.301  14.988  23.482  1.00408.10           C  
ATOM   1008  CD2 PHE A 537      47.667  13.082  23.882  1.00408.10           C  
ATOM   1009  CE1 PHE A 537      45.490  14.603  24.522  1.00408.10           C  
ATOM   1010  CE2 PHE A 537      46.862  12.692  24.920  1.00408.10           C  
ATOM   1011  CZ  PHE A 537      45.772  13.461  25.233  1.00408.10           C  
ATOM   1012  H   PHE A 537      47.440  15.381  19.100  1.00  0.00           H  
ATOM   1013  HA  PHE A 537      48.776  13.833  20.149  1.00  0.00           H  
ATOM   1014  HB3 PHE A 537      48.448  15.658  22.055  1.00  0.00           H  
ATOM   1015  HB2 PHE A 537      49.303  14.170  22.280  1.00  0.00           H  
ATOM   1016  HD1 PHE A 537      46.110  15.919  22.967  1.00  0.00           H  
ATOM   1017  HD2 PHE A 537      48.570  12.524  23.687  1.00  0.00           H  
ATOM   1018  HE1 PHE A 537      44.761  15.358  24.680  1.00  0.00           H  
ATOM   1019  HE2 PHE A 537      47.237  11.895  25.537  1.00  0.00           H  
ATOM   1020  HZ  PHE A 537      45.670  13.506  26.263  1.00  0.00           H  
ATOM   1021  N   GLY A 538      46.417  12.521  19.664  1.00160.23           N  
ATOM   1022  CA  GLY A 538      46.021  11.200  19.311  1.00160.23           C  
ATOM   1023  C   GLY A 538      47.264  10.667  18.688  1.00160.23           C  
ATOM   1024  O   GLY A 538      47.619   9.499  18.837  1.00160.23           O  
ATOM   1025  H   GLY A 538      46.106  13.294  19.093  1.00  0.00           H  
ATOM   1026  HA3 GLY A 538      45.216  11.212  18.579  1.00  0.00           H  
ATOM   1027  HA2 GLY A 538      45.706  10.610  20.174  1.00  0.00           H  
ATOM   1028  N   LEU A 539      47.962  11.535  17.928  1.00244.57           N  
ATOM   1029  CA  LEU A 539      49.192  11.056  17.377  1.00244.57           C  
ATOM   1030  C   LEU A 539      50.300  12.042  17.610  1.00244.57           C  
ATOM   1031  O   LEU A 539      51.458  11.649  17.743  1.00244.57           O  
ATOM   1032  CB  LEU A 539      49.136  10.782  15.867  1.00244.57           C  
ATOM   1033  CG  LEU A 539      48.989  12.022  14.955  1.00244.57           C  
ATOM   1034  CD1 LEU A 539      50.258  12.883  14.820  1.00244.57           C  
ATOM   1035  CD2 LEU A 539      48.515  11.571  13.587  1.00244.57           C  
ATOM   1036  H   LEU A 539      47.657  12.485  17.784  1.00  0.00           H  
ATOM   1037  HA  LEU A 539      49.571  10.145  17.843  1.00  0.00           H  
ATOM   1038  HB3 LEU A 539      48.308  10.094  15.692  1.00  0.00           H  
ATOM   1039  HB2 LEU A 539      50.033  10.233  15.580  1.00  0.00           H  
ATOM   1040  HG  LEU A 539      48.213  12.653  15.396  1.00  0.00           H  
ATOM   1041 HD11 LEU A 539      49.919  13.902  14.960  1.00  0.00           H  
ATOM   1042 HD12 LEU A 539      51.134  12.591  15.379  1.00  0.00           H  
ATOM   1043 HD13 LEU A 539      50.632  12.918  13.801  1.00  0.00           H  
ATOM   1044 HD21 LEU A 539      49.057  12.116  12.837  1.00  0.00           H  
ATOM   1045 HD22 LEU A 539      48.523  10.511  13.397  1.00  0.00           H  
ATOM   1046 HD23 LEU A 539      47.560  12.051  13.592  1.00  0.00           H  
ATOM   1047  N   ASP A 540      49.989  13.356  17.599  1.00238.92           N  
ATOM   1048  CA  ASP A 540      51.028  14.337  17.751  1.00238.92           C  
ATOM   1049  C   ASP A 540      50.602  15.346  18.763  1.00238.92           C  
ATOM   1050  O   ASP A 540      49.413  15.555  18.986  1.00238.92           O  
ATOM   1051  CB  ASP A 540      51.334  15.124  16.463  1.00238.92           C  
ATOM   1052  CG  ASP A 540      52.576  15.973  16.708  1.00238.92           C  
ATOM   1053  OD1 ASP A 540      53.424  15.548  17.538  1.00238.92           O  
ATOM   1054  OD2 ASP A 540      52.705  17.046  16.060  1.00238.92           O1-
ATOM   1055  H   ASP A 540      49.040  13.670  17.465  1.00  0.00           H  
ATOM   1056  HA  ASP A 540      51.925  13.872  18.162  1.00  0.00           H  
ATOM   1057  HB3 ASP A 540      50.502  15.729  16.097  1.00  0.00           H  
ATOM   1058  HB2 ASP A 540      51.760  14.532  15.667  1.00  0.00           H  
ATOM   1059  N   GLY A 541      51.583  16.012  19.405  1.00 72.73           N  
ATOM   1060  CA  GLY A 541      51.232  16.992  20.388  1.00 72.73           C  
ATOM   1061  C   GLY A 541      52.457  17.330  21.171  1.00 72.73           C  
ATOM   1062  O   GLY A 541      53.580  17.200  20.687  1.00 72.73           O  
ATOM   1063  H   GLY A 541      52.556  15.871  19.152  1.00  0.00           H  
ATOM   1064  HA3 GLY A 541      50.464  16.617  21.068  1.00  0.00           H  
ATOM   1065  HA2 GLY A 541      50.850  17.891  19.903  1.00  0.00           H  
ATOM   1066  N   SER A 542      52.258  17.793  22.421  1.00142.41           N  
ATOM   1067  CA  SER A 542      53.362  18.120  23.275  1.00142.41           C  
ATOM   1068  C   SER A 542      53.937  16.810  23.683  1.00142.41           C  
ATOM   1069  O   SER A 542      53.473  15.766  23.227  1.00142.41           O  
ATOM   1070  CB  SER A 542      52.954  18.876  24.556  1.00142.41           C  
ATOM   1071  OG  SER A 542      54.090  19.173  25.356  1.00142.41           O  
ATOM   1072  H   SER A 542      51.321  17.878  22.785  1.00  0.00           H  
ATOM   1073  HA  SER A 542      54.110  18.701  22.731  1.00  0.00           H  
ATOM   1074  HB3 SER A 542      52.244  18.297  25.148  1.00  0.00           H  
ATOM   1075  HB2 SER A 542      52.460  19.813  24.297  1.00  0.00           H  
ATOM   1076  HG  SER A 542      53.798  19.606  26.144  1.00  0.00           H  
ATOM   1077  N   PHE A 543      54.977  16.816  24.536  1.00202.47           N  
ATOM   1078  CA  PHE A 543      55.505  15.543  24.886  1.00202.47           C  
ATOM   1079  C   PHE A 543      55.486  15.457  26.380  1.00202.47           C  
ATOM   1080  O   PHE A 543      54.659  16.089  27.036  1.00202.47           O  
ATOM   1081  CB  PHE A 543      56.932  15.296  24.378  1.00202.47           C  
ATOM   1082  CG  PHE A 543      56.934  13.837  24.089  1.00202.47           C  
ATOM   1083  CD1 PHE A 543      56.434  13.415  22.878  1.00202.47           C  
ATOM   1084  CD2 PHE A 543      57.379  12.901  24.993  1.00202.47           C  
ATOM   1085  CE1 PHE A 543      56.396  12.080  22.559  1.00202.47           C  
ATOM   1086  CE2 PHE A 543      57.343  11.563  24.683  1.00202.47           C  
ATOM   1087  CZ  PHE A 543      56.851  11.150  23.465  1.00202.47           C  
ATOM   1088  H   PHE A 543      55.314  17.669  24.962  1.00  0.00           H  
ATOM   1089  HA  PHE A 543      54.852  14.701  24.645  1.00  0.00           H  
ATOM   1090  HB3 PHE A 543      57.738  15.606  25.046  1.00  0.00           H  
ATOM   1091  HB2 PHE A 543      57.100  15.837  23.445  1.00  0.00           H  
ATOM   1092  HD1 PHE A 543      56.064  14.136  22.163  1.00  0.00           H  
ATOM   1093  HD2 PHE A 543      57.922  13.212  25.861  1.00  0.00           H  
ATOM   1094  HE1 PHE A 543      56.007  11.762  21.603  1.00  0.00           H  
ATOM   1095  HE2 PHE A 543      57.739  10.836  25.377  1.00  0.00           H  
ATOM   1096  HZ  PHE A 543      56.831  10.099  23.217  1.00  0.00           H  
ATOM   1097  N   VAL A 544      56.407  14.664  26.955  1.00146.91           N  
ATOM   1098  CA  VAL A 544      56.377  14.387  28.357  1.00146.91           C  
ATOM   1099  C   VAL A 544      56.333  15.641  29.155  1.00146.91           C  
ATOM   1100  O   VAL A 544      57.031  16.617  28.883  1.00146.91           O  
ATOM   1101  CB  VAL A 544      57.564  13.627  28.853  1.00146.91           C  
ATOM   1102  CG1 VAL A 544      57.573  12.268  28.146  1.00146.91           C  
ATOM   1103  CG2 VAL A 544      58.834  14.467  28.624  1.00146.91           C  
ATOM   1104  H   VAL A 544      57.071  14.172  26.377  1.00  0.00           H  
ATOM   1105  HA  VAL A 544      55.473  13.804  28.554  1.00  0.00           H  
ATOM   1106  HB  VAL A 544      57.467  13.435  29.924  1.00  0.00           H  
ATOM   1107 HG11 VAL A 544      57.575  11.476  28.895  1.00  0.00           H  
ATOM   1108 HG12 VAL A 544      56.699  12.074  27.523  1.00  0.00           H  
ATOM   1109 HG13 VAL A 544      58.479  12.109  27.562  1.00  0.00           H  
ATOM   1110 HG21 VAL A 544      59.710  13.823  28.701  1.00  0.00           H  
ATOM   1111 HG22 VAL A 544      58.887  14.931  27.639  1.00  0.00           H  
ATOM   1112 HG23 VAL A 544      58.993  15.230  29.386  1.00  0.00           H  
ATOM   1113  N   SER A 545      55.443  15.630  30.165  1.00223.04           N  
ATOM   1114  CA  SER A 545      55.333  16.717  31.081  1.00223.04           C  
ATOM   1115  C   SER A 545      54.123  16.459  31.910  1.00223.04           C  
ATOM   1116  O   SER A 545      53.360  15.524  31.670  1.00223.04           O  
ATOM   1117  CB  SER A 545      55.135  18.092  30.417  1.00223.04           C  
ATOM   1118  OG  SER A 545      55.220  19.119  31.396  1.00223.04           O  
ATOM   1119  H   SER A 545      54.853  14.825  30.323  1.00  0.00           H  
ATOM   1120  HA  SER A 545      56.219  16.721  31.719  1.00  0.00           H  
ATOM   1121  HB3 SER A 545      54.169  18.152  29.912  1.00  0.00           H  
ATOM   1122  HB2 SER A 545      55.874  18.392  29.684  1.00  0.00           H  
ATOM   1123  HG  SER A 545      55.034  19.945  30.975  1.00  0.00           H  
ATOM   1124  N   GLU A 546      53.954  17.295  32.943  1.00226.57           N  
ATOM   1125  CA  GLU A 546      52.795  17.243  33.767  1.00226.57           C  
ATOM   1126  C   GLU A 546      52.209  18.573  33.510  1.00226.57           C  
ATOM   1127  O   GLU A 546      51.940  18.895  32.355  1.00226.57           O  
ATOM   1128  CB  GLU A 546      53.101  17.129  35.264  1.00226.57           C  
ATOM   1129  CG  GLU A 546      53.859  15.845  35.610  1.00226.57           C  
ATOM   1130  CD  GLU A 546      53.040  14.640  35.156  1.00226.57           C  
ATOM   1131  OE1 GLU A 546      51.896  14.466  35.655  1.00226.57           O  
ATOM   1132  OE2 GLU A 546      53.560  13.864  34.311  1.00226.57           O1-
ATOM   1133  H   GLU A 546      54.599  18.065  33.055  1.00  0.00           H  
ATOM   1134  HA  GLU A 546      52.049  16.506  33.461  1.00  0.00           H  
ATOM   1135  HB3 GLU A 546      52.197  17.183  35.875  1.00  0.00           H  
ATOM   1136  HB2 GLU A 546      53.788  17.901  35.586  1.00  0.00           H  
ATOM   1137  HG3 GLU A 546      54.026  15.778  36.685  1.00  0.00           H  
ATOM   1138  HG2 GLU A 546      54.840  15.828  35.132  1.00  0.00           H  
ATOM   1139  N   LYS A 547      51.966  19.366  34.569  1.00282.54           N  
ATOM   1140  CA  LYS A 547      51.520  20.697  34.313  1.00282.54           C  
ATOM   1141  C   LYS A 547      50.100  20.630  33.899  1.00282.54           C  
ATOM   1142  O   LYS A 547      49.486  19.565  33.857  1.00282.54           O  
ATOM   1143  CB  LYS A 547      52.344  21.448  33.241  1.00282.54           C  
ATOM   1144  CG  LYS A 547      53.673  22.021  33.755  1.00282.54           C  
ATOM   1145  CD  LYS A 547      54.629  20.983  34.342  1.00282.54           C  
ATOM   1146  CE  LYS A 547      54.239  20.552  35.757  1.00282.54           C  
ATOM   1147  NZ  LYS A 547      53.972  21.749  36.588  1.00282.54           N1+
ATOM   1148  H   LYS A 547      52.101  19.036  35.513  1.00  0.00           H  
ATOM   1149  HA  LYS A 547      51.540  21.250  35.252  1.00  0.00           H  
ATOM   1150  HB3 LYS A 547      51.817  22.355  32.947  1.00  0.00           H  
ATOM   1151  HB2 LYS A 547      52.520  21.011  32.266  1.00  0.00           H  
ATOM   1152  HG3 LYS A 547      53.488  22.858  34.427  1.00  0.00           H  
ATOM   1153  HG2 LYS A 547      54.174  22.477  32.900  1.00  0.00           H  
ATOM   1154  HD3 LYS A 547      55.626  21.424  34.377  1.00  0.00           H  
ATOM   1155  HD2 LYS A 547      54.712  20.113  33.697  1.00  0.00           H  
ATOM   1156  HE3 LYS A 547      55.138  20.097  36.174  1.00  0.00           H  
ATOM   1157  HE2 LYS A 547      53.501  19.850  36.065  1.00  0.00           H  
ATOM   1158  HZ1 LYS A 547      53.137  22.211  36.259  1.00  0.00           H  
ATOM   1159  HZ2 LYS A 547      53.845  21.470  37.551  1.00  0.00           H  
ATOM   1160  HZ3 LYS A 547      54.754  22.385  36.524  1.00  0.00           H  
ATOM   1161  N   THR A 548      49.542  21.805  33.592  1.00203.07           N  
ATOM   1162  CA  THR A 548      48.157  21.923  33.278  1.00203.07           C  
ATOM   1163  C   THR A 548      47.901  21.182  32.015  1.00203.07           C  
ATOM   1164  O   THR A 548      48.829  20.896  31.260  1.00203.07           O  
ATOM   1165  CB  THR A 548      47.761  23.362  33.118  1.00203.07           C  
ATOM   1166  OG1 THR A 548      48.020  24.049  34.334  1.00203.07           O  
ATOM   1167  CG2 THR A 548      46.271  23.474  32.756  1.00203.07           C  
ATOM   1168  H   THR A 548      50.088  22.652  33.642  1.00  0.00           H  
ATOM   1169  HA  THR A 548      47.574  21.469  34.083  1.00  0.00           H  
ATOM   1170  HB  THR A 548      48.357  23.844  32.340  1.00  0.00           H  
ATOM   1171  HG1 THR A 548      47.770  24.954  34.228  1.00  0.00           H  
ATOM   1172 HG21 THR A 548      45.925  24.494  32.925  1.00  0.00           H  
ATOM   1173 HG22 THR A 548      46.083  23.291  31.701  1.00  0.00           H  
ATOM   1174 HG23 THR A 548      45.638  22.827  33.366  1.00  0.00           H  
ATOM   1175  N   PHE A 549      46.615  20.845  31.775  1.00313.71           N  
ATOM   1176  CA  PHE A 549      46.210  20.109  30.612  1.00313.71           C  
ATOM   1177  C   PHE A 549      46.874  18.774  30.538  1.00313.71           C  
ATOM   1178  O   PHE A 549      48.079  18.652  30.325  1.00313.71           O  
ATOM   1179  CB  PHE A 549      46.457  20.857  29.289  1.00313.71           C  
ATOM   1180  CG  PHE A 549      45.142  21.231  28.709  1.00313.71           C  
ATOM   1181  CD1 PHE A 549      44.393  22.284  29.181  1.00313.71           C  
ATOM   1182  CD2 PHE A 549      44.675  20.496  27.645  1.00313.71           C  
ATOM   1183  CE1 PHE A 549      43.182  22.576  28.595  1.00313.71           C  
ATOM   1184  CE2 PHE A 549      43.471  20.784  27.058  1.00313.71           C  
ATOM   1185  CZ  PHE A 549      42.722  21.827  27.537  1.00313.71           C  
ATOM   1186  H   PHE A 549      45.906  21.096  32.448  1.00  0.00           H  
ATOM   1187  HA  PHE A 549      45.139  19.941  30.750  1.00  0.00           H  
ATOM   1188  HB3 PHE A 549      47.030  20.281  28.559  1.00  0.00           H  
ATOM   1189  HB2 PHE A 549      47.027  21.775  29.438  1.00  0.00           H  
ATOM   1190  HD1 PHE A 549      44.743  22.881  30.007  1.00  0.00           H  
ATOM   1191  HD2 PHE A 549      45.254  19.668  27.261  1.00  0.00           H  
ATOM   1192  HE1 PHE A 549      42.590  23.400  28.967  1.00  0.00           H  
ATOM   1193  HE2 PHE A 549      43.115  20.194  26.226  1.00  0.00           H  
ATOM   1194  HZ  PHE A 549      41.771  22.062  27.082  1.00  0.00           H  
ATOM   1195  N   GLU A 550      46.055  17.722  30.720  1.00300.16           N  
ATOM   1196  CA  GLU A 550      46.503  16.375  30.584  1.00300.16           C  
ATOM   1197  C   GLU A 550      45.288  15.598  30.266  1.00300.16           C  
ATOM   1198  O   GLU A 550      44.324  15.544  31.029  1.00300.16           O  
ATOM   1199  CB  GLU A 550      47.093  15.789  31.862  1.00300.16           C  
ATOM   1200  CG  GLU A 550      48.392  16.471  32.270  1.00300.16           C  
ATOM   1201  CD  GLU A 550      48.937  15.700  33.452  1.00300.16           C  
ATOM   1202  OE1 GLU A 550      49.207  14.482  33.280  1.00300.16           O  
ATOM   1203  OE2 GLU A 550      49.097  16.320  34.537  1.00300.16           O1-
ATOM   1204  H   GLU A 550      45.076  17.874  30.917  1.00  0.00           H  
ATOM   1205  HA  GLU A 550      47.222  16.284  29.766  1.00  0.00           H  
ATOM   1206  HB3 GLU A 550      47.266  14.722  31.700  1.00  0.00           H  
ATOM   1207  HB2 GLU A 550      46.378  15.863  32.685  1.00  0.00           H  
ATOM   1208  HG3 GLU A 550      48.230  17.502  32.582  1.00  0.00           H  
ATOM   1209  HG2 GLU A 550      49.128  16.461  31.466  1.00  0.00           H  
ATOM   1210  N   THR A 551      45.278  14.958  29.101  1.00249.84           N  
ATOM   1211  CA  THR A 551      44.027  14.351  28.858  1.00249.84           C  
ATOM   1212  C   THR A 551      44.253  13.140  28.028  1.00249.84           C  
ATOM   1213  O   THR A 551      43.692  13.005  26.943  1.00249.84           O  
ATOM   1214  CB  THR A 551      43.175  15.353  28.156  1.00249.84           C  
ATOM   1215  OG1 THR A 551      41.870  14.852  28.002  1.00249.84           O  
ATOM   1216  CG2 THR A 551      43.798  15.732  26.801  1.00249.84           C  
ATOM   1217  H   THR A 551      46.029  14.970  28.426  1.00  0.00           H  
ATOM   1218  HA  THR A 551      43.499  13.924  29.715  1.00  0.00           H  
ATOM   1219  HB  THR A 551      43.077  16.259  28.756  1.00  0.00           H  
ATOM   1220  HG1 THR A 551      41.363  15.491  27.524  1.00  0.00           H  
ATOM   1221 HG21 THR A 551      43.426  16.701  26.477  1.00  0.00           H  
ATOM   1222 HG22 THR A 551      44.879  15.859  26.835  1.00  0.00           H  
ATOM   1223 HG23 THR A 551      43.535  15.045  26.054  1.00  0.00           H  
ATOM   1224  N   LEU A 552      45.025  12.183  28.567  1.00178.83           N  
ATOM   1225  CA  LEU A 552      45.394  11.041  27.788  1.00178.83           C  
ATOM   1226  C   LEU A 552      44.166  10.335  27.331  1.00178.83           C  
ATOM   1227  O   LEU A 552      43.914  10.199  26.134  1.00178.83           O  
ATOM   1228  CB  LEU A 552      46.193  10.035  28.643  1.00178.83           C  
ATOM   1229  CG  LEU A 552      46.449   8.665  27.989  1.00178.83           C  
ATOM   1230  CD1 LEU A 552      47.396   8.774  26.785  1.00178.83           C  
ATOM   1231  CD2 LEU A 552      46.909   7.636  29.036  1.00178.83           C  
ATOM   1232  H   LEU A 552      45.441  12.315  29.478  1.00  0.00           H  
ATOM   1233  HA  LEU A 552      45.979  11.328  26.938  1.00  0.00           H  
ATOM   1234  HB3 LEU A 552      45.676   9.878  29.592  1.00  0.00           H  
ATOM   1235  HB2 LEU A 552      47.149  10.483  28.916  1.00  0.00           H  
ATOM   1236  HG  LEU A 552      45.527   8.224  27.612  1.00  0.00           H  
ATOM   1237 HD11 LEU A 552      47.569   7.795  26.337  1.00  0.00           H  
ATOM   1238 HD12 LEU A 552      46.983   9.422  26.014  1.00  0.00           H  
ATOM   1239 HD13 LEU A 552      48.364   9.180  27.078  1.00  0.00           H  
ATOM   1240 HD21 LEU A 552      47.082   6.661  28.578  1.00  0.00           H  
ATOM   1241 HD22 LEU A 552      47.839   7.947  29.513  1.00  0.00           H  
ATOM   1242 HD23 LEU A 552      46.159   7.502  29.817  1.00  0.00           H  
ATOM   1243  N   CYS A 553      43.309   9.944  28.283  1.00144.08           N  
ATOM   1244  CA  CYS A 553      42.184   9.164  27.880  1.00144.08           C  
ATOM   1245  C   CYS A 553      40.958   9.986  27.792  1.00144.08           C  
ATOM   1246  O   CYS A 553      40.130   9.738  26.920  1.00144.08           O  
ATOM   1247  CB  CYS A 553      41.814   8.024  28.840  1.00144.08           C  
ATOM   1248  SG  CYS A 553      42.492   6.412  28.369  1.00144.08           S  
ATOM   1249  H   CYS A 553      43.508  10.090  29.262  1.00  0.00           H  
ATOM   1250  HA  CYS A 553      42.312   8.683  26.909  1.00  0.00           H  
ATOM   1251  HB3 CYS A 553      40.738   7.866  28.950  1.00  0.00           H  
ATOM   1252  HB2 CYS A 553      42.173   8.257  29.843  1.00  0.00           H  
ATOM   1253  N   THR A 554      40.785  10.975  28.686  1.00146.91           N  
ATOM   1254  CA  THR A 554      39.519  11.635  28.640  1.00146.91           C  
ATOM   1255  C   THR A 554      39.307  12.321  27.332  1.00146.91           C  
ATOM   1256  O   THR A 554      38.258  12.143  26.718  1.00146.91           O  
ATOM   1257  CB  THR A 554      39.221  12.566  29.789  1.00146.91           C  
ATOM   1258  OG1 THR A 554      37.938  13.147  29.603  1.00146.91           O  
ATOM   1259  CG2 THR A 554      40.301  13.642  29.944  1.00146.91           C  
ATOM   1260  H   THR A 554      41.463  11.192  29.401  1.00  0.00           H  
ATOM   1261  HA  THR A 554      38.751  10.858  28.715  1.00  0.00           H  
ATOM   1262  HB  THR A 554      39.188  11.977  30.707  1.00  0.00           H  
ATOM   1263  HG1 THR A 554      37.290  12.459  29.593  1.00  0.00           H  
ATOM   1264 HG21 THR A 554      40.297  14.010  30.970  1.00  0.00           H  
ATOM   1265 HG22 THR A 554      41.306  13.271  29.760  1.00  0.00           H  
ATOM   1266 HG23 THR A 554      40.029  14.505  29.342  1.00  0.00           H  
ATOM   1267  N   VAL A 555      40.285  13.099  26.841  1.00 78.69           N  
ATOM   1268  CA  VAL A 555      40.029  13.743  25.590  1.00 78.69           C  
ATOM   1269  C   VAL A 555      39.947  12.750  24.493  1.00 78.69           C  
ATOM   1270  O   VAL A 555      39.075  12.867  23.635  1.00 78.69           O  
ATOM   1271  CB  VAL A 555      40.973  14.828  25.156  1.00 78.69           C  
ATOM   1272  CG1 VAL A 555      40.745  15.043  23.649  1.00 78.69           C  
ATOM   1273  CG2 VAL A 555      40.580  16.112  25.906  1.00 78.69           C  
ATOM   1274  H   VAL A 555      41.138  13.293  27.352  1.00  0.00           H  
ATOM   1275  HA  VAL A 555      39.040  14.210  25.643  1.00  0.00           H  
ATOM   1276  HB  VAL A 555      41.948  14.418  25.297  1.00  0.00           H  
ATOM   1277 HG11 VAL A 555      40.830  16.120  23.557  1.00  0.00           H  
ATOM   1278 HG12 VAL A 555      41.663  14.647  23.225  1.00  0.00           H  
ATOM   1279 HG13 VAL A 555      39.890  14.802  23.085  1.00  0.00           H  
ATOM   1280 HG21 VAL A 555      41.377  16.849  25.938  1.00  0.00           H  
ATOM   1281 HG22 VAL A 555      39.755  16.604  25.388  1.00  0.00           H  
ATOM   1282 HG23 VAL A 555      40.157  15.972  26.898  1.00  0.00           H  
ATOM   1283  N   ARG A 556      40.706  11.641  24.613  1.00184.46           N  
ATOM   1284  CA  ARG A 556      40.648  10.508  23.707  1.00184.46           C  
ATOM   1285  C   ARG A 556      39.382   9.644  23.643  1.00184.46           C  
ATOM   1286  O   ARG A 556      38.936   9.306  22.550  1.00184.46           O  
ATOM   1287  CB  ARG A 556      41.916   9.654  23.726  1.00184.46           C  
ATOM   1288  CG  ARG A 556      43.174  10.409  23.244  1.00184.46           C  
ATOM   1289  CD  ARG A 556      44.336   9.422  23.107  1.00184.46           C  
ATOM   1290  NE  ARG A 556      45.667  10.047  23.100  1.00184.46           N  
ATOM   1291  CZ  ARG A 556      46.790   9.352  23.347  1.00184.46           C  
ATOM   1292  NH1 ARG A 556      46.723   8.059  23.636  1.00184.46           N  
ATOM   1293  NH2 ARG A 556      47.992   9.919  23.292  1.00184.46           N1+
ATOM   1294  H   ARG A 556      41.346  11.582  25.392  1.00  0.00           H  
ATOM   1295  HA  ARG A 556      40.605  11.000  22.805  1.00  0.00           H  
ATOM   1296  HB3 ARG A 556      41.773   8.790  23.074  1.00  0.00           H  
ATOM   1297  HB2 ARG A 556      42.062   9.242  24.722  1.00  0.00           H  
ATOM   1298  HG3 ARG A 556      43.424  11.235  23.910  1.00  0.00           H  
ATOM   1299  HG2 ARG A 556      42.985  10.859  22.269  1.00  0.00           H  
ATOM   1300  HD3 ARG A 556      44.219   8.818  22.206  1.00  0.00           H  
ATOM   1301  HD2 ARG A 556      44.294   8.731  23.949  1.00  0.00           H  
ATOM   1302  HE  ARG A 556      45.729  11.023  22.841  1.00  0.00           H  
ATOM   1303 HH12 ARG A 556      45.832   7.586  23.624  1.00  0.00           H  
ATOM   1304 HH11 ARG A 556      47.553   7.507  23.804  1.00  0.00           H  
ATOM   1305 HH22 ARG A 556      48.828   9.382  23.474  1.00  0.00           H  
ATOM   1306 HH21 ARG A 556      48.072  10.864  22.936  1.00  0.00           H  
ATOM   1307  N   THR A 557      38.794   9.295  24.779  1.00 63.42           N  
ATOM   1308  CA  THR A 557      37.504   8.639  24.912  1.00 63.42           C  
ATOM   1309  C   THR A 557      36.446   9.686  24.564  1.00 63.42           C  
ATOM   1310  O   THR A 557      35.554   9.405  23.753  1.00 63.42           O  
ATOM   1311  CB  THR A 557      37.308   8.161  26.389  1.00 63.42           C  
ATOM   1312  OG1 THR A 557      38.041   6.974  26.625  1.00 63.42           O  
ATOM   1313  CG2 THR A 557      35.855   7.854  26.814  1.00 63.42           C  
ATOM   1314  H   THR A 557      39.256   9.560  25.644  1.00  0.00           H  
ATOM   1315  HA  THR A 557      37.418   7.798  24.222  1.00  0.00           H  
ATOM   1316  HB  THR A 557      37.688   8.919  27.074  1.00  0.00           H  
ATOM   1317  HG1 THR A 557      37.607   6.257  26.179  1.00  0.00           H  
ATOM   1318 HG21 THR A 557      35.820   7.371  27.791  1.00  0.00           H  
ATOM   1319 HG22 THR A 557      35.258   8.763  26.895  1.00  0.00           H  
ATOM   1320 HG23 THR A 557      35.353   7.203  26.098  1.00  0.00           H  
ATOM   1321  N   TRP A 558      36.535  10.878  25.193  1.00 85.88           N  
ATOM   1322  CA  TRP A 558      35.367  11.706  25.317  1.00 85.88           C  
ATOM   1323  C   TRP A 558      34.984  12.318  24.009  1.00 85.88           C  
ATOM   1324  O   TRP A 558      33.845  12.204  23.558  1.00 85.88           O  
ATOM   1325  CB  TRP A 558      35.605  12.863  26.306  1.00 85.88           C  
ATOM   1326  CG  TRP A 558      34.376  13.665  26.645  1.00 85.88           C  
ATOM   1327  CD2 TRP A 558      34.382  14.939  27.311  1.00 85.88           C  
ATOM   1328  CD1 TRP A 558      33.071  13.360  26.405  1.00 85.88           C  
ATOM   1329  NE1 TRP A 558      32.261  14.366  26.871  1.00 85.88           N  
ATOM   1330  CE2 TRP A 558      33.053  15.344  27.433  1.00 85.88           C  
ATOM   1331  CE3 TRP A 558      35.408  15.708  27.784  1.00 85.88           C  
ATOM   1332  CZ2 TRP A 558      32.726  16.528  28.030  1.00 85.88           C  
ATOM   1333  CZ3 TRP A 558      35.073  16.902  28.385  1.00 85.88           C  
ATOM   1334  CH2 TRP A 558      33.759  17.305  28.505  1.00 85.88           C  
ATOM   1335  H   TRP A 558      37.328  11.087  25.789  1.00  0.00           H  
ATOM   1336  HA  TRP A 558      34.564  11.088  25.708  1.00  0.00           H  
ATOM   1337  HB3 TRP A 558      36.370  13.553  25.946  1.00  0.00           H  
ATOM   1338  HB2 TRP A 558      35.937  12.463  27.264  1.00  0.00           H  
ATOM   1339  HD1 TRP A 558      32.742  12.467  25.906  1.00  0.00           H  
ATOM   1340  HE1 TRP A 558      31.254  14.364  26.798  1.00  0.00           H  
ATOM   1341  HE3 TRP A 558      36.438  15.393  27.694  1.00  0.00           H  
ATOM   1342  HZ2 TRP A 558      31.697  16.843  28.126  1.00  0.00           H  
ATOM   1343  HZ3 TRP A 558      35.858  17.536  28.771  1.00  0.00           H  
ATOM   1344  HH2 TRP A 558      33.535  18.247  28.983  1.00  0.00           H  
ATOM   1345  N   ILE A 559      35.949  12.970  23.350  1.00105.04           N  
ATOM   1346  CA  ILE A 559      35.674  13.717  22.163  1.00105.04           C  
ATOM   1347  C   ILE A 559      35.212  12.815  21.074  1.00105.04           C  
ATOM   1348  O   ILE A 559      34.285  13.151  20.340  1.00105.04           O  
ATOM   1349  CB  ILE A 559      36.890  14.458  21.739  1.00105.04           C  
ATOM   1350  CG1 ILE A 559      37.263  15.393  22.897  1.00105.04           C  
ATOM   1351  CG2 ILE A 559      36.598  15.199  20.424  1.00105.04           C  
ATOM   1352  CD1 ILE A 559      36.217  16.483  23.126  1.00105.04           C  
ATOM   1353  H   ILE A 559      36.884  13.000  23.733  1.00  0.00           H  
ATOM   1354  HA  ILE A 559      34.860  14.405  22.364  1.00  0.00           H  
ATOM   1355  HB  ILE A 559      37.571  13.706  21.614  1.00  0.00           H  
ATOM   1356 HG13 ILE A 559      38.253  15.652  22.774  1.00  0.00           H  
ATOM   1357 HG12 ILE A 559      37.349  14.867  23.846  1.00  0.00           H  
ATOM   1358 HG21 ILE A 559      37.521  15.635  20.113  1.00  0.00           H  
ATOM   1359 HG22 ILE A 559      36.184  14.493  19.731  1.00  0.00           H  
ATOM   1360 HG23 ILE A 559      35.840  15.973  20.515  1.00  0.00           H  
ATOM   1361 HD11 ILE A 559      36.583  17.156  23.901  1.00  0.00           H  
ATOM   1362 HD12 ILE A 559      36.014  17.115  22.266  1.00  0.00           H  
ATOM   1363 HD13 ILE A 559      35.270  16.106  23.507  1.00  0.00           H  
ATOM   1364  N   LEU A 560      35.908  11.682  20.882  1.00101.93           N  
ATOM   1365  CA  LEU A 560      35.770  10.811  19.715  1.00101.93           C  
ATOM   1366  C   LEU A 560      34.355  10.237  19.666  1.00101.93           C  
ATOM   1367  O   LEU A 560      33.671  10.276  18.641  1.00101.93           O  
ATOM   1368  CB  LEU A 560      36.779   9.639  19.824  1.00101.93           C  
ATOM   1369  CG  LEU A 560      37.546   9.302  18.531  1.00101.93           C  
ATOM   1370  CD1 LEU A 560      38.484   8.109  18.778  1.00101.93           C  
ATOM   1371  CD2 LEU A 560      36.613   9.008  17.346  1.00101.93           C  
ATOM   1372  H   LEU A 560      36.653  11.469  21.530  1.00  0.00           H  
ATOM   1373  HA  LEU A 560      35.961  11.410  18.824  1.00  0.00           H  
ATOM   1374  HB3 LEU A 560      36.305   8.730  20.200  1.00  0.00           H  
ATOM   1375  HB2 LEU A 560      37.511   9.881  20.585  1.00  0.00           H  
ATOM   1376  HG  LEU A 560      38.161  10.162  18.266  1.00  0.00           H  
ATOM   1377 HD11 LEU A 560      39.117   7.914  17.913  1.00  0.00           H  
ATOM   1378 HD12 LEU A 560      39.138   8.288  19.631  1.00  0.00           H  
ATOM   1379 HD13 LEU A 560      37.919   7.200  18.989  1.00  0.00           H  
ATOM   1380 HD21 LEU A 560      37.184   8.676  16.482  1.00  0.00           H  
ATOM   1381 HD22 LEU A 560      35.895   8.225  17.593  1.00  0.00           H  
ATOM   1382 HD23 LEU A 560      36.053   9.891  17.040  1.00  0.00           H  
ATOM   1383  N   THR A 561      33.917   9.739  20.822  1.00 53.64           N  
ATOM   1384  CA  THR A 561      32.623   9.119  20.958  1.00 53.64           C  
ATOM   1385  C   THR A 561      31.528  10.167  21.253  1.00 53.64           C  
ATOM   1386  O   THR A 561      30.401   9.935  20.819  1.00 53.64           O  
ATOM   1387  CB  THR A 561      32.711   7.883  21.895  1.00 53.64           C  
ATOM   1388  OG1 THR A 561      33.145   8.087  23.224  1.00 53.64           O  
ATOM   1389  CG2 THR A 561      33.588   6.759  21.316  1.00 53.64           C  
ATOM   1390  H   THR A 561      34.519   9.774  21.633  1.00  0.00           H  
ATOM   1391  HA  THR A 561      32.347   8.695  19.994  1.00  0.00           H  
ATOM   1392  HB  THR A 561      31.702   7.476  21.977  1.00  0.00           H  
ATOM   1393  HG1 THR A 561      34.028   8.431  23.217  1.00  0.00           H  
ATOM   1394 HG21 THR A 561      33.532   5.860  21.932  1.00  0.00           H  
ATOM   1395 HG22 THR A 561      33.266   6.485  20.311  1.00  0.00           H  
ATOM   1396 HG23 THR A 561      34.636   7.055  21.260  1.00  0.00           H  
ATOM   1397  N   VAL A 562      31.810  11.365  21.815  1.00 42.75           N  
ATOM   1398  CA  VAL A 562      30.802  12.440  21.905  1.00 42.75           C  
ATOM   1399  C   VAL A 562      30.493  12.969  20.494  1.00 42.75           C  
ATOM   1400  O   VAL A 562      29.320  13.130  20.177  1.00 42.75           O  
ATOM   1401  CB  VAL A 562      31.142  13.570  22.931  1.00 42.75           C  
ATOM   1402  CG1 VAL A 562      32.004  14.732  22.414  1.00 42.75           C  
ATOM   1403  CG2 VAL A 562      29.865  14.163  23.541  1.00 42.75           C  
ATOM   1404  H   VAL A 562      32.743  11.558  22.156  1.00  0.00           H  
ATOM   1405  HA  VAL A 562      29.899  11.966  22.283  1.00  0.00           H  
ATOM   1406  HB  VAL A 562      31.657  13.123  23.775  1.00  0.00           H  
ATOM   1407 HG11 VAL A 562      32.415  15.316  23.237  1.00  0.00           H  
ATOM   1408 HG12 VAL A 562      32.826  14.370  21.816  1.00  0.00           H  
ATOM   1409 HG13 VAL A 562      31.430  15.410  21.781  1.00  0.00           H  
ATOM   1410 HG21 VAL A 562      30.096  14.879  24.330  1.00  0.00           H  
ATOM   1411 HG22 VAL A 562      29.288  14.684  22.778  1.00  0.00           H  
ATOM   1412 HG23 VAL A 562      29.226  13.396  23.974  1.00  0.00           H  
ATOM   1413  N   GLY A 563      31.501  13.074  19.600  1.00 33.48           N  
ATOM   1414  CA  GLY A 563      31.288  13.339  18.208  1.00 33.48           C  
ATOM   1415  C   GLY A 563      30.409  12.305  17.576  1.00 33.48           C  
ATOM   1416  O   GLY A 563      29.496  12.644  16.824  1.00 33.48           O  
ATOM   1417  H   GLY A 563      32.451  12.908  19.909  1.00  0.00           H  
ATOM   1418  HA3 GLY A 563      32.252  13.349  17.700  1.00  0.00           H  
ATOM   1419  HA2 GLY A 563      30.851  14.332  18.086  1.00  0.00           H  
ATOM   1420  N   TYR A 564      30.729  11.011  17.724  1.00145.32           N  
ATOM   1421  CA  TYR A 564      29.957   9.935  17.086  1.00145.32           C  
ATOM   1422  C   TYR A 564      28.497   9.964  17.578  1.00145.32           C  
ATOM   1423  O   TYR A 564      27.564   9.807  16.791  1.00145.32           O  
ATOM   1424  CB  TYR A 564      30.645   8.571  17.334  1.00145.32           C  
ATOM   1425  CG  TYR A 564      29.874   7.310  16.953  1.00145.32           C  
ATOM   1426  CD1 TYR A 564      29.045   7.257  15.810  1.00145.32           C  
ATOM   1427  CD2 TYR A 564      29.954   6.184  17.794  1.00145.32           C  
ATOM   1428  CE1 TYR A 564      28.212   6.142  15.591  1.00145.32           C  
ATOM   1429  CE2 TYR A 564      29.135   5.065  17.567  1.00145.32           C  
ATOM   1430  CZ  TYR A 564      28.229   5.066  16.497  1.00145.32           C  
ATOM   1431  OH  TYR A 564      27.340   4.044  16.377  1.00145.32           O  
ATOM   1432  H   TYR A 564      31.532  10.761  18.286  1.00  0.00           H  
ATOM   1433  HA  TYR A 564      29.945  10.118  16.010  1.00  0.00           H  
ATOM   1434  HB3 TYR A 564      30.872   8.498  18.396  1.00  0.00           H  
ATOM   1435  HB2 TYR A 564      31.605   8.549  16.818  1.00  0.00           H  
ATOM   1436  HD1 TYR A 564      28.990   8.096  15.132  1.00  0.00           H  
ATOM   1437  HD2 TYR A 564      30.603   6.195  18.658  1.00  0.00           H  
ATOM   1438  HE1 TYR A 564      27.529   6.139  14.757  1.00  0.00           H  
ATOM   1439  HE2 TYR A 564      29.167   4.230  18.251  1.00  0.00           H  
ATOM   1440  HH  TYR A 564      26.762   4.158  15.637  1.00  0.00           H  
ATOM   1441  N   THR A 565      28.299  10.256  18.864  1.00 46.95           N  
ATOM   1442  CA  THR A 565      26.985  10.247  19.479  1.00 46.95           C  
ATOM   1443  C   THR A 565      26.178  11.534  19.217  1.00 46.95           C  
ATOM   1444  O   THR A 565      24.946  11.440  19.183  1.00 46.95           O  
ATOM   1445  CB  THR A 565      27.097   9.817  20.963  1.00 46.95           C  
ATOM   1446  OG1 THR A 565      27.777  10.736  21.788  1.00 46.95           O  
ATOM   1447  CG2 THR A 565      27.784   8.445  21.104  1.00 46.95           C  
ATOM   1448  H   THR A 565      29.101  10.409  19.462  1.00  0.00           H  
ATOM   1449  HA  THR A 565      26.422   9.474  18.972  1.00  0.00           H  
ATOM   1450  HB  THR A 565      26.089   9.740  21.373  1.00  0.00           H  
ATOM   1451  HG1 THR A 565      28.684  10.761  21.518  1.00  0.00           H  
ATOM   1452 HG21 THR A 565      28.650   8.472  21.761  1.00  0.00           H  
ATOM   1453 HG22 THR A 565      27.090   7.714  21.510  1.00  0.00           H  
ATOM   1454 HG23 THR A 565      28.139   8.041  20.157  1.00  0.00           H  
ATOM   1455  N   THR A 566      26.810  12.676  18.856  1.00 35.41           N  
ATOM   1456  CA  THR A 566      26.089  13.817  18.374  1.00 35.41           C  
ATOM   1457  C   THR A 566      25.575  13.498  17.012  1.00 35.41           C  
ATOM   1458  O   THR A 566      24.474  13.902  16.639  1.00 35.41           O  
ATOM   1459  CB  THR A 566      26.950  15.037  18.250  1.00 35.41           C  
ATOM   1460  OG1 THR A 566      27.513  15.377  19.509  1.00 35.41           O  
ATOM   1461  CG2 THR A 566      26.076  16.188  17.731  1.00 35.41           C  
ATOM   1462  H   THR A 566      27.819  12.733  18.910  1.00  0.00           H  
ATOM   1463  HA  THR A 566      25.250  14.029  19.041  1.00  0.00           H  
ATOM   1464  HB  THR A 566      27.781  14.864  17.563  1.00  0.00           H  
ATOM   1465  HG1 THR A 566      26.816  15.544  20.132  1.00  0.00           H  
ATOM   1466 HG21 THR A 566      26.828  16.966  17.732  1.00  0.00           H  
ATOM   1467 HG22 THR A 566      25.714  16.097  16.708  1.00  0.00           H  
ATOM   1468 HG23 THR A 566      25.262  16.441  18.410  1.00  0.00           H  
ATOM   1469  N   ALA A 567      26.388  12.783  16.214  1.00 41.73           N  
ATOM   1470  CA  ALA A 567      25.984  12.453  14.883  1.00 41.73           C  
ATOM   1471  C   ALA A 567      24.790  11.553  14.931  1.00 41.73           C  
ATOM   1472  O   ALA A 567      23.811  11.781  14.225  1.00 41.73           O  
ATOM   1473  CB  ALA A 567      27.081  11.720  14.092  1.00 41.73           C  
ATOM   1474  H   ALA A 567      27.295  12.481  16.545  1.00  0.00           H  
ATOM   1475  HA  ALA A 567      25.732  13.370  14.349  1.00  0.00           H  
ATOM   1476  HB1 ALA A 567      26.782  11.578  13.052  1.00  0.00           H  
ATOM   1477  HB2 ALA A 567      28.003  12.302  14.084  1.00  0.00           H  
ATOM   1478  HB3 ALA A 567      27.320  10.738  14.495  1.00  0.00           H  
ATOM   1479  N   PHE A 568      24.807  10.526  15.802  1.00 64.30           N  
ATOM   1480  CA  PHE A 568      23.728   9.582  15.753  1.00 64.30           C  
ATOM   1481  C   PHE A 568      22.451  10.270  16.115  1.00 64.30           C  
ATOM   1482  O   PHE A 568      21.421  10.053  15.479  1.00 64.30           O  
ATOM   1483  CB  PHE A 568      23.881   8.376  16.687  1.00 64.30           C  
ATOM   1484  CG  PHE A 568      23.030   7.311  16.087  1.00 64.30           C  
ATOM   1485  CD1 PHE A 568      23.567   6.478  15.132  1.00 64.30           C  
ATOM   1486  CD2 PHE A 568      21.714   7.147  16.447  1.00 64.30           C  
ATOM   1487  CE1 PHE A 568      22.815   5.486  14.549  1.00 64.30           C  
ATOM   1488  CE2 PHE A 568      20.957   6.156  15.865  1.00 64.30           C  
ATOM   1489  CZ  PHE A 568      21.502   5.323  14.918  1.00 64.30           C  
ATOM   1490  H   PHE A 568      25.616  10.347  16.382  1.00  0.00           H  
ATOM   1491  HA  PHE A 568      23.665   9.234  14.717  1.00  0.00           H  
ATOM   1492  HB3 PHE A 568      23.528   8.599  17.687  1.00  0.00           H  
ATOM   1493  HB2 PHE A 568      24.917   8.067  16.700  1.00  0.00           H  
ATOM   1494  HD1 PHE A 568      24.598   6.600  14.832  1.00  0.00           H  
ATOM   1495  HD2 PHE A 568      21.259   7.850  17.120  1.00  0.00           H  
ATOM   1496  HE1 PHE A 568      23.250   4.849  13.793  1.00  0.00           H  
ATOM   1497  HE2 PHE A 568      19.899   6.107  15.937  1.00  0.00           H  
ATOM   1498  HZ  PHE A 568      20.902   4.581  14.419  1.00  0.00           H  
ATOM   1499  N   GLY A 569      22.486  11.118  17.159  1.00 28.07           N  
ATOM   1500  CA  GLY A 569      21.312  11.819  17.596  1.00 28.07           C  
ATOM   1501  C   GLY A 569      20.852  12.731  16.502  1.00 28.07           C  
ATOM   1502  O   GLY A 569      19.653  12.909  16.292  1.00 28.07           O  
ATOM   1503  H   GLY A 569      23.353  11.268  17.658  1.00  0.00           H  
ATOM   1504  HA3 GLY A 569      21.553  12.409  18.481  1.00  0.00           H  
ATOM   1505  HA2 GLY A 569      20.523  11.117  17.872  1.00  0.00           H  
ATOM   1506  N   ALA A 570      21.805  13.343  15.777  1.00 47.78           N  
ATOM   1507  CA  ALA A 570      21.487  14.275  14.733  1.00 47.78           C  
ATOM   1508  C   ALA A 570      20.685  13.565  13.686  1.00 47.78           C  
ATOM   1509  O   ALA A 570      19.793  14.159  13.084  1.00 47.78           O  
ATOM   1510  CB  ALA A 570      22.736  14.846  14.038  1.00 47.78           C  
ATOM   1511  H   ALA A 570      22.780  13.189  16.000  1.00  0.00           H  
ATOM   1512  HA  ALA A 570      20.794  15.028  15.094  1.00  0.00           H  
ATOM   1513  HB1 ALA A 570      22.543  15.209  13.031  1.00  0.00           H  
ATOM   1514  HB2 ALA A 570      23.269  15.646  14.522  1.00  0.00           H  
ATOM   1515  HB3 ALA A 570      23.540  14.129  14.024  1.00  0.00           H  
ATOM   1516  N   MET A 571      21.013  12.283  13.419  1.00130.97           N  
ATOM   1517  CA  MET A 571      20.307  11.497  12.439  1.00130.97           C  
ATOM   1518  C   MET A 571      18.889  11.265  12.859  1.00130.97           C  
ATOM   1519  O   MET A 571      17.990  11.210  12.021  1.00130.97           O  
ATOM   1520  CB  MET A 571      20.916  10.108  12.152  1.00130.97           C  
ATOM   1521  CG  MET A 571      22.025  10.081  11.092  1.00130.97           C  
ATOM   1522  SD  MET A 571      23.662  10.692  11.588  1.00130.97           S  
ATOM   1523  CE  MET A 571      23.197  12.445  11.634  1.00130.97           C  
ATOM   1524  H   MET A 571      21.772  11.850  13.930  1.00  0.00           H  
ATOM   1525  HA  MET A 571      20.234  12.019  11.515  1.00  0.00           H  
ATOM   1526  HB3 MET A 571      20.145   9.433  11.774  1.00  0.00           H  
ATOM   1527  HB2 MET A 571      21.277   9.636  13.062  1.00  0.00           H  
ATOM   1528  HG3 MET A 571      21.697  10.550  10.164  1.00  0.00           H  
ATOM   1529  HG2 MET A 571      22.187   9.036  10.825  1.00  0.00           H  
ATOM   1530  HE1 MET A 571      24.031  12.972  11.178  1.00  0.00           H  
ATOM   1531  HE2 MET A 571      22.330  12.428  11.014  1.00  0.00           H  
ATOM   1532  HE3 MET A 571      23.029  12.955  12.529  1.00  0.00           H  
ATOM   1533  N   PHE A 572      18.655  11.095  14.169  1.00 48.71           N  
ATOM   1534  CA  PHE A 572      17.344  10.840  14.694  1.00 48.71           C  
ATOM   1535  C   PHE A 572      16.492  12.019  14.337  1.00 48.71           C  
ATOM   1536  O   PHE A 572      15.360  11.874  13.875  1.00 48.71           O  
ATOM   1537  CB  PHE A 572      17.409  10.740  16.231  1.00 48.71           C  
ATOM   1538  CG  PHE A 572      16.065  10.477  16.813  1.00 48.71           C  
ATOM   1539  CD1 PHE A 572      15.590   9.190  16.921  1.00 48.71           C  
ATOM   1540  CD2 PHE A 572      15.290  11.516  17.271  1.00 48.71           C  
ATOM   1541  CE1 PHE A 572      14.352   8.946  17.469  1.00 48.71           C  
ATOM   1542  CE2 PHE A 572      14.054  11.278  17.819  1.00 48.71           C  
ATOM   1543  CZ  PHE A 572      13.582   9.993  17.918  1.00 48.71           C  
ATOM   1544  H   PHE A 572      19.430  11.138  14.817  1.00  0.00           H  
ATOM   1545  HA  PHE A 572      16.936   9.923  14.262  1.00  0.00           H  
ATOM   1546  HB3 PHE A 572      17.767  11.645  16.706  1.00  0.00           H  
ATOM   1547  HB2 PHE A 572      18.095   9.945  16.529  1.00  0.00           H  
ATOM   1548  HD1 PHE A 572      16.210   8.356  16.623  1.00  0.00           H  
ATOM   1549  HD2 PHE A 572      15.650  12.533  17.210  1.00  0.00           H  
ATOM   1550  HE1 PHE A 572      14.019   7.991  17.794  1.00  0.00           H  
ATOM   1551  HE2 PHE A 572      13.473  12.103  18.205  1.00  0.00           H  
ATOM   1552  HZ  PHE A 572      12.646   9.792  18.420  1.00  0.00           H  
ATOM   1553  N   ALA A 573      17.046  13.229  14.533  1.00 44.07           N  
ATOM   1554  CA  ALA A 573      16.366  14.465  14.279  1.00 44.07           C  
ATOM   1555  C   ALA A 573      16.011  14.542  12.833  1.00 44.07           C  
ATOM   1556  O   ALA A 573      14.891  14.896  12.467  1.00 44.07           O  
ATOM   1557  CB  ALA A 573      17.287  15.659  14.522  1.00 44.07           C  
ATOM   1558  H   ALA A 573      17.982  13.274  14.913  1.00  0.00           H  
ATOM   1559  HA  ALA A 573      15.467  14.538  14.894  1.00  0.00           H  
ATOM   1560  HB1 ALA A 573      16.817  16.541  14.104  1.00  0.00           H  
ATOM   1561  HB2 ALA A 573      17.552  15.645  15.566  1.00  0.00           H  
ATOM   1562  HB3 ALA A 573      18.241  15.500  14.063  1.00  0.00           H  
ATOM   1563  N   LYS A 574      16.978  14.191  11.972  1.00 50.55           N  
ATOM   1564  CA  LYS A 574      16.815  14.285  10.556  1.00 50.55           C  
ATOM   1565  C   LYS A 574      15.710  13.366  10.163  1.00 50.55           C  
ATOM   1566  O   LYS A 574      14.875  13.699   9.326  1.00 50.55           O  
ATOM   1567  CB  LYS A 574      18.064  13.806   9.802  1.00 50.55           C  
ATOM   1568  CG  LYS A 574      19.351  14.514  10.217  1.00 50.55           C  
ATOM   1569  CD  LYS A 574      20.612  13.870   9.632  1.00 50.55           C  
ATOM   1570  CE  LYS A 574      21.912  14.568  10.040  1.00 50.55           C  
ATOM   1571  NZ  LYS A 574      23.037  14.059   9.222  1.00 50.55           N1+
ATOM   1572  H   LYS A 574      17.874  13.896  12.338  1.00  0.00           H  
ATOM   1573  HA  LYS A 574      16.684  15.331  10.361  1.00  0.00           H  
ATOM   1574  HB3 LYS A 574      18.015  14.132   8.776  1.00  0.00           H  
ATOM   1575  HB2 LYS A 574      18.232  12.733   9.882  1.00  0.00           H  
ATOM   1576  HG3 LYS A 574      19.389  13.848  11.030  1.00  0.00           H  
ATOM   1577  HG2 LYS A 574      19.373  15.364  10.866  1.00  0.00           H  
ATOM   1578  HD3 LYS A 574      20.536  13.800   8.548  1.00  0.00           H  
ATOM   1579  HD2 LYS A 574      20.667  12.802   9.785  1.00  0.00           H  
ATOM   1580  HE3 LYS A 574      22.017  14.368  11.089  1.00  0.00           H  
ATOM   1581  HE2 LYS A 574      21.936  15.571  10.314  1.00  0.00           H  
ATOM   1582  HZ1 LYS A 574      22.914  14.332   8.257  1.00  0.00           H  
ATOM   1583  HZ2 LYS A 574      23.907  14.441   9.566  1.00  0.00           H  
ATOM   1584  HZ  LYS A 574      23.073  13.051   9.278  1.00  0.00           H  
ATOM   1585  N   THR A 575      15.676  12.178  10.789  1.00 33.30           N  
ATOM   1586  CA  THR A 575      14.713  11.181  10.449  1.00 33.30           C  
ATOM   1587  C   THR A 575      13.351  11.754  10.671  1.00 33.30           C  
ATOM   1588  O   THR A 575      12.474  11.628   9.818  1.00 33.30           O  
ATOM   1589  CB  THR A 575      14.857   9.961  11.308  1.00 33.30           C  
ATOM   1590  OG1 THR A 575      16.169   9.431  11.187  1.00 33.30           O  
ATOM   1591  CG2 THR A 575      13.836   8.915  10.846  1.00 33.30           C  
ATOM   1592  H   THR A 575      16.382  11.956  11.479  1.00  0.00           H  
ATOM   1593  HA  THR A 575      14.833  10.914   9.396  1.00  0.00           H  
ATOM   1594  HB  THR A 575      14.670  10.170  12.358  1.00  0.00           H  
ATOM   1595  HG1 THR A 575      16.791  10.065  11.520  1.00  0.00           H  
ATOM   1596 HG21 THR A 575      13.462   8.437  11.727  1.00  0.00           H  
ATOM   1597 HG22 THR A 575      13.049   9.301  10.220  1.00  0.00           H  
ATOM   1598 HG23 THR A 575      14.338   8.261  10.130  1.00  0.00           H  
ATOM   1599  N   TRP A 576      13.139  12.414  11.826  1.00 56.63           N  
ATOM   1600  CA  TRP A 576      11.855  12.993  12.098  1.00 56.63           C  
ATOM   1601  C   TRP A 576      11.561  14.067  11.106  1.00 56.63           C  
ATOM   1602  O   TRP A 576      10.488  14.083  10.505  1.00 56.63           O  
ATOM   1603  CB  TRP A 576      11.742  13.656  13.482  1.00 56.63           C  
ATOM   1604  CG  TRP A 576      11.496  12.716  14.635  1.00 56.63           C  
ATOM   1605  CD2 TRP A 576      10.181  12.424  15.132  1.00 56.63           C  
ATOM   1606  CD1 TRP A 576      12.370  12.015  15.413  1.00 56.63           C  
ATOM   1607  NE1 TRP A 576      11.678  11.305  16.367  1.00 56.63           N  
ATOM   1608  CE2 TRP A 576      10.331  11.547  16.205  1.00 56.63           C  
ATOM   1609  CE3 TRP A 576       8.951  12.855  14.728  1.00 56.63           C  
ATOM   1610  CZ2 TRP A 576       9.246  11.086  16.895  1.00 56.63           C  
ATOM   1611  CZ3 TRP A 576       7.858  12.386  15.422  1.00 56.63           C  
ATOM   1612  CH2 TRP A 576       8.004  11.518  16.485  1.00 56.63           C  
ATOM   1613  H   TRP A 576      13.879  12.499  12.511  1.00  0.00           H  
ATOM   1614  HA  TRP A 576      11.086  12.223  12.023  1.00  0.00           H  
ATOM   1615  HB3 TRP A 576      10.953  14.410  13.510  1.00  0.00           H  
ATOM   1616  HB2 TRP A 576      12.660  14.201  13.702  1.00  0.00           H  
ATOM   1617  HD1 TRP A 576      13.437  12.041  15.293  1.00  0.00           H  
ATOM   1618  HE1 TRP A 576      12.120  10.701  17.045  1.00  0.00           H  
ATOM   1619  HE3 TRP A 576       8.831  13.531  13.894  1.00  0.00           H  
ATOM   1620  HZ2 TRP A 576       9.357  10.405  17.726  1.00  0.00           H  
ATOM   1621  HZ3 TRP A 576       6.868  12.703  15.129  1.00  0.00           H  
ATOM   1622  HH2 TRP A 576       7.125  11.169  17.007  1.00  0.00           H  
ATOM   1623  N   ARG A 577      12.523  14.979  10.882  1.00151.51           N  
ATOM   1624  CA  ARG A 577      12.257  16.095  10.026  1.00151.51           C  
ATOM   1625  C   ARG A 577      11.910  15.559   8.680  1.00151.51           C  
ATOM   1626  O   ARG A 577      10.969  16.022   8.038  1.00151.51           O  
ATOM   1627  CB  ARG A 577      13.464  17.041   9.879  1.00151.51           C  
ATOM   1628  CG  ARG A 577      14.706  16.438   9.218  1.00151.51           C  
ATOM   1629  CD  ARG A 577      14.655  16.457   7.688  1.00151.51           C  
ATOM   1630  NE  ARG A 577      14.728  17.883   7.261  1.00151.51           N  
ATOM   1631  CZ  ARG A 577      14.348  18.239   5.999  1.00151.51           C  
ATOM   1632  NH1 ARG A 577      13.891  17.290   5.131  1.00151.51           N  
ATOM   1633  NH2 ARG A 577      14.425  19.544   5.605  1.00151.51           N1+
ATOM   1634  H   ARG A 577      13.401  14.929  11.384  1.00  0.00           H  
ATOM   1635  HA  ARG A 577      11.412  16.659  10.426  1.00  0.00           H  
ATOM   1636  HB3 ARG A 577      13.747  17.281  10.895  1.00  0.00           H  
ATOM   1637  HB2 ARG A 577      13.162  17.900   9.287  1.00  0.00           H  
ATOM   1638  HG3 ARG A 577      14.830  15.680   9.900  1.00  0.00           H  
ATOM   1639  HG2 ARG A 577      15.515  17.113   9.488  1.00  0.00           H  
ATOM   1640  HD3 ARG A 577      13.862  16.052   7.119  1.00  0.00           H  
ATOM   1641  HD2 ARG A 577      15.591  16.059   7.304  1.00  0.00           H  
ATOM   1642  HE  ARG A 577      15.039  18.578   7.923  1.00  0.00           H  
ATOM   1643 HH12 ARG A 577      13.800  17.480   4.136  1.00  0.00           H  
ATOM   1644 HH11 ARG A 577      13.797  16.332   5.430  1.00  0.00           H  
ATOM   1645 HH22 ARG A 577      14.750  20.260   6.237  1.00  0.00           H  
ATOM   1646 HH21 ARG A 577      14.136  19.801   4.671  1.00  0.00           H  
ATOM   1647  N   VAL A 578      12.656  14.540   8.227  1.00 33.30           N  
ATOM   1648  CA  VAL A 578      12.394  13.977   6.941  1.00 33.30           C  
ATOM   1649  C   VAL A 578      11.032  13.371   6.973  1.00 33.30           C  
ATOM   1650  O   VAL A 578      10.264  13.498   6.021  1.00 33.30           O  
ATOM   1651  CB  VAL A 578      13.368  12.905   6.560  1.00 33.30           C  
ATOM   1652  CG1 VAL A 578      12.896  12.255   5.248  1.00 33.30           C  
ATOM   1653  CG2 VAL A 578      14.761  13.546   6.457  1.00 33.30           C  
ATOM   1654  H   VAL A 578      13.420  14.168   8.782  1.00  0.00           H  
ATOM   1655  HA  VAL A 578      12.384  14.758   6.177  1.00  0.00           H  
ATOM   1656  HB  VAL A 578      13.417  12.131   7.327  1.00  0.00           H  
ATOM   1657 HG11 VAL A 578      13.698  11.650   4.825  1.00  0.00           H  
ATOM   1658 HG12 VAL A 578      12.058  11.568   5.373  1.00  0.00           H  
ATOM   1659 HG13 VAL A 578      12.633  12.995   4.490  1.00  0.00           H  
ATOM   1660 HG21 VAL A 578      15.460  12.942   5.943  1.00  0.00           H  
ATOM   1661 HG22 VAL A 578      14.655  14.337   5.714  1.00  0.00           H  
ATOM   1662 HG23 VAL A 578      15.184  14.082   7.252  1.00  0.00           H  
ATOM   1663  N   HIS A 579      10.692  12.706   8.090  1.00 58.70           N  
ATOM   1664  CA  HIS A 579       9.424  12.049   8.203  1.00 58.70           C  
ATOM   1665  C   HIS A 579       8.345  13.075   8.104  1.00 58.70           C  
ATOM   1666  O   HIS A 579       7.336  12.865   7.433  1.00 58.70           O  
ATOM   1667  ND1 HIS A 579       6.778  11.035  10.265  1.00 58.70           N1+
ATOM   1668  CG  HIS A 579       7.934  10.626   9.675  1.00 58.70           C  
ATOM   1669  CB  HIS A 579       9.254  11.325   9.549  1.00 58.70           C  
ATOM   1670  NE2 HIS A 579       6.385   9.084   9.482  1.00 58.70           N  
ATOM   1671  CD2 HIS A 579       7.675   9.370   9.173  1.00 58.70           C  
ATOM   1672  CE1 HIS A 579       5.799  10.065  10.144  1.00 58.70           C  
ATOM   1673  H   HIS A 579      11.361  12.608   8.845  1.00  0.00           H  
ATOM   1674  HA  HIS A 579       9.317  11.332   7.386  1.00  0.00           H  
ATOM   1675  HB3 HIS A 579       9.447  11.917  10.438  1.00  0.00           H  
ATOM   1676  HB2 HIS A 579       9.987  10.539   9.477  1.00  0.00           H  
ATOM   1677  HD2 HIS A 579       8.294   8.660   8.643  1.00  0.00           H  
ATOM   1678  HE1 HIS A 579       4.795  10.084  10.543  1.00  0.00           H  
ATOM   1679  HE2 HIS A 579       5.962   8.171   9.329  1.00  0.00           H  
ATOM   1680  HD1 HIS A 579       6.652  11.921  10.732  1.00  0.00           H  
ATOM   1681  N   ALA A 580       8.545  14.235   8.753  1.00 46.35           N  
ATOM   1682  CA  ALA A 580       7.532  15.246   8.763  1.00 46.35           C  
ATOM   1683  C   ALA A 580       7.270  15.639   7.350  1.00 46.35           C  
ATOM   1684  O   ALA A 580       6.120  15.805   6.947  1.00 46.35           O  
ATOM   1685  CB  ALA A 580       7.958  16.511   9.527  1.00 46.35           C  
ATOM   1686  H   ALA A 580       9.388  14.367   9.301  1.00  0.00           H  
ATOM   1687  HA  ALA A 580       6.612  14.850   9.199  1.00  0.00           H  
ATOM   1688  HB1 ALA A 580       7.383  17.394   9.243  1.00  0.00           H  
ATOM   1689  HB2 ALA A 580       7.789  16.361  10.593  1.00  0.00           H  
ATOM   1690  HB3 ALA A 580       9.017  16.734   9.434  1.00  0.00           H  
ATOM   1691  N   ILE A 581       8.337  15.776   6.544  1.00229.89           N  
ATOM   1692  CA  ILE A 581       8.120  16.152   5.182  1.00229.89           C  
ATOM   1693  C   ILE A 581       8.065  14.879   4.406  1.00229.89           C  
ATOM   1694  O   ILE A 581       9.085  14.368   3.948  1.00229.89           O  
ATOM   1695  CB  ILE A 581       9.248  16.979   4.629  1.00229.89           C  
ATOM   1696  CG1 ILE A 581       9.346  18.321   5.376  1.00229.89           C  
ATOM   1697  CG2 ILE A 581       9.041  17.132   3.116  1.00229.89           C  
ATOM   1698  CD1 ILE A 581       9.785  18.187   6.833  1.00229.89           C  
ATOM   1699  H   ILE A 581       9.276  15.610   6.881  1.00  0.00           H  
ATOM   1700  HA  ILE A 581       7.206  16.730   5.073  1.00  0.00           H  
ATOM   1701  HB  ILE A 581      10.197  16.459   4.785  1.00  0.00           H  
ATOM   1702 HG13 ILE A 581       8.384  18.833   5.330  1.00  0.00           H  
ATOM   1703 HG12 ILE A 581      10.055  18.968   4.858  1.00  0.00           H  
ATOM   1704 HG21 ILE A 581      10.025  17.397   2.734  1.00  0.00           H  
ATOM   1705 HG22 ILE A 581       8.783  16.236   2.634  1.00  0.00           H  
ATOM   1706 HG23 ILE A 581       8.495  18.031   2.873  1.00  0.00           H  
ATOM   1707 HD11 ILE A 581       9.642  19.210   7.157  1.00  0.00           H  
ATOM   1708 HD12 ILE A 581       9.178  17.675   7.551  1.00  0.00           H  
ATOM   1709 HD13 ILE A 581      10.853  17.998   6.895  1.00  0.00           H  
ATOM   1710  N   PHE A 582       6.846  14.336   4.230  1.00234.09           N  
ATOM   1711  CA  PHE A 582       6.718  13.095   3.534  1.00234.09           C  
ATOM   1712  C   PHE A 582       6.863  13.368   2.079  1.00234.09           C  
ATOM   1713  O   PHE A 582       6.337  14.352   1.562  1.00234.09           O  
ATOM   1714  CB  PHE A 582       5.364  12.399   3.747  1.00234.09           C  
ATOM   1715  CG  PHE A 582       5.386  11.131   2.964  1.00234.09           C  
ATOM   1716  CD1 PHE A 582       5.967   9.998   3.488  1.00234.09           C  
ATOM   1717  CD2 PHE A 582       4.829  11.073   1.709  1.00234.09           C  
ATOM   1718  CE1 PHE A 582       5.990   8.827   2.770  1.00234.09           C  
ATOM   1719  CE2 PHE A 582       4.849   9.903   0.985  1.00234.09           C  
ATOM   1720  CZ  PHE A 582       5.432   8.776   1.518  1.00234.09           C  
ATOM   1721  H   PHE A 582       6.025  14.787   4.608  1.00  0.00           H  
ATOM   1722  HA  PHE A 582       7.503  12.412   3.871  1.00  0.00           H  
ATOM   1723  HB3 PHE A 582       4.532  13.033   3.434  1.00  0.00           H  
ATOM   1724  HB2 PHE A 582       5.212  12.178   4.805  1.00  0.00           H  
ATOM   1725  HD1 PHE A 582       6.408  10.023   4.474  1.00  0.00           H  
ATOM   1726  HD2 PHE A 582       4.356  11.947   1.286  1.00  0.00           H  
ATOM   1727  HE1 PHE A 582       6.432   7.940   3.197  1.00  0.00           H  
ATOM   1728  HE2 PHE A 582       4.377   9.860   0.017  1.00  0.00           H  
ATOM   1729  HZ  PHE A 582       5.439   7.852   0.959  1.00  0.00           H  
ATOM   1730  N   LYS A 583       7.600  12.486   1.385  1.00331.29           N  
ATOM   1731  CA  LYS A 583       7.785  12.620  -0.027  1.00331.29           C  
ATOM   1732  C   LYS A 583       8.373  13.963  -0.305  1.00331.29           C  
ATOM   1733  O   LYS A 583       8.107  14.567  -1.343  1.00331.29           O  
ATOM   1734  CB  LYS A 583       6.473  12.480  -0.820  1.00331.29           C  
ATOM   1735  CG  LYS A 583       6.668  12.454  -2.338  1.00331.29           C  
ATOM   1736  CD  LYS A 583       5.429  11.991  -3.105  1.00331.29           C  
ATOM   1737  CE  LYS A 583       5.187  10.482  -3.021  1.00331.29           C  
ATOM   1738  NZ  LYS A 583       6.263   9.758  -3.735  1.00331.29           N1+
ATOM   1739  H   LYS A 583       8.013  11.694   1.857  1.00  0.00           H  
ATOM   1740  HA  LYS A 583       8.497  11.858  -0.344  1.00  0.00           H  
ATOM   1741  HB3 LYS A 583       5.704  13.198  -0.544  1.00  0.00           H  
ATOM   1742  HB2 LYS A 583       6.074  11.512  -0.556  1.00  0.00           H  
ATOM   1743  HG3 LYS A 583       7.538  11.854  -2.606  1.00  0.00           H  
ATOM   1744  HG2 LYS A 583       6.830  13.433  -2.776  1.00  0.00           H  
ATOM   1745  HD3 LYS A 583       5.520  12.278  -4.154  1.00  0.00           H  
ATOM   1746  HD2 LYS A 583       4.554  12.523  -2.729  1.00  0.00           H  
ATOM   1747  HE3 LYS A 583       4.234  10.232  -3.489  1.00  0.00           H  
ATOM   1748  HE2 LYS A 583       5.137  10.127  -1.996  1.00  0.00           H  
ATOM   1749  HZ1 LYS A 583       6.093   8.764  -3.686  1.00  0.00           H  
ATOM   1750  HZ2 LYS A 583       6.280  10.048  -4.702  1.00  0.00           H  
ATOM   1751  HZ3 LYS A 583       7.153   9.969  -3.307  1.00  0.00           H  
ATOM   1752  N   ASN A 584       9.209  14.461   0.623  1.00233.17           N  
ATOM   1753  CA  ASN A 584       9.846  15.729   0.429  1.00233.17           C  
ATOM   1754  C   ASN A 584       8.778  16.742   0.187  1.00233.17           C  
ATOM   1755  O   ASN A 584       8.987  17.732  -0.512  1.00233.17           O  
ATOM   1756  CB  ASN A 584      10.810  15.742  -0.770  1.00233.17           C  
ATOM   1757  CG  ASN A 584      11.641  17.017  -0.702  1.00233.17           C  
ATOM   1758  OD1 ASN A 584      11.485  17.789   0.407  1.00233.17           O  
ATOM   1759  ND2 ASN A 584      12.417  17.315  -1.609  1.00233.17           N  
ATOM   1760  H   ASN A 584       9.392  13.947   1.473  1.00  0.00           H  
ATOM   1761  HA  ASN A 584      10.423  15.869   1.338  1.00  0.00           H  
ATOM   1762  HB3 ASN A 584      10.309  15.691  -1.738  1.00  0.00           H  
ATOM   1763  HB2 ASN A 584      11.488  14.889  -0.715  1.00  0.00           H  
ATOM   1764 HD22 ASN A 584      12.969  18.156  -1.531  1.00  0.00           H  
ATOM   1765 HD21 ASN A 584      12.511  16.716  -2.416  1.00  0.00           H  
ATOM   1766  N   VAL A 585       7.591  16.513   0.774  1.00 61.77           N  
ATOM   1767  CA  VAL A 585       6.517  17.445   0.628  1.00 61.77           C  
ATOM   1768  C   VAL A 585       6.192  17.910   2.004  1.00 61.77           C  
ATOM   1769  O   VAL A 585       6.301  17.152   2.966  1.00 61.77           O  
ATOM   1770  CB  VAL A 585       5.269  16.840   0.057  1.00 61.77           C  
ATOM   1771  CG1 VAL A 585       4.162  17.908   0.060  1.00 61.77           C  
ATOM   1772  CG2 VAL A 585       5.591  16.277  -1.338  1.00 61.77           C  
ATOM   1773  H   VAL A 585       7.427  15.670   1.311  1.00  0.00           H  
ATOM   1774  HA  VAL A 585       6.780  18.322   0.033  1.00  0.00           H  
ATOM   1775  HB  VAL A 585       4.884  16.023   0.663  1.00  0.00           H  
ATOM   1776 HG11 VAL A 585       3.404  17.653  -0.680  1.00  0.00           H  
ATOM   1777 HG12 VAL A 585       3.613  17.934   0.987  1.00  0.00           H  
ATOM   1778 HG13 VAL A 585       4.512  18.906  -0.205  1.00  0.00           H  
ATOM   1779 HG21 VAL A 585       4.717  16.317  -1.988  1.00  0.00           H  
ATOM   1780 HG22 VAL A 585       6.391  16.816  -1.846  1.00  0.00           H  
ATOM   1781 HG23 VAL A 585       5.844  15.229  -1.276  1.00  0.00           H  
ATOM   1782  N   LYS A 586       5.793  19.186   2.139  1.00291.24           N  
ATOM   1783  CA  LYS A 586       5.489  19.665   3.450  1.00291.24           C  
ATOM   1784  C   LYS A 586       4.301  18.900   3.918  1.00291.24           C  
ATOM   1785  O   LYS A 586       3.368  18.651   3.157  1.00291.24           O  
ATOM   1786  CB  LYS A 586       5.135  21.162   3.495  1.00291.24           C  
ATOM   1787  CG  LYS A 586       4.863  21.683   4.907  1.00291.24           C  
ATOM   1788  CD  LYS A 586       6.106  21.702   5.799  1.00291.24           C  
ATOM   1789  CE  LYS A 586       7.111  22.795   5.427  1.00291.24           C  
ATOM   1790  NZ  LYS A 586       6.583  24.123   5.812  1.00291.24           N1+
ATOM   1791  H   LYS A 586       5.697  19.795   1.340  1.00  0.00           H  
ATOM   1792  HA  LYS A 586       6.354  19.444   4.074  1.00  0.00           H  
ATOM   1793  HB3 LYS A 586       4.251  21.346   2.881  1.00  0.00           H  
ATOM   1794  HB2 LYS A 586       5.930  21.738   3.022  1.00  0.00           H  
ATOM   1795  HG3 LYS A 586       4.103  21.125   5.406  1.00  0.00           H  
ATOM   1796  HG2 LYS A 586       4.450  22.690   4.840  1.00  0.00           H  
ATOM   1797  HD3 LYS A 586       6.642  20.787   5.578  1.00  0.00           H  
ATOM   1798  HD2 LYS A 586       6.132  21.549   6.856  1.00  0.00           H  
ATOM   1799  HE3 LYS A 586       7.349  22.794   4.364  1.00  0.00           H  
ATOM   1800  HE2 LYS A 586       8.050  22.631   5.958  1.00  0.00           H  
ATOM   1801  HZ1 LYS A 586       6.368  24.129   6.798  1.00  0.00           H  
ATOM   1802  HZ2 LYS A 586       7.270  24.835   5.609  1.00  0.00           H  
ATOM   1803  HZ3 LYS A 586       5.740  24.312   5.288  1.00  0.00           H  
ATOM   1804  N   MET A 587       4.320  18.481   5.196  1.00279.03           N  
ATOM   1805  CA  MET A 587       3.208  17.743   5.707  1.00279.03           C  
ATOM   1806  C   MET A 587       2.105  18.723   5.902  1.00279.03           C  
ATOM   1807  O   MET A 587       2.345  19.917   6.076  1.00279.03           O  
ATOM   1808  CB  MET A 587       3.481  17.045   7.050  1.00279.03           C  
ATOM   1809  CG  MET A 587       2.320  16.166   7.522  1.00279.03           C  
ATOM   1810  SD  MET A 587       2.639  15.248   9.059  1.00279.03           S  
ATOM   1811  CE  MET A 587       1.011  14.446   9.103  1.00279.03           C  
ATOM   1812  H   MET A 587       5.102  18.686   5.800  1.00  0.00           H  
ATOM   1813  HA  MET A 587       2.891  16.990   4.980  1.00  0.00           H  
ATOM   1814  HB3 MET A 587       4.249  17.432   7.701  1.00  0.00           H  
ATOM   1815  HB2 MET A 587       4.009  16.209   6.632  1.00  0.00           H  
ATOM   1816  HG3 MET A 587       2.068  15.440   6.746  1.00  0.00           H  
ATOM   1817  HG2 MET A 587       1.399  16.711   7.695  1.00  0.00           H  
ATOM   1818  HE1 MET A 587       0.938  13.798   9.976  1.00  0.00           H  
ATOM   1819  HE2 MET A 587       0.216  15.190   9.161  1.00  0.00           H  
ATOM   1820  HE3 MET A 587       0.857  13.838   8.211  1.00  0.00           H  
ATOM   1821  N   LYS A 588       0.852  18.241   5.855  1.00263.39           N  
ATOM   1822  CA  LYS A 588      -0.243  19.148   5.996  1.00263.39           C  
ATOM   1823  C   LYS A 588      -0.216  19.688   7.384  1.00263.39           C  
ATOM   1824  O   LYS A 588      -0.033  18.953   8.352  1.00263.39           O  
ATOM   1825  CB  LYS A 588      -1.619  18.494   5.775  1.00263.39           C  
ATOM   1826  CG  LYS A 588      -1.945  17.405   6.801  1.00263.39           C  
ATOM   1827  CD  LYS A 588      -3.413  16.975   6.793  1.00263.39           C  
ATOM   1828  CE  LYS A 588      -3.787  16.093   5.600  1.00263.39           C  
ATOM   1829  NZ  LYS A 588      -5.218  15.723   5.673  1.00263.39           N1+
ATOM   1830  H   LYS A 588       0.674  17.260   5.699  1.00  0.00           H  
ATOM   1831  HA  LYS A 588      -0.134  19.956   5.268  1.00  0.00           H  
ATOM   1832  HB3 LYS A 588      -1.663  18.077   4.768  1.00  0.00           H  
ATOM   1833  HB2 LYS A 588      -2.387  19.269   5.810  1.00  0.00           H  
ATOM   1834  HG3 LYS A 588      -1.853  17.719   7.832  1.00  0.00           H  
ATOM   1835  HG2 LYS A 588      -1.286  16.544   6.681  1.00  0.00           H  
ATOM   1836  HD3 LYS A 588      -4.055  17.857   6.830  1.00  0.00           H  
ATOM   1837  HD2 LYS A 588      -3.617  16.418   7.709  1.00  0.00           H  
ATOM   1838  HE3 LYS A 588      -3.183  15.185   5.589  1.00  0.00           H  
ATOM   1839  HE2 LYS A 588      -3.608  16.615   4.660  1.00  0.00           H  
ATOM   1840  HZ1 LYS A 588      -5.787  16.557   5.651  1.00  0.00           H  
ATOM   1841  HZ2 LYS A 588      -5.454  15.137   4.884  1.00  0.00           H  
ATOM   1842  HZ3 LYS A 588      -5.395  15.217   6.529  1.00  0.00           H  
ATOM   1843  N   LYS A 589      -0.378  21.018   7.500  1.00233.83           N  
ATOM   1844  CA  LYS A 589      -0.421  21.660   8.777  1.00233.83           C  
ATOM   1845  C   LYS A 589       0.822  21.309   9.524  1.00233.83           C  
ATOM   1846  O   LYS A 589       0.809  21.220  10.751  1.00233.83           O  
ATOM   1847  CB  LYS A 589      -1.633  21.224   9.617  1.00233.83           C  
ATOM   1848  CG  LYS A 589      -2.973  21.608   8.985  1.00233.83           C  
ATOM   1849  CD  LYS A 589      -4.175  20.891   9.604  1.00233.83           C  
ATOM   1850  CE  LYS A 589      -5.512  21.278   8.969  1.00233.83           C  
ATOM   1851  NZ  LYS A 589      -6.616  20.542   9.625  1.00233.83           N1+
ATOM   1852  H   LYS A 589      -0.500  21.583   6.672  1.00  0.00           H  
ATOM   1853  HA  LYS A 589      -0.439  22.740   8.624  1.00  0.00           H  
ATOM   1854  HB3 LYS A 589      -1.610  21.701  10.599  1.00  0.00           H  
ATOM   1855  HB2 LYS A 589      -1.623  20.153   9.819  1.00  0.00           H  
ATOM   1856  HG3 LYS A 589      -2.961  21.371   7.921  1.00  0.00           H  
ATOM   1857  HG2 LYS A 589      -3.107  22.689   9.050  1.00  0.00           H  
ATOM   1858  HD3 LYS A 589      -4.204  21.107  10.673  1.00  0.00           H  
ATOM   1859  HD2 LYS A 589      -4.031  19.813   9.513  1.00  0.00           H  
ATOM   1860  HE3 LYS A 589      -5.513  21.046   7.903  1.00  0.00           H  
ATOM   1861  HE2 LYS A 589      -5.689  22.349   9.070  1.00  0.00           H  
ATOM   1862  HZ1 LYS A 589      -6.479  19.548   9.510  1.00  0.00           H  
ATOM   1863  HZ2 LYS A 589      -6.633  20.767  10.610  1.00  0.00           H  
ATOM   1864  HZ3 LYS A 589      -7.496  20.811   9.207  1.00  0.00           H  
ATOM   1865  N   LYS A 590       1.942  21.108   8.806  1.00234.44           N  
ATOM   1866  CA  LYS A 590       3.153  20.793   9.503  1.00234.44           C  
ATOM   1867  C   LYS A 590       4.178  21.794   9.090  1.00234.44           C  
ATOM   1868  O   LYS A 590       4.372  22.046   7.902  1.00234.44           O  
ATOM   1869  CB  LYS A 590       3.709  19.399   9.169  1.00234.44           C  
ATOM   1870  CG  LYS A 590       2.810  18.260   9.653  1.00234.44           C  
ATOM   1871  CD  LYS A 590       2.601  18.244  11.169  1.00234.44           C  
ATOM   1872  CE  LYS A 590       1.700  17.104  11.649  1.00234.44           C  
ATOM   1873  NZ  LYS A 590       1.550  17.162  13.121  1.00234.44           N1+
ATOM   1874  H   LYS A 590       1.944  21.164   7.796  1.00  0.00           H  
ATOM   1875  HA  LYS A 590       3.091  20.880  10.588  1.00  0.00           H  
ATOM   1876  HB3 LYS A 590       4.695  19.281   9.623  1.00  0.00           H  
ATOM   1877  HB2 LYS A 590       3.872  19.382   8.097  1.00  0.00           H  
ATOM   1878  HG3 LYS A 590       3.501  17.447   9.574  1.00  0.00           H  
ATOM   1879  HG2 LYS A 590       1.907  18.126   9.104  1.00  0.00           H  
ATOM   1880  HD3 LYS A 590       2.132  19.169  11.493  1.00  0.00           H  
ATOM   1881  HD2 LYS A 590       3.567  18.199  11.675  1.00  0.00           H  
ATOM   1882  HE3 LYS A 590       2.148  16.135  11.458  1.00  0.00           H  
ATOM   1883  HE2 LYS A 590       0.721  17.138  11.168  1.00  0.00           H  
ATOM   1884  HZ1 LYS A 590       2.457  17.079  13.558  1.00  0.00           H  
ATOM   1885  HZ2 LYS A 590       1.129  18.042  13.382  1.00  0.00           H  
ATOM   1886  HZ3 LYS A 590       0.959  16.404  13.430  1.00  0.00           H  
ATOM   1887  N   ILE A 591       4.850  22.411  10.080  1.00105.90           N  
ATOM   1888  CA  ILE A 591       5.866  23.370   9.770  1.00105.90           C  
ATOM   1889  C   ILE A 591       7.033  23.087  10.655  1.00105.90           C  
ATOM   1890  O   ILE A 591       6.869  22.643  11.790  1.00105.90           O  
ATOM   1891  CB  ILE A 591       5.452  24.788  10.035  1.00105.90           C  
ATOM   1892  CG1 ILE A 591       5.168  24.991  11.533  1.00105.90           C  
ATOM   1893  CG2 ILE A 591       4.255  25.113   9.126  1.00105.90           C  
ATOM   1894  CD1 ILE A 591       5.032  26.459  11.934  1.00105.90           C  
ATOM   1895  H   ILE A 591       4.675  22.184  11.048  1.00  0.00           H  
ATOM   1896  HA  ILE A 591       6.225  23.289   8.742  1.00  0.00           H  
ATOM   1897  HB  ILE A 591       6.272  25.449   9.747  1.00  0.00           H  
ATOM   1898 HG13 ILE A 591       5.953  24.703  12.222  1.00  0.00           H  
ATOM   1899 HG12 ILE A 591       4.273  24.444  11.833  1.00  0.00           H  
ATOM   1900 HG21 ILE A 591       4.016  26.175   9.167  1.00  0.00           H  
ATOM   1901 HG22 ILE A 591       4.466  24.877   8.083  1.00  0.00           H  
ATOM   1902 HG23 ILE A 591       3.354  24.574   9.419  1.00  0.00           H  
ATOM   1903 HD11 ILE A 591       4.858  26.555  13.006  1.00  0.00           H  
ATOM   1904 HD12 ILE A 591       5.936  27.020  11.694  1.00  0.00           H  
ATOM   1905 HD13 ILE A 591       4.195  26.937  11.424  1.00  0.00           H  
ATOM   1906  N   ILE A 592       8.256  23.322  10.145  1.00 39.22           N  
ATOM   1907  CA  ILE A 592       9.412  23.119  10.965  1.00 39.22           C  
ATOM   1908  C   ILE A 592       9.905  24.483  11.305  1.00 39.22           C  
ATOM   1909  O   ILE A 592      10.389  25.215  10.444  1.00 39.22           O  
ATOM   1910  CB  ILE A 592      10.527  22.406  10.258  1.00 39.22           C  
ATOM   1911  CG1 ILE A 592      10.076  21.000   9.827  1.00 39.22           C  
ATOM   1912  CG2 ILE A 592      11.755  22.406  11.183  1.00 39.22           C  
ATOM   1913  CD1 ILE A 592      11.036  20.325   8.849  1.00 39.22           C  
ATOM   1914  H   ILE A 592       8.374  23.695   9.215  1.00  0.00           H  
ATOM   1915  HA  ILE A 592       9.210  22.542  11.865  1.00  0.00           H  
ATOM   1916  HB  ILE A 592      10.788  22.947   9.345  1.00  0.00           H  
ATOM   1917 HG13 ILE A 592       9.099  21.026   9.346  1.00  0.00           H  
ATOM   1918 HG12 ILE A 592       9.953  20.373  10.712  1.00  0.00           H  
ATOM   1919 HG21 ILE A 592      12.639  22.040  10.756  1.00  0.00           H  
ATOM   1920 HG22 ILE A 592      12.118  23.388  11.473  1.00  0.00           H  
ATOM   1921 HG23 ILE A 592      11.548  21.866  12.107  1.00  0.00           H  
ATOM   1922 HD11 ILE A 592      10.918  19.247   8.812  1.00  0.00           H  
ATOM   1923 HD12 ILE A 592      11.139  20.809   7.877  1.00  0.00           H  
ATOM   1924 HD13 ILE A 592      11.845  20.480   9.454  1.00  0.00           H  
ATOM   1925  N   LYS A 593       9.779  24.862  12.588  1.00 62.70           N  
ATOM   1926  CA  LYS A 593      10.198  26.167  12.993  1.00 62.70           C  
ATOM   1927  C   LYS A 593      11.678  26.135  13.162  1.00 62.70           C  
ATOM   1928  O   LYS A 593      12.271  25.079  13.376  1.00 62.70           O  
ATOM   1929  CB  LYS A 593       9.575  26.632  14.320  1.00 62.70           C  
ATOM   1930  CG  LYS A 593       9.874  28.094  14.657  1.00 62.70           C  
ATOM   1931  CD  LYS A 593       8.982  28.658  15.764  1.00 62.70           C  
ATOM   1932  CE  LYS A 593       9.275  30.121  16.104  1.00 62.70           C  
ATOM   1933  NZ  LYS A 593       8.359  30.587  17.169  1.00 62.70           N1+
ATOM   1934  H   LYS A 593       9.382  24.237  13.272  1.00  0.00           H  
ATOM   1935  HA  LYS A 593       9.929  26.897  12.225  1.00  0.00           H  
ATOM   1936  HB3 LYS A 593       9.907  26.014  15.148  1.00  0.00           H  
ATOM   1937  HB2 LYS A 593       8.494  26.499  14.253  1.00  0.00           H  
ATOM   1938  HG3 LYS A 593       9.727  28.703  13.764  1.00  0.00           H  
ATOM   1939  HG2 LYS A 593      10.897  28.250  14.959  1.00  0.00           H  
ATOM   1940  HD3 LYS A 593       9.100  28.044  16.656  1.00  0.00           H  
ATOM   1941  HD2 LYS A 593       7.936  28.558  15.469  1.00  0.00           H  
ATOM   1942  HE3 LYS A 593       8.969  30.690  15.226  1.00  0.00           H  
ATOM   1943  HE2 LYS A 593      10.297  30.435  16.203  1.00  0.00           H  
ATOM   1944  HZ1 LYS A 593       8.442  31.590  17.264  1.00  0.00           H  
ATOM   1945  HZ2 LYS A 593       7.406  30.346  16.939  1.00  0.00           H  
ATOM   1946  HZ3 LYS A 593       8.621  30.157  18.045  1.00  0.00           H  
ATOM   1947  N   ASP A 594      12.316  27.311  13.036  1.00 69.66           N  
ATOM   1948  CA  ASP A 594      13.734  27.396  13.202  1.00 69.66           C  
ATOM   1949  C   ASP A 594      14.009  27.011  14.616  1.00 69.66           C  
ATOM   1950  O   ASP A 594      14.982  26.319  14.908  1.00 69.66           O  
ATOM   1951  CB  ASP A 594      14.270  28.824  12.990  1.00 69.66           C  
ATOM   1952  CG  ASP A 594      15.791  28.782  13.015  1.00 69.66           C  
ATOM   1953  OD1 ASP A 594      16.353  27.682  13.261  1.00 69.66           O  
ATOM   1954  OD2 ASP A 594      16.413  29.854  12.782  1.00 69.66           O1-
ATOM   1955  H   ASP A 594      11.800  28.151  12.819  1.00  0.00           H  
ATOM   1956  HA  ASP A 594      14.200  26.691  12.507  1.00  0.00           H  
ATOM   1957  HB3 ASP A 594      13.906  29.523  13.745  1.00  0.00           H  
ATOM   1958  HB2 ASP A 594      13.953  29.205  12.019  1.00  0.00           H  
ATOM   1959  N   GLN A 595      13.112  27.425  15.528  1.00 22.28           N  
ATOM   1960  CA  GLN A 595      13.286  27.175  16.927  1.00 22.28           C  
ATOM   1961  C   GLN A 595      13.333  25.697  17.141  1.00 22.28           C  
ATOM   1962  O   GLN A 595      14.131  25.206  17.938  1.00 22.28           O  
ATOM   1963  CB  GLN A 595      12.135  27.739  17.777  1.00 22.28           C  
ATOM   1964  CG  GLN A 595      12.045  29.267  17.731  1.00 22.28           C  
ATOM   1965  CD  GLN A 595      10.873  29.700  18.600  1.00 22.28           C  
ATOM   1966  OE1 GLN A 595      10.676  31.039  18.727  1.00 22.28           O  
ATOM   1967  NE2 GLN A 595      10.155  28.870  19.155  1.00 22.28           N  
ATOM   1968  H   GLN A 595      12.328  27.984  15.228  1.00  0.00           H  
ATOM   1969  HA  GLN A 595      14.221  27.618  17.271  1.00  0.00           H  
ATOM   1970  HB3 GLN A 595      12.280  27.410  18.809  1.00  0.00           H  
ATOM   1971  HB2 GLN A 595      11.205  27.288  17.425  1.00  0.00           H  
ATOM   1972  HG3 GLN A 595      12.037  29.632  16.710  1.00  0.00           H  
ATOM   1973  HG2 GLN A 595      12.949  29.686  18.173  1.00  0.00           H  
ATOM   1974 HE22 GLN A 595       9.430  29.175  19.789  1.00  0.00           H  
ATOM   1975 HE21 GLN A 595      10.353  27.885  19.051  1.00  0.00           H  
ATOM   1976  N   LYS A 596      12.490  24.940  16.416  1.00 49.11           N  
ATOM   1977  CA  LYS A 596      12.475  23.518  16.595  1.00 49.11           C  
ATOM   1978  C   LYS A 596      13.841  23.018  16.265  1.00 49.11           C  
ATOM   1979  O   LYS A 596      14.383  22.150  16.947  1.00 49.11           O  
ATOM   1980  CB  LYS A 596      11.486  22.807  15.655  1.00 49.11           C  
ATOM   1981  CG  LYS A 596      10.017  23.112  15.956  1.00 49.11           C  
ATOM   1982  CD  LYS A 596       9.060  22.669  14.847  1.00 49.11           C  
ATOM   1983  CE  LYS A 596       7.589  22.960  15.152  1.00 49.11           C  
ATOM   1984  NZ  LYS A 596       7.124  22.098  16.262  1.00 49.11           N1+
ATOM   1985  H   LYS A 596      11.883  25.361  15.729  1.00  0.00           H  
ATOM   1986  HA  LYS A 596      12.212  23.249  17.611  1.00  0.00           H  
ATOM   1987  HB3 LYS A 596      11.622  21.726  15.727  1.00  0.00           H  
ATOM   1988  HB2 LYS A 596      11.702  23.049  14.616  1.00  0.00           H  
ATOM   1989  HG3 LYS A 596       9.884  24.172  16.146  1.00  0.00           H  
ATOM   1990  HG2 LYS A 596       9.753  22.622  16.894  1.00  0.00           H  
ATOM   1991  HD3 LYS A 596       9.170  21.591  14.720  1.00  0.00           H  
ATOM   1992  HD2 LYS A 596       9.358  23.047  13.903  1.00  0.00           H  
ATOM   1993  HE3 LYS A 596       6.967  22.751  14.285  1.00  0.00           H  
ATOM   1994  HE2 LYS A 596       7.444  24.010  15.407  1.00  0.00           H  
ATOM   1995  HZ1 LYS A 596       7.679  22.277  17.086  1.00  0.00           H  
ATOM   1996  HZ2 LYS A 596       6.154  22.298  16.462  1.00  0.00           H  
ATOM   1997  HZ3 LYS A 596       7.218  21.127  15.999  1.00  0.00           H  
ATOM   1998  N   LEU A 597      14.444  23.587  15.211  1.00137.36           N  
ATOM   1999  CA  LEU A 597      15.739  23.174  14.767  1.00137.36           C  
ATOM   2000  C   LEU A 597      16.721  23.405  15.869  1.00137.36           C  
ATOM   2001  O   LEU A 597      17.579  22.562  16.129  1.00137.36           O  
ATOM   2002  CB  LEU A 597      16.159  23.955  13.519  1.00137.36           C  
ATOM   2003  CG  LEU A 597      17.540  23.592  12.978  1.00137.36           C  
ATOM   2004  CD1 LEU A 597      17.716  22.074  12.808  1.00137.36           C  
ATOM   2005  CD2 LEU A 597      17.768  24.356  11.667  1.00137.36           C  
ATOM   2006  H   LEU A 597      13.975  24.326  14.705  1.00  0.00           H  
ATOM   2007  HA  LEU A 597      15.625  22.127  14.515  1.00  0.00           H  
ATOM   2008  HB3 LEU A 597      16.249  25.013  13.677  1.00  0.00           H  
ATOM   2009  HB2 LEU A 597      15.394  23.830  12.753  1.00  0.00           H  
ATOM   2010  HG  LEU A 597      18.198  23.954  13.760  1.00  0.00           H  
ATOM   2011 HD11 LEU A 597      18.497  21.742  12.150  1.00  0.00           H  
ATOM   2012 HD12 LEU A 597      18.213  21.784  13.733  1.00  0.00           H  
ATOM   2013 HD13 LEU A 597      16.853  21.455  12.934  1.00  0.00           H  
ATOM   2014 HD21 LEU A 597      18.620  24.162  11.025  1.00  0.00           H  
ATOM   2015 HD22 LEU A 597      16.831  24.465  11.142  1.00  0.00           H  
ATOM   2016 HD23 LEU A 597      17.672  25.385  11.962  1.00  0.00           H  
ATOM   2017  N   LEU A 598      16.618  24.557  16.554  1.00 76.64           N  
ATOM   2018  CA  LEU A 598      17.498  24.818  17.655  1.00 76.64           C  
ATOM   2019  C   LEU A 598      17.198  23.819  18.723  1.00 76.64           C  
ATOM   2020  O   LEU A 598      18.092  23.362  19.432  1.00 76.64           O  
ATOM   2021  CB  LEU A 598      17.326  26.217  18.278  1.00 76.64           C  
ATOM   2022  CG  LEU A 598      17.882  27.374  17.425  1.00 76.64           C  
ATOM   2023  CD1 LEU A 598      19.410  27.282  17.293  1.00 76.64           C  
ATOM   2024  CD2 LEU A 598      17.175  27.481  16.068  1.00 76.64           C  
ATOM   2025  H   LEU A 598      15.922  25.244  16.295  1.00  0.00           H  
ATOM   2026  HA  LEU A 598      18.514  24.759  17.290  1.00  0.00           H  
ATOM   2027  HB3 LEU A 598      17.830  26.255  19.246  1.00  0.00           H  
ATOM   2028  HB2 LEU A 598      16.277  26.412  18.497  1.00  0.00           H  
ATOM   2029  HG  LEU A 598      17.671  28.296  17.969  1.00  0.00           H  
ATOM   2030 HD11 LEU A 598      19.805  28.207  16.876  1.00  0.00           H  
ATOM   2031 HD12 LEU A 598      19.884  27.142  18.265  1.00  0.00           H  
ATOM   2032 HD13 LEU A 598      19.718  26.460  16.651  1.00  0.00           H  
ATOM   2033 HD21 LEU A 598      17.600  28.322  15.520  1.00  0.00           H  
ATOM   2034 HD22 LEU A 598      17.324  26.618  15.426  1.00  0.00           H  
ATOM   2035 HD23 LEU A 598      16.145  27.755  16.248  1.00  0.00           H  
ATOM   2036  N   VAL A 599      15.913  23.466  18.882  1.00 27.44           N  
ATOM   2037  CA  VAL A 599      15.552  22.542  19.913  1.00 27.44           C  
ATOM   2038  C   VAL A 599      16.212  21.229  19.645  1.00 27.44           C  
ATOM   2039  O   VAL A 599      16.818  20.633  20.533  1.00 27.44           O  
ATOM   2040  CB  VAL A 599      14.074  22.293  19.969  1.00 27.44           C  
ATOM   2041  CG1 VAL A 599      13.796  21.221  21.037  1.00 27.44           C  
ATOM   2042  CG2 VAL A 599      13.360  23.631  20.225  1.00 27.44           C  
ATOM   2043  H   VAL A 599      15.190  23.891  18.314  1.00  0.00           H  
ATOM   2044  HA  VAL A 599      15.895  22.928  20.876  1.00  0.00           H  
ATOM   2045  HB  VAL A 599      13.653  21.869  19.069  1.00  0.00           H  
ATOM   2046 HG11 VAL A 599      12.728  21.183  21.255  1.00  0.00           H  
ATOM   2047 HG12 VAL A 599      14.061  20.210  20.726  1.00  0.00           H  
ATOM   2048 HG13 VAL A 599      14.303  21.439  21.978  1.00  0.00           H  
ATOM   2049 HG21 VAL A 599      12.537  23.831  19.550  1.00  0.00           H  
ATOM   2050 HG22 VAL A 599      12.906  23.611  21.216  1.00  0.00           H  
ATOM   2051 HG23 VAL A 599      14.018  24.498  20.260  1.00  0.00           H  
ATOM   2052  N   ILE A 600      16.131  20.754  18.391  1.00123.63           N  
ATOM   2053  CA  ILE A 600      16.655  19.461  18.084  1.00123.63           C  
ATOM   2054  C   ILE A 600      18.139  19.457  18.266  1.00123.63           C  
ATOM   2055  O   ILE A 600      18.699  18.503  18.804  1.00123.63           O  
ATOM   2056  CB  ILE A 600      16.311  19.002  16.706  1.00123.63           C  
ATOM   2057  CG1 ILE A 600      16.487  17.486  16.660  1.00123.63           C  
ATOM   2058  CG2 ILE A 600      17.156  19.778  15.681  1.00123.63           C  
ATOM   2059  CD1 ILE A 600      15.482  16.732  17.529  1.00123.63           C  
ATOM   2060  H   ILE A 600      15.621  21.272  17.685  1.00  0.00           H  
ATOM   2061  HA  ILE A 600      16.223  18.794  18.829  1.00  0.00           H  
ATOM   2062  HB  ILE A 600      15.259  19.223  16.511  1.00  0.00           H  
ATOM   2063 HG13 ILE A 600      17.525  17.194  16.805  1.00  0.00           H  
ATOM   2064 HG12 ILE A 600      16.084  17.324  15.684  1.00  0.00           H  
ATOM   2065 HG21 ILE A 600      16.951  19.293  14.729  1.00  0.00           H  
ATOM   2066 HG22 ILE A 600      16.676  20.699  15.483  1.00  0.00           H  
ATOM   2067 HG23 ILE A 600      18.240  19.771  15.678  1.00  0.00           H  
ATOM   2068 HD11 ILE A 600      15.408  15.694  17.204  1.00  0.00           H  
ATOM   2069 HD12 ILE A 600      15.781  16.703  18.577  1.00  0.00           H  
ATOM   2070 HD13 ILE A 600      14.483  17.164  17.467  1.00  0.00           H  
ATOM   2071  N   VAL A 601      18.827  20.530  17.830  1.00 97.89           N  
ATOM   2072  CA  VAL A 601      20.253  20.546  17.966  1.00 97.89           C  
ATOM   2073  C   VAL A 601      20.576  20.490  19.422  1.00 97.89           C  
ATOM   2074  O   VAL A 601      21.526  19.826  19.832  1.00 97.89           O  
ATOM   2075  CB  VAL A 601      20.919  21.758  17.373  1.00 97.89           C  
ATOM   2076  CG1 VAL A 601      20.620  21.780  15.867  1.00 97.89           C  
ATOM   2077  CG2 VAL A 601      20.473  23.021  18.123  1.00 97.89           C  
ATOM   2078  H   VAL A 601      18.355  21.306  17.383  1.00  0.00           H  
ATOM   2079  HA  VAL A 601      20.402  19.580  17.636  1.00  0.00           H  
ATOM   2080  HB  VAL A 601      21.998  21.650  17.496  1.00  0.00           H  
ATOM   2081 HG11 VAL A 601      19.956  22.598  15.605  1.00  0.00           H  
ATOM   2082 HG12 VAL A 601      21.540  21.947  15.307  1.00  0.00           H  
ATOM   2083 HG13 VAL A 601      20.174  20.870  15.473  1.00  0.00           H  
ATOM   2084 HG21 VAL A 601      21.000  23.875  17.696  1.00  0.00           H  
ATOM   2085 HG22 VAL A 601      19.483  23.110  17.762  1.00  0.00           H  
ATOM   2086 HG23 VAL A 601      20.622  23.131  19.192  1.00  0.00           H  
ATOM   2087  N   GLY A 602      19.780  21.186  20.251  1.00 19.21           N  
ATOM   2088  CA  GLY A 602      20.025  21.192  21.662  1.00 19.21           C  
ATOM   2089  C   GLY A 602      19.883  19.793  22.174  1.00 19.21           C  
ATOM   2090  O   GLY A 602      20.623  19.369  23.059  1.00 19.21           O  
ATOM   2091  H   GLY A 602      19.014  21.736  19.883  1.00  0.00           H  
ATOM   2092  HA3 GLY A 602      19.293  21.834  22.151  1.00  0.00           H  
ATOM   2093  HA2 GLY A 602      21.015  21.594  21.878  1.00  0.00           H  
ATOM   2094  N   GLY A 603      18.906  19.045  21.631  1.00 18.62           N  
ATOM   2095  CA  GLY A 603      18.631  17.708  22.074  1.00 18.62           C  
ATOM   2096  C   GLY A 603      19.811  16.823  21.820  1.00 18.62           C  
ATOM   2097  O   GLY A 603      20.131  15.958  22.634  1.00 18.62           O  
ATOM   2098  H   GLY A 603      18.311  19.450  20.919  1.00  0.00           H  
ATOM   2099  HA3 GLY A 603      17.770  17.323  21.527  1.00  0.00           H  
ATOM   2100  HA2 GLY A 603      18.373  17.705  23.135  1.00  0.00           H  
ATOM   2101  N   MET A 604      20.491  17.010  20.675  1.00 73.90           N  
ATOM   2102  CA  MET A 604      21.583  16.152  20.317  1.00 73.90           C  
ATOM   2103  C   MET A 604      22.654  16.261  21.356  1.00 73.90           C  
ATOM   2104  O   MET A 604      23.256  15.259  21.741  1.00 73.90           O  
ATOM   2105  CB  MET A 604      22.229  16.548  18.980  1.00 73.90           C  
ATOM   2106  CG  MET A 604      21.285  16.438  17.782  1.00 73.90           C  
ATOM   2107  SD  MET A 604      22.044  16.915  16.202  1.00 73.90           S  
ATOM   2108  CE  MET A 604      22.073  18.694  16.564  1.00 73.90           C  
ATOM   2109  H   MET A 604      20.200  17.735  20.032  1.00  0.00           H  
ATOM   2110  HA  MET A 604      21.220  15.129  20.223  1.00  0.00           H  
ATOM   2111  HB3 MET A 604      23.070  15.880  18.786  1.00  0.00           H  
ATOM   2112  HB2 MET A 604      22.662  17.542  19.062  1.00  0.00           H  
ATOM   2113  HG3 MET A 604      20.395  17.040  17.919  1.00  0.00           H  
ATOM   2114  HG2 MET A 604      20.941  15.409  17.693  1.00  0.00           H  
ATOM   2115  HE1 MET A 604      22.862  19.034  15.917  1.00  0.00           H  
ATOM   2116  HE2 MET A 604      21.225  19.092  16.019  1.00  0.00           H  
ATOM   2117  HE3 MET A 604      22.270  18.958  17.593  1.00  0.00           H  
ATOM   2118  N   LEU A 605      22.931  17.490  21.827  1.00134.11           N  
ATOM   2119  CA  LEU A 605      23.975  17.698  22.789  1.00134.11           C  
ATOM   2120  C   LEU A 605      23.611  17.061  24.091  1.00134.11           C  
ATOM   2121  O   LEU A 605      24.470  16.501  24.769  1.00134.11           O  
ATOM   2122  CB  LEU A 605      24.318  19.189  23.007  1.00134.11           C  
ATOM   2123  CG  LEU A 605      23.215  20.065  23.637  1.00134.11           C  
ATOM   2124  CD1 LEU A 605      23.034  19.783  25.138  1.00134.11           C  
ATOM   2125  CD2 LEU A 605      23.462  21.552  23.343  1.00134.11           C  
ATOM   2126  H   LEU A 605      22.413  18.288  21.486  1.00  0.00           H  
ATOM   2127  HA  LEU A 605      24.972  17.615  22.464  1.00  0.00           H  
ATOM   2128  HB3 LEU A 605      24.599  19.617  22.041  1.00  0.00           H  
ATOM   2129  HB2 LEU A 605      25.215  19.283  23.625  1.00  0.00           H  
ATOM   2130  HG  LEU A 605      22.574  19.862  22.846  1.00  0.00           H  
ATOM   2131 HD11 LEU A 605      23.108  20.720  25.690  1.00  0.00           H  
ATOM   2132 HD12 LEU A 605      22.037  19.422  25.380  1.00  0.00           H  
ATOM   2133 HD13 LEU A 605      23.804  19.160  25.588  1.00  0.00           H  
ATOM   2134 HD21 LEU A 605      22.620  22.159  23.677  1.00  0.00           H  
ATOM   2135 HD22 LEU A 605      24.354  21.911  23.857  1.00  0.00           H  
ATOM   2136 HD23 LEU A 605      23.597  21.740  22.277  1.00  0.00           H  
ATOM   2137  N   LEU A 606      22.329  17.135  24.488  1.00 33.80           N  
ATOM   2138  CA  LEU A 606      21.951  16.586  25.756  1.00 33.80           C  
ATOM   2139  C   LEU A 606      22.162  15.110  25.725  1.00 33.80           C  
ATOM   2140  O   LEU A 606      22.751  14.536  26.639  1.00 33.80           O  
ATOM   2141  CB  LEU A 606      20.469  16.840  26.085  1.00 33.80           C  
ATOM   2142  CG  LEU A 606      20.023  16.266  27.443  1.00 33.80           C  
ATOM   2143  CD1 LEU A 606      20.776  16.931  28.607  1.00 33.80           C  
ATOM   2144  CD2 LEU A 606      18.496  16.341  27.605  1.00 33.80           C  
ATOM   2145  H   LEU A 606      21.641  17.607  23.917  1.00  0.00           H  
ATOM   2146  HA  LEU A 606      22.584  17.032  26.525  1.00  0.00           H  
ATOM   2147  HB3 LEU A 606      19.839  16.427  25.296  1.00  0.00           H  
ATOM   2148  HB2 LEU A 606      20.277  17.913  26.072  1.00  0.00           H  
ATOM   2149  HG  LEU A 606      20.241  15.200  27.490  1.00  0.00           H  
ATOM   2150 HD11 LEU A 606      20.390  16.583  29.565  1.00  0.00           H  
ATOM   2151 HD12 LEU A 606      21.840  16.695  28.596  1.00  0.00           H  
ATOM   2152 HD13 LEU A 606      20.669  18.016  28.583  1.00  0.00           H  
ATOM   2153 HD21 LEU A 606      18.178  15.895  28.548  1.00  0.00           H  
ATOM   2154 HD22 LEU A 606      18.148  17.374  27.591  1.00  0.00           H  
ATOM   2155 HD23 LEU A 606      17.987  15.807  26.802  1.00  0.00           H  
ATOM   2156  N   ILE A 607      21.703  14.457  24.642  1.00 80.36           N  
ATOM   2157  CA  ILE A 607      21.797  13.029  24.551  1.00 80.36           C  
ATOM   2158  C   ILE A 607      23.231  12.604  24.499  1.00 80.36           C  
ATOM   2159  O   ILE A 607      23.623  11.666  25.189  1.00 80.36           O  
ATOM   2160  CB  ILE A 607      21.082  12.468  23.354  1.00 80.36           C  
ATOM   2161  CG1 ILE A 607      21.007  10.935  23.447  1.00 80.36           C  
ATOM   2162  CG2 ILE A 607      21.760  12.983  22.075  1.00 80.36           C  
ATOM   2163  CD1 ILE A 607      20.033  10.312  22.449  1.00 80.36           C  
ATOM   2164  H   ILE A 607      21.247  14.969  23.897  1.00  0.00           H  
ATOM   2165  HA  ILE A 607      21.342  12.614  25.454  1.00  0.00           H  
ATOM   2166  HB  ILE A 607      20.058  12.845  23.373  1.00  0.00           H  
ATOM   2167 HG13 ILE A 607      20.689  10.642  24.449  1.00  0.00           H  
ATOM   2168 HG12 ILE A 607      21.988  10.483  23.295  1.00  0.00           H  
ATOM   2169 HG21 ILE A 607      21.224  12.551  21.231  1.00  0.00           H  
ATOM   2170 HG22 ILE A 607      21.461  14.004  22.002  1.00  0.00           H  
ATOM   2171 HG23 ILE A 607      22.785  12.738  21.818  1.00  0.00           H  
ATOM   2172 HD11 ILE A 607      19.947   9.239  22.620  1.00  0.00           H  
ATOM   2173 HD12 ILE A 607      19.035  10.740  22.549  1.00  0.00           H  
ATOM   2174 HD13 ILE A 607      20.359  10.454  21.419  1.00  0.00           H  
ATOM   2175  N   ASP A 608      24.060  13.282  23.683  1.00106.70           N  
ATOM   2176  CA  ASP A 608      25.429  12.874  23.545  1.00106.70           C  
ATOM   2177  C   ASP A 608      26.167  13.082  24.830  1.00106.70           C  
ATOM   2178  O   ASP A 608      27.015  12.271  25.201  1.00106.70           O  
ATOM   2179  CB  ASP A 608      26.182  13.575  22.390  1.00106.70           C  
ATOM   2180  CG  ASP A 608      26.308  15.076  22.620  1.00106.70           C  
ATOM   2181  OD1 ASP A 608      26.990  15.489  23.595  1.00106.70           O  
ATOM   2182  OD2 ASP A 608      25.731  15.836  21.798  1.00106.70           O1-
ATOM   2183  H   ASP A 608      23.719  14.055  23.124  1.00  0.00           H  
ATOM   2184  HA  ASP A 608      25.442  11.805  23.321  1.00  0.00           H  
ATOM   2185  HB3 ASP A 608      25.663  13.394  21.449  1.00  0.00           H  
ATOM   2186  HB2 ASP A 608      27.188  13.175  22.277  1.00  0.00           H  
ATOM   2187  N   LEU A 609      25.858  14.176  25.548  1.00 50.55           N  
ATOM   2188  CA  LEU A 609      26.537  14.482  26.774  1.00 50.55           C  
ATOM   2189  C   LEU A 609      26.217  13.427  27.775  1.00 50.55           C  
ATOM   2190  O   LEU A 609      27.075  13.016  28.555  1.00 50.55           O  
ATOM   2191  CB  LEU A 609      26.114  15.828  27.386  1.00 50.55           C  
ATOM   2192  CG  LEU A 609      26.501  17.046  26.528  1.00 50.55           C  
ATOM   2193  CD1 LEU A 609      26.146  18.360  27.239  1.00 50.55           C  
ATOM   2194  CD2 LEU A 609      27.970  16.979  26.082  1.00 50.55           C  
ATOM   2195  H   LEU A 609      25.208  14.856  25.173  1.00  0.00           H  
ATOM   2196  HA  LEU A 609      27.616  14.437  26.624  1.00  0.00           H  
ATOM   2197  HB3 LEU A 609      26.573  15.942  28.370  1.00  0.00           H  
ATOM   2198  HB2 LEU A 609      25.035  15.844  27.552  1.00  0.00           H  
ATOM   2199  HG  LEU A 609      26.245  17.184  25.518  1.00  0.00           H  
ATOM   2200 HD11 LEU A 609      26.408  19.224  26.628  1.00  0.00           H  
ATOM   2201 HD12 LEU A 609      25.077  18.413  27.446  1.00  0.00           H  
ATOM   2202 HD13 LEU A 609      26.673  18.451  28.189  1.00  0.00           H  
ATOM   2203 HD21 LEU A 609      28.245  17.856  25.493  1.00  0.00           H  
ATOM   2204 HD22 LEU A 609      28.624  16.974  26.954  1.00  0.00           H  
ATOM   2205 HD23 LEU A 609      28.245  16.113  25.491  1.00  0.00           H  
ATOM   2206  N   CYS A 610      24.963  12.945  27.764  1.00 81.67           N  
ATOM   2207  CA  CYS A 610      24.560  12.000  28.759  1.00 81.67           C  
ATOM   2208  C   CYS A 610      25.452  10.807  28.678  1.00 81.67           C  
ATOM   2209  O   CYS A 610      25.922  10.311  29.700  1.00 81.67           O  
ATOM   2210  CB  CYS A 610      23.117  11.507  28.565  1.00 81.67           C  
ATOM   2211  SG  CYS A 610      21.896  12.834  28.790  1.00 81.67           S  
ATOM   2212  H   CYS A 610      24.282  13.302  27.106  1.00  0.00           H  
ATOM   2213  HA  CYS A 610      24.656  12.454  29.748  1.00  0.00           H  
ATOM   2214  HB3 CYS A 610      22.882  10.727  29.291  1.00  0.00           H  
ATOM   2215  HB2 CYS A 610      22.964  11.068  27.580  1.00  0.00           H  
ATOM   2216  HG  CYS A 610      22.346  13.617  27.798  1.00  0.00           H  
ATOM   2217  N   ILE A 611      25.596  10.235  27.479  1.00132.92           N  
ATOM   2218  CA  ILE A 611      26.200   8.923  27.331  1.00132.92           C  
ATOM   2219  C   ILE A 611      27.740   9.032  27.301  1.00132.92           C  
ATOM   2220  O   ILE A 611      28.406   8.001  27.282  1.00132.92           O  
ATOM   2221  CB  ILE A 611      25.566   8.201  26.105  1.00132.92           C  
ATOM   2222  CG1 ILE A 611      26.185   8.523  24.732  1.00132.92           C  
ATOM   2223  CG2 ILE A 611      24.026   8.279  26.084  1.00132.92           C  
ATOM   2224  CD1 ILE A 611      27.102   7.382  24.280  1.00132.92           C  
ATOM   2225  H   ILE A 611      25.179  10.668  26.666  1.00  0.00           H  
ATOM   2226  HA  ILE A 611      25.947   8.318  28.204  1.00  0.00           H  
ATOM   2227  HB  ILE A 611      25.746   7.147  26.286  1.00  0.00           H  
ATOM   2228 HG13 ILE A 611      26.731   9.466  24.764  1.00  0.00           H  
ATOM   2229 HG12 ILE A 611      25.412   8.667  23.977  1.00  0.00           H  
ATOM   2230 HG21 ILE A 611      23.604   7.566  25.377  1.00  0.00           H  
ATOM   2231 HG22 ILE A 611      23.609   8.042  27.063  1.00  0.00           H  
ATOM   2232 HG23 ILE A 611      23.667   9.264  25.801  1.00  0.00           H  
ATOM   2233 HD11 ILE A 611      26.532   6.561  23.847  1.00  0.00           H  
ATOM   2234 HD12 ILE A 611      27.824   7.714  23.553  1.00  0.00           H  
ATOM   2235 HD13 ILE A 611      27.695   6.975  25.096  1.00  0.00           H  
ATOM   2236  N   LEU A 612      28.294  10.257  27.349  1.00110.96           N  
ATOM   2237  CA  LEU A 612      29.723  10.537  27.282  1.00110.96           C  
ATOM   2238  C   LEU A 612      30.298  11.277  28.495  1.00110.96           C  
ATOM   2239  O   LEU A 612      31.442  10.996  28.855  1.00110.96           O  
ATOM   2240  CB  LEU A 612      30.088  11.237  25.966  1.00110.96           C  
ATOM   2241  CG  LEU A 612      30.831  10.353  24.963  1.00110.96           C  
ATOM   2242  CD1 LEU A 612      32.170   9.825  25.480  1.00110.96           C  
ATOM   2243  CD2 LEU A 612      29.953   9.255  24.364  1.00110.96           C  
ATOM   2244  H   LEU A 612      27.671  11.052  27.375  1.00  0.00           H  
ATOM   2245  HA  LEU A 612      30.233   9.583  27.289  1.00  0.00           H  
ATOM   2246  HB3 LEU A 612      30.664  12.137  26.157  1.00  0.00           H  
ATOM   2247  HB2 LEU A 612      29.206  11.611  25.474  1.00  0.00           H  
ATOM   2248  HG  LEU A 612      31.073  11.024  24.156  1.00  0.00           H  
ATOM   2249 HD11 LEU A 612      32.944  10.011  24.742  1.00  0.00           H  
ATOM   2250 HD12 LEU A 612      32.485  10.313  26.401  1.00  0.00           H  
ATOM   2251 HD13 LEU A 612      32.142   8.751  25.654  1.00  0.00           H  
ATOM   2252 HD21 LEU A 612      30.450   8.753  23.538  1.00  0.00           H  
ATOM   2253 HD22 LEU A 612      29.709   8.493  25.100  1.00  0.00           H  
ATOM   2254 HD23 LEU A 612      29.023   9.675  23.984  1.00  0.00           H  
ATOM   2255  N   ILE A 613      29.544  12.166  29.170  1.00103.42           N  
ATOM   2256  CA  ILE A 613      29.954  12.750  30.417  1.00103.42           C  
ATOM   2257  C   ILE A 613      30.265  11.737  31.483  1.00103.42           C  
ATOM   2258  O   ILE A 613      31.242  11.884  32.216  1.00103.42           O  
ATOM   2259  CB  ILE A 613      28.908  13.668  30.977  1.00103.42           C  
ATOM   2260  CG1 ILE A 613      29.469  14.449  32.176  1.00103.42           C  
ATOM   2261  CG2 ILE A 613      27.659  12.831  31.300  1.00103.42           C  
ATOM   2262  CD1 ILE A 613      28.570  15.600  32.625  1.00103.42           C  
ATOM   2263  H   ILE A 613      28.608  12.379  28.842  1.00  0.00           H  
ATOM   2264  HA  ILE A 613      30.860  13.325  30.213  1.00  0.00           H  
ATOM   2265  HB  ILE A 613      28.655  14.389  30.197  1.00  0.00           H  
ATOM   2266 HG13 ILE A 613      30.446  14.864  31.923  1.00  0.00           H  
ATOM   2267 HG12 ILE A 613      29.625  13.805  33.042  1.00  0.00           H  
ATOM   2268 HG21 ILE A 613      26.771  13.461  31.237  1.00  0.00           H  
ATOM   2269 HG22 ILE A 613      27.478  11.976  30.659  1.00  0.00           H  
ATOM   2270 HG23 ILE A 613      27.675  12.462  32.326  1.00  0.00           H  
ATOM   2271 HD11 ILE A 613      29.020  16.141  33.457  1.00  0.00           H  
ATOM   2272 HD12 ILE A 613      28.407  16.312  31.815  1.00  0.00           H  
ATOM   2273 HD13 ILE A 613      27.596  15.238  32.954  1.00  0.00           H  
ATOM   2274  N   CYS A 614      29.460  10.667  31.586  1.00 79.25           N  
ATOM   2275  CA  CYS A 614      29.533   9.752  32.694  1.00 79.25           C  
ATOM   2276  C   CYS A 614      30.894   9.139  32.839  1.00 79.25           C  
ATOM   2277  O   CYS A 614      31.380   8.974  33.957  1.00 79.25           O  
ATOM   2278  CB  CYS A 614      28.531   8.592  32.568  1.00 79.25           C  
ATOM   2279  SG  CYS A 614      26.802   9.149  32.634  1.00 79.25           S  
ATOM   2280  H   CYS A 614      28.691  10.571  30.938  1.00  0.00           H  
ATOM   2281  HA  CYS A 614      29.312  10.308  33.607  1.00  0.00           H  
ATOM   2282  HB3 CYS A 614      28.668   7.874  33.379  1.00  0.00           H  
ATOM   2283  HB2 CYS A 614      28.679   8.046  31.635  1.00  0.00           H  
ATOM   2284  HG  CYS A 614      26.812   9.827  31.481  1.00  0.00           H  
ATOM   2285  N   TRP A 615      31.529   8.786  31.702  1.00 87.44           N  
ATOM   2286  CA  TRP A 615      32.827   8.111  31.644  1.00 87.44           C  
ATOM   2287  C   TRP A 615      33.955   8.956  32.247  1.00 87.44           C  
ATOM   2288  O   TRP A 615      35.041   8.416  32.455  1.00 87.44           O  
ATOM   2289  CB  TRP A 615      33.253   7.771  30.200  1.00 87.44           C  
ATOM   2290  CG  TRP A 615      32.304   7.097  29.260  1.00 87.44           C  
ATOM   2291  CD2 TRP A 615      31.813   5.724  29.219  1.00 87.44           C  
ATOM   2292  CD1 TRP A 615      31.816   7.683  28.155  1.00 87.44           C  
ATOM   2293  NE1 TRP A 615      31.052   6.787  27.441  1.00 87.44           N  
ATOM   2294  CE2 TRP A 615      31.044   5.547  28.029  1.00 87.44           C  
ATOM   2295  CE3 TRP A 615      31.943   4.603  30.058  1.00 87.44           C  
ATOM   2296  CZ2 TRP A 615      30.465   4.315  27.682  1.00 87.44           C  
ATOM   2297  CZ3 TRP A 615      31.376   3.356  29.721  1.00 87.44           C  
ATOM   2298  CH2 TRP A 615      30.638   3.209  28.533  1.00 87.44           C  
ATOM   2299  H   TRP A 615      31.073   8.980  30.822  1.00  0.00           H  
ATOM   2300  HA  TRP A 615      32.746   7.184  32.215  1.00  0.00           H  
ATOM   2301  HB3 TRP A 615      34.144   7.142  30.230  1.00  0.00           H  
ATOM   2302  HB2 TRP A 615      33.573   8.692  29.705  1.00  0.00           H  
ATOM   2303  HD1 TRP A 615      32.052   8.697  27.890  1.00  0.00           H  
ATOM   2304  HE1 TRP A 615      30.567   7.040  26.591  1.00  0.00           H  
ATOM   2305  HE3 TRP A 615      32.487   4.737  30.977  1.00  0.00           H  
ATOM   2306  HZ2 TRP A 615      29.931   4.206  26.753  1.00  0.00           H  
ATOM   2307  HZ3 TRP A 615      31.497   2.506  30.376  1.00  0.00           H  
ATOM   2308  HH2 TRP A 615      30.208   2.252  28.277  1.00  0.00           H  
ATOM   2309  N   GLN A 616      33.731  10.263  32.501  1.00111.59           N  
ATOM   2310  CA  GLN A 616      34.743  11.087  33.101  1.00111.59           C  
ATOM   2311  C   GLN A 616      34.913  10.674  34.526  1.00111.59           C  
ATOM   2312  O   GLN A 616      36.039  10.570  35.009  1.00111.59           O  
ATOM   2313  CB  GLN A 616      34.395  12.587  33.097  1.00111.59           C  
ATOM   2314  CG  GLN A 616      35.482  13.456  33.736  1.00111.59           C  
ATOM   2315  CD  GLN A 616      35.037  14.910  33.678  1.00111.59           C  
ATOM   2316  OE1 GLN A 616      33.697  15.137  33.644  1.00111.59           O  
ATOM   2317  NE2 GLN A 616      35.862  15.823  33.664  1.00111.59           N  
ATOM   2318  H   GLN A 616      32.825  10.670  32.305  1.00  0.00           H  
ATOM   2319  HA  GLN A 616      35.686  10.948  32.568  1.00  0.00           H  
ATOM   2320  HB3 GLN A 616      33.440  12.714  33.612  1.00  0.00           H  
ATOM   2321  HB2 GLN A 616      34.229  12.903  32.065  1.00  0.00           H  
ATOM   2322  HG3 GLN A 616      36.430  13.331  33.210  1.00  0.00           H  
ATOM   2323  HG2 GLN A 616      35.652  13.218  34.786  1.00  0.00           H  
ATOM   2324 HE22 GLN A 616      35.542  16.780  33.626  1.00  0.00           H  
ATOM   2325 HE21 GLN A 616      36.849  15.615  33.689  1.00  0.00           H  
ATOM   2326  N   ALA A 617      33.810  10.401  35.242  1.00204.82           N  
ATOM   2327  CA  ALA A 617      34.005   9.963  36.590  1.00204.82           C  
ATOM   2328  C   ALA A 617      34.715   8.649  36.510  1.00204.82           C  
ATOM   2329  O   ALA A 617      34.421   7.825  35.645  1.00204.82           O  
ATOM   2330  CB  ALA A 617      32.697   9.748  37.371  1.00204.82           C  
ATOM   2331  H   ALA A 617      32.886  10.422  34.833  1.00  0.00           H  
ATOM   2332  HA  ALA A 617      34.610  10.692  37.135  1.00  0.00           H  
ATOM   2333  HB1 ALA A 617      32.890   9.401  38.387  1.00  0.00           H  
ATOM   2334  HB2 ALA A 617      32.137  10.680  37.446  1.00  0.00           H  
ATOM   2335  HB3 ALA A 617      32.050   9.017  36.883  1.00  0.00           H  
ATOM   2336  N   VAL A 618      35.696   8.429  37.407  1.00158.21           N  
ATOM   2337  CA  VAL A 618      36.439   7.202  37.394  1.00158.21           C  
ATOM   2338  C   VAL A 618      36.889   6.935  38.796  1.00158.21           C  
ATOM   2339  O   VAL A 618      36.673   7.755  39.685  1.00158.21           O  
ATOM   2340  CB  VAL A 618      37.670   7.256  36.538  1.00158.21           C  
ATOM   2341  CG1 VAL A 618      37.241   7.480  35.078  1.00158.21           C  
ATOM   2342  CG2 VAL A 618      38.602   8.350  37.087  1.00158.21           C  
ATOM   2343  H   VAL A 618      35.910   9.111  38.120  1.00  0.00           H  
ATOM   2344  HA  VAL A 618      35.809   6.359  37.102  1.00  0.00           H  
ATOM   2345  HB  VAL A 618      38.197   6.301  36.564  1.00  0.00           H  
ATOM   2346 HG11 VAL A 618      38.105   7.339  34.429  1.00  0.00           H  
ATOM   2347 HG12 VAL A 618      36.503   6.748  34.749  1.00  0.00           H  
ATOM   2348 HG13 VAL A 618      36.889   8.468  34.857  1.00  0.00           H  
ATOM   2349 HG21 VAL A 618      39.419   8.509  36.383  1.00  0.00           H  
ATOM   2350 HG22 VAL A 618      38.111   9.317  37.201  1.00  0.00           H  
ATOM   2351 HG23 VAL A 618      39.085   8.094  38.031  1.00  0.00           H  
ATOM   2352  N   ASP A 619      37.500   5.754  39.035  1.00173.03           N  
ATOM   2353  CA  ASP A 619      37.972   5.415  40.350  1.00173.03           C  
ATOM   2354  C   ASP A 619      39.470   5.379  40.323  1.00173.03           C  
ATOM   2355  O   ASP A 619      40.090   5.078  39.305  1.00173.03           O  
ATOM   2356  CB  ASP A 619      37.486   4.044  40.851  1.00173.03           C  
ATOM   2357  CG  ASP A 619      35.993   4.152  41.130  1.00173.03           C  
ATOM   2358  OD1 ASP A 619      35.455   5.286  41.022  1.00173.03           O  
ATOM   2359  OD2 ASP A 619      35.372   3.106  41.459  1.00173.03           O1-
ATOM   2360  H   ASP A 619      37.657   5.100  38.283  1.00  0.00           H  
ATOM   2361  HA  ASP A 619      37.584   6.122  41.067  1.00  0.00           H  
ATOM   2362  HB3 ASP A 619      37.983   3.753  41.778  1.00  0.00           H  
ATOM   2363  HB2 ASP A 619      37.671   3.259  40.116  1.00  0.00           H  
ATOM   2364  N   PRO A 620      40.053   5.727  41.439  1.00188.19           N  
ATOM   2365  CA  PRO A 620      41.491   5.721  41.546  1.00188.19           C  
ATOM   2366  C   PRO A 620      42.041   4.338  41.713  1.00188.19           C  
ATOM   2367  O   PRO A 620      41.307   3.449  42.142  1.00188.19           O  
ATOM   2368  CD  PRO A 620      39.460   6.784  42.245  1.00188.19           C  
ATOM   2369  CB  PRO A 620      41.832   6.633  42.722  1.00188.19           C  
ATOM   2370  CG  PRO A 620      40.640   7.601  42.793  1.00188.19           C  
ATOM   2371  HA  PRO A 620      41.924   6.169  40.648  1.00  0.00           H  
ATOM   2372  HD2 PRO A 620      38.872   6.350  43.055  1.00  0.00           H  
ATOM   2373  HD3 PRO A 620      38.857   7.516  41.705  1.00  0.00           H  
ATOM   2374  HB3 PRO A 620      42.783   7.151  42.592  1.00  0.00           H  
ATOM   2375  HB2 PRO A 620      41.886   6.067  43.654  1.00  0.00           H  
ATOM   2376  HG2 PRO A 620      40.461   7.985  43.798  1.00  0.00           H  
ATOM   2377  HG3 PRO A 620      40.832   8.453  42.140  1.00  0.00           H  
ATOM   2378  N   LEU A 621      43.330   4.138  41.366  1.00265.94           N  
ATOM   2379  CA  LEU A 621      43.956   2.855  41.520  1.00265.94           C  
ATOM   2380  C   LEU A 621      45.282   3.069  42.176  1.00265.94           C  
ATOM   2381  O   LEU A 621      45.875   4.142  42.069  1.00265.94           O  
ATOM   2382  CB  LEU A 621      44.239   2.141  40.188  1.00265.94           C  
ATOM   2383  CG  LEU A 621      42.964   1.787  39.404  1.00265.94           C  
ATOM   2384  CD1 LEU A 621      42.112   0.758  40.164  1.00265.94           C  
ATOM   2385  CD2 LEU A 621      42.178   3.051  39.023  1.00265.94           C  
ATOM   2386  H   LEU A 621      43.893   4.907  41.031  1.00  0.00           H  
ATOM   2387  HA  LEU A 621      43.389   2.197  42.180  1.00  0.00           H  
ATOM   2388  HB3 LEU A 621      44.803   1.222  40.362  1.00  0.00           H  
ATOM   2389  HB2 LEU A 621      44.877   2.765  39.558  1.00  0.00           H  
ATOM   2390  HG  LEU A 621      43.294   1.317  38.477  1.00  0.00           H  
ATOM   2391 HD11 LEU A 621      41.273   0.429  39.550  1.00  0.00           H  
ATOM   2392 HD12 LEU A 621      42.696  -0.128  40.414  1.00  0.00           H  
ATOM   2393 HD13 LEU A 621      41.694   1.150  41.089  1.00  0.00           H  
ATOM   2394 HD21 LEU A 621      41.792   2.919  38.012  1.00  0.00           H  
ATOM   2395 HD22 LEU A 621      41.281   3.105  39.623  1.00  0.00           H  
ATOM   2396 HD23 LEU A 621      42.748   3.978  38.976  1.00  0.00           H  
ATOM   2397  N   ARG A 622      45.776   2.044  42.899  1.00287.28           N  
ATOM   2398  CA  ARG A 622      47.070   2.145  43.508  1.00287.28           C  
ATOM   2399  C   ARG A 622      47.954   1.154  42.832  1.00287.28           C  
ATOM   2400  O   ARG A 622      47.502   0.097  42.394  1.00287.28           O  
ATOM   2401  CB  ARG A 622      47.120   1.783  45.002  1.00287.28           C  
ATOM   2402  CG  ARG A 622      46.621   2.869  45.955  1.00287.28           C  
ATOM   2403  CD  ARG A 622      46.910   2.532  47.421  1.00287.28           C  
ATOM   2404  NE  ARG A 622      46.492   3.695  48.252  1.00287.28           N  
ATOM   2405  CZ  ARG A 622      45.203   3.795  48.689  1.00287.28           C  
ATOM   2406  NH1 ARG A 622      44.296   2.832  48.353  1.00287.28           N  
ATOM   2407  NH2 ARG A 622      44.825   4.852  49.464  1.00287.28           N1+
ATOM   2408  H   ARG A 622      45.278   1.167  42.955  1.00  0.00           H  
ATOM   2409  HA  ARG A 622      47.534   3.127  43.396  1.00  0.00           H  
ATOM   2410  HB3 ARG A 622      48.150   1.565  45.295  1.00  0.00           H  
ATOM   2411  HB2 ARG A 622      46.564   0.861  45.182  1.00  0.00           H  
ATOM   2412  HG3 ARG A 622      45.552   3.019  45.801  1.00  0.00           H  
ATOM   2413  HG2 ARG A 622      47.101   3.816  45.703  1.00  0.00           H  
ATOM   2414  HD3 ARG A 622      47.982   2.392  47.564  1.00  0.00           H  
ATOM   2415  HD2 ARG A 622      46.435   1.602  47.734  1.00  0.00           H  
ATOM   2416  HE  ARG A 622      47.174   4.410  48.463  1.00  0.00           H  
ATOM   2417 HH12 ARG A 622      43.338   2.896  48.667  1.00  0.00           H  
ATOM   2418 HH11 ARG A 622      44.578   2.047  47.785  1.00  0.00           H  
ATOM   2419 HH22 ARG A 622      43.873   4.933  49.791  1.00  0.00           H  
ATOM   2420 HH21 ARG A 622      45.495   5.563  49.719  1.00  0.00           H  
ATOM   2421  N   ARG A 623      49.253   1.489  42.715  1.00279.08           N  
ATOM   2422  CA  ARG A 623      50.167   0.567  42.113  1.00279.08           C  
ATOM   2423  C   ARG A 623      51.183   0.211  43.146  1.00279.08           C  
ATOM   2424  O   ARG A 623      51.672   1.070  43.878  1.00279.08           O  
ATOM   2425  CB  ARG A 623      50.914   1.140  40.895  1.00279.08           C  
ATOM   2426  CG  ARG A 623      51.755   2.381  41.202  1.00279.08           C  
ATOM   2427  CD  ARG A 623      52.393   2.994  39.952  1.00279.08           C  
ATOM   2428  NE  ARG A 623      53.143   4.214  40.365  1.00279.08           N  
ATOM   2429  CZ  ARG A 623      54.440   4.115  40.775  1.00279.08           C  
ATOM   2430  NH1 ARG A 623      55.045   2.893  40.836  1.00279.08           N  
ATOM   2431  NH2 ARG A 623      55.135   5.240  41.118  1.00279.08           N1+
ATOM   2432  H   ARG A 623      49.605   2.356  43.094  1.00  0.00           H  
ATOM   2433  HA  ARG A 623      49.701  -0.360  41.773  1.00  0.00           H  
ATOM   2434  HB3 ARG A 623      50.180   1.387  40.126  1.00  0.00           H  
ATOM   2435  HB2 ARG A 623      51.553   0.370  40.458  1.00  0.00           H  
ATOM   2436  HG3 ARG A 623      52.573   2.141  41.879  1.00  0.00           H  
ATOM   2437  HG2 ARG A 623      51.146   3.136  41.701  1.00  0.00           H  
ATOM   2438  HD3 ARG A 623      51.613   3.299  39.254  1.00  0.00           H  
ATOM   2439  HD2 ARG A 623      53.022   2.282  39.418  1.00  0.00           H  
ATOM   2440  HE  ARG A 623      52.668   5.105  40.342  1.00  0.00           H  
ATOM   2441 HH12 ARG A 623      54.530   2.059  40.593  1.00  0.00           H  
ATOM   2442 HH11 ARG A 623      56.007   2.811  41.131  1.00  0.00           H  
ATOM   2443 HH22 ARG A 623      56.097   5.177  41.417  1.00  0.00           H  
ATOM   2444 HH21 ARG A 623      54.692   6.146  41.073  1.00  0.00           H  
ATOM   2445  N   THR A 624      51.502  -1.092  43.243  1.00216.54           N  
ATOM   2446  CA  THR A 624      52.484  -1.551  44.176  1.00216.54           C  
ATOM   2447  C   THR A 624      53.760  -1.686  43.416  1.00216.54           C  
ATOM   2448  O   THR A 624      53.874  -1.212  42.286  1.00216.54           O  
ATOM   2449  CB  THR A 624      52.172  -2.898  44.759  1.00216.54           C  
ATOM   2450  OG1 THR A 624      52.146  -3.879  43.734  1.00216.54           O  
ATOM   2451  CG2 THR A 624      50.803  -2.831  45.453  1.00216.54           C  
ATOM   2452  H   THR A 624      51.073  -1.771  42.630  1.00  0.00           H  
ATOM   2453  HA  THR A 624      52.642  -0.852  45.000  1.00  0.00           H  
ATOM   2454  HB  THR A 624      52.902  -3.195  45.514  1.00  0.00           H  
ATOM   2455  HG1 THR A 624      53.014  -3.969  43.366  1.00  0.00           H  
ATOM   2456 HG21 THR A 624      50.578  -3.776  45.948  1.00  0.00           H  
ATOM   2457 HG22 THR A 624      50.784  -2.052  46.216  1.00  0.00           H  
ATOM   2458 HG23 THR A 624      49.989  -2.635  44.754  1.00  0.00           H  
ATOM   2459  N   VAL A 625      54.769  -2.327  44.034  1.00101.30           N  
ATOM   2460  CA  VAL A 625      56.007  -2.513  43.344  1.00101.30           C  
ATOM   2461  C   VAL A 625      55.725  -3.488  42.259  1.00101.30           C  
ATOM   2462  O   VAL A 625      55.003  -4.463  42.464  1.00101.30           O  
ATOM   2463  CB  VAL A 625      57.097  -3.104  44.193  1.00101.30           C  
ATOM   2464  CG1 VAL A 625      56.668  -4.514  44.645  1.00101.30           C  
ATOM   2465  CG2 VAL A 625      58.407  -3.088  43.386  1.00101.30           C  
ATOM   2466  H   VAL A 625      54.662  -2.698  44.966  1.00  0.00           H  
ATOM   2467  HA  VAL A 625      56.341  -1.555  42.936  1.00  0.00           H  
ATOM   2468  HB  VAL A 625      57.225  -2.473  45.074  1.00  0.00           H  
ATOM   2469 HG11 VAL A 625      57.335  -4.852  45.438  1.00  0.00           H  
ATOM   2470 HG12 VAL A 625      55.656  -4.566  45.048  1.00  0.00           H  
ATOM   2471 HG13 VAL A 625      56.780  -5.222  43.849  1.00  0.00           H  
ATOM   2472 HG21 VAL A 625      59.244  -3.330  44.041  1.00  0.00           H  
ATOM   2473 HG22 VAL A 625      58.444  -3.809  42.583  1.00  0.00           H  
ATOM   2474 HG23 VAL A 625      58.614  -2.103  42.966  1.00  0.00           H  
ATOM   2475  N   GLU A 626      56.266  -3.234  41.054  1.00 94.98           N  
ATOM   2476  CA  GLU A 626      56.012  -4.158  39.996  1.00 94.98           C  
ATOM   2477  C   GLU A 626      56.588  -5.449  40.456  1.00 94.98           C  
ATOM   2478  O   GLU A 626      55.872  -6.445  40.544  1.00 94.98           O  
ATOM   2479  CB  GLU A 626      56.744  -3.779  38.700  1.00 94.98           C  
ATOM   2480  CG  GLU A 626      56.271  -2.463  38.083  1.00 94.98           C  
ATOM   2481  CD  GLU A 626      57.229  -2.128  36.949  1.00 94.98           C  
ATOM   2482  OE1 GLU A 626      58.415  -2.548  37.033  1.00 94.98           O  
ATOM   2483  OE2 GLU A 626      56.787  -1.440  35.990  1.00 94.98           O1-
ATOM   2484  H   GLU A 626      56.840  -2.420  40.888  1.00  0.00           H  
ATOM   2485  HA  GLU A 626      54.940  -4.254  39.808  1.00  0.00           H  
ATOM   2486  HB3 GLU A 626      56.631  -4.578  37.964  1.00  0.00           H  
ATOM   2487  HB2 GLU A 626      57.808  -3.725  38.938  1.00  0.00           H  
ATOM   2488  HG3 GLU A 626      56.293  -1.650  38.808  1.00  0.00           H  
ATOM   2489  HG2 GLU A 626      55.251  -2.551  37.708  1.00  0.00           H  
ATOM   2490  N   LYS A 627      57.894  -5.418  40.810  1.00335.91           N  
ATOM   2491  CA  LYS A 627      58.608  -6.541  41.352  1.00335.91           C  
ATOM   2492  C   LYS A 627      60.015  -6.482  40.852  1.00335.91           C  
ATOM   2493  O   LYS A 627      60.388  -5.604  40.076  1.00335.91           O  
ATOM   2494  CB  LYS A 627      58.111  -7.934  40.930  1.00335.91           C  
ATOM   2495  CG  LYS A 627      58.528  -9.038  41.899  1.00335.91           C  
ATOM   2496  CD  LYS A 627      57.687  -9.050  43.178  1.00335.91           C  
ATOM   2497  CE  LYS A 627      57.730  -7.734  43.958  1.00335.91           C  
ATOM   2498  NZ  LYS A 627      56.796  -7.785  45.105  1.00335.91           N1+
ATOM   2499  H   LYS A 627      58.415  -4.564  40.672  1.00  0.00           H  
ATOM   2500  HA  LYS A 627      58.782  -6.306  42.388  1.00  0.00           H  
ATOM   2501  HB3 LYS A 627      58.445  -8.178  39.918  1.00  0.00           H  
ATOM   2502  HB2 LYS A 627      57.063  -8.175  40.911  1.00  0.00           H  
ATOM   2503  HG3 LYS A 627      59.563  -9.140  42.192  1.00  0.00           H  
ATOM   2504  HG2 LYS A 627      58.338  -9.986  41.392  1.00  0.00           H  
ATOM   2505  HD3 LYS A 627      58.034  -9.864  43.817  1.00  0.00           H  
ATOM   2506  HD2 LYS A 627      56.653  -9.290  42.925  1.00  0.00           H  
ATOM   2507  HE3 LYS A 627      57.207  -7.045  43.321  1.00  0.00           H  
ATOM   2508  HE2 LYS A 627      58.727  -7.402  44.250  1.00  0.00           H  
ATOM   2509  HZ1 LYS A 627      57.113  -8.477  45.769  1.00  0.00           H  
ATOM   2510  HZ2 LYS A 627      56.760  -6.881  45.553  1.00  0.00           H  
ATOM   2511  HZ3 LYS A 627      55.874  -8.033  44.776  1.00  0.00           H  
ATOM   2512  N   TYR A 628      60.836  -7.443  41.316  1.00262.34           N  
ATOM   2513  CA  TYR A 628      62.196  -7.614  40.901  1.00262.34           C  
ATOM   2514  C   TYR A 628      62.422  -9.084  40.806  1.00262.34           C  
ATOM   2515  O   TYR A 628      61.623  -9.806  40.212  1.00262.34           O  
ATOM   2516  CB  TYR A 628      63.281  -7.016  41.822  1.00262.34           C  
ATOM   2517  CG  TYR A 628      63.397  -5.557  41.533  1.00262.34           C  
ATOM   2518  CD1 TYR A 628      63.905  -5.149  40.319  1.00262.34           C  
ATOM   2519  CD2 TYR A 628      63.047  -4.601  42.455  1.00262.34           C  
ATOM   2520  CE1 TYR A 628      64.037  -3.813  40.014  1.00262.34           C  
ATOM   2521  CE2 TYR A 628      63.178  -3.265  42.156  1.00262.34           C  
ATOM   2522  CZ  TYR A 628      63.668  -2.864  40.937  1.00262.34           C  
ATOM   2523  OH  TYR A 628      63.798  -1.490  40.643  1.00262.34           O  
ATOM   2524  H   TYR A 628      60.456  -8.147  41.931  1.00  0.00           H  
ATOM   2525  HA  TYR A 628      62.321  -7.259  39.877  1.00  0.00           H  
ATOM   2526  HB3 TYR A 628      64.302  -7.353  41.636  1.00  0.00           H  
ATOM   2527  HB2 TYR A 628      63.060  -7.194  42.876  1.00  0.00           H  
ATOM   2528  HD1 TYR A 628      64.205  -5.882  39.584  1.00  0.00           H  
ATOM   2529  HD2 TYR A 628      62.657  -4.894  43.419  1.00  0.00           H  
ATOM   2530  HE1 TYR A 628      64.430  -3.518  39.052  1.00  0.00           H  
ATOM   2531  HE2 TYR A 628      62.891  -2.525  42.888  1.00  0.00           H  
ATOM   2532  HH  TYR A 628      64.115  -1.327  39.768  1.00  0.00           H  
ATOM   2533  N   SER A 629      63.540  -9.564  41.380  1.00190.98           N  
ATOM   2534  CA  SER A 629      63.885 -10.951  41.293  1.00190.98           C  
ATOM   2535  C   SER A 629      62.735 -11.780  41.770  1.00190.98           C  
ATOM   2536  O   SER A 629      61.844 -11.301  42.469  1.00190.98           O  
ATOM   2537  CB  SER A 629      65.137 -11.327  42.115  1.00190.98           C  
ATOM   2538  OG  SER A 629      66.287 -10.706  41.557  1.00190.98           O  
ATOM   2539  H   SER A 629      64.179  -8.942  41.852  1.00  0.00           H  
ATOM   2540  HA  SER A 629      64.067 -11.188  40.242  1.00  0.00           H  
ATOM   2541  HB3 SER A 629      65.309 -12.405  42.113  1.00  0.00           H  
ATOM   2542  HB2 SER A 629      65.031 -11.018  43.156  1.00  0.00           H  
ATOM   2543  HG  SER A 629      67.044 -10.961  42.062  1.00  0.00           H  
ATOM   2544  N   MET A 630      62.733 -13.060  41.345  1.00413.68           N  
ATOM   2545  CA  MET A 630      61.719 -14.021  41.670  1.00413.68           C  
ATOM   2546  C   MET A 630      60.461 -13.546  41.023  1.00413.68           C  
ATOM   2547  O   MET A 630      59.873 -12.554  41.451  1.00413.68           O  
ATOM   2548  CB  MET A 630      61.475 -14.133  43.192  1.00413.68           C  
ATOM   2549  CG  MET A 630      60.942 -15.485  43.686  1.00413.68           C  
ATOM   2550  SD  MET A 630      59.337 -16.032  43.026  1.00413.68           S  
ATOM   2551  CE  MET A 630      58.302 -15.197  44.264  1.00413.68           C  
ATOM   2552  H   MET A 630      63.483 -13.368  40.743  1.00  0.00           H  
ATOM   2553  HA  MET A 630      62.030 -14.985  41.264  1.00  0.00           H  
ATOM   2554  HB3 MET A 630      60.832 -13.346  43.588  1.00  0.00           H  
ATOM   2555  HB2 MET A 630      62.429 -13.985  43.700  1.00  0.00           H  
ATOM   2556  HG3 MET A 630      60.900 -15.494  44.775  1.00  0.00           H  
ATOM   2557  HG2 MET A 630      61.666 -16.253  43.415  1.00  0.00           H  
ATOM   2558  HE1 MET A 630      57.248 -15.373  44.048  1.00  0.00           H  
ATOM   2559  HE2 MET A 630      58.516 -15.573  45.264  1.00  0.00           H  
ATOM   2560  HE3 MET A 630      58.480 -14.122  44.247  1.00  0.00           H  
ATOM   2561  N   GLU A 631      60.014 -14.241  39.956  1.00257.03           N  
ATOM   2562  CA  GLU A 631      58.808 -13.829  39.297  1.00257.03           C  
ATOM   2563  C   GLU A 631      58.012 -15.056  39.029  1.00257.03           C  
ATOM   2564  O   GLU A 631      58.532 -16.171  39.021  1.00257.03           O  
ATOM   2565  CB  GLU A 631      59.017 -13.145  37.933  1.00257.03           C  
ATOM   2566  CG  GLU A 631      59.628 -11.746  38.001  1.00257.03           C  
ATOM   2567  CD  GLU A 631      59.747 -11.244  36.567  1.00257.03           C  
ATOM   2568  OE1 GLU A 631      58.716 -11.280  35.844  1.00257.03           O  
ATOM   2569  OE2 GLU A 631      60.867 -10.818  36.176  1.00257.03           O1-
ATOM   2570  H   GLU A 631      60.494 -15.066  39.626  1.00  0.00           H  
ATOM   2571  HA  GLU A 631      58.269 -13.110  39.903  1.00  0.00           H  
ATOM   2572  HB3 GLU A 631      58.055 -13.070  37.421  1.00  0.00           H  
ATOM   2573  HB2 GLU A 631      59.638 -13.785  37.301  1.00  0.00           H  
ATOM   2574  HG3 GLU A 631      60.611 -11.771  38.472  1.00  0.00           H  
ATOM   2575  HG2 GLU A 631      59.000 -11.066  38.578  1.00  0.00           H  
ATOM   2576  N   PRO A 632      56.738 -14.865  38.843  1.00248.21           N  
ATOM   2577  CA  PRO A 632      55.892 -15.973  38.527  1.00248.21           C  
ATOM   2578  C   PRO A 632      56.250 -16.493  37.184  1.00248.21           C  
ATOM   2579  O   PRO A 632      55.938 -17.650  36.911  1.00248.21           O  
ATOM   2580  CD  PRO A 632      56.014 -13.820  39.546  1.00248.21           C  
ATOM   2581  CB  PRO A 632      54.462 -15.463  38.639  1.00248.21           C  
ATOM   2582  CG  PRO A 632      54.576 -14.348  39.693  1.00248.21           C  
ATOM   2583  HA  PRO A 632      56.033 -16.762  39.270  1.00  0.00           H  
ATOM   2584  HD2 PRO A 632      56.030 -12.900  38.960  1.00  0.00           H  
ATOM   2585  HD3 PRO A 632      56.383 -13.613  40.552  1.00  0.00           H  
ATOM   2586  HB3 PRO A 632      53.755 -16.243  38.925  1.00  0.00           H  
ATOM   2587  HB2 PRO A 632      54.125 -15.033  37.693  1.00  0.00           H  
ATOM   2588  HG2 PRO A 632      53.824 -13.568  39.568  1.00  0.00           H  
ATOM   2589  HG3 PRO A 632      54.445 -14.779  40.686  1.00  0.00           H  
ATOM   2590  N   ASP A 633      56.881 -15.656  36.335  1.00168.01           N  
ATOM   2591  CA  ASP A 633      57.273 -16.100  35.032  1.00168.01           C  
ATOM   2592  C   ASP A 633      58.479 -16.947  35.250  1.00168.01           C  
ATOM   2593  O   ASP A 633      59.517 -16.476  35.715  1.00168.01           O  
ATOM   2594  CB  ASP A 633      57.663 -14.948  34.087  1.00168.01           C  
ATOM   2595  CG  ASP A 633      56.428 -14.079  33.858  1.00168.01           C  
ATOM   2596  OD1 ASP A 633      55.610 -13.942  34.807  1.00168.01           O  
ATOM   2597  OD2 ASP A 633      56.296 -13.528  32.733  1.00168.01           O1-
ATOM   2598  H   ASP A 633      57.047 -14.693  36.587  1.00  0.00           H  
ATOM   2599  HA  ASP A 633      56.416 -16.556  34.543  1.00  0.00           H  
ATOM   2600  HB3 ASP A 633      58.018 -15.330  33.128  1.00  0.00           H  
ATOM   2601  HB2 ASP A 633      58.454 -14.324  34.507  1.00  0.00           H  
ATOM   2602  N   PRO A 634      58.355 -18.204  34.942  1.00269.36           N  
ATOM   2603  CA  PRO A 634      59.409 -19.144  35.160  1.00269.36           C  
ATOM   2604  C   PRO A 634      60.606 -18.727  34.387  1.00269.36           C  
ATOM   2605  O   PRO A 634      61.722 -18.889  34.877  1.00269.36           O  
ATOM   2606  CD  PRO A 634      57.086 -18.831  34.619  1.00269.36           C  
ATOM   2607  CB  PRO A 634      58.848 -20.496  34.724  1.00269.36           C  
ATOM   2608  CG  PRO A 634      57.323 -20.330  34.863  1.00269.36           C  
ATOM   2609  HA  PRO A 634      59.641 -19.172  36.227  1.00  0.00           H  
ATOM   2610  HD2 PRO A 634      57.013 -18.707  33.537  1.00  0.00           H  
ATOM   2611  HD3 PRO A 634      56.100 -18.540  34.936  1.00  0.00           H  
ATOM   2612  HB3 PRO A 634      59.232 -21.320  35.326  1.00  0.00           H  
ATOM   2613  HB2 PRO A 634      59.089 -20.710  33.681  1.00  0.00           H  
ATOM   2614  HG2 PRO A 634      56.761 -20.967  34.179  1.00  0.00           H  
ATOM   2615  HG3 PRO A 634      57.020 -20.581  35.880  1.00  0.00           H  
ATOM   2616  N   ALA A 635      60.390 -18.190  33.176  1.00264.94           N  
ATOM   2617  CA  ALA A 635      61.489 -17.794  32.358  1.00264.94           C  
ATOM   2618  C   ALA A 635      60.938 -17.613  30.987  1.00264.94           C  
ATOM   2619  O   ALA A 635      59.725 -17.635  30.783  1.00264.94           O  
ATOM   2620  CB  ALA A 635      62.605 -18.847  32.270  1.00264.94           C  
ATOM   2621  H   ALA A 635      59.454 -18.080  32.811  1.00  0.00           H  
ATOM   2622  HA  ALA A 635      61.884 -16.838  32.706  1.00  0.00           H  
ATOM   2623  HB1 ALA A 635      63.302 -18.699  31.446  1.00  0.00           H  
ATOM   2624  HB2 ALA A 635      63.270 -18.831  33.131  1.00  0.00           H  
ATOM   2625  HB3 ALA A 635      62.204 -19.857  32.165  1.00  0.00           H  
ATOM   2626  N   GLY A 636      61.830 -17.380  30.012  1.00100.58           N  
ATOM   2627  CA  GLY A 636      61.383 -17.261  28.660  1.00100.58           C  
ATOM   2628  C   GLY A 636      62.026 -16.052  28.079  1.00100.58           C  
ATOM   2629  O   GLY A 636      62.311 -15.082  28.780  1.00100.58           O  
ATOM   2630  H   GLY A 636      62.816 -17.309  30.216  1.00  0.00           H  
ATOM   2631  HA3 GLY A 636      60.305 -17.156  28.524  1.00  0.00           H  
ATOM   2632  HA2 GLY A 636      61.690 -18.154  28.115  1.00  0.00           H  
ATOM   2633  N   ARG A 637      62.262 -16.095  26.757  1.00115.65           N  
ATOM   2634  CA  ARG A 637      62.861 -15.003  26.057  1.00115.65           C  
ATOM   2635  C   ARG A 637      61.912 -13.853  26.118  1.00115.65           C  
ATOM   2636  O   ARG A 637      62.312 -12.715  26.356  1.00115.65           O  
ATOM   2637  CB  ARG A 637      63.113 -15.343  24.580  1.00115.65           C  
ATOM   2638  CG  ARG A 637      64.180 -16.425  24.401  1.00115.65           C  
ATOM   2639  CD  ARG A 637      64.120 -17.140  23.051  1.00115.65           C  
ATOM   2640  NE  ARG A 637      64.135 -16.107  21.979  1.00115.65           N  
ATOM   2641  CZ  ARG A 637      64.195 -16.496  20.673  1.00115.65           C  
ATOM   2642  NH1 ARG A 637      64.275 -17.823  20.362  1.00115.65           N  
ATOM   2643  NH2 ARG A 637      64.172 -15.562  19.678  1.00115.65           N1+
ATOM   2644  H   ARG A 637      62.001 -16.916  26.232  1.00  0.00           H  
ATOM   2645  HA  ARG A 637      63.802 -14.723  26.536  1.00  0.00           H  
ATOM   2646  HB3 ARG A 637      63.416 -14.447  24.036  1.00  0.00           H  
ATOM   2647  HB2 ARG A 637      62.180 -15.677  24.121  1.00  0.00           H  
ATOM   2648  HG3 ARG A 637      64.073 -17.188  25.173  1.00  0.00           H  
ATOM   2649  HG2 ARG A 637      65.170 -15.993  24.555  1.00  0.00           H  
ATOM   2650  HD3 ARG A 637      63.208 -17.733  22.972  1.00  0.00           H  
ATOM   2651  HD2 ARG A 637      64.972 -17.813  22.948  1.00  0.00           H  
ATOM   2652  HE  ARG A 637      64.051 -15.134  22.236  1.00  0.00           H  
ATOM   2653 HH12 ARG A 637      64.313 -18.123  19.399  1.00  0.00           H  
ATOM   2654 HH11 ARG A 637      64.291 -18.515  21.097  1.00  0.00           H  
ATOM   2655 HH22 ARG A 637      64.218 -15.843  18.709  1.00  0.00           H  
ATOM   2656 HH21 ARG A 637      64.099 -14.580  19.904  1.00  0.00           H  
ATOM   2657  N   ASP A 638      60.610 -14.133  25.920  1.00146.65           N  
ATOM   2658  CA  ASP A 638      59.638 -13.082  25.923  1.00146.65           C  
ATOM   2659  C   ASP A 638      59.467 -12.600  27.324  1.00146.65           C  
ATOM   2660  O   ASP A 638      59.590 -13.365  28.280  1.00146.65           O  
ATOM   2661  CB  ASP A 638      58.254 -13.523  25.413  1.00146.65           C  
ATOM   2662  CG  ASP A 638      58.355 -13.776  23.915  1.00146.65           C  
ATOM   2663  OD1 ASP A 638      59.381 -13.364  23.310  1.00146.65           O  
ATOM   2664  OD2 ASP A 638      57.403 -14.381  23.354  1.00146.65           O1-
ATOM   2665  H   ASP A 638      60.309 -15.079  25.744  1.00  0.00           H  
ATOM   2666  HA  ASP A 638      60.004 -12.230  25.343  1.00  0.00           H  
ATOM   2667  HB3 ASP A 638      57.501 -12.750  25.573  1.00  0.00           H  
ATOM   2668  HB2 ASP A 638      57.911 -14.427  25.919  1.00  0.00           H  
ATOM   2669  N   ILE A 639      59.195 -11.289  27.472  1.00140.09           N  
ATOM   2670  CA  ILE A 639      58.974 -10.715  28.765  1.00140.09           C  
ATOM   2671  C   ILE A 639      57.684  -9.968  28.679  1.00140.09           C  
ATOM   2672  O   ILE A 639      57.322  -9.462  27.618  1.00140.09           O  
ATOM   2673  CB  ILE A 639      60.038  -9.744  29.191  1.00140.09           C  
ATOM   2674  CG1 ILE A 639      59.875  -9.388  30.678  1.00140.09           C  
ATOM   2675  CG2 ILE A 639      59.983  -8.532  28.247  1.00140.09           C  
ATOM   2676  CD1 ILE A 639      60.148 -10.562  31.617  1.00140.09           C  
ATOM   2677  H   ILE A 639      59.088 -10.697  26.661  1.00  0.00           H  
ATOM   2678  HA  ILE A 639      58.840 -11.491  29.517  1.00  0.00           H  
ATOM   2679  HB  ILE A 639      61.009 -10.225  29.061  1.00  0.00           H  
ATOM   2680 HG13 ILE A 639      58.935  -8.901  30.924  1.00  0.00           H  
ATOM   2681 HG12 ILE A 639      60.626  -8.629  30.902  1.00  0.00           H  
ATOM   2682 HG21 ILE A 639      60.900  -7.955  28.366  1.00  0.00           H  
ATOM   2683 HG22 ILE A 639      59.938  -8.799  27.191  1.00  0.00           H  
ATOM   2684 HG23 ILE A 639      59.180  -7.828  28.472  1.00  0.00           H  
ATOM   2685 HD11 ILE A 639      60.257 -10.210  32.643  1.00  0.00           H  
ATOM   2686 HD12 ILE A 639      59.336 -11.288  31.624  1.00  0.00           H  
ATOM   2687 HD13 ILE A 639      61.069 -11.083  31.352  1.00  0.00           H  
ATOM   2688  N   SER A 640      56.938  -9.902  29.796  1.00128.67           N  
ATOM   2689  CA  SER A 640      55.672  -9.231  29.763  1.00128.67           C  
ATOM   2690  C   SER A 640      55.913  -7.765  29.635  1.00128.67           C  
ATOM   2691  O   SER A 640      56.861  -7.223  30.202  1.00128.67           O  
ATOM   2692  CB  SER A 640      54.824  -9.450  31.026  1.00128.67           C  
ATOM   2693  OG  SER A 640      53.595  -8.748  30.914  1.00128.67           O  
ATOM   2694  H   SER A 640      57.253 -10.328  30.656  1.00  0.00           H  
ATOM   2695  HA  SER A 640      55.097  -9.592  28.906  1.00  0.00           H  
ATOM   2696  HB3 SER A 640      55.350  -9.116  31.922  1.00  0.00           H  
ATOM   2697  HB2 SER A 640      54.611 -10.512  31.158  1.00  0.00           H  
ATOM   2698  HG  SER A 640      53.078  -8.926  31.685  1.00  0.00           H  
ATOM   2699  N   ILE A 641      55.051  -7.091  28.848  1.00146.50           N  
ATOM   2700  CA  ILE A 641      55.144  -5.672  28.676  1.00146.50           C  
ATOM   2701  C   ILE A 641      53.749  -5.136  28.692  1.00146.50           C  
ATOM   2702  O   ILE A 641      52.805  -5.836  28.329  1.00146.50           O  
ATOM   2703  CB  ILE A 641      55.764  -5.264  27.373  1.00146.50           C  
ATOM   2704  CG1 ILE A 641      56.058  -3.755  27.370  1.00146.50           C  
ATOM   2705  CG2 ILE A 641      54.831  -5.722  26.241  1.00146.50           C  
ATOM   2706  CD1 ILE A 641      57.134  -3.342  28.374  1.00146.50           C  
ATOM   2707  H   ILE A 641      54.273  -7.573  28.420  1.00  0.00           H  
ATOM   2708  HA  ILE A 641      55.667  -5.229  29.524  1.00  0.00           H  
ATOM   2709  HB  ILE A 641      56.711  -5.797  27.263  1.00  0.00           H  
ATOM   2710 HG13 ILE A 641      55.189  -3.115  27.446  1.00  0.00           H  
ATOM   2711 HG12 ILE A 641      56.455  -3.523  26.381  1.00  0.00           H  
ATOM   2712 HG21 ILE A 641      55.378  -5.679  25.299  1.00  0.00           H  
ATOM   2713 HG22 ILE A 641      54.494  -6.755  26.338  1.00  0.00           H  
ATOM   2714 HG23 ILE A 641      53.964  -5.077  26.089  1.00  0.00           H  
ATOM   2715 HD11 ILE A 641      57.477  -2.329  28.166  1.00  0.00           H  
ATOM   2716 HD12 ILE A 641      56.767  -3.345  29.400  1.00  0.00           H  
ATOM   2717 HD13 ILE A 641      58.003  -3.999  28.322  1.00  0.00           H  
ATOM   2718  N   ARG A 642      53.578  -3.880  29.150  1.00280.23           N  
ATOM   2719  CA  ARG A 642      52.268  -3.300  29.170  1.00280.23           C  
ATOM   2720  C   ARG A 642      52.037  -2.632  27.853  1.00280.23           C  
ATOM   2721  O   ARG A 642      52.953  -2.105  27.224  1.00280.23           O  
ATOM   2722  CB  ARG A 642      52.072  -2.243  30.270  1.00280.23           C  
ATOM   2723  CG  ARG A 642      52.088  -2.820  31.687  1.00280.23           C  
ATOM   2724  CD  ARG A 642      53.456  -3.350  32.118  1.00280.23           C  
ATOM   2725  NE  ARG A 642      54.374  -2.181  32.217  1.00280.23           N  
ATOM   2726  CZ  ARG A 642      54.417  -1.442  33.364  1.00280.23           C  
ATOM   2727  NH1 ARG A 642      53.621  -1.776  34.422  1.00280.23           N  
ATOM   2728  NH2 ARG A 642      55.253  -0.366  33.451  1.00280.23           N1+
ATOM   2729  H   ARG A 642      54.373  -3.318  29.416  1.00  0.00           H  
ATOM   2730  HA  ARG A 642      51.588  -4.100  29.446  1.00  0.00           H  
ATOM   2731  HB3 ARG A 642      51.102  -1.760  30.133  1.00  0.00           H  
ATOM   2732  HB2 ARG A 642      52.809  -1.445  30.171  1.00  0.00           H  
ATOM   2733  HG3 ARG A 642      51.350  -3.619  31.767  1.00  0.00           H  
ATOM   2734  HG2 ARG A 642      51.757  -2.048  32.382  1.00  0.00           H  
ATOM   2735  HD3 ARG A 642      53.879  -4.128  31.494  1.00  0.00           H  
ATOM   2736  HD2 ARG A 642      53.366  -3.847  33.083  1.00  0.00           H  
ATOM   2737  HE  ARG A 642      54.941  -1.934  31.419  1.00  0.00           H  
ATOM   2738 HH12 ARG A 642      53.681  -1.255  35.285  1.00  0.00           H  
ATOM   2739 HH11 ARG A 642      53.004  -2.574  34.363  1.00  0.00           H  
ATOM   2740 HH22 ARG A 642      55.363   0.116  34.333  1.00  0.00           H  
ATOM   2741 HH21 ARG A 642      55.847  -0.113  32.675  1.00  0.00           H  
ATOM   2742  N   PRO A 643      50.809  -2.684  27.420  1.00107.84           N  
ATOM   2743  CA  PRO A 643      50.436  -2.055  26.183  1.00107.84           C  
ATOM   2744  C   PRO A 643      50.254  -0.584  26.367  1.00107.84           C  
ATOM   2745  O   PRO A 643      50.108  -0.135  27.503  1.00107.84           O  
ATOM   2746  CD  PRO A 643      49.982  -3.842  27.705  1.00107.84           C  
ATOM   2747  CB  PRO A 643      49.176  -2.775  25.695  1.00107.84           C  
ATOM   2748  CG  PRO A 643      48.695  -3.590  26.908  1.00107.84           C  
ATOM   2749  HA  PRO A 643      51.210  -2.203  25.426  1.00  0.00           H  
ATOM   2750  HD2 PRO A 643      49.683  -3.932  28.750  1.00  0.00           H  
ATOM   2751  HD3 PRO A 643      50.465  -4.764  27.376  1.00  0.00           H  
ATOM   2752  HB3 PRO A 643      49.438  -3.455  24.883  1.00  0.00           H  
ATOM   2753  HB2 PRO A 643      48.400  -2.107  25.317  1.00  0.00           H  
ATOM   2754  HG2 PRO A 643      48.008  -2.984  27.500  1.00  0.00           H  
ATOM   2755  HG3 PRO A 643      48.178  -4.509  26.630  1.00  0.00           H  
ATOM   2756  N   LEU A 644      50.272   0.182  25.258  1.00196.56           N  
ATOM   2757  CA  LEU A 644      50.097   1.604  25.326  1.00196.56           C  
ATOM   2758  C   LEU A 644      48.721   1.899  24.827  1.00196.56           C  
ATOM   2759  O   LEU A 644      48.144   1.116  24.073  1.00196.56           O  
ATOM   2760  CB  LEU A 644      51.091   2.380  24.447  1.00196.56           C  
ATOM   2761  CG  LEU A 644      52.555   2.179  24.882  1.00196.56           C  
ATOM   2762  CD1 LEU A 644      53.521   2.970  23.986  1.00196.56           C  
ATOM   2763  CD2 LEU A 644      52.739   2.483  26.380  1.00196.56           C  
ATOM   2764  H   LEU A 644      50.372  -0.246  24.349  1.00  0.00           H  
ATOM   2765  HA  LEU A 644      50.143   1.988  26.346  1.00  0.00           H  
ATOM   2766  HB3 LEU A 644      50.861   3.447  24.479  1.00  0.00           H  
ATOM   2767  HB2 LEU A 644      50.983   2.078  23.403  1.00  0.00           H  
ATOM   2768  HG  LEU A 644      52.804   1.126  24.742  1.00  0.00           H  
ATOM   2769 HD11 LEU A 644      54.559   2.774  24.258  1.00  0.00           H  
ATOM   2770 HD12 LEU A 644      53.399   2.697  22.937  1.00  0.00           H  
ATOM   2771 HD13 LEU A 644      53.351   4.044  24.073  1.00  0.00           H  
ATOM   2772 HD21 LEU A 644      53.796   2.464  26.648  1.00  0.00           H  
ATOM   2773 HD22 LEU A 644      52.355   3.471  26.637  1.00  0.00           H  
ATOM   2774 HD23 LEU A 644      52.250   1.747  27.017  1.00  0.00           H  
ATOM   2775  N   LEU A 645      48.143   3.039  25.258  1.00202.14           N  
ATOM   2776  CA  LEU A 645      46.812   3.351  24.828  1.00202.14           C  
ATOM   2777  C   LEU A 645      46.911   4.204  23.610  1.00202.14           C  
ATOM   2778  O   LEU A 645      47.112   5.414  23.695  1.00202.14           O  
ATOM   2779  CB  LEU A 645      45.999   4.170  25.844  1.00202.14           C  
ATOM   2780  CG  LEU A 645      45.786   3.468  27.194  1.00202.14           C  
ATOM   2781  CD1 LEU A 645      47.121   3.264  27.927  1.00202.14           C  
ATOM   2782  CD2 LEU A 645      44.750   4.220  28.044  1.00202.14           C  
ATOM   2783  H   LEU A 645      48.626   3.669  25.881  1.00  0.00           H  
ATOM   2784  HA  LEU A 645      46.218   2.460  24.609  1.00  0.00           H  
ATOM   2785  HB3 LEU A 645      45.023   4.412  25.426  1.00  0.00           H  
ATOM   2786  HB2 LEU A 645      46.474   5.131  26.054  1.00  0.00           H  
ATOM   2787  HG  LEU A 645      45.365   2.480  27.003  1.00  0.00           H  
ATOM   2788 HD11 LEU A 645      46.946   3.116  28.993  1.00  0.00           H  
ATOM   2789 HD12 LEU A 645      47.646   2.367  27.602  1.00  0.00           H  
ATOM   2790 HD13 LEU A 645      47.782   4.126  27.833  1.00  0.00           H  
ATOM   2791 HD21 LEU A 645      44.602   3.743  29.013  1.00  0.00           H  
ATOM   2792 HD22 LEU A 645      45.060   5.251  28.215  1.00  0.00           H  
ATOM   2793 HD23 LEU A 645      43.794   4.205  27.523  1.00  0.00           H  
ATOM   2794  N   GLU A 646      46.782   3.570  22.434  1.00134.15           N  
ATOM   2795  CA  GLU A 646      46.787   4.271  21.190  1.00134.15           C  
ATOM   2796  C   GLU A 646      45.533   5.076  21.129  1.00134.15           C  
ATOM   2797  O   GLU A 646      45.542   6.238  20.723  1.00134.15           O  
ATOM   2798  CB  GLU A 646      46.798   3.292  20.011  1.00134.15           C  
ATOM   2799  CG  GLU A 646      46.705   3.964  18.654  1.00134.15           C  
ATOM   2800  CD  GLU A 646      45.256   3.932  18.201  1.00134.15           C  
ATOM   2801  OE1 GLU A 646      44.848   2.877  17.646  1.00134.15           O  
ATOM   2802  OE2 GLU A 646      44.540   4.949  18.407  1.00134.15           O1-
ATOM   2803  H   GLU A 646      46.650   2.569  22.422  1.00  0.00           H  
ATOM   2804  HA  GLU A 646      47.656   4.931  21.131  1.00  0.00           H  
ATOM   2805  HB3 GLU A 646      46.032   2.521  20.136  1.00  0.00           H  
ATOM   2806  HB2 GLU A 646      47.741   2.744  20.052  1.00  0.00           H  
ATOM   2807  HG3 GLU A 646      47.281   3.314  18.007  1.00  0.00           H  
ATOM   2808  HG2 GLU A 646      47.138   4.957  18.748  1.00  0.00           H  
ATOM   2809  N   HIS A 647      44.421   4.404  21.442  1.00129.53           N  
ATOM   2810  CA  HIS A 647      43.047   4.856  21.487  1.00129.53           C  
ATOM   2811  C   HIS A 647      42.619   4.774  22.950  1.00129.53           C  
ATOM   2812  O   HIS A 647      43.238   4.059  23.741  1.00129.53           O  
ATOM   2813  ND1 HIS A 647      42.319   1.669  21.940  1.00129.53           N  
ATOM   2814  CG  HIS A 647      42.436   2.397  20.766  1.00129.53           C  
ATOM   2815  CB  HIS A 647      42.171   3.891  20.643  1.00129.53           C  
ATOM   2816  NE2 HIS A 647      42.929   0.201  20.395  1.00129.53           N  
ATOM   2817  CD2 HIS A 647      42.830   1.471  19.825  1.00129.53           C  
ATOM   2818  CE1 HIS A 647      42.611   0.396  21.667  1.00129.53           C  
ATOM   2819  H   HIS A 647      44.553   3.443  21.721  1.00  0.00           H  
ATOM   2820  HA  HIS A 647      42.948   5.883  21.131  1.00  0.00           H  
ATOM   2821  HD1 HIS A 647      42.056   2.014  22.856  1.00  0.00           H  
ATOM   2822  HB3 HIS A 647      42.307   4.147  19.593  1.00  0.00           H  
ATOM   2823  HB2 HIS A 647      41.112   4.065  20.841  1.00  0.00           H  
ATOM   2824  HD2 HIS A 647      43.050   1.613  18.782  1.00  0.00           H  
ATOM   2825  HE1 HIS A 647      42.593  -0.392  22.406  1.00  0.00           H  
ATOM   2826  N   CYS A 648      41.508   5.419  23.303  1.00 90.73           N  
ATOM   2827  CA  CYS A 648      40.835   5.173  24.566  1.00 90.73           C  
ATOM   2828  C   CYS A 648      39.357   4.962  24.264  1.00 90.73           C  
ATOM   2829  O   CYS A 648      38.789   5.635  23.404  1.00 90.73           O  
ATOM   2830  CB  CYS A 648      41.191   6.217  25.627  1.00 90.73           C  
ATOM   2831  SG  CYS A 648      40.998   5.552  27.300  1.00 90.73           S  
ATOM   2832  H   CYS A 648      41.013   5.970  22.615  1.00  0.00           H  
ATOM   2833  HA  CYS A 648      41.184   4.216  24.959  1.00  0.00           H  
ATOM   2834  HB3 CYS A 648      40.607   7.130  25.513  1.00  0.00           H  
ATOM   2835  HB2 CYS A 648      42.238   6.501  25.516  1.00  0.00           H  
ATOM   2836  N   GLU A 649      38.799   3.928  24.887  1.00106.77           N  
ATOM   2837  CA  GLU A 649      37.563   3.263  24.527  1.00106.77           C  
ATOM   2838  C   GLU A 649      36.469   3.709  25.513  1.00106.77           C  
ATOM   2839  O   GLU A 649      36.403   4.878  25.891  1.00106.77           O  
ATOM   2840  CB  GLU A 649      37.810   1.720  24.558  1.00106.77           C  
ATOM   2841  CG  GLU A 649      39.173   1.219  24.001  1.00106.77           C  
ATOM   2842  CD  GLU A 649      40.341   1.235  25.000  1.00106.77           C  
ATOM   2843  OE1 GLU A 649      41.435   0.798  24.591  1.00106.77           O  
ATOM   2844  OE2 GLU A 649      40.149   1.710  26.140  1.00106.77           O1-
ATOM   2845  H   GLU A 649      39.370   3.429  25.559  1.00  0.00           H  
ATOM   2846  HA  GLU A 649      37.260   3.551  23.519  1.00  0.00           H  
ATOM   2847  HB3 GLU A 649      37.015   1.239  23.987  1.00  0.00           H  
ATOM   2848  HB2 GLU A 649      37.702   1.328  25.571  1.00  0.00           H  
ATOM   2849  HG3 GLU A 649      39.450   1.783  23.109  1.00  0.00           H  
ATOM   2850  HG2 GLU A 649      39.056   0.184  23.678  1.00  0.00           H  
ATOM   2851  N   ASN A 650      35.602   2.787  25.923  1.00 75.37           N  
ATOM   2852  CA  ASN A 650      34.535   2.945  26.904  1.00 75.37           C  
ATOM   2853  C   ASN A 650      34.806   1.924  28.028  1.00 75.37           C  
ATOM   2854  O   ASN A 650      35.519   0.948  27.782  1.00 75.37           O  
ATOM   2855  CB  ASN A 650      33.201   2.720  26.165  1.00 75.37           C  
ATOM   2856  CG  ASN A 650      32.878   3.756  25.075  1.00 75.37           C  
ATOM   2857  OD1 ASN A 650      32.229   3.418  24.097  1.00 75.37           O  
ATOM   2858  ND2 ASN A 650      33.308   5.010  25.186  1.00 75.37           N  
ATOM   2859  H   ASN A 650      35.739   1.846  25.582  1.00  0.00           H  
ATOM   2860  HA  ASN A 650      34.551   3.938  27.357  1.00  0.00           H  
ATOM   2861  HB3 ASN A 650      32.386   2.677  26.869  1.00  0.00           H  
ATOM   2862  HB2 ASN A 650      33.213   1.734  25.694  1.00  0.00           H  
ATOM   2863 HD22 ASN A 650      33.086   5.682  24.465  1.00  0.00           H  
ATOM   2864 HD21 ASN A 650      33.870   5.287  25.979  1.00  0.00           H  
ATOM   2865  N   THR A 651      34.324   2.155  29.263  1.00205.88           N  
ATOM   2866  CA  THR A 651      34.697   1.380  30.413  1.00205.88           C  
ATOM   2867  C   THR A 651      33.728   0.261  30.676  1.00205.88           C  
ATOM   2868  O   THR A 651      33.367  -0.505  29.784  1.00205.88           O  
ATOM   2869  CB  THR A 651      34.787   2.205  31.664  1.00205.88           C  
ATOM   2870  OG1 THR A 651      33.538   2.822  31.938  1.00205.88           O  
ATOM   2871  CG2 THR A 651      35.877   3.272  31.470  1.00205.88           C  
ATOM   2872  H   THR A 651      33.735   2.960  29.422  1.00  0.00           H  
ATOM   2873  HA  THR A 651      35.673   0.914  30.260  1.00  0.00           H  
ATOM   2874  HB  THR A 651      35.123   1.631  32.531  1.00  0.00           H  
ATOM   2875  HG1 THR A 651      33.641   3.394  32.684  1.00  0.00           H  
ATOM   2876 HG21 THR A 651      36.016   3.852  32.383  1.00  0.00           H  
ATOM   2877 HG22 THR A 651      36.839   2.819  31.225  1.00  0.00           H  
ATOM   2878 HG23 THR A 651      35.630   3.979  30.677  1.00  0.00           H  
ATOM   2879  N   HIS A 652      33.293   0.172  31.954  1.00217.60           N  
ATOM   2880  CA  HIS A 652      32.503  -0.880  32.541  1.00217.60           C  
ATOM   2881  C   HIS A 652      31.290  -1.212  31.733  1.00217.60           C  
ATOM   2882  O   HIS A 652      30.727  -0.383  31.019  1.00217.60           O  
ATOM   2883  ND1 HIS A 652      30.115  -2.020  34.918  1.00217.60           N  
ATOM   2884  CG  HIS A 652      31.426  -1.741  34.683  1.00217.60           C  
ATOM   2885  CB  HIS A 652      32.054  -0.571  33.981  1.00217.60           C  
ATOM   2886  NE2 HIS A 652      31.225  -3.631  35.783  1.00217.60           N  
ATOM   2887  CD2 HIS A 652      32.135  -2.781  35.241  1.00217.60           C  
ATOM   2888  CE1 HIS A 652      29.985  -3.210  35.611  1.00217.60           C  
ATOM   2889  H   HIS A 652      33.573   0.916  32.577  1.00  0.00           H  
ATOM   2890  HA  HIS A 652      33.155  -1.756  32.564  1.00  0.00           H  
ATOM   2891  HB3 HIS A 652      31.362   0.273  34.003  1.00  0.00           H  
ATOM   2892  HB2 HIS A 652      32.921  -0.264  34.567  1.00  0.00           H  
ATOM   2893  HD2 HIS A 652      33.198  -2.968  35.292  1.00  0.00           H  
ATOM   2894  HE1 HIS A 652      29.073  -3.687  35.939  1.00  0.00           H  
ATOM   2895  HE2 HIS A 652      31.467  -4.485  36.266  1.00  0.00           H  
ATOM   2896  N   MET A 653      30.895  -2.498  31.842  1.00 94.78           N  
ATOM   2897  CA  MET A 653      29.821  -3.131  31.132  1.00 94.78           C  
ATOM   2898  C   MET A 653      28.489  -2.542  31.481  1.00 94.78           C  
ATOM   2899  O   MET A 653      27.658  -2.344  30.597  1.00 94.78           O  
ATOM   2900  CB  MET A 653      29.723  -4.637  31.436  1.00 94.78           C  
ATOM   2901  CG  MET A 653      30.910  -5.455  30.926  1.00 94.78           C  
ATOM   2902  SD  MET A 653      30.987  -5.624  29.117  1.00 94.78           S  
ATOM   2903  CE  MET A 653      29.634  -6.832  29.012  1.00 94.78           C  
ATOM   2904  H   MET A 653      31.431  -3.093  32.456  1.00  0.00           H  
ATOM   2905  HA  MET A 653      30.023  -3.012  30.072  1.00  0.00           H  
ATOM   2906  HB3 MET A 653      28.797  -5.053  31.038  1.00  0.00           H  
ATOM   2907  HB2 MET A 653      29.658  -4.775  32.517  1.00  0.00           H  
ATOM   2908  HG3 MET A 653      30.890  -6.452  31.368  1.00  0.00           H  
ATOM   2909  HG2 MET A 653      31.843  -5.002  31.261  1.00  0.00           H  
ATOM   2910  HE1 MET A 653      29.557  -7.200  27.989  1.00  0.00           H  
ATOM   2911  HE2 MET A 653      29.817  -7.686  29.664  1.00  0.00           H  
ATOM   2912  HE3 MET A 653      28.676  -6.384  29.273  1.00  0.00           H  
ATOM   2913  N   THR A 654      28.235  -2.234  32.766  1.00 84.45           N  
ATOM   2914  CA  THR A 654      26.917  -1.786  33.123  1.00 84.45           C  
ATOM   2915  C   THR A 654      26.602  -0.533  32.371  1.00 84.45           C  
ATOM   2916  O   THR A 654      25.512  -0.387  31.819  1.00 84.45           O  
ATOM   2917  CB  THR A 654      26.750  -1.528  34.598  1.00 84.45           C  
ATOM   2918  OG1 THR A 654      25.388  -1.256  34.891  1.00 84.45           O  
ATOM   2919  CG2 THR A 654      27.635  -0.346  35.027  1.00 84.45           C  
ATOM   2920  H   THR A 654      28.936  -2.356  33.486  1.00  0.00           H  
ATOM   2921  HA  THR A 654      26.206  -2.563  32.830  1.00  0.00           H  
ATOM   2922  HB  THR A 654      27.040  -2.422  35.150  1.00  0.00           H  
ATOM   2923  HG1 THR A 654      25.120  -0.486  34.413  1.00  0.00           H  
ATOM   2924 HG21 THR A 654      27.864  -0.428  36.090  1.00  0.00           H  
ATOM   2925 HG22 THR A 654      28.581  -0.235  34.509  1.00  0.00           H  
ATOM   2926 HG23 THR A 654      27.111   0.605  34.918  1.00  0.00           H  
ATOM   2927  N   ILE A 655      27.566   0.399  32.307  1.00 81.55           N  
ATOM   2928  CA  ILE A 655      27.356   1.621  31.596  1.00 81.55           C  
ATOM   2929  C   ILE A 655      27.154   1.249  30.167  1.00 81.55           C  
ATOM   2930  O   ILE A 655      26.316   1.821  29.470  1.00 81.55           O  
ATOM   2931  CB  ILE A 655      28.535   2.546  31.673  1.00 81.55           C  
ATOM   2932  CG1 ILE A 655      28.813   2.933  33.135  1.00 81.55           C  
ATOM   2933  CG2 ILE A 655      28.250   3.750  30.760  1.00 81.55           C  
ATOM   2934  CD1 ILE A 655      27.647   3.656  33.808  1.00 81.55           C  
ATOM   2935  H   ILE A 655      28.459   0.237  32.750  1.00  0.00           H  
ATOM   2936  HA  ILE A 655      26.445   2.107  31.949  1.00  0.00           H  
ATOM   2937  HB  ILE A 655      29.429   2.041  31.306  1.00  0.00           H  
ATOM   2938 HG13 ILE A 655      29.687   3.584  33.160  1.00  0.00           H  
ATOM   2939 HG12 ILE A 655      29.091   2.058  33.722  1.00  0.00           H  
ATOM   2940 HG21 ILE A 655      28.976   4.542  30.946  1.00  0.00           H  
ATOM   2941 HG22 ILE A 655      28.324   3.528  29.698  1.00  0.00           H  
ATOM   2942 HG23 ILE A 655      27.266   4.181  30.945  1.00  0.00           H  
ATOM   2943 HD11 ILE A 655      27.941   3.990  34.803  1.00  0.00           H  
ATOM   2944 HD12 ILE A 655      27.337   4.542  33.255  1.00  0.00           H  
ATOM   2945 HD13 ILE A 655      26.779   3.012  33.941  1.00  0.00           H  
ATOM   2946  N   TRP A 656      28.012   0.357  29.631  1.00143.17           N  
ATOM   2947  CA  TRP A 656      27.952  -0.156  28.266  1.00143.17           C  
ATOM   2948  C   TRP A 656      26.571  -0.725  27.924  1.00143.17           C  
ATOM   2949  O   TRP A 656      26.162  -0.536  26.790  1.00143.17           O  
ATOM   2950  CB  TRP A 656      29.074  -1.169  27.971  1.00143.17           C  
ATOM   2951  CG  TRP A 656      29.132  -1.734  26.581  1.00143.17           C  
ATOM   2952  CD2 TRP A 656      29.554  -1.085  25.348  1.00143.17           C  
ATOM   2953  CD1 TRP A 656      28.789  -2.997  26.234  1.00143.17           C  
ATOM   2954  NE1 TRP A 656      28.956  -3.166  24.875  1.00143.17           N  
ATOM   2955  CE2 TRP A 656      29.408  -2.012  24.270  1.00143.17           C  
ATOM   2956  CE3 TRP A 656      30.053   0.197  25.030  1.00143.17           C  
ATOM   2957  CZ2 TRP A 656      29.710  -1.670  22.939  1.00143.17           C  
ATOM   2958  CZ3 TRP A 656      30.373   0.541  23.705  1.00143.17           C  
ATOM   2959  CH2 TRP A 656      30.194  -0.382  22.657  1.00143.17           C  
ATOM   2960  H   TRP A 656      28.725  -0.033  30.232  1.00  0.00           H  
ATOM   2961  HA  TRP A 656      28.125   0.699  27.611  1.00  0.00           H  
ATOM   2962  HB3 TRP A 656      28.955  -2.029  28.611  1.00  0.00           H  
ATOM   2963  HB2 TRP A 656      30.047  -0.735  28.206  1.00  0.00           H  
ATOM   2964  HD1 TRP A 656      28.433  -3.746  26.927  1.00  0.00           H  
ATOM   2965  HE1 TRP A 656      28.764  -4.041  24.408  1.00  0.00           H  
ATOM   2966  HE3 TRP A 656      30.190   0.925  25.817  1.00  0.00           H  
ATOM   2967  HZ2 TRP A 656      29.582  -2.388  22.143  1.00  0.00           H  
ATOM   2968  HZ3 TRP A 656      30.741   1.528  23.481  1.00  0.00           H  
ATOM   2969  HH2 TRP A 656      30.437  -0.105  21.641  1.00  0.00           H  
ATOM   2970  N   LEU A 657      25.795  -1.313  28.865  1.00113.18           N  
ATOM   2971  CA  LEU A 657      24.470  -1.751  28.527  1.00113.18           C  
ATOM   2972  C   LEU A 657      23.602  -0.543  28.356  1.00113.18           C  
ATOM   2973  O   LEU A 657      22.803  -0.474  27.423  1.00113.18           O  
ATOM   2974  CB  LEU A 657      23.829  -2.631  29.616  1.00113.18           C  
ATOM   2975  CG  LEU A 657      22.406  -3.098  29.266  1.00113.18           C  
ATOM   2976  CD1 LEU A 657      22.405  -3.994  28.014  1.00113.18           C  
ATOM   2977  CD2 LEU A 657      21.721  -3.761  30.467  1.00113.18           C  
ATOM   2978  H   LEU A 657      26.151  -1.459  29.801  1.00  0.00           H  
ATOM   2979  HA  LEU A 657      24.524  -2.326  27.605  1.00  0.00           H  
ATOM   2980  HB3 LEU A 657      23.808  -2.089  30.563  1.00  0.00           H  
ATOM   2981  HB2 LEU A 657      24.463  -3.501  29.793  1.00  0.00           H  
ATOM   2982  HG  LEU A 657      21.765  -2.245  29.048  1.00  0.00           H  
ATOM   2983 HD11 LEU A 657      21.411  -4.404  27.834  1.00  0.00           H  
ATOM   2984 HD12 LEU A 657      22.681  -3.446  27.114  1.00  0.00           H  
ATOM   2985 HD13 LEU A 657      23.092  -4.834  28.124  1.00  0.00           H  
ATOM   2986 HD21 LEU A 657      20.698  -4.052  30.226  1.00  0.00           H  
ATOM   2987 HD22 LEU A 657      22.257  -4.657  30.781  1.00  0.00           H  
ATOM   2988 HD23 LEU A 657      21.677  -3.083  31.320  1.00  0.00           H  
ATOM   2989  N   GLY A 658      23.749   0.456  29.245  1.00 16.79           N  
ATOM   2990  CA  GLY A 658      22.922   1.615  29.157  1.00 16.79           C  
ATOM   2991  C   GLY A 658      23.182   2.305  27.856  1.00 16.79           C  
ATOM   2992  O   GLY A 658      22.260   2.784  27.197  1.00 16.79           O  
ATOM   2993  H   GLY A 658      24.428   0.383  29.991  1.00  0.00           H  
ATOM   2994  HA3 GLY A 658      23.165   2.291  29.977  1.00  0.00           H  
ATOM   2995  HA2 GLY A 658      21.868   1.349  29.251  1.00  0.00           H  
ATOM   2996  N   ILE A 659      24.451   2.335  27.417  1.00 87.05           N  
ATOM   2997  CA  ILE A 659      24.964   2.857  26.149  1.00 87.05           C  
ATOM   2998  C   ILE A 659      24.612   1.984  24.927  1.00 87.05           C  
ATOM   2999  O   ILE A 659      24.579   2.506  23.820  1.00 87.05           O  
ATOM   3000  CB  ILE A 659      26.508   3.056  26.317  1.00 87.05           C  
ATOM   3001  CG1 ILE A 659      26.823   4.538  26.568  1.00 87.05           C  
ATOM   3002  CG2 ILE A 659      27.418   2.493  25.207  1.00 87.05           C  
ATOM   3003  CD1 ILE A 659      26.267   5.065  27.897  1.00 87.05           C  
ATOM   3004  H   ILE A 659      25.145   1.935  28.037  1.00  0.00           H  
ATOM   3005  HA  ILE A 659      24.483   3.821  25.969  1.00  0.00           H  
ATOM   3006  HB  ILE A 659      26.840   2.519  27.199  1.00  0.00           H  
ATOM   3007 HG13 ILE A 659      26.437   5.121  25.737  1.00  0.00           H  
ATOM   3008 HG12 ILE A 659      27.896   4.699  26.567  1.00  0.00           H  
ATOM   3009 HG21 ILE A 659      28.467   2.667  25.446  1.00  0.00           H  
ATOM   3010 HG22 ILE A 659      27.302   1.415  25.088  1.00  0.00           H  
ATOM   3011 HG23 ILE A 659      27.228   2.969  24.245  1.00  0.00           H  
ATOM   3012 HD11 ILE A 659      26.713   6.024  28.157  1.00  0.00           H  
ATOM   3013 HD12 ILE A 659      25.187   5.202  27.851  1.00  0.00           H  
ATOM   3014 HD13 ILE A 659      26.471   4.380  28.715  1.00  0.00           H  
ATOM   3015  N   VAL A 660      24.387   0.680  25.088  1.00100.80           N  
ATOM   3016  CA  VAL A 660      23.985  -0.232  24.021  1.00100.80           C  
ATOM   3017  C   VAL A 660      22.499  -0.031  23.687  1.00100.80           C  
ATOM   3018  O   VAL A 660      22.112  -0.262  22.539  1.00100.80           O  
ATOM   3019  CB  VAL A 660      24.312  -1.692  24.469  1.00100.80           C  
ATOM   3020  CG1 VAL A 660      23.382  -2.812  23.958  1.00100.80           C  
ATOM   3021  CG2 VAL A 660      25.770  -2.033  24.113  1.00100.80           C  
ATOM   3022  H   VAL A 660      24.493   0.289  26.014  1.00  0.00           H  
ATOM   3023  HA  VAL A 660      24.547  -0.005  23.112  1.00  0.00           H  
ATOM   3024  HB  VAL A 660      24.219  -1.733  25.549  1.00  0.00           H  
ATOM   3025 HG11 VAL A 660      23.694  -3.781  24.348  1.00  0.00           H  
ATOM   3026 HG12 VAL A 660      22.352  -2.674  24.289  1.00  0.00           H  
ATOM   3027 HG13 VAL A 660      23.384  -2.870  22.869  1.00  0.00           H  
ATOM   3028 HG21 VAL A 660      26.086  -2.957  24.596  1.00  0.00           H  
ATOM   3029 HG22 VAL A 660      25.888  -2.159  23.036  1.00  0.00           H  
ATOM   3030 HG23 VAL A 660      26.462  -1.248  24.413  1.00  0.00           H  
ATOM   3031  N   TYR A 661      21.674   0.343  24.682  1.00149.06           N  
ATOM   3032  CA  TYR A 661      20.270   0.525  24.453  1.00149.06           C  
ATOM   3033  C   TYR A 661      19.932   1.965  24.207  1.00149.06           C  
ATOM   3034  O   TYR A 661      19.344   2.307  23.181  1.00149.06           O  
ATOM   3035  CB  TYR A 661      19.410   0.056  25.639  1.00149.06           C  
ATOM   3036  CG  TYR A 661      17.984   0.291  25.276  1.00149.06           C  
ATOM   3037  CD1 TYR A 661      17.299  -0.608  24.495  1.00149.06           C  
ATOM   3038  CD2 TYR A 661      17.331   1.418  25.724  1.00149.06           C  
ATOM   3039  CE1 TYR A 661      15.982  -0.388  24.162  1.00149.06           C  
ATOM   3040  CE2 TYR A 661      16.016   1.644  25.395  1.00149.06           C  
ATOM   3041  CZ  TYR A 661      15.339   0.740  24.612  1.00149.06           C  
ATOM   3042  OH  TYR A 661      13.989   0.966  24.271  1.00149.06           O  
ATOM   3043  H   TYR A 661      22.044   0.485  25.612  1.00  0.00           H  
ATOM   3044  HA  TYR A 661      19.944  -0.047  23.581  1.00  0.00           H  
ATOM   3045  HB3 TYR A 661      19.669   0.574  26.565  1.00  0.00           H  
ATOM   3046  HB2 TYR A 661      19.569  -1.007  25.825  1.00  0.00           H  
ATOM   3047  HD1 TYR A 661      17.795  -1.497  24.134  1.00  0.00           H  
ATOM   3048  HD2 TYR A 661      17.846   2.136  26.345  1.00  0.00           H  
ATOM   3049  HE1 TYR A 661      15.456  -1.102  23.546  1.00  0.00           H  
ATOM   3050  HE2 TYR A 661      15.520   2.534  25.754  1.00  0.00           H  
ATOM   3051  HH  TYR A 661      13.642   1.765  24.636  1.00  0.00           H  
ATOM   3052  N   ALA A 662      20.324   2.858  25.143  1.00 66.80           N  
ATOM   3053  CA  ALA A 662      19.935   4.237  25.055  1.00 66.80           C  
ATOM   3054  C   ALA A 662      20.557   4.915  23.877  1.00 66.80           C  
ATOM   3055  O   ALA A 662      19.860   5.554  23.089  1.00 66.80           O  
ATOM   3056  CB  ALA A 662      20.332   5.043  26.304  1.00 66.80           C  
ATOM   3057  H   ALA A 662      20.859   2.558  25.948  1.00  0.00           H  
ATOM   3058  HA  ALA A 662      18.848   4.283  24.955  1.00  0.00           H  
ATOM   3059  HB1 ALA A 662      19.946   6.062  26.255  1.00  0.00           H  
ATOM   3060  HB2 ALA A 662      19.921   4.587  27.205  1.00  0.00           H  
ATOM   3061  HB3 ALA A 662      21.413   5.111  26.434  1.00  0.00           H  
ATOM   3062  N   TYR A 663      21.867   4.744  23.710  1.00305.09           N  
ATOM   3063  CA  TYR A 663      22.543   5.042  22.464  1.00305.09           C  
ATOM   3064  C   TYR A 663      22.556   3.740  21.634  1.00305.09           C  
ATOM   3065  O   TYR A 663      22.261   2.679  22.171  1.00305.09           O  
ATOM   3066  CB  TYR A 663      23.953   5.544  22.816  1.00305.09           C  
ATOM   3067  CG  TYR A 663      24.708   5.965  21.593  1.00305.09           C  
ATOM   3068  CD1 TYR A 663      24.326   7.148  20.943  1.00305.09           C  
ATOM   3069  CD2 TYR A 663      25.702   5.130  21.050  1.00305.09           C  
ATOM   3070  CE1 TYR A 663      24.931   7.483  19.731  1.00305.09           C  
ATOM   3071  CE2 TYR A 663      26.313   5.473  19.833  1.00305.09           C  
ATOM   3072  CZ  TYR A 663      25.927   6.657  19.178  1.00305.09           C  
ATOM   3073  OH  TYR A 663      26.545   7.045  18.035  1.00305.09           O  
ATOM   3074  H   TYR A 663      22.366   4.183  24.385  1.00  0.00           H  
ATOM   3075  HA  TYR A 663      22.016   5.814  21.899  1.00  0.00           H  
ATOM   3076  HB3 TYR A 663      24.537   4.830  23.385  1.00  0.00           H  
ATOM   3077  HB2 TYR A 663      23.869   6.419  23.458  1.00  0.00           H  
ATOM   3078  HD1 TYR A 663      23.564   7.789  21.363  1.00  0.00           H  
ATOM   3079  HD2 TYR A 663      25.977   4.214  21.553  1.00  0.00           H  
ATOM   3080  HE1 TYR A 663      24.664   8.423  19.293  1.00  0.00           H  
ATOM   3081  HE2 TYR A 663      27.075   4.832  19.416  1.00  0.00           H  
ATOM   3082  HH  TYR A 663      27.237   6.461  17.763  1.00  0.00           H  
ATOM   3083  N   LYS A 664      22.806   3.806  20.316  1.00323.44           N  
ATOM   3084  CA  LYS A 664      22.617   2.701  19.366  1.00323.44           C  
ATOM   3085  C   LYS A 664      21.109   2.358  19.309  1.00323.44           C  
ATOM   3086  O   LYS A 664      20.309   3.260  19.082  1.00323.44           O  
ATOM   3087  CB  LYS A 664      23.544   1.479  19.661  1.00323.44           C  
ATOM   3088  CG  LYS A 664      25.043   1.693  19.399  1.00323.44           C  
ATOM   3089  CD  LYS A 664      25.433   1.503  17.923  1.00323.44           C  
ATOM   3090  CE  LYS A 664      26.922   1.176  17.741  1.00323.44           C  
ATOM   3091  NZ  LYS A 664      27.228   0.881  16.332  1.00323.44           N1+
ATOM   3092  H   LYS A 664      23.040   4.707  19.925  1.00  0.00           H  
ATOM   3093  HA  LYS A 664      22.872   3.088  18.379  1.00  0.00           H  
ATOM   3094  HB3 LYS A 664      23.237   0.618  19.067  1.00  0.00           H  
ATOM   3095  HB2 LYS A 664      23.431   1.146  20.691  1.00  0.00           H  
ATOM   3096  HG3 LYS A 664      25.582   0.955  19.995  1.00  0.00           H  
ATOM   3097  HG2 LYS A 664      25.372   2.664  19.764  1.00  0.00           H  
ATOM   3098  HD3 LYS A 664      25.163   2.394  17.354  1.00  0.00           H  
ATOM   3099  HD2 LYS A 664      24.854   0.682  17.498  1.00  0.00           H  
ATOM   3100  HE3 LYS A 664      27.188   0.300  18.333  1.00  0.00           H  
ATOM   3101  HE2 LYS A 664      27.546   1.999  18.089  1.00  0.00           H  
ATOM   3102  HZ1 LYS A 664      27.059   1.704  15.771  1.00  0.00           H  
ATOM   3103  HZ2 LYS A 664      28.197   0.610  16.240  1.00  0.00           H  
ATOM   3104  HZ3 LYS A 664      26.641   0.126  16.007  1.00  0.00           H  
ATOM   3105  N   GLY A 665      20.771   1.072  19.504  1.00156.69           N  
ATOM   3106  CA  GLY A 665      19.543   0.326  19.615  1.00156.69           C  
ATOM   3107  C   GLY A 665      18.354   1.136  19.215  1.00156.69           C  
ATOM   3108  O   GLY A 665      17.948   1.161  18.056  1.00156.69           O  
ATOM   3109  H   GLY A 665      21.576   0.489  19.679  1.00  0.00           H  
ATOM   3110  HA3 GLY A 665      19.435  -0.030  20.641  1.00  0.00           H  
ATOM   3111  HA2 GLY A 665      19.608  -0.557  18.978  1.00  0.00           H  
ATOM   3112  N   LEU A 666      17.792   1.848  20.216  1.00153.59           N  
ATOM   3113  CA  LEU A 666      16.581   2.607  20.089  1.00153.59           C  
ATOM   3114  C   LEU A 666      16.704   3.685  19.054  1.00153.59           C  
ATOM   3115  O   LEU A 666      15.820   3.830  18.213  1.00153.59           O  
ATOM   3116  CB  LEU A 666      16.165   3.285  21.404  1.00153.59           C  
ATOM   3117  CG  LEU A 666      14.868   4.106  21.287  1.00153.59           C  
ATOM   3118  CD1 LEU A 666      13.668   3.206  20.947  1.00153.59           C  
ATOM   3119  CD2 LEU A 666      14.630   4.964  22.540  1.00153.59           C  
ATOM   3120  H   LEU A 666      18.219   1.810  21.132  1.00  0.00           H  
ATOM   3121  HA  LEU A 666      15.806   1.906  19.776  1.00  0.00           H  
ATOM   3122  HB3 LEU A 666      16.974   3.930  21.753  1.00  0.00           H  
ATOM   3123  HB2 LEU A 666      16.044   2.526  22.179  1.00  0.00           H  
ATOM   3124  HG  LEU A 666      14.943   4.849  20.495  1.00  0.00           H  
ATOM   3125 HD11 LEU A 666      12.740   3.779  20.957  1.00  0.00           H  
ATOM   3126 HD12 LEU A 666      13.751   2.764  19.954  1.00  0.00           H  
ATOM   3127 HD13 LEU A 666      13.562   2.396  21.669  1.00  0.00           H  
ATOM   3128 HD21 LEU A 666      13.731   5.572  22.437  1.00  0.00           H  
ATOM   3129 HD22 LEU A 666      14.512   4.340  23.427  1.00  0.00           H  
ATOM   3130 HD23 LEU A 666      15.466   5.641  22.718  1.00  0.00           H  
ATOM   3131  N   LEU A 667      17.801   4.456  19.059  1.00 48.79           N  
ATOM   3132  CA  LEU A 667      17.921   5.515  18.102  1.00 48.79           C  
ATOM   3133  C   LEU A 667      17.891   4.890  16.744  1.00 48.79           C  
ATOM   3134  O   LEU A 667      17.307   5.437  15.809  1.00 48.79           O  
ATOM   3135  CB  LEU A 667      19.237   6.296  18.251  1.00 48.79           C  
ATOM   3136  CG  LEU A 667      19.370   7.037  19.593  1.00 48.79           C  
ATOM   3137  CD1 LEU A 667      20.701   7.798  19.681  1.00 48.79           C  
ATOM   3138  CD2 LEU A 667      18.151   7.934  19.860  1.00 48.79           C  
ATOM   3139  H   LEU A 667      18.550   4.289  19.717  1.00  0.00           H  
ATOM   3140  HA  LEU A 667      17.062   6.185  18.173  1.00  0.00           H  
ATOM   3141  HB3 LEU A 667      19.221   7.101  17.520  1.00  0.00           H  
ATOM   3142  HB2 LEU A 667      20.098   5.640  18.139  1.00  0.00           H  
ATOM   3143  HG  LEU A 667      19.397   6.284  20.382  1.00  0.00           H  
ATOM   3144 HD11 LEU A 667      20.887   8.128  20.702  1.00  0.00           H  
ATOM   3145 HD12 LEU A 667      21.544   7.167  19.397  1.00  0.00           H  
ATOM   3146 HD13 LEU A 667      20.700   8.687  19.050  1.00  0.00           H  
ATOM   3147 HD21 LEU A 667      18.308   8.537  20.754  1.00  0.00           H  
ATOM   3148 HD22 LEU A 667      17.968   8.620  19.032  1.00  0.00           H  
ATOM   3149 HD23 LEU A 667      17.243   7.357  20.035  1.00  0.00           H  
ATOM   3150  N   MET A 668      18.529   3.715  16.597  1.00149.38           N  
ATOM   3151  CA  MET A 668      18.540   3.065  15.318  1.00149.38           C  
ATOM   3152  C   MET A 668      17.140   2.692  14.924  1.00149.38           C  
ATOM   3153  O   MET A 668      16.730   2.933  13.789  1.00149.38           O  
ATOM   3154  CB  MET A 668      19.369   1.769  15.321  1.00149.38           C  
ATOM   3155  CG  MET A 668      19.401   1.059  13.966  1.00149.38           C  
ATOM   3156  SD  MET A 668      20.377  -0.475  13.943  1.00149.38           S  
ATOM   3157  CE  MET A 668      21.986   0.359  14.041  1.00149.38           C  
ATOM   3158  H   MET A 668      18.991   3.282  17.386  1.00  0.00           H  
ATOM   3159  HA  MET A 668      18.935   3.746  14.565  1.00  0.00           H  
ATOM   3160  HB3 MET A 668      19.016   1.037  16.033  1.00  0.00           H  
ATOM   3161  HB2 MET A 668      20.380   2.024  15.634  1.00  0.00           H  
ATOM   3162  HG3 MET A 668      19.766   1.732  13.189  1.00  0.00           H  
ATOM   3163  HG2 MET A 668      18.401   0.754  13.660  1.00  0.00           H  
ATOM   3164  HE1 MET A 668      22.783  -0.369  13.890  1.00  0.00           H  
ATOM   3165  HE2 MET A 668      22.079   1.126  13.271  1.00  0.00           H  
ATOM   3166  HE3 MET A 668      22.139   0.816  15.018  1.00  0.00           H  
ATOM   3167  N   LEU A 669      16.348   2.124  15.859  1.00103.38           N  
ATOM   3168  CA  LEU A 669      15.029   1.690  15.485  1.00103.38           C  
ATOM   3169  C   LEU A 669      14.225   2.855  15.023  1.00103.38           C  
ATOM   3170  O   LEU A 669      13.550   2.778  13.998  1.00103.38           O  
ATOM   3171  CB  LEU A 669      14.236   0.999  16.613  1.00103.38           C  
ATOM   3172  CG  LEU A 669      14.603  -0.480  16.850  1.00103.38           C  
ATOM   3173  CD1 LEU A 669      16.064  -0.662  17.273  1.00103.38           C  
ATOM   3174  CD2 LEU A 669      13.617  -1.137  17.831  1.00103.38           C  
ATOM   3175  H   LEU A 669      16.697   1.941  16.792  1.00  0.00           H  
ATOM   3176  HA  LEU A 669      15.182   0.836  14.880  1.00  0.00           H  
ATOM   3177  HB3 LEU A 669      13.169   1.024  16.379  1.00  0.00           H  
ATOM   3178  HB2 LEU A 669      14.344   1.560  17.543  1.00  0.00           H  
ATOM   3179  HG  LEU A 669      14.479  -1.008  15.903  1.00  0.00           H  
ATOM   3180 HD11 LEU A 669      16.292  -1.726  17.338  1.00  0.00           H  
ATOM   3181 HD12 LEU A 669      16.774  -0.261  16.555  1.00  0.00           H  
ATOM   3182 HD13 LEU A 669      16.172  -0.280  18.283  1.00  0.00           H  
ATOM   3183 HD21 LEU A 669      13.845  -2.195  17.967  1.00  0.00           H  
ATOM   3184 HD22 LEU A 669      13.658  -0.659  18.811  1.00  0.00           H  
ATOM   3185 HD23 LEU A 669      12.591  -1.067  17.469  1.00  0.00           H  
ATOM   3186  N   PHE A 670      14.273   3.980  15.754  1.00226.19           N  
ATOM   3187  CA  PHE A 670      13.508   5.083  15.270  1.00226.19           C  
ATOM   3188  C   PHE A 670      14.409   5.781  14.320  1.00226.19           C  
ATOM   3189  O   PHE A 670      15.311   6.506  14.698  1.00226.19           O  
ATOM   3190  CB  PHE A 670      13.113   6.087  16.363  1.00226.19           C  
ATOM   3191  CG  PHE A 670      12.158   7.051  15.749  1.00226.19           C  
ATOM   3192  CD1 PHE A 670      10.812   6.769  15.715  1.00226.19           C  
ATOM   3193  CD2 PHE A 670      12.604   8.233  15.205  1.00226.19           C  
ATOM   3194  CE1 PHE A 670       9.922   7.653  15.151  1.00226.19           C  
ATOM   3195  CE2 PHE A 670      11.720   9.120  14.641  1.00226.19           C  
ATOM   3196  CZ  PHE A 670      10.377   8.832  14.613  1.00226.19           C  
ATOM   3197  H   PHE A 670      14.845   4.060  16.586  1.00  0.00           H  
ATOM   3198  HA  PHE A 670      12.582   4.772  14.779  1.00  0.00           H  
ATOM   3199  HB3 PHE A 670      14.047   6.450  16.755  1.00  0.00           H  
ATOM   3200  HB2 PHE A 670      12.619   5.572  17.188  1.00  0.00           H  
ATOM   3201  HD1 PHE A 670      10.443   5.845  16.135  1.00  0.00           H  
ATOM   3202  HD2 PHE A 670      13.655   8.461  15.142  1.00  0.00           H  
ATOM   3203  HE1 PHE A 670       8.866   7.425  15.138  1.00  0.00           H  
ATOM   3204  HE2 PHE A 670      12.111  10.009  14.194  1.00  0.00           H  
ATOM   3205  HZ  PHE A 670       9.665   9.537  14.214  1.00  0.00           H  
ATOM   3206  N   GLY A 671      14.154   5.660  13.027  1.00251.74           N  
ATOM   3207  CA  GLY A 671      15.056   6.202  12.065  1.00251.74           C  
ATOM   3208  C   GLY A 671      15.216   5.109  11.073  1.00251.74           C  
ATOM   3209  O   GLY A 671      15.096   5.334   9.871  1.00251.74           O  
ATOM   3210  H   GLY A 671      13.400   5.065  12.719  1.00  0.00           H  
ATOM   3211  HA3 GLY A 671      16.011   6.618  12.391  1.00  0.00           H  
ATOM   3212  HA2 GLY A 671      14.518   6.865  11.496  1.00  0.00           H  
ATOM   3213  N   CYS A 672      15.494   3.882  11.546  1.00112.23           N  
ATOM   3214  CA  CYS A 672      15.470   2.806  10.607  1.00112.23           C  
ATOM   3215  C   CYS A 672      14.032   2.630  10.244  1.00112.23           C  
ATOM   3216  O   CYS A 672      13.680   2.469   9.077  1.00112.23           O  
ATOM   3217  CB  CYS A 672      16.013   1.478  11.169  1.00112.23           C  
ATOM   3218  SG  CYS A 672      15.031   0.803  12.541  1.00112.23           S  
ATOM   3219  H   CYS A 672      15.657   3.704  12.530  1.00  0.00           H  
ATOM   3220  HA  CYS A 672      16.055   3.050   9.717  1.00  0.00           H  
ATOM   3221  HB3 CYS A 672      17.044   1.603  11.501  1.00  0.00           H  
ATOM   3222  HB2 CYS A 672      16.039   0.728  10.378  1.00  0.00           H  
ATOM   3223  HG  CYS A 672      15.242   1.833  13.367  1.00  0.00           H  
ATOM   3224  N   PHE A 673      13.162   2.700  11.272  1.00 95.26           N  
ATOM   3225  CA  PHE A 673      11.753   2.502  11.102  1.00 95.26           C  
ATOM   3226  C   PHE A 673      11.205   3.599  10.256  1.00 95.26           C  
ATOM   3227  O   PHE A 673      10.445   3.349   9.322  1.00 95.26           O  
ATOM   3228  CB  PHE A 673      10.983   2.513  12.434  1.00 95.26           C  
ATOM   3229  CG  PHE A 673       9.542   2.293  12.123  1.00 95.26           C  
ATOM   3230  CD1 PHE A 673       8.719   3.356  11.826  1.00 95.26           C  
ATOM   3231  CD2 PHE A 673       9.013   1.024  12.123  1.00 95.26           C  
ATOM   3232  CE1 PHE A 673       7.390   3.157  11.538  1.00 95.26           C  
ATOM   3233  CE2 PHE A 673       7.683   0.818  11.835  1.00 95.26           C  
ATOM   3234  CZ  PHE A 673       6.869   1.885  11.541  1.00 95.26           C  
ATOM   3235  H   PHE A 673      13.514   2.806  12.216  1.00  0.00           H  
ATOM   3236  HA  PHE A 673      11.403   1.547  10.769  1.00  0.00           H  
ATOM   3237  HB3 PHE A 673      11.114   3.451  12.977  1.00  0.00           H  
ATOM   3238  HB2 PHE A 673      11.337   1.716  13.089  1.00  0.00           H  
ATOM   3239  HD1 PHE A 673       9.119   4.352  11.923  1.00  0.00           H  
ATOM   3240  HD2 PHE A 673       9.642   0.176  12.351  1.00  0.00           H  
ATOM   3241  HE1 PHE A 673       6.652   3.929  11.525  1.00  0.00           H  
ATOM   3242  HE2 PHE A 673       7.277  -0.183  11.850  1.00  0.00           H  
ATOM   3243  HZ  PHE A 673       5.815   1.730  11.365  1.00  0.00           H  
ATOM   3244  N   LEU A 674      11.593   4.858  10.539  1.00135.63           N  
ATOM   3245  CA  LEU A 674      11.019   5.916   9.763  1.00135.63           C  
ATOM   3246  C   LEU A 674      11.426   5.721   8.345  1.00135.63           C  
ATOM   3247  O   LEU A 674      10.656   6.000   7.427  1.00135.63           O  
ATOM   3248  CB  LEU A 674      11.452   7.324  10.187  1.00135.63           C  
ATOM   3249  CG  LEU A 674      10.919   7.744  11.567  1.00135.63           C  
ATOM   3250  CD1 LEU A 674      11.551   6.911  12.692  1.00135.63           C  
ATOM   3251  CD2 LEU A 674      11.056   9.261  11.773  1.00135.63           C  
ATOM   3252  H   LEU A 674      12.229   5.063  11.293  1.00  0.00           H  
ATOM   3253  HA  LEU A 674       9.935   5.860   9.807  1.00  0.00           H  
ATOM   3254  HB3 LEU A 674      11.168   8.049   9.421  1.00  0.00           H  
ATOM   3255  HB2 LEU A 674      12.516   7.182  10.162  1.00  0.00           H  
ATOM   3256  HG  LEU A 674       9.849   7.532  11.554  1.00  0.00           H  
ATOM   3257 HD11 LEU A 674      10.783   6.522  13.324  1.00  0.00           H  
ATOM   3258 HD12 LEU A 674      11.923   5.961  12.425  1.00  0.00           H  
ATOM   3259 HD13 LEU A 674      12.417   7.373  13.092  1.00  0.00           H  
ATOM   3260 HD21 LEU A 674      10.161   9.702  12.202  1.00  0.00           H  
ATOM   3261 HD22 LEU A 674      11.927   9.638  12.272  1.00  0.00           H  
ATOM   3262 HD23 LEU A 674      11.124   9.737  10.820  1.00  0.00           H  
ATOM   3263  N   ALA A 675      12.655   5.225   8.130  1.00 27.58           N  
ATOM   3264  CA  ALA A 675      13.117   5.028   6.789  1.00 27.58           C  
ATOM   3265  C   ALA A 675      12.186   4.066   6.131  1.00 27.58           C  
ATOM   3266  O   ALA A 675      11.820   4.234   4.969  1.00 27.58           O  
ATOM   3267  CB  ALA A 675      14.530   4.423   6.728  1.00 27.58           C  
ATOM   3268  H   ALA A 675      13.270   5.006   8.902  1.00  0.00           H  
ATOM   3269  HA  ALA A 675      13.166   6.007   6.326  1.00  0.00           H  
ATOM   3270  HB1 ALA A 675      14.903   4.448   5.703  1.00  0.00           H  
ATOM   3271  HB2 ALA A 675      15.234   4.999   7.327  1.00  0.00           H  
ATOM   3272  HB3 ALA A 675      14.585   3.385   7.046  1.00  0.00           H  
ATOM   3273  N   TRP A 676      11.756   3.032   6.871  1.00 90.55           N  
ATOM   3274  CA  TRP A 676      10.872   2.069   6.289  1.00 90.55           C  
ATOM   3275  C   TRP A 676       9.629   2.794   5.895  1.00 90.55           C  
ATOM   3276  O   TRP A 676       9.080   2.566   4.819  1.00 90.55           O  
ATOM   3277  CB  TRP A 676      10.462   0.954   7.266  1.00 90.55           C  
ATOM   3278  CG  TRP A 676      11.587   0.024   7.655  1.00 90.55           C  
ATOM   3279  CD2 TRP A 676      11.990  -1.116   6.881  1.00 90.55           C  
ATOM   3280  CD1 TRP A 676      12.406   0.060   8.745  1.00 90.55           C  
ATOM   3281  NE1 TRP A 676      13.295  -0.988   8.699  1.00 90.55           N  
ATOM   3282  CE2 TRP A 676      13.051  -1.719   7.556  1.00 90.55           C  
ATOM   3283  CE3 TRP A 676      11.516  -1.619   5.703  1.00 90.55           C  
ATOM   3284  CZ2 TRP A 676      13.655  -2.839   7.062  1.00 90.55           C  
ATOM   3285  CZ3 TRP A 676      12.128  -2.749   5.207  1.00 90.55           C  
ATOM   3286  CH2 TRP A 676      13.177  -3.347   5.874  1.00 90.55           C  
ATOM   3287  H   TRP A 676      12.068   2.915   7.826  1.00  0.00           H  
ATOM   3288  HA  TRP A 676      11.334   1.627   5.403  1.00  0.00           H  
ATOM   3289  HB3 TRP A 676       9.686   0.336   6.812  1.00  0.00           H  
ATOM   3290  HB2 TRP A 676      10.003   1.333   8.173  1.00  0.00           H  
ATOM   3291  HD1 TRP A 676      12.413   0.709   9.539  1.00  0.00           H  
ATOM   3292  HE1 TRP A 676      13.997  -1.168   9.402  1.00  0.00           H  
ATOM   3293  HE3 TRP A 676      10.697  -1.151   5.177  1.00  0.00           H  
ATOM   3294  HZ2 TRP A 676      14.477  -3.309   7.582  1.00  0.00           H  
ATOM   3295  HZ3 TRP A 676      11.780  -3.174   4.277  1.00  0.00           H  
ATOM   3296  HH2 TRP A 676      13.633  -4.232   5.456  1.00  0.00           H  
ATOM   3297  N   GLU A 677       9.167   3.712   6.759  1.00 66.40           N  
ATOM   3298  CA  GLU A 677       7.945   4.404   6.494  1.00 66.40           C  
ATOM   3299  C   GLU A 677       8.093   5.176   5.224  1.00 66.40           C  
ATOM   3300  O   GLU A 677       7.189   5.179   4.391  1.00 66.40           O  
ATOM   3301  CB  GLU A 677       7.574   5.387   7.614  1.00 66.40           C  
ATOM   3302  CG  GLU A 677       7.291   4.679   8.941  1.00 66.40           C  
ATOM   3303  CD  GLU A 677       6.933   5.732   9.977  1.00 66.40           C  
ATOM   3304  OE1 GLU A 677       5.836   6.337   9.850  1.00 66.40           O  
ATOM   3305  OE2 GLU A 677       7.753   5.944  10.909  1.00 66.40           O1-
ATOM   3306  H   GLU A 677       9.653   3.877   7.631  1.00  0.00           H  
ATOM   3307  HA  GLU A 677       7.139   3.676   6.378  1.00  0.00           H  
ATOM   3308  HB3 GLU A 677       6.667   5.915   7.312  1.00  0.00           H  
ATOM   3309  HB2 GLU A 677       8.314   6.170   7.751  1.00  0.00           H  
ATOM   3310  HG3 GLU A 677       8.164   4.122   9.253  1.00  0.00           H  
ATOM   3311  HG2 GLU A 677       6.468   3.971   8.837  1.00  0.00           H  
ATOM   3312  N   THR A 678       9.246   5.839   5.021  1.00239.48           N  
ATOM   3313  CA  THR A 678       9.374   6.593   3.811  1.00239.48           C  
ATOM   3314  C   THR A 678       9.503   5.617   2.691  1.00239.48           C  
ATOM   3315  O   THR A 678      10.112   4.559   2.839  1.00239.48           O  
ATOM   3316  CB  THR A 678      10.566   7.506   3.772  1.00239.48           C  
ATOM   3317  OG1 THR A 678      10.481   8.373   2.649  1.00239.48           O  
ATOM   3318  CG2 THR A 678      11.845   6.659   3.687  1.00239.48           C  
ATOM   3319  H   THR A 678       9.996   5.812   5.700  1.00  0.00           H  
ATOM   3320  HA  THR A 678       8.485   7.213   3.681  1.00  0.00           H  
ATOM   3321  HB  THR A 678      10.589   8.134   4.664  1.00  0.00           H  
ATOM   3322  HG1 THR A 678      10.593   7.858   1.863  1.00  0.00           H  
ATOM   3323 HG21 THR A 678      12.641   7.351   3.409  1.00  0.00           H  
ATOM   3324 HG22 THR A 678      12.133   6.427   4.686  1.00  0.00           H  
ATOM   3325 HG23 THR A 678      12.006   5.863   2.966  1.00  0.00           H  
ATOM   3326  N   ARG A 679       8.901   5.949   1.534  1.00320.64           N  
ATOM   3327  CA  ARG A 679       8.954   5.067   0.409  1.00320.64           C  
ATOM   3328  C   ARG A 679      10.293   5.211  -0.226  1.00320.64           C  
ATOM   3329  O   ARG A 679      10.913   6.272  -0.175  1.00320.64           O  
ATOM   3330  CB  ARG A 679       7.894   5.366  -0.666  1.00320.64           C  
ATOM   3331  CG  ARG A 679       7.961   4.417  -1.864  1.00320.64           C  
ATOM   3332  CD  ARG A 679       7.583   2.973  -1.529  1.00320.64           C  
ATOM   3333  NE  ARG A 679       6.097   2.905  -1.440  1.00320.64           N  
ATOM   3334  CZ  ARG A 679       5.474   1.693  -1.373  1.00320.64           C  
ATOM   3335  NH1 ARG A 679       6.213   0.545  -1.377  1.00320.64           N  
ATOM   3336  NH2 ARG A 679       4.112   1.628  -1.305  1.00320.64           N1+
ATOM   3337  H   ARG A 679       8.405   6.824   1.451  1.00  0.00           H  
ATOM   3338  HA  ARG A 679       8.820   4.045   0.765  1.00  0.00           H  
ATOM   3339  HB3 ARG A 679       8.005   6.393  -1.019  1.00  0.00           H  
ATOM   3340  HB2 ARG A 679       6.902   5.317  -0.215  1.00  0.00           H  
ATOM   3341  HG3 ARG A 679       8.890   4.480  -2.418  1.00  0.00           H  
ATOM   3342  HG2 ARG A 679       7.240   4.788  -2.594  1.00  0.00           H  
ATOM   3343  HD3 ARG A 679       8.051   2.591  -0.624  1.00  0.00           H  
ATOM   3344  HD2 ARG A 679       7.910   2.335  -2.351  1.00  0.00           H  
ATOM   3345  HE  ARG A 679       5.570   3.766  -1.411  1.00  0.00           H  
ATOM   3346 HH12 ARG A 679       5.762  -0.356  -1.317  1.00  0.00           H  
ATOM   3347 HH11 ARG A 679       7.220   0.590  -1.433  1.00  0.00           H  
ATOM   3348 HH22 ARG A 679       3.560   2.474  -1.293  1.00  0.00           H  
ATOM   3349 HH21 ARG A 679       3.644   0.734  -1.262  1.00  0.00           H  
ATOM   3350  N   ASN A 680      10.784   4.114  -0.832  1.00199.78           N  
ATOM   3351  CA  ASN A 680      12.050   4.153  -1.496  1.00199.78           C  
ATOM   3352  C   ASN A 680      11.758   4.097  -2.958  1.00199.78           C  
ATOM   3353  O   ASN A 680      10.894   3.341  -3.400  1.00199.78           O  
ATOM   3354  CB  ASN A 680      12.957   2.957  -1.155  1.00199.78           C  
ATOM   3355  CG  ASN A 680      14.326   3.187  -1.781  1.00199.78           C  
ATOM   3356  OD1 ASN A 680      15.391   3.157  -0.935  1.00199.78           O  
ATOM   3357  ND2 ASN A 680      14.448   3.389  -2.988  1.00199.78           N  
ATOM   3358  H   ASN A 680      10.256   3.254  -0.846  1.00  0.00           H  
ATOM   3359  HA  ASN A 680      12.610   5.066  -1.276  1.00  0.00           H  
ATOM   3360  HB3 ASN A 680      12.541   2.009  -1.502  1.00  0.00           H  
ATOM   3361  HB2 ASN A 680      13.070   2.874  -0.073  1.00  0.00           H  
ATOM   3362 HD22 ASN A 680      15.365   3.553  -3.378  1.00  0.00           H  
ATOM   3363 HD21 ASN A 680      13.640   3.413  -3.594  1.00  0.00           H  
ATOM   3364  N   VAL A 681      12.464   4.925  -3.749  1.00 48.26           N  
ATOM   3365  CA  VAL A 681      12.228   4.927  -5.159  1.00 48.26           C  
ATOM   3366  C   VAL A 681      13.436   4.346  -5.809  1.00 48.26           C  
ATOM   3367  O   VAL A 681      14.558   4.530  -5.341  1.00 48.26           O  
ATOM   3368  CB  VAL A 681      12.035   6.300  -5.734  1.00 48.26           C  
ATOM   3369  CG1 VAL A 681      11.906   6.178  -7.261  1.00 48.26           C  
ATOM   3370  CG2 VAL A 681      10.818   6.949  -5.053  1.00 48.26           C  
ATOM   3371  H   VAL A 681      13.174   5.533  -3.367  1.00  0.00           H  
ATOM   3372  HA  VAL A 681      11.363   4.331  -5.458  1.00  0.00           H  
ATOM   3373  HB  VAL A 681      12.900   6.929  -5.513  1.00  0.00           H  
ATOM   3374 HG11 VAL A 681      11.161   6.899  -7.597  1.00  0.00           H  
ATOM   3375 HG12 VAL A 681      12.800   6.531  -7.755  1.00  0.00           H  
ATOM   3376 HG13 VAL A 681      11.539   5.233  -7.658  1.00  0.00           H  
ATOM   3377 HG21 VAL A 681      10.619   7.934  -5.475  1.00  0.00           H  
ATOM   3378 HG22 VAL A 681       9.918   6.347  -5.186  1.00  0.00           H  
ATOM   3379 HG23 VAL A 681      10.971   7.090  -3.983  1.00  0.00           H  
ATOM   3380  N   SER A 682      13.224   3.600  -6.909  1.00140.09           N  
ATOM   3381  CA  SER A 682      14.330   3.014  -7.600  1.00140.09           C  
ATOM   3382  C   SER A 682      14.996   4.112  -8.356  1.00140.09           C  
ATOM   3383  O   SER A 682      14.406   5.167  -8.583  1.00140.09           O  
ATOM   3384  CB  SER A 682      13.924   1.928  -8.611  1.00140.09           C  
ATOM   3385  OG  SER A 682      13.332   0.829  -7.934  1.00140.09           O  
ATOM   3386  H   SER A 682      12.291   3.455  -7.266  1.00  0.00           H  
ATOM   3387  HA  SER A 682      15.038   2.578  -6.891  1.00  0.00           H  
ATOM   3388  HB3 SER A 682      14.788   1.555  -9.164  1.00  0.00           H  
ATOM   3389  HB2 SER A 682      13.214   2.316  -9.344  1.00  0.00           H  
ATOM   3390  HG  SER A 682      13.097   0.172  -8.571  1.00  0.00           H  
ATOM   3391  N   ILE A 683      16.257   3.881  -8.765  1.00111.14           N  
ATOM   3392  CA  ILE A 683      16.998   4.880  -9.473  1.00111.14           C  
ATOM   3393  C   ILE A 683      17.297   5.983  -8.514  1.00111.14           C  
ATOM   3394  O   ILE A 683      16.432   6.464  -7.784  1.00111.14           O  
ATOM   3395  CB  ILE A 683      16.259   5.458 -10.646  1.00111.14           C  
ATOM   3396  CG1 ILE A 683      15.952   4.361 -11.678  1.00111.14           C  
ATOM   3397  CG2 ILE A 683      17.096   6.619 -11.209  1.00111.14           C  
ATOM   3398  CD1 ILE A 683      14.955   4.796 -12.751  1.00111.14           C  
ATOM   3399  H   ILE A 683      16.707   3.003  -8.550  1.00  0.00           H  
ATOM   3400  HA  ILE A 683      17.853   4.356  -9.893  1.00  0.00           H  
ATOM   3401  HB  ILE A 683      15.325   5.965 -10.435  1.00  0.00           H  
ATOM   3402 HG13 ILE A 683      15.526   3.482 -11.196  1.00  0.00           H  
ATOM   3403 HG12 ILE A 683      16.876   4.024 -12.150  1.00  0.00           H  
ATOM   3404 HG21 ILE A 683      16.822   6.834 -12.240  1.00  0.00           H  
ATOM   3405 HG22 ILE A 683      16.894   7.546 -10.681  1.00  0.00           H  
ATOM   3406 HG23 ILE A 683      18.168   6.419 -11.219  1.00  0.00           H  
ATOM   3407 HD11 ILE A 683      14.719   3.963 -13.414  1.00  0.00           H  
ATOM   3408 HD12 ILE A 683      14.019   5.135 -12.306  1.00  0.00           H  
ATOM   3409 HD13 ILE A 683      15.343   5.602 -13.373  1.00  0.00           H  
ATOM   3410  N   PRO A 684      18.538   6.369  -8.483  1.00176.99           N  
ATOM   3411  CA  PRO A 684      18.908   7.424  -7.588  1.00176.99           C  
ATOM   3412  C   PRO A 684      18.399   8.735  -8.083  1.00176.99           C  
ATOM   3413  O   PRO A 684      18.275   8.913  -9.294  1.00176.99           O  
ATOM   3414  CD  PRO A 684      19.611   5.402  -8.654  1.00176.99           C  
ATOM   3415  CB  PRO A 684      20.427   7.353  -7.459  1.00176.99           C  
ATOM   3416  CG  PRO A 684      20.739   5.869  -7.719  1.00176.99           C  
ATOM   3417  HA  PRO A 684      18.493   7.225  -6.596  1.00  0.00           H  
ATOM   3418  HD2 PRO A 684      19.948   5.415  -9.691  1.00  0.00           H  
ATOM   3419  HD3 PRO A 684      19.352   4.377  -8.379  1.00  0.00           H  
ATOM   3420  HB3 PRO A 684      20.750   7.627  -6.460  1.00  0.00           H  
ATOM   3421  HB2 PRO A 684      20.931   7.983  -8.195  1.00  0.00           H  
ATOM   3422  HG2 PRO A 684      21.732   5.710  -8.140  1.00  0.00           H  
ATOM   3423  HG3 PRO A 684      20.683   5.318  -6.779  1.00  0.00           H  
ATOM   3424  N   ALA A 685      18.084   9.657  -7.156  1.00243.60           N  
ATOM   3425  CA  ALA A 685      17.626  10.961  -7.525  1.00243.60           C  
ATOM   3426  C   ALA A 685      18.231  11.892  -6.531  1.00243.60           C  
ATOM   3427  O   ALA A 685      18.553  11.489  -5.415  1.00243.60           O  
ATOM   3428  CB  ALA A 685      16.100  11.130  -7.436  1.00243.60           C  
ATOM   3429  H   ALA A 685      18.189   9.453  -6.173  1.00  0.00           H  
ATOM   3430  HA  ALA A 685      17.975  11.254  -8.518  1.00  0.00           H  
ATOM   3431  HB1 ALA A 685      15.789  12.161  -7.611  1.00  0.00           H  
ATOM   3432  HB2 ALA A 685      15.607  10.512  -8.187  1.00  0.00           H  
ATOM   3433  HB3 ALA A 685      15.719  10.816  -6.464  1.00  0.00           H  
ATOM   3434  N   LEU A 686      18.417  13.169  -6.907  1.00244.97           N  
ATOM   3435  CA  LEU A 686      19.013  14.061  -5.962  1.00244.97           C  
ATOM   3436  C   LEU A 686      17.913  14.626  -5.132  1.00244.97           C  
ATOM   3437  O   LEU A 686      17.068  15.374  -5.621  1.00244.97           O  
ATOM   3438  CB  LEU A 686      19.758  15.240  -6.611  1.00244.97           C  
ATOM   3439  CG  LEU A 686      20.976  14.808  -7.448  1.00244.97           C  
ATOM   3440  CD1 LEU A 686      20.552  13.945  -8.647  1.00244.97           C  
ATOM   3441  CD2 LEU A 686      21.832  16.017  -7.856  1.00244.97           C  
ATOM   3442  H   LEU A 686      18.140  13.506  -7.818  1.00  0.00           H  
ATOM   3443  HA  LEU A 686      19.746  13.565  -5.321  1.00  0.00           H  
ATOM   3444  HB3 LEU A 686      20.102  15.917  -5.826  1.00  0.00           H  
ATOM   3445  HB2 LEU A 686      19.086  15.827  -7.240  1.00  0.00           H  
ATOM   3446  HG  LEU A 686      21.615  14.190  -6.816  1.00  0.00           H  
ATOM   3447 HD11 LEU A 686      21.339  13.937  -9.402  1.00  0.00           H  
ATOM   3448 HD12 LEU A 686      20.405  12.899  -8.381  1.00  0.00           H  
ATOM   3449 HD13 LEU A 686      19.654  14.327  -9.133  1.00  0.00           H  
ATOM   3450 HD21 LEU A 686      22.725  15.704  -8.398  1.00  0.00           H  
ATOM   3451 HD22 LEU A 686      21.273  16.697  -8.499  1.00  0.00           H  
ATOM   3452 HD23 LEU A 686      22.162  16.580  -6.982  1.00  0.00           H  
ATOM   3453  N   ASN A 687      17.892  14.254  -3.840  1.00219.10           N  
ATOM   3454  CA  ASN A 687      16.887  14.757  -2.956  1.00219.10           C  
ATOM   3455  C   ASN A 687      17.529  14.915  -1.621  1.00219.10           C  
ATOM   3456  O   ASN A 687      18.555  14.300  -1.336  1.00219.10           O  
ATOM   3457  CB  ASN A 687      15.694  13.804  -2.777  1.00219.10           C  
ATOM   3458  CG  ASN A 687      14.946  13.735  -4.100  1.00219.10           C  
ATOM   3459  OD1 ASN A 687      14.443  14.906  -4.575  1.00219.10           O  
ATOM   3460  ND2 ASN A 687      14.813  12.668  -4.698  1.00219.10           N  
ATOM   3461  H   ASN A 687      18.607  13.646  -3.466  1.00  0.00           H  
ATOM   3462  HA  ASN A 687      16.548  15.754  -3.250  1.00  0.00           H  
ATOM   3463  HB3 ASN A 687      15.001  14.166  -2.015  1.00  0.00           H  
ATOM   3464  HB2 ASN A 687      16.022  12.809  -2.470  1.00  0.00           H  
ATOM   3465 HD22 ASN A 687      14.310  12.653  -5.573  1.00  0.00           H  
ATOM   3466 HD21 ASN A 687      15.206  11.819  -4.319  1.00  0.00           H  
ATOM   3467  N   ASP A 688      16.937  15.766  -0.765  1.00101.39           N  
ATOM   3468  CA  ASP A 688      17.467  15.966   0.549  1.00101.39           C  
ATOM   3469  C   ASP A 688      17.365  14.658   1.255  1.00101.39           C  
ATOM   3470  O   ASP A 688      18.251  14.275   2.018  1.00101.39           O  
ATOM   3471  CB  ASP A 688      16.687  17.016   1.361  1.00101.39           C  
ATOM   3472  CG  ASP A 688      15.254  16.533   1.540  1.00101.39           C  
ATOM   3473  OD1 ASP A 688      14.685  15.978   0.562  1.00101.39           O  
ATOM   3474  OD2 ASP A 688      14.711  16.707   2.664  1.00101.39           O1-
ATOM   3475  H   ASP A 688      16.066  16.221  -1.004  1.00  0.00           H  
ATOM   3476  HA  ASP A 688      18.478  16.350   0.520  1.00  0.00           H  
ATOM   3477  HB3 ASP A 688      16.755  18.033   0.974  1.00  0.00           H  
ATOM   3478  HB2 ASP A 688      17.127  16.927   2.332  1.00  0.00           H  
ATOM   3479  N   SER A 689      16.265  13.930   0.997  1.00 62.91           N  
ATOM   3480  CA  SER A 689      16.053  12.657   1.614  1.00 62.91           C  
ATOM   3481  C   SER A 689      17.144  11.749   1.158  1.00 62.91           C  
ATOM   3482  O   SER A 689      17.589  10.873   1.897  1.00 62.91           O  
ATOM   3483  CB  SER A 689      14.715  12.015   1.211  1.00 62.91           C  
ATOM   3484  OG  SER A 689      14.566  10.758   1.853  1.00 62.91           O  
ATOM   3485  H   SER A 689      15.525  14.348   0.444  1.00  0.00           H  
ATOM   3486  HA  SER A 689      15.966  12.852   2.675  1.00  0.00           H  
ATOM   3487  HB3 SER A 689      14.646  11.877   0.130  1.00  0.00           H  
ATOM   3488  HB2 SER A 689      13.884  12.658   1.503  1.00  0.00           H  
ATOM   3489  HG  SER A 689      15.276  10.193   1.588  1.00  0.00           H  
ATOM   3490  N   LYS A 690      17.623  11.932  -0.085  1.00 60.57           N  
ATOM   3491  CA  LYS A 690      18.664  11.062  -0.536  1.00 60.57           C  
ATOM   3492  C   LYS A 690      19.839  11.260   0.361  1.00 60.57           C  
ATOM   3493  O   LYS A 690      20.478  10.298   0.784  1.00 60.57           O  
ATOM   3494  CB  LYS A 690      19.150  11.358  -1.965  1.00 60.57           C  
ATOM   3495  CG  LYS A 690      20.264  10.403  -2.410  1.00 60.57           C  
ATOM   3496  CD  LYS A 690      20.606  10.485  -3.897  1.00 60.57           C  
ATOM   3497  CE  LYS A 690      21.720   9.526  -4.319  1.00 60.57           C  
ATOM   3498  NZ  LYS A 690      21.984   9.666  -5.769  1.00 60.57           N1+
ATOM   3499  H   LYS A 690      17.293  12.682  -0.675  1.00  0.00           H  
ATOM   3500  HA  LYS A 690      18.323  10.025  -0.482  1.00  0.00           H  
ATOM   3501  HB3 LYS A 690      19.556  12.356  -2.083  1.00  0.00           H  
ATOM   3502  HB2 LYS A 690      18.304  11.280  -2.649  1.00  0.00           H  
ATOM   3503  HG3 LYS A 690      19.989   9.376  -2.164  1.00  0.00           H  
ATOM   3504  HG2 LYS A 690      21.181  10.614  -1.859  1.00  0.00           H  
ATOM   3505  HD3 LYS A 690      20.773  11.507  -4.239  1.00  0.00           H  
ATOM   3506  HD2 LYS A 690      19.761  10.006  -4.371  1.00  0.00           H  
ATOM   3507  HE3 LYS A 690      21.452   8.492  -4.095  1.00  0.00           H  
ATOM   3508  HE2 LYS A 690      22.639   9.748  -3.774  1.00  0.00           H  
ATOM   3509  HZ1 LYS A 690      21.139   9.475  -6.288  1.00  0.00           H  
ATOM   3510  HZ2 LYS A 690      22.290  10.608  -5.966  1.00  0.00           H  
ATOM   3511  HZ3 LYS A 690      22.705   9.015  -6.046  1.00  0.00           H  
ATOM   3512  N   TYR A 691      20.148  12.530   0.685  1.00 88.42           N  
ATOM   3513  CA  TYR A 691      21.294  12.823   1.494  1.00 88.42           C  
ATOM   3514  C   TYR A 691      21.113  12.257   2.865  1.00 88.42           C  
ATOM   3515  O   TYR A 691      22.021  11.625   3.403  1.00 88.42           O  
ATOM   3516  CB  TYR A 691      21.562  14.331   1.651  1.00 88.42           C  
ATOM   3517  CG  TYR A 691      21.944  14.861   0.312  1.00 88.42           C  
ATOM   3518  CD1 TYR A 691      20.984  15.314  -0.562  1.00 88.42           C  
ATOM   3519  CD2 TYR A 691      23.265  14.900  -0.074  1.00 88.42           C  
ATOM   3520  CE1 TYR A 691      21.333  15.802  -1.799  1.00 88.42           C  
ATOM   3521  CE2 TYR A 691      23.623  15.387  -1.310  1.00 88.42           C  
ATOM   3522  CZ  TYR A 691      22.655  15.840  -2.174  1.00 88.42           C  
ATOM   3523  OH  TYR A 691      23.016  16.339  -3.443  1.00 88.42           O  
ATOM   3524  H   TYR A 691      19.592  13.293   0.323  1.00  0.00           H  
ATOM   3525  HA  TYR A 691      22.172  12.352   1.044  1.00  0.00           H  
ATOM   3526  HB3 TYR A 691      22.328  14.564   2.388  1.00  0.00           H  
ATOM   3527  HB2 TYR A 691      20.678  14.860   2.004  1.00  0.00           H  
ATOM   3528  HD1 TYR A 691      20.013  15.395  -0.162  1.00  0.00           H  
ATOM   3529  HD2 TYR A 691      23.939  14.154   0.232  1.00  0.00           H  
ATOM   3530  HE1 TYR A 691      20.570  16.187  -2.459  1.00  0.00           H  
ATOM   3531  HE2 TYR A 691      24.652  15.320  -1.634  1.00  0.00           H  
ATOM   3532  HH  TYR A 691      23.951  16.378  -3.574  1.00  0.00           H  
ATOM   3533  N   ILE A 692      19.920  12.435   3.462  1.00 91.29           N  
ATOM   3534  CA  ILE A 692      19.742  11.971   4.806  1.00 91.29           C  
ATOM   3535  C   ILE A 692      19.958  10.498   4.824  1.00 91.29           C  
ATOM   3536  O   ILE A 692      20.539   9.965   5.768  1.00 91.29           O  
ATOM   3537  CB  ILE A 692      18.379  12.220   5.388  1.00 91.29           C  
ATOM   3538  CG1 ILE A 692      18.380  11.808   6.870  1.00 91.29           C  
ATOM   3539  CG2 ILE A 692      17.326  11.482   4.550  1.00 91.29           C  
ATOM   3540  CD1 ILE A 692      17.076  12.123   7.597  1.00 91.29           C  
ATOM   3541  H   ILE A 692      19.179  12.946   2.997  1.00  0.00           H  
ATOM   3542  HA  ILE A 692      20.494  12.454   5.435  1.00  0.00           H  
ATOM   3543  HB  ILE A 692      18.176  13.292   5.342  1.00  0.00           H  
ATOM   3544 HG13 ILE A 692      19.203  12.293   7.394  1.00  0.00           H  
ATOM   3545 HG12 ILE A 692      18.523  10.736   7.000  1.00  0.00           H  
ATOM   3546 HG21 ILE A 692      16.307  11.606   4.861  1.00  0.00           H  
ATOM   3547 HG22 ILE A 692      17.418  12.083   3.690  1.00  0.00           H  
ATOM   3548 HG23 ILE A 692      17.343  10.408   4.419  1.00  0.00           H  
ATOM   3549 HD11 ILE A 692      17.106  11.709   8.594  1.00  0.00           H  
ATOM   3550 HD12 ILE A 692      16.895  13.172   7.548  1.00  0.00           H  
ATOM   3551 HD13 ILE A 692      16.265  11.543   7.163  1.00  0.00           H  
ATOM   3552  N   GLY A 693      19.463   9.796   3.791  1.00 19.84           N  
ATOM   3553  CA  GLY A 693      19.616   8.373   3.734  1.00 19.84           C  
ATOM   3554  C   GLY A 693      21.068   8.033   3.626  1.00 19.84           C  
ATOM   3555  O   GLY A 693      21.544   7.111   4.285  1.00 19.84           O  
ATOM   3556  H   GLY A 693      18.964  10.267   3.046  1.00  0.00           H  
ATOM   3557  HA3 GLY A 693      19.096   7.997   2.853  1.00  0.00           H  
ATOM   3558  HA2 GLY A 693      19.164   7.895   4.604  1.00  0.00           H  
ATOM   3559  N   MET A 694      21.815   8.780   2.792  1.00 26.00           N  
ATOM   3560  CA  MET A 694      23.202   8.486   2.568  1.00 26.00           C  
ATOM   3561  C   MET A 694      23.935   8.650   3.857  1.00 26.00           C  
ATOM   3562  O   MET A 694      24.803   7.847   4.197  1.00 26.00           O  
ATOM   3563  CB  MET A 694      23.853   9.437   1.549  1.00 26.00           C  
ATOM   3564  CG  MET A 694      23.274   9.323   0.136  1.00 26.00           C  
ATOM   3565  SD  MET A 694      23.622   7.752  -0.711  1.00 26.00           S  
ATOM   3566  CE  MET A 694      22.477   6.758   0.290  1.00 26.00           C  
ATOM   3567  H   MET A 694      21.381   9.526   2.261  1.00  0.00           H  
ATOM   3568  HA  MET A 694      23.467   7.502   2.274  1.00  0.00           H  
ATOM   3569  HB3 MET A 694      24.929   9.261   1.499  1.00  0.00           H  
ATOM   3570  HB2 MET A 694      23.732  10.467   1.882  1.00  0.00           H  
ATOM   3571  HG3 MET A 694      23.675  10.128  -0.480  1.00  0.00           H  
ATOM   3572  HG2 MET A 694      22.226   9.358   0.032  1.00  0.00           H  
ATOM   3573  HE1 MET A 694      21.936   6.118  -0.407  1.00  0.00           H  
ATOM   3574  HE2 MET A 694      23.060   6.065   0.880  1.00  0.00           H  
ATOM   3575  HE3 MET A 694      21.698   7.291   0.823  1.00  0.00           H  
ATOM   3576  N   SER A 695      23.580   9.694   4.624  1.00 31.33           N  
ATOM   3577  CA  SER A 695      24.260   9.977   5.851  1.00 31.33           C  
ATOM   3578  C   SER A 695      24.094   8.808   6.767  1.00 31.33           C  
ATOM   3579  O   SER A 695      24.976   8.517   7.572  1.00 31.33           O  
ATOM   3580  CB  SER A 695      23.696  11.215   6.569  1.00 31.33           C  
ATOM   3581  OG  SER A 695      23.902  12.375   5.776  1.00 31.33           O  
ATOM   3582  H   SER A 695      22.851  10.321   4.305  1.00  0.00           H  
ATOM   3583  HA  SER A 695      25.323  10.128   5.652  1.00  0.00           H  
ATOM   3584  HB3 SER A 695      24.197  11.368   7.526  1.00  0.00           H  
ATOM   3585  HB2 SER A 695      22.631  11.114   6.779  1.00  0.00           H  
ATOM   3586  HG  SER A 695      23.442  12.263   4.956  1.00  0.00           H  
ATOM   3587  N   VAL A 696      22.940   8.122   6.687  1.00 33.77           N  
ATOM   3588  CA  VAL A 696      22.675   6.983   7.519  1.00 33.77           C  
ATOM   3589  C   VAL A 696      23.598   5.858   7.156  1.00 33.77           C  
ATOM   3590  O   VAL A 696      24.132   5.179   8.030  1.00 33.77           O  
ATOM   3591  CB  VAL A 696      21.273   6.472   7.374  1.00 33.77           C  
ATOM   3592  CG1 VAL A 696      21.120   5.206   8.235  1.00 33.77           C  
ATOM   3593  CG2 VAL A 696      20.300   7.603   7.748  1.00 33.77           C  
ATOM   3594  H   VAL A 696      22.237   8.399   6.014  1.00  0.00           H  
ATOM   3595  HA  VAL A 696      22.813   7.288   8.555  1.00  0.00           H  
ATOM   3596  HB  VAL A 696      21.049   6.155   6.361  1.00  0.00           H  
ATOM   3597 HG11 VAL A 696      20.064   4.951   8.334  1.00  0.00           H  
ATOM   3598 HG12 VAL A 696      21.586   4.319   7.803  1.00  0.00           H  
ATOM   3599 HG13 VAL A 696      21.505   5.347   9.246  1.00  0.00           H  
ATOM   3600 HG21 VAL A 696      19.656   7.850   6.906  1.00  0.00           H  
ATOM   3601 HG22 VAL A 696      19.638   7.297   8.558  1.00  0.00           H  
ATOM   3602 HG23 VAL A 696      20.784   8.521   8.083  1.00  0.00           H  
ATOM   3603  N   TYR A 697      23.815   5.624   5.849  1.00 84.42           N  
ATOM   3604  CA  TYR A 697      24.652   4.528   5.448  1.00 84.42           C  
ATOM   3605  C   TYR A 697      26.028   4.775   5.965  1.00 84.42           C  
ATOM   3606  O   TYR A 697      26.682   3.872   6.484  1.00 84.42           O  
ATOM   3607  CB  TYR A 697      24.789   4.375   3.921  1.00 84.42           C  
ATOM   3608  CG  TYR A 697      23.476   3.966   3.350  1.00 84.42           C  
ATOM   3609  CD1 TYR A 697      22.544   4.910   2.992  1.00 84.42           C  
ATOM   3610  CD2 TYR A 697      23.180   2.634   3.167  1.00 84.42           C  
ATOM   3611  CE1 TYR A 697      21.332   4.536   2.463  1.00 84.42           C  
ATOM   3612  CE2 TYR A 697      21.970   2.253   2.637  1.00 84.42           C  
ATOM   3613  CZ  TYR A 697      21.043   3.204   2.286  1.00 84.42           C  
ATOM   3614  OH  TYR A 697      19.801   2.816   1.743  1.00 84.42           O  
ATOM   3615  H   TYR A 697      23.364   6.193   5.145  1.00  0.00           H  
ATOM   3616  HA  TYR A 697      24.271   3.597   5.875  1.00  0.00           H  
ATOM   3617  HB3 TYR A 697      25.534   3.617   3.669  1.00  0.00           H  
ATOM   3618  HB2 TYR A 697      25.124   5.300   3.448  1.00  0.00           H  
ATOM   3619  HD1 TYR A 697      22.876   5.899   3.091  1.00  0.00           H  
ATOM   3620  HD2 TYR A 697      23.899   1.876   3.442  1.00  0.00           H  
ATOM   3621  HE1 TYR A 697      20.615   5.289   2.172  1.00  0.00           H  
ATOM   3622  HE2 TYR A 697      21.753   1.204   2.501  1.00  0.00           H  
ATOM   3623  HH  TYR A 697      19.696   1.879   1.683  1.00  0.00           H  
ATOM   3624  N   ASN A 698      26.491   6.029   5.847  1.00 51.77           N  
ATOM   3625  CA  ASN A 698      27.826   6.386   6.215  1.00 51.77           C  
ATOM   3626  C   ASN A 698      28.046   6.109   7.669  1.00 51.77           C  
ATOM   3627  O   ASN A 698      29.095   5.592   8.048  1.00 51.77           O  
ATOM   3628  CB  ASN A 698      28.108   7.882   5.994  1.00 51.77           C  
ATOM   3629  CG  ASN A 698      28.047   8.158   4.498  1.00 51.77           C  
ATOM   3630  OD1 ASN A 698      28.565   7.200   3.684  1.00 51.77           O  
ATOM   3631  ND2 ASN A 698      27.549   9.196   4.065  1.00 51.77           N  
ATOM   3632  H   ASN A 698      25.903   6.731   5.416  1.00  0.00           H  
ATOM   3633  HA  ASN A 698      28.538   5.762   5.669  1.00  0.00           H  
ATOM   3634  HB3 ASN A 698      28.802   8.380   6.641  1.00  0.00           H  
ATOM   3635  HB2 ASN A 698      27.216   8.387   6.365  1.00  0.00           H  
ATOM   3636 HD22 ASN A 698      27.509   9.346   3.068  1.00  0.00           H  
ATOM   3637 HD21 ASN A 698      27.183   9.888   4.701  1.00  0.00           H  
ATOM   3638  N   VAL A 699      27.069   6.453   8.529  1.00 91.57           N  
ATOM   3639  CA  VAL A 699      27.267   6.264   9.937  1.00 91.57           C  
ATOM   3640  C   VAL A 699      27.400   4.805  10.246  1.00 91.57           C  
ATOM   3641  O   VAL A 699      28.284   4.399  10.997  1.00 91.57           O  
ATOM   3642  CB  VAL A 699      26.157   6.828  10.786  1.00 91.57           C  
ATOM   3643  CG1 VAL A 699      24.856   6.063  10.514  1.00 91.57           C  
ATOM   3644  CG2 VAL A 699      26.589   6.757  12.259  1.00 91.57           C  
ATOM   3645  H   VAL A 699      26.214   6.879   8.197  1.00  0.00           H  
ATOM   3646  HA  VAL A 699      28.198   6.768  10.210  1.00  0.00           H  
ATOM   3647  HB  VAL A 699      26.014   7.880  10.533  1.00  0.00           H  
ATOM   3648 HG11 VAL A 699      24.199   6.345  11.337  1.00  0.00           H  
ATOM   3649 HG12 VAL A 699      24.362   6.583   9.719  1.00  0.00           H  
ATOM   3650 HG13 VAL A 699      24.715   4.992  10.550  1.00  0.00           H  
ATOM   3651 HG21 VAL A 699      26.580   5.741  12.654  1.00  0.00           H  
ATOM   3652 HG22 VAL A 699      27.583   7.177  12.415  1.00  0.00           H  
ATOM   3653 HG23 VAL A 699      25.903   7.336  12.878  1.00  0.00           H  
ATOM   3654  N   GLY A 700      26.540   3.962   9.653  1.00 26.58           N  
ATOM   3655  CA  GLY A 700      26.570   2.566   9.977  1.00 26.58           C  
ATOM   3656  C   GLY A 700      27.891   1.983   9.599  1.00 26.58           C  
ATOM   3657  O   GLY A 700      28.480   1.218  10.361  1.00 26.58           O  
ATOM   3658  H   GLY A 700      25.834   4.313   9.018  1.00  0.00           H  
ATOM   3659  HA3 GLY A 700      25.790   2.062   9.406  1.00  0.00           H  
ATOM   3660  HA2 GLY A 700      26.344   2.400  11.029  1.00  0.00           H  
ATOM   3661  N   ILE A 701      28.408   2.347   8.414  1.00 81.01           N  
ATOM   3662  CA  ILE A 701      29.637   1.752   7.988  1.00 81.01           C  
ATOM   3663  C   ILE A 701      30.684   2.098   8.993  1.00 81.01           C  
ATOM   3664  O   ILE A 701      31.447   1.237   9.429  1.00 81.01           O  
ATOM   3665  CB  ILE A 701      30.107   2.278   6.663  1.00 81.01           C  
ATOM   3666  CG1 ILE A 701      29.095   1.941   5.556  1.00 81.01           C  
ATOM   3667  CG2 ILE A 701      31.514   1.715   6.405  1.00 81.01           C  
ATOM   3668  CD1 ILE A 701      28.885   0.441   5.359  1.00 81.01           C  
ATOM   3669  H   ILE A 701      27.915   2.985   7.802  1.00  0.00           H  
ATOM   3670  HA  ILE A 701      29.543   0.666   7.964  1.00  0.00           H  
ATOM   3671  HB  ILE A 701      30.183   3.367   6.695  1.00  0.00           H  
ATOM   3672 HG13 ILE A 701      29.442   2.377   4.618  1.00  0.00           H  
ATOM   3673 HG12 ILE A 701      28.127   2.361   5.728  1.00  0.00           H  
ATOM   3674 HG21 ILE A 701      31.775   1.844   5.354  1.00  0.00           H  
ATOM   3675 HG22 ILE A 701      32.301   2.229   6.956  1.00  0.00           H  
ATOM   3676 HG23 ILE A 701      31.586   0.647   6.616  1.00  0.00           H  
ATOM   3677 HD11 ILE A 701      28.252   0.264   4.489  1.00  0.00           H  
ATOM   3678 HD12 ILE A 701      29.822  -0.087   5.184  1.00  0.00           H  
ATOM   3679 HD13 ILE A 701      28.383  -0.021   6.208  1.00  0.00           H  
ATOM   3680  N   MET A 702      30.731   3.370   9.440  1.00145.21           N  
ATOM   3681  CA  MET A 702      31.647   3.946  10.433  1.00145.21           C  
ATOM   3682  C   MET A 702      31.486   3.404  11.867  1.00145.21           C  
ATOM   3683  O   MET A 702      32.269   3.791  12.733  1.00145.21           O  
ATOM   3684  CB  MET A 702      31.481   5.491  10.462  1.00145.21           C  
ATOM   3685  CG  MET A 702      32.683   6.280   9.924  1.00145.21           C  
ATOM   3686  SD  MET A 702      32.807   6.372   8.118  1.00145.21           S  
ATOM   3687  CE  MET A 702      33.918   4.979   7.780  1.00145.21           C  
ATOM   3688  H   MET A 702      30.054   4.012   9.046  1.00  0.00           H  
ATOM   3689  HA  MET A 702      32.661   3.693  10.131  1.00  0.00           H  
ATOM   3690  HB3 MET A 702      31.318   5.841  11.483  1.00  0.00           H  
ATOM   3691  HB2 MET A 702      30.579   5.810   9.951  1.00  0.00           H  
ATOM   3692  HG3 MET A 702      33.620   5.922  10.354  1.00  0.00           H  
ATOM   3693  HG2 MET A 702      32.581   7.312  10.258  1.00  0.00           H  
ATOM   3694  HE1 MET A 702      34.170   4.954   6.720  1.00  0.00           H  
ATOM   3695  HE2 MET A 702      34.842   5.075   8.350  1.00  0.00           H  
ATOM   3696  HE3 MET A 702      33.445   4.033   8.037  1.00  0.00           H  
ATOM   3697  N   CYS A 703      30.513   2.527  12.136  1.00118.62           N  
ATOM   3698  CA  CYS A 703      30.256   1.962  13.460  1.00118.62           C  
ATOM   3699  C   CYS A 703      30.011   0.445  13.472  1.00118.62           C  
ATOM   3700  O   CYS A 703      29.942  -0.164  14.541  1.00118.62           O  
ATOM   3701  CB  CYS A 703      29.266   2.823  14.250  1.00118.62           C  
ATOM   3702  SG  CYS A 703      27.598   2.785  13.528  1.00118.62           S  
ATOM   3703  H   CYS A 703      29.887   2.264  11.385  1.00  0.00           H  
ATOM   3704  HA  CYS A 703      31.178   2.045  14.031  1.00  0.00           H  
ATOM   3705  HB3 CYS A 703      29.612   3.857  14.282  1.00  0.00           H  
ATOM   3706  HB2 CYS A 703      29.221   2.478  15.282  1.00  0.00           H  
ATOM   3707  HG  CYS A 703      27.942   3.351  12.364  1.00  0.00           H  
ATOM   3708  N   ILE A 704      29.981  -0.184  12.290  1.00133.76           N  
ATOM   3709  CA  ILE A 704      30.213  -1.613  12.076  1.00133.76           C  
ATOM   3710  C   ILE A 704      31.690  -1.940  12.392  1.00133.76           C  
ATOM   3711  O   ILE A 704      32.005  -3.030  12.861  1.00133.76           O  
ATOM   3712  CB  ILE A 704      29.806  -1.959  10.609  1.00133.76           C  
ATOM   3713  CG1 ILE A 704      28.262  -1.974  10.480  1.00133.76           C  
ATOM   3714  CG2 ILE A 704      30.387  -3.291  10.082  1.00133.76           C  
ATOM   3715  CD1 ILE A 704      27.738  -1.880   9.039  1.00133.76           C  
ATOM   3716  H   ILE A 704      29.966   0.390  11.457  1.00  0.00           H  
ATOM   3717  HA  ILE A 704      29.594  -2.189  12.767  1.00  0.00           H  
ATOM   3718  HB  ILE A 704      30.193  -1.171   9.961  1.00  0.00           H  
ATOM   3719 HG13 ILE A 704      27.828  -1.151  11.046  1.00  0.00           H  
ATOM   3720 HG12 ILE A 704      27.868  -2.876  10.948  1.00  0.00           H  
ATOM   3721 HG21 ILE A 704      30.047  -3.509   9.071  1.00  0.00           H  
ATOM   3722 HG22 ILE A 704      31.475  -3.272  10.034  1.00  0.00           H  
ATOM   3723 HG23 ILE A 704      30.093  -4.129  10.716  1.00  0.00           H  
ATOM   3724 HD11 ILE A 704      26.649  -1.839   9.031  1.00  0.00           H  
ATOM   3725 HD12 ILE A 704      28.100  -0.982   8.543  1.00  0.00           H  
ATOM   3726 HD13 ILE A 704      28.033  -2.738   8.437  1.00  0.00           H  
ATOM   3727  N   ILE A 705      32.586  -0.971  12.193  1.00333.77           N  
ATOM   3728  CA  ILE A 705      33.939  -0.963  12.721  1.00333.77           C  
ATOM   3729  C   ILE A 705      33.909  -0.334  14.135  1.00333.77           C  
ATOM   3730  O   ILE A 705      33.127   0.574  14.413  1.00333.77           O  
ATOM   3731  CB  ILE A 705      34.833  -0.152  11.737  1.00333.77           C  
ATOM   3732  CG1 ILE A 705      34.263   1.216  11.312  1.00333.77           C  
ATOM   3733  CG2 ILE A 705      35.143  -0.998  10.487  1.00333.77           C  
ATOM   3734  CD1 ILE A 705      35.311   2.175  10.747  1.00333.77           C  
ATOM   3735  H   ILE A 705      32.256  -0.105  11.789  1.00  0.00           H  
ATOM   3736  HA  ILE A 705      34.325  -1.980  12.807  1.00  0.00           H  
ATOM   3737  HB  ILE A 705      35.780   0.042  12.229  1.00  0.00           H  
ATOM   3738 HG13 ILE A 705      33.767   1.694  12.148  1.00  0.00           H  
ATOM   3739 HG12 ILE A 705      33.499   1.065  10.561  1.00  0.00           H  
ATOM   3740 HG21 ILE A 705      34.250  -1.155   9.880  1.00  0.00           H  
ATOM   3741 HG22 ILE A 705      35.893  -0.522   9.855  1.00  0.00           H  
ATOM   3742 HG23 ILE A 705      35.527  -1.982  10.755  1.00  0.00           H  
ATOM   3743 HD11 ILE A 705      34.877   3.148  10.521  1.00  0.00           H  
ATOM   3744 HD12 ILE A 705      36.098   2.325  11.479  1.00  0.00           H  
ATOM   3745 HD13 ILE A 705      35.763   1.796   9.831  1.00  0.00           H  
ATOM   3746  N   GLY A 706      34.749  -0.821  15.053  1.00258.89           N  
ATOM   3747  CA  GLY A 706      34.928  -0.269  16.397  1.00258.89           C  
ATOM   3748  C   GLY A 706      33.849  -0.693  17.378  1.00258.89           C  
ATOM   3749  O   GLY A 706      34.102  -1.538  18.234  1.00258.89           O  
ATOM   3750  H   GLY A 706      35.355  -1.584  14.787  1.00  0.00           H  
ATOM   3751  HA3 GLY A 706      34.962   0.813  16.386  1.00  0.00           H  
ATOM   3752  HA2 GLY A 706      35.889  -0.582  16.798  1.00  0.00           H  
ATOM   3753  N   ALA A 707      32.642  -0.132  17.255  1.00 64.45           N  
ATOM   3754  CA  ALA A 707      31.561  -0.324  18.221  1.00 64.45           C  
ATOM   3755  C   ALA A 707      31.048  -1.774  18.238  1.00 64.45           C  
ATOM   3756  O   ALA A 707      30.612  -2.250  19.282  1.00 64.45           O  
ATOM   3757  CB  ALA A 707      30.403   0.628  17.902  1.00 64.45           C  
ATOM   3758  H   ALA A 707      32.489   0.518  16.495  1.00  0.00           H  
ATOM   3759  HA  ALA A 707      31.942  -0.075  19.213  1.00  0.00           H  
ATOM   3760  HB1 ALA A 707      29.640   0.578  18.679  1.00  0.00           H  
ATOM   3761  HB2 ALA A 707      30.745   1.662  17.849  1.00  0.00           H  
ATOM   3762  HB3 ALA A 707      29.930   0.386  16.955  1.00  0.00           H  
ATOM   3763  N   ALA A 708      31.152  -2.489  17.108  1.00 32.61           N  
ATOM   3764  CA  ALA A 708      30.759  -3.890  16.981  1.00 32.61           C  
ATOM   3765  C   ALA A 708      31.814  -4.839  17.578  1.00 32.61           C  
ATOM   3766  O   ALA A 708      31.453  -5.793  18.267  1.00 32.61           O  
ATOM   3767  CB  ALA A 708      30.614  -4.228  15.493  1.00 32.61           C  
ATOM   3768  H   ALA A 708      31.529  -2.034  16.289  1.00  0.00           H  
ATOM   3769  HA  ALA A 708      29.801  -4.048  17.480  1.00  0.00           H  
ATOM   3770  HB1 ALA A 708      30.187  -5.223  15.357  1.00  0.00           H  
ATOM   3771  HB2 ALA A 708      29.958  -3.520  14.986  1.00  0.00           H  
ATOM   3772  HB3 ALA A 708      31.579  -4.218  14.990  1.00  0.00           H  
ATOM   3773  N   VAL A 709      33.115  -4.575  17.374  1.00 93.30           N  
ATOM   3774  CA  VAL A 709      34.185  -5.372  17.991  1.00 93.30           C  
ATOM   3775  C   VAL A 709      34.285  -5.043  19.495  1.00 93.30           C  
ATOM   3776  O   VAL A 709      34.593  -5.917  20.295  1.00 93.30           O  
ATOM   3777  CB  VAL A 709      35.527  -5.178  17.227  1.00 93.30           C  
ATOM   3778  CG1 VAL A 709      36.121  -3.764  17.277  1.00 93.30           C  
ATOM   3779  CG2 VAL A 709      36.586  -6.206  17.650  1.00 93.30           C  
ATOM   3780  H   VAL A 709      33.377  -3.775  16.817  1.00  0.00           H  
ATOM   3781  HA  VAL A 709      33.914  -6.427  17.906  1.00  0.00           H  
ATOM   3782  HB  VAL A 709      35.321  -5.387  16.177  1.00  0.00           H  
ATOM   3783 HG11 VAL A 709      37.096  -3.750  16.794  1.00  0.00           H  
ATOM   3784 HG12 VAL A 709      35.483  -3.068  16.740  1.00  0.00           H  
ATOM   3785 HG13 VAL A 709      36.263  -3.402  18.296  1.00  0.00           H  
ATOM   3786 HG21 VAL A 709      37.485  -6.117  17.041  1.00  0.00           H  
ATOM   3787 HG22 VAL A 709      36.879  -6.065  18.687  1.00  0.00           H  
ATOM   3788 HG23 VAL A 709      36.216  -7.226  17.544  1.00  0.00           H  
ATOM   3789  N   SER A 710      33.900  -3.822  19.892  1.00 70.82           N  
ATOM   3790  CA  SER A 710      33.740  -3.409  21.287  1.00 70.82           C  
ATOM   3791  C   SER A 710      32.431  -3.974  21.890  1.00 70.82           C  
ATOM   3792  O   SER A 710      32.220  -3.835  23.090  1.00 70.82           O  
ATOM   3793  CB  SER A 710      33.690  -1.862  21.384  1.00 70.82           C  
ATOM   3794  OG  SER A 710      34.872  -1.223  20.903  1.00 70.82           O  
ATOM   3795  H   SER A 710      33.660  -3.143  19.181  1.00  0.00           H  
ATOM   3796  HA  SER A 710      34.582  -3.767  21.878  1.00  0.00           H  
ATOM   3797  HB3 SER A 710      33.558  -1.556  22.423  1.00  0.00           H  
ATOM   3798  HB2 SER A 710      32.834  -1.469  20.837  1.00  0.00           H  
ATOM   3799  HG  SER A 710      34.932  -1.382  19.971  1.00  0.00           H  
ATOM   3800  N   PHE A 711      31.553  -4.611  21.094  1.00 47.92           N  
ATOM   3801  CA  PHE A 711      30.320  -5.232  21.570  1.00 47.92           C  
ATOM   3802  C   PHE A 711      30.593  -6.705  21.910  1.00 47.92           C  
ATOM   3803  O   PHE A 711      30.404  -7.079  23.068  1.00 47.92           O  
ATOM   3804  CB  PHE A 711      29.204  -5.119  20.510  1.00 47.92           C  
ATOM   3805  CG  PHE A 711      27.846  -5.594  20.987  1.00 47.92           C  
ATOM   3806  CD1 PHE A 711      27.089  -4.792  21.865  1.00 47.92           C  
ATOM   3807  CD2 PHE A 711      27.346  -6.847  20.572  1.00 47.92           C  
ATOM   3808  CE1 PHE A 711      25.841  -5.247  22.330  1.00 47.92           C  
ATOM   3809  CE2 PHE A 711      26.095  -7.297  21.037  1.00 47.92           C  
ATOM   3810  CZ  PHE A 711      25.343  -6.497  21.917  1.00 47.92           C  
ATOM   3811  H   PHE A 711      31.773  -4.705  20.113  1.00  0.00           H  
ATOM   3812  HA  PHE A 711      29.973  -4.729  22.474  1.00  0.00           H  
ATOM   3813  HB3 PHE A 711      29.450  -5.668  19.606  1.00  0.00           H  
ATOM   3814  HB2 PHE A 711      29.091  -4.079  20.207  1.00  0.00           H  
ATOM   3815  HD1 PHE A 711      27.468  -3.834  22.190  1.00  0.00           H  
ATOM   3816  HD2 PHE A 711      27.923  -7.470  19.904  1.00  0.00           H  
ATOM   3817  HE1 PHE A 711      25.266  -4.639  23.008  1.00  0.00           H  
ATOM   3818  HE2 PHE A 711      25.716  -8.258  20.721  1.00  0.00           H  
ATOM   3819  HZ  PHE A 711      24.385  -6.842  22.278  1.00  0.00           H  
ATOM   3820  N   LEU A 712      31.114  -7.529  20.974  1.00231.15           N  
ATOM   3821  CA  LEU A 712      31.628  -8.808  21.359  1.00231.15           C  
ATOM   3822  C   LEU A 712      33.069  -8.642  21.692  1.00231.15           C  
ATOM   3823  O   LEU A 712      33.942  -8.964  20.890  1.00231.15           O  
ATOM   3824  CB  LEU A 712      31.540  -9.860  20.246  1.00231.15           C  
ATOM   3825  CG  LEU A 712      32.085 -11.241  20.661  1.00231.15           C  
ATOM   3826  CD1 LEU A 712      31.260 -11.854  21.799  1.00231.15           C  
ATOM   3827  CD2 LEU A 712      32.224 -12.180  19.448  1.00231.15           C  
ATOM   3828  H   LEU A 712      31.291  -7.190  20.038  1.00  0.00           H  
ATOM   3829  HA  LEU A 712      31.101  -9.200  22.229  1.00  0.00           H  
ATOM   3830  HB3 LEU A 712      32.045  -9.509  19.344  1.00  0.00           H  
ATOM   3831  HB2 LEU A 712      30.495  -9.971  19.952  1.00  0.00           H  
ATOM   3832  HG  LEU A 712      33.101 -11.187  21.045  1.00  0.00           H  
ATOM   3833 HD11 LEU A 712      31.577 -12.878  21.997  1.00  0.00           H  
ATOM   3834 HD12 LEU A 712      31.377 -11.309  22.735  1.00  0.00           H  
ATOM   3835 HD13 LEU A 712      30.199 -11.883  21.551  1.00  0.00           H  
ATOM   3836 HD21 LEU A 712      32.643 -13.143  19.740  1.00  0.00           H  
ATOM   3837 HD22 LEU A 712      31.256 -12.366  18.981  1.00  0.00           H  
ATOM   3838 HD23 LEU A 712      32.883 -11.751  18.692  1.00  0.00           H  
ATOM   3839  N   THR A 713      33.368  -8.068  22.854  1.00208.88           N  
ATOM   3840  CA  THR A 713      34.715  -7.910  23.345  1.00208.88           C  
ATOM   3841  C   THR A 713      34.812  -8.891  24.510  1.00208.88           C  
ATOM   3842  O   THR A 713      34.588  -8.499  25.655  1.00208.88           O  
ATOM   3843  CB  THR A 713      34.937  -6.410  23.692  1.00208.88           C  
ATOM   3844  OG1 THR A 713      36.276  -6.151  24.041  1.00208.88           O  
ATOM   3845  CG2 THR A 713      34.023  -5.760  24.750  1.00208.88           C  
ATOM   3846  H   THR A 713      32.613  -7.772  23.457  1.00  0.00           H  
ATOM   3847  HA  THR A 713      35.468  -8.195  22.607  1.00  0.00           H  
ATOM   3848  HB  THR A 713      34.775  -5.853  22.774  1.00  0.00           H  
ATOM   3849  HG1 THR A 713      36.516  -6.695  24.778  1.00  0.00           H  
ATOM   3850 HG21 THR A 713      34.144  -4.677  24.739  1.00  0.00           H  
ATOM   3851 HG22 THR A 713      32.971  -5.974  24.563  1.00  0.00           H  
ATOM   3852 HG23 THR A 713      34.255  -6.079  25.765  1.00  0.00           H  
ATOM   3853  N   ARG A 714      35.093 -10.191  24.255  1.00107.11           N  
ATOM   3854  CA  ARG A 714      35.332 -11.065  25.365  1.00107.11           C  
ATOM   3855  C   ARG A 714      36.666 -10.700  25.926  1.00107.11           C  
ATOM   3856  O   ARG A 714      36.827 -10.533  27.134  1.00107.11           O  
ATOM   3857  CB  ARG A 714      35.402 -12.547  24.961  1.00107.11           C  
ATOM   3858  CG  ARG A 714      35.661 -13.483  26.143  1.00107.11           C  
ATOM   3859  CD  ARG A 714      35.788 -14.955  25.746  1.00107.11           C  
ATOM   3860  NE  ARG A 714      36.060 -15.729  26.991  1.00107.11           N  
ATOM   3861  CZ  ARG A 714      36.222 -17.083  26.934  1.00107.11           C  
ATOM   3862  NH1 ARG A 714      36.128 -17.732  25.737  1.00107.11           N  
ATOM   3863  NH2 ARG A 714      36.479 -17.786  28.075  1.00107.11           N1+
ATOM   3864  H   ARG A 714      35.250 -10.513  23.311  1.00  0.00           H  
ATOM   3865  HA  ARG A 714      34.557 -10.951  26.127  1.00  0.00           H  
ATOM   3866  HB3 ARG A 714      36.166 -12.702  24.197  1.00  0.00           H  
ATOM   3867  HB2 ARG A 714      34.458 -12.827  24.492  1.00  0.00           H  
ATOM   3868  HG3 ARG A 714      34.855 -13.369  26.870  1.00  0.00           H  
ATOM   3869  HG2 ARG A 714      36.579 -13.214  26.665  1.00  0.00           H  
ATOM   3870  HD3 ARG A 714      36.606 -15.092  25.038  1.00  0.00           H  
ATOM   3871  HD2 ARG A 714      34.868 -15.308  25.279  1.00  0.00           H  
ATOM   3872  HE  ARG A 714      36.129 -15.230  27.867  1.00  0.00           H  
ATOM   3873 HH12 ARG A 714      36.249 -18.733  25.684  1.00  0.00           H  
ATOM   3874 HH11 ARG A 714      35.939 -17.211  24.893  1.00  0.00           H  
ATOM   3875 HH22 ARG A 714      36.596 -18.789  28.044  1.00  0.00           H  
ATOM   3876 HH21 ARG A 714      36.556 -17.308  28.961  1.00  0.00           H  
ATOM   3877  N   ASP A 715      37.660 -10.549  25.032  1.00199.55           N  
ATOM   3878  CA  ASP A 715      38.994 -10.233  25.440  1.00199.55           C  
ATOM   3879  C   ASP A 715      39.154  -8.751  25.441  1.00199.55           C  
ATOM   3880  O   ASP A 715      38.208  -8.002  25.203  1.00199.55           O  
ATOM   3881  CB  ASP A 715      40.070 -10.817  24.508  1.00199.55           C  
ATOM   3882  CG  ASP A 715      39.895 -10.204  23.124  1.00199.55           C  
ATOM   3883  OD1 ASP A 715      38.808  -9.622  22.861  1.00199.55           O  
ATOM   3884  OD2 ASP A 715      40.848 -10.315  22.307  1.00199.55           O1-
ATOM   3885  H   ASP A 715      37.478 -10.599  24.039  1.00  0.00           H  
ATOM   3886  HA  ASP A 715      39.198 -10.605  26.446  1.00  0.00           H  
ATOM   3887  HB3 ASP A 715      39.950 -11.898  24.428  1.00  0.00           H  
ATOM   3888  HB2 ASP A 715      41.085 -10.646  24.871  1.00  0.00           H  
ATOM   3889  N   GLN A 716      40.387  -8.304  25.739  1.00204.20           N  
ATOM   3890  CA  GLN A 716      40.713  -6.911  25.730  1.00204.20           C  
ATOM   3891  C   GLN A 716      40.844  -6.530  24.297  1.00204.20           C  
ATOM   3892  O   GLN A 716      40.767  -7.375  23.406  1.00204.20           O  
ATOM   3893  CB  GLN A 716      42.050  -6.583  26.416  1.00204.20           C  
ATOM   3894  CG  GLN A 716      42.045  -6.827  27.926  1.00204.20           C  
ATOM   3895  CD  GLN A 716      41.183  -5.750  28.568  1.00204.20           C  
ATOM   3896  OE1 GLN A 716      40.607  -4.909  27.881  1.00204.20           O  
ATOM   3897  NE2 GLN A 716      41.090  -5.774  29.925  1.00204.20           N  
ATOM   3898  H   GLN A 716      41.126  -8.968  25.915  1.00  0.00           H  
ATOM   3899  HA  GLN A 716      39.874  -6.371  26.164  1.00  0.00           H  
ATOM   3900  HB3 GLN A 716      42.410  -5.575  26.205  1.00  0.00           H  
ATOM   3901  HB2 GLN A 716      42.820  -7.227  25.986  1.00  0.00           H  
ATOM   3902  HG3 GLN A 716      43.058  -6.757  28.322  1.00  0.00           H  
ATOM   3903  HG2 GLN A 716      41.662  -7.818  28.172  1.00  0.00           H  
ATOM   3904 HE22 GLN A 716      40.529  -5.079  30.395  1.00  0.00           H  
ATOM   3905 HE21 GLN A 716      41.578  -6.481  30.455  1.00  0.00           H  
ATOM   3906  N   PRO A 717      40.881  -5.197  24.022  1.00172.66           N  
ATOM   3907  CA  PRO A 717      41.313  -4.626  22.754  1.00172.66           C  
ATOM   3908  C   PRO A 717      42.673  -5.161  22.304  1.00172.66           C  
ATOM   3909  O   PRO A 717      43.653  -5.136  23.048  1.00172.66           O  
ATOM   3910  CD  PRO A 717      40.361  -4.121  24.879  1.00172.66           C  
ATOM   3911  CB  PRO A 717      41.360  -3.105  22.955  1.00172.66           C  
ATOM   3912  CG  PRO A 717      40.319  -2.854  24.023  1.00172.66           C  
ATOM   3913  HA  PRO A 717      40.538  -4.878  22.046  1.00  0.00           H  
ATOM   3914  HD2 PRO A 717      41.058  -3.936  25.691  1.00  0.00           H  
ATOM   3915  HD3 PRO A 717      39.379  -4.347  25.295  1.00  0.00           H  
ATOM   3916  HB3 PRO A 717      41.155  -2.552  22.039  1.00  0.00           H  
ATOM   3917  HB2 PRO A 717      42.334  -2.780  23.326  1.00  0.00           H  
ATOM   3918  HG2 PRO A 717      40.504  -1.946  24.596  1.00  0.00           H  
ATOM   3919  HG3 PRO A 717      39.338  -2.761  23.556  1.00  0.00           H  
ATOM   3920  N   ASN A 718      42.694  -5.629  21.065  1.00145.06           N  
ATOM   3921  CA  ASN A 718      43.813  -6.177  20.327  1.00145.06           C  
ATOM   3922  C   ASN A 718      43.797  -5.549  18.930  1.00145.06           C  
ATOM   3923  O   ASN A 718      43.165  -4.508  18.733  1.00145.06           O  
ATOM   3924  CB  ASN A 718      43.763  -7.722  20.398  1.00145.06           C  
ATOM   3925  CG  ASN A 718      44.252  -8.240  21.746  1.00145.06           C  
ATOM   3926  OD1 ASN A 718      45.395  -7.990  22.105  1.00145.06           O  
ATOM   3927  ND2 ASN A 718      43.420  -8.920  22.526  1.00145.06           N  
ATOM   3928  H   ASN A 718      41.822  -5.585  20.558  1.00  0.00           H  
ATOM   3929  HA  ASN A 718      44.747  -5.822  20.767  1.00  0.00           H  
ATOM   3930  HB3 ASN A 718      44.392  -8.178  19.634  1.00  0.00           H  
ATOM   3931  HB2 ASN A 718      42.746  -8.077  20.226  1.00  0.00           H  
ATOM   3932 HD22 ASN A 718      42.470  -9.122  22.230  1.00  0.00           H  
ATOM   3933 HD21 ASN A 718      43.739  -9.241  23.426  1.00  0.00           H  
ATOM   3934  N   VAL A 719      44.453  -6.159  17.930  1.00 43.53           N  
ATOM   3935  CA  VAL A 719      44.661  -5.618  16.622  1.00 43.53           C  
ATOM   3936  C   VAL A 719      43.322  -5.458  15.982  1.00 43.53           C  
ATOM   3937  O   VAL A 719      43.070  -4.481  15.279  1.00 43.53           O  
ATOM   3938  CB  VAL A 719      45.468  -6.529  15.743  1.00 43.53           C  
ATOM   3939  CG1 VAL A 719      45.552  -5.907  14.339  1.00 43.53           C  
ATOM   3940  CG2 VAL A 719      46.835  -6.769  16.406  1.00 43.53           C  
ATOM   3941  H   VAL A 719      44.918  -7.031  18.137  1.00  0.00           H  
ATOM   3942  HA  VAL A 719      45.147  -4.647  16.714  1.00  0.00           H  
ATOM   3943  HB  VAL A 719      44.979  -7.502  15.652  1.00  0.00           H  
ATOM   3944 HG11 VAL A 719      46.330  -6.400  13.756  1.00  0.00           H  
ATOM   3945 HG12 VAL A 719      44.634  -6.047  13.775  1.00  0.00           H  
ATOM   3946 HG13 VAL A 719      45.801  -4.845  14.368  1.00  0.00           H  
ATOM   3947 HG21 VAL A 719      47.472  -7.376  15.763  1.00  0.00           H  
ATOM   3948 HG22 VAL A 719      47.359  -5.830  16.591  1.00  0.00           H  
ATOM   3949 HG23 VAL A 719      46.750  -7.299  17.355  1.00  0.00           H  
ATOM   3950  N   GLN A 720      42.321  -6.311  16.250  1.00 69.13           N  
ATOM   3951  CA  GLN A 720      40.949  -6.199  15.733  1.00 69.13           C  
ATOM   3952  C   GLN A 720      40.253  -4.863  16.082  1.00 69.13           C  
ATOM   3953  O   GLN A 720      39.308  -4.461  15.408  1.00 69.13           O  
ATOM   3954  CB  GLN A 720      40.089  -7.368  16.264  1.00 69.13           C  
ATOM   3955  CG  GLN A 720      40.658  -8.783  16.020  1.00 69.13           C  
ATOM   3956  CD  GLN A 720      41.513  -9.307  17.177  1.00 69.13           C  
ATOM   3957  OE1 GLN A 720      42.239  -8.553  17.817  1.00 69.13           O  
ATOM   3958  NE2 GLN A 720      41.446 -10.599  17.462  1.00 69.13           N  
ATOM   3959  H   GLN A 720      42.510  -7.089  16.871  1.00  0.00           H  
ATOM   3960  HA  GLN A 720      41.002  -6.271  14.645  1.00  0.00           H  
ATOM   3961  HB3 GLN A 720      39.117  -7.318  15.771  1.00  0.00           H  
ATOM   3962  HB2 GLN A 720      39.875  -7.232  17.325  1.00  0.00           H  
ATOM   3963  HG3 GLN A 720      41.234  -8.815  15.095  1.00  0.00           H  
ATOM   3964  HG2 GLN A 720      39.822  -9.471  15.881  1.00  0.00           H  
ATOM   3965 HE22 GLN A 720      41.989 -10.966  18.230  1.00  0.00           H  
ATOM   3966 HE21 GLN A 720      40.843 -11.206  16.927  1.00  0.00           H  
ATOM   3967  N   PHE A 721      40.742  -4.185  17.124  1.00 56.88           N  
ATOM   3968  CA  PHE A 721      40.273  -2.917  17.654  1.00 56.88           C  
ATOM   3969  C   PHE A 721      41.221  -1.811  17.158  1.00 56.88           C  
ATOM   3970  O   PHE A 721      40.758  -0.781  16.672  1.00 56.88           O  
ATOM   3971  CB  PHE A 721      40.304  -2.970  19.192  1.00 56.88           C  
ATOM   3972  CG  PHE A 721      39.443  -4.059  19.823  1.00 56.88           C  
ATOM   3973  CD1 PHE A 721      39.774  -5.430  19.680  1.00 56.88           C  
ATOM   3974  CD2 PHE A 721      38.345  -3.698  20.632  1.00 56.88           C  
ATOM   3975  CE1 PHE A 721      39.045  -6.420  20.364  1.00 56.88           C  
ATOM   3976  CE2 PHE A 721      37.620  -4.690  21.318  1.00 56.88           C  
ATOM   3977  CZ  PHE A 721      37.974  -6.046  21.192  1.00 56.88           C  
ATOM   3978  H   PHE A 721      41.538  -4.591  17.599  1.00  0.00           H  
ATOM   3979  HA  PHE A 721      39.247  -2.719  17.350  1.00  0.00           H  
ATOM   3980  HB3 PHE A 721      39.976  -2.004  19.580  1.00  0.00           H  
ATOM   3981  HB2 PHE A 721      41.319  -3.087  19.567  1.00  0.00           H  
ATOM   3982  HD1 PHE A 721      40.624  -5.740  19.094  1.00  0.00           H  
ATOM   3983  HD2 PHE A 721      38.074  -2.660  20.759  1.00  0.00           H  
ATOM   3984  HE1 PHE A 721      39.322  -7.460  20.273  1.00  0.00           H  
ATOM   3985  HE2 PHE A 721      36.795  -4.408  21.955  1.00  0.00           H  
ATOM   3986  HZ  PHE A 721      37.421  -6.806  21.725  1.00  0.00           H  
ATOM   3987  N   CYS A 722      42.544  -2.029  17.185  1.00132.92           N  
ATOM   3988  CA  CYS A 722      43.538  -1.051  16.726  1.00132.92           C  
ATOM   3989  C   CYS A 722      43.442  -0.753  15.215  1.00132.92           C  
ATOM   3990  O   CYS A 722      43.745   0.364  14.801  1.00132.92           O  
ATOM   3991  CB  CYS A 722      44.965  -1.524  17.055  1.00132.92           C  
ATOM   3992  SG  CYS A 722      45.157  -1.896  18.825  1.00132.92           S  
ATOM   3993  H   CYS A 722      42.883  -2.901  17.569  1.00  0.00           H  
ATOM   3994  HA  CYS A 722      43.360  -0.118  17.262  1.00  0.00           H  
ATOM   3995  HB3 CYS A 722      45.690  -0.754  16.789  1.00  0.00           H  
ATOM   3996  HB2 CYS A 722      45.221  -2.412  16.478  1.00  0.00           H  
ATOM   3997  HG  CYS A 722      44.219  -2.847  18.881  1.00  0.00           H  
ATOM   3998  N   ILE A 723      42.969  -1.713  14.401  1.00 95.78           N  
ATOM   3999  CA  ILE A 723      42.611  -1.508  12.994  1.00 95.78           C  
ATOM   4000  C   ILE A 723      41.476  -0.478  12.881  1.00 95.78           C  
ATOM   4001  O   ILE A 723      41.614   0.537  12.207  1.00 95.78           O  
ATOM   4002  CB  ILE A 723      42.225  -2.869  12.327  1.00 95.78           C  
ATOM   4003  CG1 ILE A 723      43.484  -3.736  12.102  1.00 95.78           C  
ATOM   4004  CG2 ILE A 723      41.452  -2.719  10.991  1.00 95.78           C  
ATOM   4005  CD1 ILE A 723      43.186  -5.191  11.701  1.00 95.78           C  
ATOM   4006  H   ILE A 723      42.768  -2.620  14.801  1.00  0.00           H  
ATOM   4007  HA  ILE A 723      43.477  -1.095  12.473  1.00  0.00           H  
ATOM   4008  HB  ILE A 723      41.568  -3.403  13.017  1.00  0.00           H  
ATOM   4009 HG13 ILE A 723      44.092  -3.744  13.004  1.00  0.00           H  
ATOM   4010 HG12 ILE A 723      44.110  -3.276  11.336  1.00  0.00           H  
ATOM   4011 HG21 ILE A 723      41.203  -3.681  10.547  1.00  0.00           H  
ATOM   4012 HG22 ILE A 723      40.495  -2.212  11.114  1.00  0.00           H  
ATOM   4013 HG23 ILE A 723      42.034  -2.158  10.259  1.00  0.00           H  
ATOM   4014 HD11 ILE A 723      44.111  -5.756  11.597  1.00  0.00           H  
ATOM   4015 HD12 ILE A 723      42.569  -5.688  12.450  1.00  0.00           H  
ATOM   4016 HD13 ILE A 723      42.677  -5.263  10.741  1.00  0.00           H  
ATOM   4017  N   VAL A 724      40.341  -0.748  13.530  1.00 52.19           N  
ATOM   4018  CA  VAL A 724      39.127   0.047  13.386  1.00 52.19           C  
ATOM   4019  C   VAL A 724      39.242   1.419  14.069  1.00 52.19           C  
ATOM   4020  O   VAL A 724      38.664   2.385  13.577  1.00 52.19           O  
ATOM   4021  CB  VAL A 724      37.923  -0.765  13.896  1.00 52.19           C  
ATOM   4022  CG1 VAL A 724      37.634  -1.949  12.956  1.00 52.19           C  
ATOM   4023  CG2 VAL A 724      38.082  -1.294  15.316  1.00 52.19           C  
ATOM   4024  H   VAL A 724      40.289  -1.584  14.093  1.00  0.00           H  
ATOM   4025  HA  VAL A 724      38.970   0.232  12.324  1.00  0.00           H  
ATOM   4026  HB  VAL A 724      37.062  -0.101  13.901  1.00  0.00           H  
ATOM   4027 HG11 VAL A 724      36.703  -2.450  13.223  1.00  0.00           H  
ATOM   4028 HG12 VAL A 724      37.552  -1.623  11.920  1.00  0.00           H  
ATOM   4029 HG13 VAL A 724      38.428  -2.696  12.997  1.00  0.00           H  
ATOM   4030 HG21 VAL A 724      37.217  -1.883  15.599  1.00  0.00           H  
ATOM   4031 HG22 VAL A 724      38.936  -1.959  15.360  1.00  0.00           H  
ATOM   4032 HG23 VAL A 724      38.207  -0.497  16.047  1.00  0.00           H  
ATOM   4033  N   ALA A 725      40.069   1.538  15.115  1.00 32.69           N  
ATOM   4034  CA  ALA A 725      40.456   2.791  15.764  1.00 32.69           C  
ATOM   4035  C   ALA A 725      41.163   3.782  14.824  1.00 32.69           C  
ATOM   4036  O   ALA A 725      41.150   4.981  15.084  1.00 32.69           O  
ATOM   4037  CB  ALA A 725      41.371   2.470  16.943  1.00 32.69           C  
ATOM   4038  H   ALA A 725      40.507   0.694  15.465  1.00  0.00           H  
ATOM   4039  HA  ALA A 725      39.562   3.272  16.155  1.00  0.00           H  
ATOM   4040  HB1 ALA A 725      41.682   3.376  17.463  1.00  0.00           H  
ATOM   4041  HB2 ALA A 725      40.865   1.832  17.669  1.00  0.00           H  
ATOM   4042  HB3 ALA A 725      42.274   1.955  16.613  1.00  0.00           H  
ATOM   4043  N   LEU A 726      41.726   3.295  13.713  1.00101.26           N  
ATOM   4044  CA  LEU A 726      42.363   4.094  12.674  1.00101.26           C  
ATOM   4045  C   LEU A 726      41.310   4.698  11.716  1.00101.26           C  
ATOM   4046  O   LEU A 726      41.627   5.641  10.995  1.00101.26           O  
ATOM   4047  CB  LEU A 726      43.298   3.131  11.890  1.00101.26           C  
ATOM   4048  CG  LEU A 726      44.441   3.787  11.088  1.00101.26           C  
ATOM   4049  CD1 LEU A 726      45.757   3.000  11.216  1.00101.26           C  
ATOM   4050  CD2 LEU A 726      44.101   3.941   9.595  1.00101.26           C  
ATOM   4051  H   LEU A 726      41.696   2.295  13.566  1.00  0.00           H  
ATOM   4052  HA  LEU A 726      42.945   4.894  13.137  1.00  0.00           H  
ATOM   4053  HB3 LEU A 726      42.719   2.494  11.222  1.00  0.00           H  
ATOM   4054  HB2 LEU A 726      43.750   2.449  12.613  1.00  0.00           H  
ATOM   4055  HG  LEU A 726      44.607   4.768  11.523  1.00  0.00           H  
ATOM   4056 HD11 LEU A 726      46.567   3.496  10.681  1.00  0.00           H  
ATOM   4057 HD12 LEU A 726      46.066   2.905  12.256  1.00  0.00           H  
ATOM   4058 HD13 LEU A 726      45.656   1.994  10.809  1.00  0.00           H  
ATOM   4059 HD21 LEU A 726      44.933   4.376   9.041  1.00  0.00           H  
ATOM   4060 HD22 LEU A 726      43.884   2.974   9.140  1.00  0.00           H  
ATOM   4061 HD23 LEU A 726      43.239   4.580   9.428  1.00  0.00           H  
ATOM   4062  N   VAL A 727      40.070   4.174  11.690  1.00106.38           N  
ATOM   4063  CA  VAL A 727      39.072   4.440  10.648  1.00106.38           C  
ATOM   4064  C   VAL A 727      37.667   4.815  11.150  1.00106.38           C  
ATOM   4065  O   VAL A 727      36.939   5.489  10.422  1.00106.38           O  
ATOM   4066  CB  VAL A 727      39.083   3.336   9.559  1.00106.38           C  
ATOM   4067  CG1 VAL A 727      40.314   3.439   8.641  1.00106.38           C  
ATOM   4068  CG2 VAL A 727      38.978   1.914  10.132  1.00106.38           C  
ATOM   4069  H   VAL A 727      39.863   3.426  12.339  1.00  0.00           H  
ATOM   4070  HA  VAL A 727      39.364   5.359  10.136  1.00  0.00           H  
ATOM   4071  HB  VAL A 727      38.211   3.492   8.921  1.00  0.00           H  
ATOM   4072 HG11 VAL A 727      41.233   3.210   9.179  1.00  0.00           H  
ATOM   4073 HG12 VAL A 727      40.241   2.736   7.811  1.00  0.00           H  
ATOM   4074 HG13 VAL A 727      40.413   4.437   8.216  1.00  0.00           H  
ATOM   4075 HG21 VAL A 727      38.828   1.181   9.339  1.00  0.00           H  
ATOM   4076 HG22 VAL A 727      39.887   1.638  10.663  1.00  0.00           H  
ATOM   4077 HG23 VAL A 727      38.147   1.820  10.826  1.00  0.00           H  
ATOM   4078  N   ILE A 728      37.283   4.489  12.395  1.00127.46           N  
ATOM   4079  CA  ILE A 728      36.045   4.978  13.039  1.00127.46           C  
ATOM   4080  C   ILE A 728      36.038   6.513  13.145  1.00127.46           C  
ATOM   4081  O   ILE A 728      35.022   7.180  13.019  1.00127.46           O  
ATOM   4082  CB  ILE A 728      35.878   4.359  14.449  1.00127.46           C  
ATOM   4083  CG1 ILE A 728      37.116   4.442  15.382  1.00127.46           C  
ATOM   4084  CG2 ILE A 728      35.377   2.922  14.367  1.00127.46           C  
ATOM   4085  CD1 ILE A 728      36.896   5.334  16.606  1.00127.46           C  
ATOM   4086  H   ILE A 728      37.894   3.903  12.951  1.00  0.00           H  
ATOM   4087  HA  ILE A 728      35.192   4.698  12.418  1.00  0.00           H  
ATOM   4088  HB  ILE A 728      35.063   4.899  14.935  1.00  0.00           H  
ATOM   4089 HG13 ILE A 728      37.999   4.796  14.851  1.00  0.00           H  
ATOM   4090 HG12 ILE A 728      37.371   3.446  15.742  1.00  0.00           H  
ATOM   4091 HG21 ILE A 728      35.153   2.579  15.369  1.00  0.00           H  
ATOM   4092 HG22 ILE A 728      34.448   2.878  13.809  1.00  0.00           H  
ATOM   4093 HG23 ILE A 728      36.092   2.241  13.910  1.00  0.00           H  
ATOM   4094 HD11 ILE A 728      37.794   5.375  17.222  1.00  0.00           H  
ATOM   4095 HD12 ILE A 728      36.655   6.350  16.299  1.00  0.00           H  
ATOM   4096 HD13 ILE A 728      36.079   4.965  17.226  1.00  0.00           H  
ATOM   4097  N   ILE A 729      37.241   7.062  13.254  1.00145.86           N  
ATOM   4098  CA  ILE A 729      37.675   8.434  13.366  1.00145.86           C  
ATOM   4099  C   ILE A 729      37.215   9.210  12.171  1.00145.86           C  
ATOM   4100  O   ILE A 729      37.115  10.434  12.223  1.00145.86           O  
ATOM   4101  CB  ILE A 729      39.166   8.633  13.407  1.00145.86           C  
ATOM   4102  CG1 ILE A 729      39.801   8.297  12.049  1.00145.86           C  
ATOM   4103  CG2 ILE A 729      39.722   7.798  14.573  1.00145.86           C  
ATOM   4104  CD1 ILE A 729      41.253   8.756  11.925  1.00145.86           C  
ATOM   4105  H   ILE A 729      37.997   6.394  13.290  1.00  0.00           H  
ATOM   4106  HA  ILE A 729      37.212   8.868  14.252  1.00  0.00           H  
ATOM   4107  HB  ILE A 729      39.373   9.682  13.629  1.00  0.00           H  
ATOM   4108 HG13 ILE A 729      39.402   8.802  11.175  1.00  0.00           H  
ATOM   4109 HG12 ILE A 729      39.718   7.230  11.849  1.00  0.00           H  
ATOM   4110 HG21 ILE A 729      40.795   7.944  14.692  1.00  0.00           H  
ATOM   4111 HG22 ILE A 729      39.255   8.074  15.517  1.00  0.00           H  
ATOM   4112 HG23 ILE A 729      39.550   6.736  14.416  1.00  0.00           H  
ATOM   4113 HD11 ILE A 729      41.641   8.562  10.924  1.00  0.00           H  
ATOM   4114 HD12 ILE A 729      41.354   9.824  12.118  1.00  0.00           H  
ATOM   4115 HD13 ILE A 729      41.898   8.228  12.627  1.00  0.00           H  
ATOM   4116  N   PHE A 730      36.970   8.520  11.049  1.00162.23           N  
ATOM   4117  CA  PHE A 730      36.586   9.110   9.798  1.00162.23           C  
ATOM   4118  C   PHE A 730      35.315   9.889  10.001  1.00162.23           C  
ATOM   4119  O   PHE A 730      34.998  10.779   9.213  1.00162.23           O  
ATOM   4120  CB  PHE A 730      36.329   8.059   8.705  1.00162.23           C  
ATOM   4121  CG  PHE A 730      36.237   8.777   7.404  1.00162.23           C  
ATOM   4122  CD1 PHE A 730      37.383   9.088   6.707  1.00162.23           C  
ATOM   4123  CD2 PHE A 730      35.019   9.138   6.877  1.00162.23           C  
ATOM   4124  CE1 PHE A 730      37.317   9.750   5.504  1.00162.23           C  
ATOM   4125  CE2 PHE A 730      34.948   9.800   5.674  1.00162.23           C  
ATOM   4126  CZ  PHE A 730      36.097  10.107   4.985  1.00162.23           C  
ATOM   4127  H   PHE A 730      37.073   7.514  11.073  1.00  0.00           H  
ATOM   4128  HA  PHE A 730      37.383   9.790   9.493  1.00  0.00           H  
ATOM   4129  HB3 PHE A 730      35.433   7.471   8.904  1.00  0.00           H  
ATOM   4130  HB2 PHE A 730      37.162   7.357   8.651  1.00  0.00           H  
ATOM   4131  HD1 PHE A 730      38.349   8.815   7.106  1.00  0.00           H  
ATOM   4132  HD2 PHE A 730      34.132   8.840   7.411  1.00  0.00           H  
ATOM   4133  HE1 PHE A 730      38.224   9.988   4.968  1.00  0.00           H  
ATOM   4134  HE2 PHE A 730      34.005  10.044   5.217  1.00  0.00           H  
ATOM   4135  HZ  PHE A 730      36.040  10.617   4.035  1.00  0.00           H  
ATOM   4136  N   CYS A 731      34.553   9.574  11.067  1.00 74.60           N  
ATOM   4137  CA  CYS A 731      33.273  10.172  11.349  1.00 74.60           C  
ATOM   4138  C   CYS A 731      33.393  11.664  11.343  1.00 74.60           C  
ATOM   4139  O   CYS A 731      32.422  12.360  11.056  1.00 74.60           O  
ATOM   4140  CB  CYS A 731      32.758   9.903  12.773  1.00 74.60           C  
ATOM   4141  SG  CYS A 731      32.322   8.187  13.129  1.00 74.60           S  
ATOM   4142  H   CYS A 731      34.868   8.835  11.681  1.00  0.00           H  
ATOM   4143  HA  CYS A 731      32.542   9.853  10.604  1.00  0.00           H  
ATOM   4144  HB3 CYS A 731      31.854  10.482  12.978  1.00  0.00           H  
ATOM   4145  HB2 CYS A 731      33.496  10.205  13.519  1.00  0.00           H  
ATOM   4146  HG  CYS A 731      33.563   7.692  13.005  1.00  0.00           H  
ATOM   4147  N   SER A 732      34.554  12.207  11.736  1.00104.27           N  
ATOM   4148  CA  SER A 732      34.701  13.632  11.806  1.00104.27           C  
ATOM   4149  C   SER A 732      34.603  14.260  10.442  1.00104.27           C  
ATOM   4150  O   SER A 732      34.153  15.397  10.325  1.00104.27           O  
ATOM   4151  CB  SER A 732      36.056  14.055  12.401  1.00104.27           C  
ATOM   4152  OG  SER A 732      36.149  15.471  12.447  1.00104.27           O  
ATOM   4153  H   SER A 732      35.334  11.615  11.988  1.00  0.00           H  
ATOM   4154  HA  SER A 732      33.908  14.038  12.438  1.00  0.00           H  
ATOM   4155  HB3 SER A 732      36.882  13.656  11.814  1.00  0.00           H  
ATOM   4156  HB2 SER A 732      36.167  13.665  13.413  1.00  0.00           H  
ATOM   4157  HG  SER A 732      36.019  15.814  11.575  1.00  0.00           H  
ATOM   4158  N   THR A 733      35.140  13.596   9.397  1.00133.88           N  
ATOM   4159  CA  THR A 733      35.153  14.104   8.046  1.00133.88           C  
ATOM   4160  C   THR A 733      33.924  13.862   7.201  1.00133.88           C  
ATOM   4161  O   THR A 733      33.488  14.743   6.462  1.00133.88           O  
ATOM   4162  CB  THR A 733      36.308  13.563   7.258  1.00133.88           C  
ATOM   4163  OG1 THR A 733      37.532  13.889   7.900  1.00133.88           O  
ATOM   4164  CG2 THR A 733      36.274  14.185   5.850  1.00133.88           C  
ATOM   4165  H   THR A 733      35.486  12.658   9.547  1.00  0.00           H  
ATOM   4166  HA  THR A 733      35.285  15.188   8.099  1.00  0.00           H  
ATOM   4167  HB  THR A 733      36.260  12.475   7.182  1.00  0.00           H  
ATOM   4168  HG1 THR A 733      37.543  13.480   8.752  1.00  0.00           H  
ATOM   4169 HG21 THR A 733      37.233  14.018   5.359  1.00  0.00           H  
ATOM   4170 HG22 THR A 733      35.541  13.737   5.178  1.00  0.00           H  
ATOM   4171 HG23 THR A 733      36.128  15.266   5.872  1.00  0.00           H  
ATOM   4172  N   ILE A 734      33.314  12.667   7.306  1.00104.86           N  
ATOM   4173  CA  ILE A 734      32.361  12.184   6.339  1.00104.86           C  
ATOM   4174  C   ILE A 734      31.140  13.037   6.162  1.00104.86           C  
ATOM   4175  O   ILE A 734      30.713  13.259   5.031  1.00104.86           O  
ATOM   4176  CB  ILE A 734      31.888  10.794   6.655  1.00104.86           C  
ATOM   4177  CG1 ILE A 734      31.129  10.197   5.458  1.00104.86           C  
ATOM   4178  CG2 ILE A 734      31.067  10.849   7.954  1.00104.86           C  
ATOM   4179  CD1 ILE A 734      30.912   8.688   5.567  1.00104.86           C  
ATOM   4180  H   ILE A 734      33.681  11.998   7.970  1.00  0.00           H  
ATOM   4181  HA  ILE A 734      32.891  12.164   5.384  1.00  0.00           H  
ATOM   4182  HB  ILE A 734      32.728  10.178   6.890  1.00  0.00           H  
ATOM   4183 HG13 ILE A 734      31.662  10.398   4.528  1.00  0.00           H  
ATOM   4184 HG12 ILE A 734      30.147  10.658   5.350  1.00  0.00           H  
ATOM   4185 HG21 ILE A 734      31.026   9.850   8.390  1.00  0.00           H  
ATOM   4186 HG22 ILE A 734      31.499  11.484   8.726  1.00  0.00           H  
ATOM   4187 HG23 ILE A 734      30.024  11.126   7.799  1.00  0.00           H  
ATOM   4188 HD11 ILE A 734      30.481   8.204   4.711  1.00  0.00           H  
ATOM   4189 HD12 ILE A 734      31.923   8.292   5.466  1.00  0.00           H  
ATOM   4190 HD13 ILE A 734      30.708   8.290   6.555  1.00  0.00           H  
ATOM   4191  N   THR A 735      30.543  13.553   7.247  1.00112.25           N  
ATOM   4192  CA  THR A 735      29.278  14.223   7.114  1.00112.25           C  
ATOM   4193  C   THR A 735      29.370  15.375   6.162  1.00112.25           C  
ATOM   4194  O   THR A 735      28.522  15.535   5.287  1.00112.25           O  
ATOM   4195  CB  THR A 735      28.772  14.759   8.422  1.00112.25           C  
ATOM   4196  OG1 THR A 735      29.665  15.740   8.928  1.00112.25           O  
ATOM   4197  CG2 THR A 735      28.651  13.590   9.415  1.00112.25           C  
ATOM   4198  H   THR A 735      30.927  13.401   8.169  1.00  0.00           H  
ATOM   4199  HA  THR A 735      28.551  13.509   6.719  1.00  0.00           H  
ATOM   4200  HB  THR A 735      27.791  15.218   8.289  1.00  0.00           H  
ATOM   4201  HG1 THR A 735      29.341  16.045   9.762  1.00  0.00           H  
ATOM   4202 HG21 THR A 735      28.113  13.864  10.319  1.00  0.00           H  
ATOM   4203 HG22 THR A 735      28.100  12.758   8.975  1.00  0.00           H  
ATOM   4204 HG23 THR A 735      29.626  13.210   9.725  1.00  0.00           H  
ATOM   4205  N   LEU A 736      30.419  16.197   6.296  1.00 88.27           N  
ATOM   4206  CA  LEU A 736      30.585  17.374   5.498  1.00 88.27           C  
ATOM   4207  C   LEU A 736      30.721  17.000   4.055  1.00 88.27           C  
ATOM   4208  O   LEU A 736      30.149  17.653   3.184  1.00 88.27           O  
ATOM   4209  CB  LEU A 736      31.850  18.134   5.908  1.00 88.27           C  
ATOM   4210  CG  LEU A 736      31.781  18.703   7.336  1.00 88.27           C  
ATOM   4211  CD1 LEU A 736      31.690  17.592   8.396  1.00 88.27           C  
ATOM   4212  CD2 LEU A 736      32.948  19.662   7.591  1.00 88.27           C  
ATOM   4213  H   LEU A 736      31.082  16.023   7.038  1.00  0.00           H  
ATOM   4214  HA  LEU A 736      29.727  18.033   5.614  1.00  0.00           H  
ATOM   4215  HB3 LEU A 736      32.454  18.617   5.182  1.00  0.00           H  
ATOM   4216  HB2 LEU A 736      32.587  17.336   6.026  1.00  0.00           H  
ATOM   4217  HG  LEU A 736      30.823  19.183   7.271  1.00  0.00           H  
ATOM   4218 HD11 LEU A 736      32.355  17.764   9.241  1.00  0.00           H  
ATOM   4219 HD12 LEU A 736      30.719  17.710   8.854  1.00  0.00           H  
ATOM   4220 HD13 LEU A 736      31.949  16.581   8.091  1.00  0.00           H  
ATOM   4221 HD21 LEU A 736      33.419  19.358   8.520  1.00  0.00           H  
ATOM   4222 HD22 LEU A 736      33.684  19.426   6.874  1.00  0.00           H  
ATOM   4223 HD23 LEU A 736      32.641  20.672   7.604  1.00  0.00           H  
ATOM   4224  N   CYS A 737      31.479  15.926   3.766  1.00 62.98           N  
ATOM   4225  CA  CYS A 737      31.728  15.533   2.410  1.00 62.98           C  
ATOM   4226  C   CYS A 737      30.430  15.216   1.752  1.00 62.98           C  
ATOM   4227  O   CYS A 737      30.188  15.609   0.612  1.00 62.98           O  
ATOM   4228  CB  CYS A 737      32.615  14.280   2.312  1.00 62.98           C  
ATOM   4229  SG  CYS A 737      32.935  13.784   0.594  1.00 62.98           S  
ATOM   4230  H   CYS A 737      31.911  15.403   4.515  1.00  0.00           H  
ATOM   4231  HA  CYS A 737      32.212  16.359   1.885  1.00  0.00           H  
ATOM   4232  HB3 CYS A 737      32.168  13.434   2.834  1.00  0.00           H  
ATOM   4233  HB2 CYS A 737      33.574  14.468   2.796  1.00  0.00           H  
ATOM   4234  HG  CYS A 737      31.650  13.704   0.232  1.00  0.00           H  
ATOM   4235  N   LEU A 738      29.543  14.510   2.469  1.00115.66           N  
ATOM   4236  CA  LEU A 738      28.285  14.135   1.900  1.00115.66           C  
ATOM   4237  C   LEU A 738      27.558  15.399   1.586  1.00115.66           C  
ATOM   4238  O   LEU A 738      26.895  15.507   0.555  1.00115.66           O  
ATOM   4239  CB  LEU A 738      27.426  13.298   2.872  1.00115.66           C  
ATOM   4240  CG  LEU A 738      26.056  12.836   2.322  1.00115.66           C  
ATOM   4241  CD1 LEU A 738      25.050  13.988   2.182  1.00115.66           C  
ATOM   4242  CD2 LEU A 738      26.233  12.038   1.019  1.00115.66           C  
ATOM   4243  H   LEU A 738      29.767  14.219   3.412  1.00  0.00           H  
ATOM   4244  HA  LEU A 738      28.484  13.542   1.013  1.00  0.00           H  
ATOM   4245  HB3 LEU A 738      27.267  13.839   3.805  1.00  0.00           H  
ATOM   4246  HB2 LEU A 738      27.998  12.413   3.153  1.00  0.00           H  
ATOM   4247  HG  LEU A 738      25.642  12.148   3.062  1.00  0.00           H  
ATOM   4248 HD11 LEU A 738      24.092  13.491   2.085  1.00  0.00           H  
ATOM   4249 HD12 LEU A 738      24.978  14.449   3.168  1.00  0.00           H  
ATOM   4250 HD13 LEU A 738      25.113  14.843   1.559  1.00  0.00           H  
ATOM   4251 HD21 LEU A 738      25.280  11.645   0.673  1.00  0.00           H  
ATOM   4252 HD22 LEU A 738      26.611  12.660   0.208  1.00  0.00           H  
ATOM   4253 HD23 LEU A 738      26.915  11.198   1.151  1.00  0.00           H  
ATOM   4254  N   VAL A 739      27.684  16.401   2.473  1.00 32.73           N  
ATOM   4255  CA  VAL A 739      26.973  17.628   2.286  1.00 32.73           C  
ATOM   4256  C   VAL A 739      27.376  18.239   0.979  1.00 32.73           C  
ATOM   4257  O   VAL A 739      26.512  18.632   0.197  1.00 32.73           O  
ATOM   4258  CB  VAL A 739      27.263  18.635   3.360  1.00 32.73           C  
ATOM   4259  CG1 VAL A 739      26.540  19.947   3.007  1.00 32.73           C  
ATOM   4260  CG2 VAL A 739      26.845  18.039   4.714  1.00 32.73           C  
ATOM   4261  H   VAL A 739      28.251  16.281   3.302  1.00  0.00           H  
ATOM   4262  HA  VAL A 739      25.902  17.412   2.265  1.00  0.00           H  
ATOM   4263  HB  VAL A 739      28.300  18.900   3.423  1.00  0.00           H  
ATOM   4264 HG11 VAL A 739      26.578  20.632   3.854  1.00  0.00           H  
ATOM   4265 HG12 VAL A 739      26.923  20.486   2.140  1.00  0.00           H  
ATOM   4266 HG13 VAL A 739      25.483  19.772   2.843  1.00  0.00           H  
ATOM   4267 HG21 VAL A 739      27.610  18.221   5.460  1.00  0.00           H  
ATOM   4268 HG22 VAL A 739      25.914  18.501   5.041  1.00  0.00           H  
ATOM   4269 HG23 VAL A 739      26.632  16.973   4.696  1.00  0.00           H  
ATOM   4270  N   PHE A 740      28.691  18.331   0.687  1.00168.44           N  
ATOM   4271  CA  PHE A 740      29.051  18.945  -0.561  1.00168.44           C  
ATOM   4272  C   PHE A 740      28.455  18.163  -1.681  1.00168.44           C  
ATOM   4273  O   PHE A 740      27.701  18.699  -2.491  1.00168.44           O  
ATOM   4274  CB  PHE A 740      30.560  18.954  -0.879  1.00168.44           C  
ATOM   4275  CG  PHE A 740      31.265  20.090  -0.223  1.00168.44           C  
ATOM   4276  CD1 PHE A 740      31.300  21.315  -0.850  1.00168.44           C  
ATOM   4277  CD2 PHE A 740      31.897  19.945   0.989  1.00168.44           C  
ATOM   4278  CE1 PHE A 740      31.947  22.385  -0.280  1.00168.44           C  
ATOM   4279  CE2 PHE A 740      32.547  21.015   1.559  1.00168.44           C  
ATOM   4280  CZ  PHE A 740      32.574  22.235   0.931  1.00168.44           C  
ATOM   4281  H   PHE A 740      29.399  17.995   1.327  1.00  0.00           H  
ATOM   4282  HA  PHE A 740      28.664  19.966  -0.600  1.00  0.00           H  
ATOM   4283  HB3 PHE A 740      30.757  19.045  -1.950  1.00  0.00           H  
ATOM   4284  HB2 PHE A 740      31.026  18.015  -0.573  1.00  0.00           H  
ATOM   4285  HD1 PHE A 740      30.811  21.446  -1.805  1.00  0.00           H  
ATOM   4286  HD2 PHE A 740      31.931  18.978   1.471  1.00  0.00           H  
ATOM   4287  HE1 PHE A 740      31.970  23.338  -0.788  1.00  0.00           H  
ATOM   4288  HE2 PHE A 740      33.184  20.909   2.417  1.00  0.00           H  
ATOM   4289  HZ  PHE A 740      33.116  23.060   1.369  1.00  0.00           H  
ATOM   4290  N   VAL A 741      28.755  16.853  -1.730  1.00250.50           N  
ATOM   4291  CA  VAL A 741      28.277  16.049  -2.815  1.00250.50           C  
ATOM   4292  C   VAL A 741      28.344  14.630  -2.366  1.00250.50           C  
ATOM   4293  O   VAL A 741      28.688  14.331  -1.224  1.00250.50           O  
ATOM   4294  CB  VAL A 741      29.127  16.143  -4.050  1.00250.50           C  
ATOM   4295  CG1 VAL A 741      29.082  17.585  -4.583  1.00250.50           C  
ATOM   4296  CG2 VAL A 741      30.544  15.653  -3.704  1.00250.50           C  
ATOM   4297  H   VAL A 741      29.313  16.417  -1.007  1.00  0.00           H  
ATOM   4298  HA  VAL A 741      27.234  16.299  -3.023  1.00  0.00           H  
ATOM   4299  HB  VAL A 741      28.849  15.538  -4.901  1.00  0.00           H  
ATOM   4300 HG11 VAL A 741      29.558  17.602  -5.564  1.00  0.00           H  
ATOM   4301 HG12 VAL A 741      28.065  17.935  -4.758  1.00  0.00           H  
ATOM   4302 HG13 VAL A 741      29.654  18.304  -4.000  1.00  0.00           H  
ATOM   4303 HG21 VAL A 741      30.947  15.057  -4.523  1.00  0.00           H  
ATOM   4304 HG22 VAL A 741      31.209  16.513  -3.622  1.00  0.00           H  
ATOM   4305 HG23 VAL A 741      30.728  15.102  -2.783  1.00  0.00           H  
ATOM   4306  N   PRO A 742      27.982  13.747  -3.249  1.00104.49           N  
ATOM   4307  CA  PRO A 742      28.071  12.349  -2.953  1.00104.49           C  
ATOM   4308  C   PRO A 742      29.513  11.972  -2.998  1.00104.49           C  
ATOM   4309  O   PRO A 742      30.288  12.667  -3.653  1.00104.49           O  
ATOM   4310  CD  PRO A 742      26.963  14.029  -4.243  1.00104.49           C  
ATOM   4311  CB  PRO A 742      27.191  11.635  -3.983  1.00104.49           C  
ATOM   4312  CG  PRO A 742      26.854  12.715  -5.030  1.00104.49           C  
ATOM   4313  HA  PRO A 742      27.679  12.131  -1.957  1.00  0.00           H  
ATOM   4314  HD2 PRO A 742      27.020  14.870  -4.925  1.00  0.00           H  
ATOM   4315  HD3 PRO A 742      26.026  14.177  -3.702  1.00  0.00           H  
ATOM   4316  HB3 PRO A 742      26.273  11.294  -3.502  1.00  0.00           H  
ATOM   4317  HB2 PRO A 742      27.664  10.761  -4.435  1.00  0.00           H  
ATOM   4318  HG2 PRO A 742      27.604  12.702  -5.822  1.00  0.00           H  
ATOM   4319  HG3 PRO A 742      25.875  12.574  -5.489  1.00  0.00           H  
ATOM   4320  N   LYS A 743      29.902  10.891  -2.298  1.00270.07           N  
ATOM   4321  CA  LYS A 743      31.283  10.518  -2.294  1.00270.07           C  
ATOM   4322  C   LYS A 743      31.609   9.966  -3.639  1.00270.07           C  
ATOM   4323  O   LYS A 743      30.784   9.315  -4.277  1.00270.07           O  
ATOM   4324  CB  LYS A 743      31.636   9.445  -1.249  1.00270.07           C  
ATOM   4325  CG  LYS A 743      33.136   9.157  -1.156  1.00270.07           C  
ATOM   4326  CD  LYS A 743      33.948  10.318  -0.577  1.00270.07           C  
ATOM   4327  CE  LYS A 743      34.128  11.489  -1.545  1.00270.07           C  
ATOM   4328  NZ  LYS A 743      35.043  11.104  -2.643  1.00270.07           N1+
ATOM   4329  H   LYS A 743      29.234  10.339  -1.780  1.00  0.00           H  
ATOM   4330  HA  LYS A 743      31.718  11.457  -2.068  1.00  0.00           H  
ATOM   4331  HB3 LYS A 743      31.106   8.517  -1.472  1.00  0.00           H  
ATOM   4332  HB2 LYS A 743      31.271   9.761  -0.271  1.00  0.00           H  
ATOM   4333  HG3 LYS A 743      33.560   8.784  -2.085  1.00  0.00           H  
ATOM   4334  HG2 LYS A 743      33.248   8.320  -0.465  1.00  0.00           H  
ATOM   4335  HD3 LYS A 743      34.929   9.945  -0.279  1.00  0.00           H  
ATOM   4336  HD2 LYS A 743      33.478  10.672   0.341  1.00  0.00           H  
ATOM   4337  HE3 LYS A 743      34.770  12.164  -0.979  1.00  0.00           H  
ATOM   4338  HE2 LYS A 743      33.385  12.215  -1.823  1.00  0.00           H  
ATOM   4339  HZ1 LYS A 743      34.715  10.278  -3.130  1.00  0.00           H  
ATOM   4340  HZ2 LYS A 743      35.152  11.873  -3.289  1.00  0.00           H  
ATOM   4341  HZ3 LYS A 743      35.946  10.885  -2.247  1.00  0.00           H  
ATOM   4342  N   LEU A 744      32.838  10.242  -4.113  1.00233.80           N  
ATOM   4343  CA  LEU A 744      33.257   9.751  -5.389  1.00233.80           C  
ATOM   4344  C   LEU A 744      34.234   8.663  -5.097  1.00233.80           C  
ATOM   4345  O   LEU A 744      35.088   8.803  -4.224  1.00233.80           O  
ATOM   4346  CB  LEU A 744      33.949  10.842  -6.238  1.00233.80           C  
ATOM   4347  CG  LEU A 744      34.288  10.490  -7.704  1.00233.80           C  
ATOM   4348  CD1 LEU A 744      34.967  11.682  -8.397  1.00233.80           C  
ATOM   4349  CD2 LEU A 744      35.131   9.210  -7.844  1.00233.80           C  
ATOM   4350  H   LEU A 744      33.434  10.872  -3.604  1.00  0.00           H  
ATOM   4351  HA  LEU A 744      32.435   9.353  -5.988  1.00  0.00           H  
ATOM   4352  HB3 LEU A 744      34.859  11.175  -5.735  1.00  0.00           H  
ATOM   4353  HB2 LEU A 744      33.297  11.717  -6.251  1.00  0.00           H  
ATOM   4354  HG  LEU A 744      33.347  10.321  -8.230  1.00  0.00           H  
ATOM   4355 HD11 LEU A 744      35.135  11.481  -9.455  1.00  0.00           H  
ATOM   4356 HD12 LEU A 744      34.352  12.580  -8.331  1.00  0.00           H  
ATOM   4357 HD13 LEU A 744      35.933  11.905  -7.944  1.00  0.00           H  
ATOM   4358 HD21 LEU A 744      35.696   9.237  -8.776  1.00  0.00           H  
ATOM   4359 HD22 LEU A 744      35.879   9.069  -7.065  1.00  0.00           H  
ATOM   4360 HD23 LEU A 744      34.419   8.413  -8.004  1.00  0.00           H  
ATOM   4361  N   ILE A 745      34.118   7.531  -5.814  1.00112.65           N  
ATOM   4362  CA  ILE A 745      35.032   6.454  -5.589  1.00112.65           C  
ATOM   4363  C   ILE A 745      35.896   6.348  -6.801  1.00112.65           C  
ATOM   4364  O   ILE A 745      35.412   6.355  -7.931  1.00112.65           O  
ATOM   4365  CB  ILE A 745      34.363   5.125  -5.373  1.00112.65           C  
ATOM   4366  CG1 ILE A 745      35.389   4.076  -4.917  1.00112.65           C  
ATOM   4367  CG2 ILE A 745      33.595   4.749  -6.651  1.00112.65           C  
ATOM   4368  CD1 ILE A 745      34.753   2.791  -4.389  1.00112.65           C  
ATOM   4369  H   ILE A 745      33.415   7.438  -6.533  1.00  0.00           H  
ATOM   4370  HA  ILE A 745      35.677   6.619  -4.724  1.00  0.00           H  
ATOM   4371  HB  ILE A 745      33.639   5.259  -4.567  1.00  0.00           H  
ATOM   4372 HG13 ILE A 745      36.025   4.482  -4.130  1.00  0.00           H  
ATOM   4373 HG12 ILE A 745      36.046   3.800  -5.734  1.00  0.00           H  
ATOM   4374 HG21 ILE A 745      32.849   3.995  -6.402  1.00  0.00           H  
ATOM   4375 HG22 ILE A 745      33.036   5.571  -7.099  1.00  0.00           H  
ATOM   4376 HG23 ILE A 745      34.219   4.279  -7.412  1.00  0.00           H  
ATOM   4377 HD11 ILE A 745      35.518   2.090  -4.055  1.00  0.00           H  
ATOM   4378 HD12 ILE A 745      34.097   2.994  -3.542  1.00  0.00           H  
ATOM   4379 HD13 ILE A 745      34.164   2.293  -5.159  1.00  0.00           H  
ATOM   4380  N   THR A 746      37.223   6.282  -6.585  1.00166.94           N  
ATOM   4381  CA  THR A 746      38.131   6.194  -7.686  1.00166.94           C  
ATOM   4382  C   THR A 746      38.206   4.759  -8.089  1.00166.94           C  
ATOM   4383  O   THR A 746      37.894   3.864  -7.304  1.00166.94           O  
ATOM   4384  CB  THR A 746      39.520   6.653  -7.343  1.00166.94           C  
ATOM   4385  OG1 THR A 746      39.488   7.996  -6.885  1.00166.94           O  
ATOM   4386  CG2 THR A 746      40.408   6.547  -8.594  1.00166.94           C  
ATOM   4387  H   THR A 746      37.594   6.295  -5.647  1.00  0.00           H  
ATOM   4388  HA  THR A 746      37.769   6.794  -8.526  1.00  0.00           H  
ATOM   4389  HB  THR A 746      39.947   6.052  -6.537  1.00  0.00           H  
ATOM   4390  HG1 THR A 746      40.370   8.267  -6.681  1.00  0.00           H  
ATOM   4391 HG21 THR A 746      41.257   7.225  -8.502  1.00  0.00           H  
ATOM   4392 HG22 THR A 746      40.862   5.567  -8.668  1.00  0.00           H  
ATOM   4393 HG23 THR A 746      39.904   6.818  -9.523  1.00  0.00           H  
ATOM   4394  N   LEU A 747      38.605   4.509  -9.350  1.00255.36           N  
ATOM   4395  CA  LEU A 747      38.726   3.165  -9.821  1.00255.36           C  
ATOM   4396  C   LEU A 747      40.197   2.885  -9.785  1.00255.36           C  
ATOM   4397  O   LEU A 747      41.001   3.734 -10.169  1.00255.36           O  
ATOM   4398  CB  LEU A 747      38.210   3.007 -11.267  1.00255.36           C  
ATOM   4399  CG  LEU A 747      38.006   1.559 -11.763  1.00255.36           C  
ATOM   4400  CD1 LEU A 747      37.493   1.546 -13.213  1.00255.36           C  
ATOM   4401  CD2 LEU A 747      39.253   0.688 -11.573  1.00255.36           C  
ATOM   4402  H   LEU A 747      38.862   5.265  -9.967  1.00  0.00           H  
ATOM   4403  HA  LEU A 747      38.191   2.444  -9.200  1.00  0.00           H  
ATOM   4404  HB3 LEU A 747      38.863   3.543 -11.959  1.00  0.00           H  
ATOM   4405  HB2 LEU A 747      37.247   3.516 -11.338  1.00  0.00           H  
ATOM   4406  HG  LEU A 747      37.218   1.113 -11.154  1.00  0.00           H  
ATOM   4407 HD11 LEU A 747      37.269   0.531 -13.543  1.00  0.00           H  
ATOM   4408 HD12 LEU A 747      36.578   2.131 -13.313  1.00  0.00           H  
ATOM   4409 HD13 LEU A 747      38.232   1.963 -13.898  1.00  0.00           H  
ATOM   4410 HD21 LEU A 747      39.211  -0.170 -12.244  1.00  0.00           H  
ATOM   4411 HD22 LEU A 747      39.984   1.353 -11.991  1.00  0.00           H  
ATOM   4412 HD23 LEU A 747      39.371   0.244 -10.593  1.00  0.00           H  
ATOM   4413  N   ARG A 748      40.591   1.692  -9.301  1.00313.82           N  
ATOM   4414  CA  ARG A 748      41.988   1.401  -9.170  1.00313.82           C  
ATOM   4415  C   ARG A 748      42.599   1.323 -10.529  1.00313.82           C  
ATOM   4416  O   ARG A 748      41.988   0.845 -11.483  1.00313.82           O  
ATOM   4417  CB  ARG A 748      42.277   0.070  -8.456  1.00313.82           C  
ATOM   4418  CG  ARG A 748      43.770  -0.233  -8.319  1.00313.82           C  
ATOM   4419  CD  ARG A 748      44.065  -1.558  -7.611  1.00313.82           C  
ATOM   4420  NE  ARG A 748      43.662  -2.656  -8.531  1.00313.82           N  
ATOM   4421  CZ  ARG A 748      44.532  -3.102  -9.483  1.00313.82           C  
ATOM   4422  NH1 ARG A 748      45.770  -2.538  -9.596  1.00313.82           N  
ATOM   4423  NH2 ARG A 748      44.163  -4.111 -10.325  1.00313.82           N1+
ATOM   4424  H   ARG A 748      39.911   1.011  -8.996  1.00  0.00           H  
ATOM   4425  HA  ARG A 748      42.459   2.204  -8.598  1.00  0.00           H  
ATOM   4426  HB3 ARG A 748      41.775  -0.745  -8.981  1.00  0.00           H  
ATOM   4427  HB2 ARG A 748      41.831   0.103  -7.461  1.00  0.00           H  
ATOM   4428  HG3 ARG A 748      44.295   0.588  -7.829  1.00  0.00           H  
ATOM   4429  HG2 ARG A 748      44.170  -0.349  -9.265  1.00  0.00           H  
ATOM   4430  HD3 ARG A 748      43.488  -1.632  -6.688  1.00  0.00           H  
ATOM   4431  HD2 ARG A 748      45.113  -1.638  -7.323  1.00  0.00           H  
ATOM   4432  HE  ARG A 748      42.729  -3.036  -8.453  1.00  0.00           H  
ATOM   4433 HH12 ARG A 748      45.996  -1.718  -9.053  1.00  0.00           H  
ATOM   4434 HH11 ARG A 748      46.449  -2.894 -10.250  1.00  0.00           H  
ATOM   4435 HH22 ARG A 748      44.797  -4.442 -11.037  1.00  0.00           H  
ATOM   4436 HH21 ARG A 748      43.247  -4.529 -10.247  1.00  0.00           H  
ATOM   4437  N   THR A 749      43.846   1.814 -10.648  1.00242.72           N  
ATOM   4438  CA  THR A 749      44.520   1.780 -11.910  1.00242.72           C  
ATOM   4439  C   THR A 749      45.187   0.451 -12.026  1.00242.72           C  
ATOM   4440  O   THR A 749      45.236  -0.319 -11.068  1.00242.72           O  
ATOM   4441  CB  THR A 749      45.582   2.831 -12.053  1.00242.72           C  
ATOM   4442  OG1 THR A 749      46.077   2.852 -13.384  1.00242.72           O  
ATOM   4443  CG2 THR A 749      46.719   2.523 -11.064  1.00242.72           C  
ATOM   4444  H   THR A 749      44.322   2.205  -9.849  1.00  0.00           H  
ATOM   4445  HA  THR A 749      43.812   1.907 -12.732  1.00  0.00           H  
ATOM   4446  HB  THR A 749      45.157   3.813 -11.841  1.00  0.00           H  
ATOM   4447  HG1 THR A 749      46.654   2.112 -13.511  1.00  0.00           H  
ATOM   4448 HG21 THR A 749      47.463   3.317 -11.127  1.00  0.00           H  
ATOM   4449 HG22 THR A 749      46.358   2.540 -10.035  1.00  0.00           H  
ATOM   4450 HG23 THR A 749      47.277   1.607 -11.181  1.00  0.00           H  
ATOM   4451  N   ASN A 750      45.705   0.143 -13.228  1.00208.59           N  
ATOM   4452  CA  ASN A 750      46.368  -1.107 -13.434  1.00208.59           C  
ATOM   4453  C   ASN A 750      47.718  -1.003 -12.808  1.00208.59           C  
ATOM   4454  O   ASN A 750      48.257   0.086 -12.618  1.00208.59           O  
ATOM   4455  CB  ASN A 750      46.569  -1.468 -14.916  1.00208.59           C  
ATOM   4456  CG  ASN A 750      47.482  -0.419 -15.536  1.00208.59           C  
ATOM   4457  OD1 ASN A 750      47.273   0.781 -15.370  1.00208.59           O  
ATOM   4458  ND2 ASN A 750      48.532  -0.884 -16.265  1.00208.59           N  
ATOM   4459  H   ASN A 750      45.638   0.791 -14.001  1.00  0.00           H  
ATOM   4460  HA  ASN A 750      45.701  -1.860 -13.020  1.00  0.00           H  
ATOM   4461  HB3 ASN A 750      45.615  -1.467 -15.443  1.00  0.00           H  
ATOM   4462  HB2 ASN A 750      46.994  -2.467 -15.030  1.00  0.00           H  
ATOM   4463 HD22 ASN A 750      49.171  -0.228 -16.689  1.00  0.00           H  
ATOM   4464 HD21 ASN A 750      48.697  -1.877 -16.346  1.00  0.00           H  
ATOM   4465  N   PRO A 751      48.250  -2.134 -12.449  1.00 94.91           N  
ATOM   4466  CA  PRO A 751      49.559  -2.171 -11.867  1.00 94.91           C  
ATOM   4467  C   PRO A 751      50.577  -1.984 -12.940  1.00 94.91           C  
ATOM   4468  O   PRO A 751      50.269  -2.236 -14.104  1.00 94.91           O  
ATOM   4469  CD  PRO A 751      47.429  -3.251 -12.017  1.00 94.91           C  
ATOM   4470  CB  PRO A 751      49.663  -3.510 -11.131  1.00 94.91           C  
ATOM   4471  CG  PRO A 751      48.453  -4.325 -11.623  1.00 94.91           C  
ATOM   4472  HA  PRO A 751      49.681  -1.372 -11.131  1.00  0.00           H  
ATOM   4473  HD2 PRO A 751      47.060  -3.661 -12.959  1.00  0.00           H  
ATOM   4474  HD3 PRO A 751      46.488  -3.172 -11.554  1.00  0.00           H  
ATOM   4475  HB3 PRO A 751      49.576  -3.342 -10.057  1.00  0.00           H  
ATOM   4476  HB2 PRO A 751      50.605  -4.034 -11.301  1.00  0.00           H  
ATOM   4477  HG2 PRO A 751      48.744  -4.912 -12.496  1.00  0.00           H  
ATOM   4478  HG3 PRO A 751      48.074  -5.013 -10.868  1.00  0.00           H  
ATOM   4479  N   ASP A 752      51.789  -1.529 -12.574  1.00202.50           N  
ATOM   4480  CA  ASP A 752      52.809  -1.329 -13.557  1.00202.50           C  
ATOM   4481  C   ASP A 752      53.312  -2.682 -13.935  1.00202.50           C  
ATOM   4482  O   ASP A 752      53.136  -3.649 -13.196  1.00202.50           O  
ATOM   4483  CB  ASP A 752      54.004  -0.509 -13.037  1.00202.50           C  
ATOM   4484  CG  ASP A 752      54.856  -0.074 -14.223  1.00202.50           C  
ATOM   4485  OD1 ASP A 752      54.384  -0.218 -15.382  1.00202.50           O  
ATOM   4486  OD2 ASP A 752      55.989   0.421 -13.981  1.00202.50           O1-
ATOM   4487  H   ASP A 752      52.000  -1.344 -11.605  1.00  0.00           H  
ATOM   4488  HA  ASP A 752      52.330  -0.836 -14.407  1.00  0.00           H  
ATOM   4489  HB3 ASP A 752      54.610  -1.068 -12.321  1.00  0.00           H  
ATOM   4490  HB2 ASP A 752      53.653   0.389 -12.529  1.00  0.00           H  
ATOM   4491  N   ALA A 753      53.939  -2.786 -15.120  1.00225.03           N  
ATOM   4492  CA  ALA A 753      54.456  -4.048 -15.551  1.00225.03           C  
ATOM   4493  C   ALA A 753      55.638  -4.353 -14.696  1.00225.03           C  
ATOM   4494  O   ALA A 753      56.312  -3.451 -14.202  1.00225.03           O  
ATOM   4495  CB  ALA A 753      54.920  -4.060 -17.017  1.00225.03           C  
ATOM   4496  H   ALA A 753      54.124  -1.945 -15.657  1.00  0.00           H  
ATOM   4497  HA  ALA A 753      53.694  -4.821 -15.426  1.00  0.00           H  
ATOM   4498  HB1 ALA A 753      55.313  -5.035 -17.308  1.00  0.00           H  
ATOM   4499  HB2 ALA A 753      54.089  -3.832 -17.685  1.00  0.00           H  
ATOM   4500  HB3 ALA A 753      55.699  -3.318 -17.199  1.00  0.00           H  
ATOM   4501  N   ALA A 754      55.905  -5.654 -14.482  1.00204.77           N  
ATOM   4502  CA  ALA A 754      57.026  -6.028 -13.676  1.00204.77           C  
ATOM   4503  C   ALA A 754      58.254  -5.700 -14.454  1.00204.77           C  
ATOM   4504  O   ALA A 754      58.246  -5.710 -15.684  1.00204.77           O  
ATOM   4505  CB  ALA A 754      57.072  -7.527 -13.336  1.00204.77           C  
ATOM   4506  H   ALA A 754      55.340  -6.373 -14.907  1.00  0.00           H  
ATOM   4507  HA  ALA A 754      57.013  -5.464 -12.740  1.00  0.00           H  
ATOM   4508  HB1 ALA A 754      57.939  -7.773 -12.721  1.00  0.00           H  
ATOM   4509  HB2 ALA A 754      56.184  -7.823 -12.777  1.00  0.00           H  
ATOM   4510  HB3 ALA A 754      57.115  -8.145 -14.235  1.00  0.00           H  
ATOM   4511  N   THR A 755      59.347  -5.373 -13.741  1.00105.06           N  
ATOM   4512  CA  THR A 755      60.569  -5.051 -14.410  1.00105.06           C  
ATOM   4513  C   THR A 755      61.148  -6.346 -14.968  1.00105.06           C  
ATOM   4514  O   THR A 755      62.358  -6.614 -14.736  1.00105.06           O  
ATOM   4515  CB  THR A 755      61.587  -4.421 -13.501  1.00105.06           C  
ATOM   4516  OG1 THR A 755      62.771  -4.116 -14.224  1.00105.06           O  
ATOM   4517  CG2 THR A 755      61.892  -5.377 -12.334  1.00105.06           C  
ATOM   4518  OXT THR A 755      60.384  -7.084 -15.644  1.00105.06           O1-
ATOM   4519  H   THR A 755      59.322  -5.370 -12.733  1.00  0.00           H  
ATOM   4520  HA  THR A 755      60.376  -4.366 -15.239  1.00  0.00           H  
ATOM   4521  HB  THR A 755      61.181  -3.488 -13.108  1.00  0.00           H  
ATOM   4522  HG1 THR A 755      63.085  -4.939 -14.580  1.00  0.00           H  
ATOM   4523 HG21 THR A 755      62.349  -4.789 -11.537  1.00  0.00           H  
ATOM   4524 HG22 THR A 755      61.005  -5.822 -11.885  1.00  0.00           H  
ATOM   4525 HG23 THR A 755      62.615  -6.171 -12.507  1.00  0.00           H  
CONECT  631  644
CONECT 1248 2831
CONECT 1571 1584
CONECT 2831 1248
CONECT  644  631
CONECT 1584 1571
ENDMDL
END   
