# Supplementary material for: Ligand-guided homology modelling of the GABAB2 subunit of the GABAB receptor
Source: PLoS One. 2017 Mar 21;12(3):e0173889. doi: 10.1371/journal.pone.0173889 (PMC5360267; doi:10.1371/journal.pone.0173889)
Supplement: S2 Model — Cluster 1 based model 2. Template 4oo9. (PDB) [file pone.0173889.s005.pdb]

REMARK   4      COMPLIES WITH FORMAT V. 3.0, 1-DEC-2006
REMARK 888
REMARK 888 WRITTEN BY MAESTRO (A PRODUCT OF SCHRODINGER, LLC)
TITLE     c1_m2_4oo9
HELIX    1   1 TYR A  482  ASN A  503  1
HELIX    2   2 LYS A  510  LYS A  513  1
HELIX    3   3 MET A  519  LEU A  536  1
HELIX    4   4 THR A  551  VAL A  585  1
HELIX    5   5 ASP A  594  VAL A  618  1
HELIX    6   6 THR A  654  TYR A  663  1
HELIX    7   7 GLY A  665  ASN A  680  1
HELIX    8   8 ASP A  688  MET A  702  1
HELIX    9   9 ALA A  707  SER A  710  1
HELIX   10  10 GLN A  720  THR A  749  1
TURN     1   1 LYS A 476  LEU A 481
TURN     2   2 ILE A 504  GLN A 509
TURN     3   3 MET A 514  TYR A 518
TURN     4   4 PHE A 537  GLU A 550
TURN     5   5 LYS A 586  LYS A 593
TURN     6   6 ASP A 619  MET A 653
TURN     7   7 LYS A 664  LYS A 664
TURN     8   8 VAL A 681  ASN A 687
TURN     9   9 CYS A 703  GLY A 706
TURN    10  10 PHE A 711  VAL A 719
TURN    11  11 ASN A 750  THR A 755
SEQRES   1 A  242  LYS ILE SER LEU PRO LEU TYR SER ILE LEU SER ALA LEU
SEQRES   2 A  242  THR ILE LEU GLY MET ILE MET ALA SER ALA PHE LEU PHE
SEQRES   3 A  242  PHE ASN ILE LYS ASN ARG ASN GLN LYS LEU ILE LYS MET
SEQRES   4 A  242  SER SER PRO TYR MET ASN ASN LEU ILE ILE LEU GLY GLY
SEQRES   5 A  242  MET LEU SER TYR ALA SER ILE PHE LEU PHE PHE GLU THR
SEQRES   6 A  242  LEU CYS THR VAL ARG THR TRP ILE LEU THR VAL GLY TYR
SEQRES   7 A  242  THR THR ALA PHE GLY ALA MET PHE ALA LYS THR TRP ARG
SEQRES   8 A  242  VAL HIS ALA ILE PHE LYS ASN VAL LYS MET LYS LYS LYS
SEQRES   9 A  242  ILE ILE LYS ASP GLN LYS LEU LEU VAL ILE VAL GLY GLY
SEQRES  10 A  242  MET LEU LEU ILE ASP LEU CYS ILE LEU ILE CYS TRP GLN
SEQRES  11 A  242  ALA VAL ASP HIS CYS GLU ASN THR HIS MET THR ILE TRP
SEQRES  12 A  242  LEU GLY ILE VAL TYR ALA TYR LYS GLY LEU LEU MET LEU
SEQRES  13 A  242  PHE GLY CYS PHE LEU ALA TRP GLU THR ARG ASN VAL SER
SEQRES  14 A  242  ILE PRO ALA LEU ASN ASP SER LYS TYR ILE GLY MET SER
SEQRES  15 A  242  VAL TYR ASN VAL GLY ILE MET CYS ILE ILE GLY ALA ALA
SEQRES  16 A  242  VAL SER PHE LEU THR ARG ASP GLN PRO ASN VAL GLN PHE
SEQRES  17 A  242  CYS ILE VAL ALA LEU VAL ILE ILE PHE CYS SER THR ILE
SEQRES  18 A  242  THR LEU CYS LEU VAL PHE VAL PRO LYS LEU ILE THR LEU
SEQRES  19 A  242  ARG THR ASN PRO ASP ALA ALA THR
SSBOND   1 CYS A  553    CYS A  648                          1555   1555  2.02
MODEL        1
ATOM      1  N   LYS A 476     -37.746  -4.118  59.338  1.00 79.35           N1+
ATOM      2  CA  LYS A 476     -38.213  -4.540  60.678  1.00 79.35           C  
ATOM      3  C   LYS A 476     -37.093  -4.492  61.660  1.00 79.35           C  
ATOM      4  O   LYS A 476     -36.252  -3.596  61.619  1.00 79.35           O  
ATOM      5  CB  LYS A 476     -38.758  -5.978  60.626  1.00 79.35           C  
ATOM      6  CG  LYS A 476     -37.705  -7.016  60.232  1.00 79.35           C  
ATOM      7  CD  LYS A 476     -38.146  -8.461  60.477  1.00 79.35           C  
ATOM      8  CE  LYS A 476     -38.212  -8.838  61.958  1.00 79.35           C  
ATOM      9  NZ  LYS A 476     -38.645 -10.245  62.105  1.00 79.35           N1+
ATOM     10  H1  LYS A 476     -37.357  -3.188  59.409  1.00  0.00           H  
ATOM     11  H2  LYS A 476     -37.025  -4.750  59.020  1.00  0.00           H  
ATOM     12  H3  LYS A 476     -38.517  -4.117  58.686  1.00  0.00           H  
ATOM     13  HA  LYS A 476     -38.995  -3.854  61.005  1.00  0.00           H  
ATOM     14  HB3 LYS A 476     -39.571  -6.020  59.899  1.00  0.00           H  
ATOM     15  HB2 LYS A 476     -39.245  -6.228  61.569  1.00  0.00           H  
ATOM     16  HG3 LYS A 476     -36.720  -6.883  60.612  1.00  0.00           H  
ATOM     17  HG2 LYS A 476     -37.555  -6.914  59.156  1.00  0.00           H  
ATOM     18  HD3 LYS A 476     -37.466  -9.135  59.952  1.00  0.00           H  
ATOM     19  HD2 LYS A 476     -39.125  -8.611  60.020  1.00  0.00           H  
ATOM     20  HE3 LYS A 476     -38.786  -8.148  62.576  1.00  0.00           H  
ATOM     21  HE2 LYS A 476     -37.159  -8.971  62.098  1.00  0.00           H  
ATOM     22  HZ1 LYS A 476     -38.074 -10.839  61.520  1.00  0.00           H  
ATOM     23  HZ2 LYS A 476     -38.545 -10.531  63.069  1.00  0.00           H  
ATOM     24  HZ3 LYS A 476     -39.613 -10.334  61.829  1.00  0.00           H  
ATOM     25  N   ILE A 477     -37.069  -5.463  62.590  1.00 83.65           N  
ATOM     26  CA  ILE A 477     -36.026  -5.507  63.568  1.00 83.65           C  
ATOM     27  C   ILE A 477     -34.747  -5.755  62.844  1.00 83.65           C  
ATOM     28  O   ILE A 477     -33.725  -5.137  63.137  1.00 83.65           O  
ATOM     29  CB  ILE A 477     -36.213  -6.597  64.586  1.00 83.65           C  
ATOM     30  CG1 ILE A 477     -36.184  -7.984  63.924  1.00 83.65           C  
ATOM     31  CG2 ILE A 477     -37.510  -6.303  65.358  1.00 83.65           C  
ATOM     32  CD1 ILE A 477     -36.065  -9.133  64.924  1.00 83.65           C  
ATOM     33  H   ILE A 477     -37.790  -6.168  62.613  1.00  0.00           H  
ATOM     34  HA  ILE A 477     -35.963  -4.543  64.079  1.00  0.00           H  
ATOM     35  HB  ILE A 477     -35.385  -6.543  65.296  1.00  0.00           H  
ATOM     36 HG13 ILE A 477     -35.531  -8.316  63.138  1.00  0.00           H  
ATOM     37 HG12 ILE A 477     -37.225  -8.030  63.783  1.00  0.00           H  
ATOM     38 HG21 ILE A 477     -37.651  -7.002  66.181  1.00  0.00           H  
ATOM     39 HG22 ILE A 477     -37.483  -5.306  65.800  1.00  0.00           H  
ATOM     40 HG23 ILE A 477     -38.401  -6.355  64.732  1.00  0.00           H  
ATOM     41 HD11 ILE A 477     -36.232 -10.093  64.435  1.00  0.00           H  
ATOM     42 HD12 ILE A 477     -35.067  -9.160  65.364  1.00  0.00           H  
ATOM     43 HD13 ILE A 477     -36.783  -9.056  65.740  1.00  0.00           H  
ATOM     44  N   SER A 478     -34.784  -6.666  61.855  1.00130.86           N  
ATOM     45  CA  SER A 478     -33.603  -6.985  61.114  1.00130.86           C  
ATOM     46  C   SER A 478     -33.266  -5.787  60.294  1.00130.86           C  
ATOM     47  O   SER A 478     -34.049  -4.843  60.208  1.00130.86           O  
ATOM     48  CB  SER A 478     -33.779  -8.175  60.154  1.00130.86           C  
ATOM     49  OG  SER A 478     -34.059  -9.358  60.888  1.00130.86           O  
ATOM     50  H   SER A 478     -35.640  -7.154  61.643  1.00  0.00           H  
ATOM     51  HA  SER A 478     -32.779  -7.196  61.800  1.00  0.00           H  
ATOM     52  HB3 SER A 478     -32.880  -8.355  59.562  1.00  0.00           H  
ATOM     53  HB2 SER A 478     -34.596  -7.997  59.453  1.00  0.00           H  
ATOM     54  HG  SER A 478     -33.310  -9.564  61.427  1.00  0.00           H  
ATOM     55  N   LEU A 479     -32.054  -5.785  59.704  1.00 97.92           N  
ATOM     56  CA  LEU A 479     -31.618  -4.676  58.908  1.00 97.92           C  
ATOM     57  C   LEU A 479     -32.278  -4.762  57.566  1.00 97.92           C  
ATOM     58  O   LEU A 479     -32.519  -5.839  57.024  1.00 97.92           O  
ATOM     59  CB  LEU A 479     -30.097  -4.644  58.687  1.00 97.92           C  
ATOM     60  CG  LEU A 479     -29.294  -4.505  59.994  1.00 97.92           C  
ATOM     61  CD1 LEU A 479     -29.595  -3.171  60.697  1.00 97.92           C  
ATOM     62  CD2 LEU A 479     -29.495  -5.724  60.908  1.00 97.92           C  
ATOM     63  H   LEU A 479     -31.432  -6.572  59.815  1.00  0.00           H  
ATOM     64  HA  LEU A 479     -31.816  -3.810  59.525  1.00  0.00           H  
ATOM     65  HB3 LEU A 479     -29.951  -3.722  58.155  1.00  0.00           H  
ATOM     66  HB2 LEU A 479     -29.740  -5.475  58.076  1.00  0.00           H  
ATOM     67  HG  LEU A 479     -28.243  -4.486  59.702  1.00  0.00           H  
ATOM     68 HD11 LEU A 479     -28.870  -2.993  61.492  1.00  0.00           H  
ATOM     69 HD12 LEU A 479     -29.530  -2.327  60.009  1.00  0.00           H  
ATOM     70 HD13 LEU A 479     -30.578  -3.155  61.167  1.00  0.00           H  
ATOM     71 HD21 LEU A 479     -28.653  -5.805  61.596  1.00  0.00           H  
ATOM     72 HD22 LEU A 479     -30.378  -5.642  61.541  1.00  0.00           H  
ATOM     73 HD23 LEU A 479     -29.531  -6.659  60.348  1.00  0.00           H  
ATOM     74  N   PRO A 480     -32.612  -3.603  57.070  1.00126.53           N  
ATOM     75  CA  PRO A 480     -33.248  -3.471  55.782  1.00126.53           C  
ATOM     76  C   PRO A 480     -32.339  -3.656  54.604  1.00126.53           C  
ATOM     77  O   PRO A 480     -32.843  -3.679  53.483  1.00126.53           O  
ATOM     78  CD  PRO A 480     -33.042  -2.559  57.988  1.00126.53           C  
ATOM     79  CB  PRO A 480     -33.912  -2.095  55.778  1.00126.53           C  
ATOM     80  CG  PRO A 480     -34.162  -1.800  57.264  1.00126.53           C  
ATOM     81  HA  PRO A 480     -34.042  -4.218  55.708  1.00  0.00           H  
ATOM     82  HD2 PRO A 480     -32.204  -1.892  58.199  1.00  0.00           H  
ATOM     83  HD3 PRO A 480     -33.495  -2.867  58.926  1.00  0.00           H  
ATOM     84  HB3 PRO A 480     -34.828  -2.071  55.187  1.00  0.00           H  
ATOM     85  HB2 PRO A 480     -33.238  -1.337  55.374  1.00  0.00           H  
ATOM     86  HG2 PRO A 480     -34.170  -0.734  57.493  1.00  0.00           H  
ATOM     87  HG3 PRO A 480     -35.130  -2.211  57.553  1.00  0.00           H  
ATOM     88  N   LEU A 481     -31.015  -3.774  54.811  1.00 83.98           N  
ATOM     89  CA  LEU A 481     -30.100  -3.790  53.702  1.00 83.98           C  
ATOM     90  C   LEU A 481     -30.351  -4.942  52.775  1.00 83.98           C  
ATOM     91  O   LEU A 481     -30.356  -4.765  51.559  1.00 83.98           O  
ATOM     92  CB  LEU A 481     -28.628  -3.866  54.141  1.00 83.98           C  
ATOM     93  CG  LEU A 481     -28.140  -2.605  54.877  1.00 83.98           C  
ATOM     94  CD1 LEU A 481     -28.886  -2.401  56.205  1.00 83.98           C  
ATOM     95  CD2 LEU A 481     -26.612  -2.613  55.042  1.00 83.98           C  
ATOM     96  H   LEU A 481     -30.641  -3.748  55.748  1.00  0.00           H  
ATOM     97  HA  LEU A 481     -30.225  -2.856  53.155  1.00  0.00           H  
ATOM     98  HB3 LEU A 481     -27.999  -4.011  53.261  1.00  0.00           H  
ATOM     99  HB2 LEU A 481     -28.463  -4.744  54.769  1.00  0.00           H  
ATOM    100  HG  LEU A 481     -28.370  -1.746  54.245  1.00  0.00           H  
ATOM    101 HD11 LEU A 481     -28.421  -1.592  56.768  1.00  0.00           H  
ATOM    102 HD12 LEU A 481     -29.938  -2.138  56.155  1.00  0.00           H  
ATOM    103 HD13 LEU A 481     -28.689  -3.309  56.756  1.00  0.00           H  
ATOM    104 HD21 LEU A 481     -26.267  -1.691  55.510  1.00  0.00           H  
ATOM    105 HD22 LEU A 481     -26.291  -3.441  55.675  1.00  0.00           H  
ATOM    106 HD23 LEU A 481     -26.089  -2.704  54.100  1.00  0.00           H  
ATOM    107  N   TYR A 482     -30.575  -6.156  53.306  1.00 43.28           N  
ATOM    108  CA  TYR A 482     -30.749  -7.287  52.438  1.00 43.28           C  
ATOM    109  C   TYR A 482     -31.983  -7.122  51.608  1.00 43.28           C  
ATOM    110  O   TYR A 482     -31.982  -7.441  50.420  1.00 43.28           O  
ATOM    111  CB  TYR A 482     -30.866  -8.624  53.194  1.00 43.28           C  
ATOM    112  CG  TYR A 482     -31.106  -9.684  52.172  1.00 43.28           C  
ATOM    113  CD1 TYR A 482     -30.053 -10.324  51.559  1.00 43.28           C  
ATOM    114  CD2 TYR A 482     -32.391 -10.031  51.820  1.00 43.28           C  
ATOM    115  CE1 TYR A 482     -30.281 -11.296  50.614  1.00 43.28           C  
ATOM    116  CE2 TYR A 482     -32.626 -11.002  50.876  1.00 43.28           C  
ATOM    117  CZ  TYR A 482     -31.568 -11.636  50.272  1.00 43.28           C  
ATOM    118  OH  TYR A 482     -31.804 -12.633  49.302  1.00 43.28           O  
ATOM    119  H   TYR A 482     -30.579  -6.288  54.307  1.00  0.00           H  
ATOM    120  HA  TYR A 482     -29.885  -7.347  51.770  1.00  0.00           H  
ATOM    121  HB3 TYR A 482     -31.679  -8.605  53.922  1.00  0.00           H  
ATOM    122  HB2 TYR A 482     -29.950  -8.834  53.748  1.00  0.00           H  
ATOM    123  HD1 TYR A 482     -29.090 -10.218  52.024  1.00  0.00           H  
ATOM    124  HD2 TYR A 482     -33.236  -9.553  52.294  1.00  0.00           H  
ATOM    125  HE1 TYR A 482     -29.446 -11.831  50.185  1.00  0.00           H  
ATOM    126  HE2 TYR A 482     -33.640 -11.265  50.611  1.00  0.00           H  
ATOM    127  HH  TYR A 482     -31.007 -13.006  48.955  1.00  0.00           H  
ATOM    128  N   SER A 483     -33.076  -6.628  52.215  1.00 67.72           N  
ATOM    129  CA  SER A 483     -34.333  -6.512  51.531  1.00 67.72           C  
ATOM    130  C   SER A 483     -34.224  -5.554  50.381  1.00 67.72           C  
ATOM    131  O   SER A 483     -34.771  -5.813  49.311  1.00 67.72           O  
ATOM    132  CB  SER A 483     -35.457  -6.004  52.449  1.00 67.72           C  
ATOM    133  OG  SER A 483     -36.674  -5.911  51.724  1.00 67.72           O  
ATOM    134  H   SER A 483     -33.026  -6.356  53.186  1.00  0.00           H  
ATOM    135  HA  SER A 483     -34.610  -7.496  51.147  1.00  0.00           H  
ATOM    136  HB3 SER A 483     -35.218  -5.028  52.876  1.00  0.00           H  
ATOM    137  HB2 SER A 483     -35.601  -6.690  53.284  1.00  0.00           H  
ATOM    138  HG  SER A 483     -36.562  -5.296  51.015  1.00  0.00           H  
ATOM    139  N   ILE A 484     -33.516  -4.426  50.568  1.00 82.41           N  
ATOM    140  CA  ILE A 484     -33.426  -3.434  49.531  1.00 82.41           C  
ATOM    141  C   ILE A 484     -32.706  -4.017  48.355  1.00 82.41           C  
ATOM    142  O   ILE A 484     -33.122  -3.846  47.212  1.00 82.41           O  
ATOM    143  CB  ILE A 484     -32.694  -2.193  49.954  1.00 82.41           C  
ATOM    144  CG1 ILE A 484     -31.224  -2.503  50.275  1.00 82.41           C  
ATOM    145  CG2 ILE A 484     -33.464  -1.569  51.130  1.00 82.41           C  
ATOM    146  CD1 ILE A 484     -30.356  -1.254  50.416  1.00 82.41           C  
ATOM    147  H   ILE A 484     -33.075  -4.243  51.460  1.00  0.00           H  
ATOM    148  HA  ILE A 484     -34.435  -3.161  49.212  1.00  0.00           H  
ATOM    149  HB  ILE A 484     -32.728  -1.488  49.121  1.00  0.00           H  
ATOM    150 HG13 ILE A 484     -30.569  -3.095  49.660  1.00  0.00           H  
ATOM    151 HG12 ILE A 484     -31.293  -2.832  51.291  1.00  0.00           H  
ATOM    152 HG21 ILE A 484     -33.114  -1.869  52.105  1.00  0.00           H  
ATOM    153 HG22 ILE A 484     -33.331  -0.487  51.109  1.00  0.00           H  
ATOM    154 HG23 ILE A 484     -34.539  -1.746  51.076  1.00  0.00           H  
ATOM    155 HD11 ILE A 484     -29.357  -1.512  50.770  1.00  0.00           H  
ATOM    156 HD12 ILE A 484     -30.247  -0.744  49.459  1.00  0.00           H  
ATOM    157 HD13 ILE A 484     -30.782  -0.545  51.126  1.00  0.00           H  
ATOM    158  N   LEU A 485     -31.623  -4.764  48.622  1.00111.14           N  
ATOM    159  CA  LEU A 485     -30.778  -5.342  47.618  1.00111.14           C  
ATOM    160  C   LEU A 485     -31.602  -6.217  46.731  1.00111.14           C  
ATOM    161  O   LEU A 485     -31.443  -6.188  45.511  1.00111.14           O  
ATOM    162  CB  LEU A 485     -29.662  -6.166  48.308  1.00111.14           C  
ATOM    163  CG  LEU A 485     -28.785  -7.104  47.452  1.00111.14           C  
ATOM    164  CD1 LEU A 485     -27.572  -7.582  48.266  1.00111.14           C  
ATOM    165  CD2 LEU A 485     -29.576  -8.326  46.952  1.00111.14           C  
ATOM    166  H   LEU A 485     -31.353  -4.890  49.589  1.00  0.00           H  
ATOM    167  HA  LEU A 485     -30.330  -4.547  47.018  1.00  0.00           H  
ATOM    168  HB3 LEU A 485     -30.074  -6.743  49.130  1.00  0.00           H  
ATOM    169  HB2 LEU A 485     -29.004  -5.446  48.797  1.00  0.00           H  
ATOM    170  HG  LEU A 485     -28.290  -6.484  46.729  1.00  0.00           H  
ATOM    171 HD11 LEU A 485     -26.936  -8.307  47.781  1.00  0.00           H  
ATOM    172 HD12 LEU A 485     -26.936  -6.742  48.544  1.00  0.00           H  
ATOM    173 HD13 LEU A 485     -28.029  -7.896  49.180  1.00  0.00           H  
ATOM    174 HD21 LEU A 485     -29.116  -9.302  47.099  1.00  0.00           H  
ATOM    175 HD22 LEU A 485     -30.321  -8.489  47.730  1.00  0.00           H  
ATOM    176 HD23 LEU A 485     -30.220  -8.351  46.103  1.00  0.00           H  
ATOM    177  N   SER A 486     -32.500  -7.026  47.317  1.00 68.95           N  
ATOM    178  CA  SER A 486     -33.301  -7.921  46.535  1.00 68.95           C  
ATOM    179  C   SER A 486     -34.229  -7.136  45.659  1.00 68.95           C  
ATOM    180  O   SER A 486     -34.383  -7.433  44.476  1.00 68.95           O  
ATOM    181  CB  SER A 486     -34.158  -8.859  47.402  1.00 68.95           C  
ATOM    182  OG  SER A 486     -34.929  -9.721  46.578  1.00 68.95           O  
ATOM    183  H   SER A 486     -32.595  -7.030  48.324  1.00  0.00           H  
ATOM    184  HA  SER A 486     -32.625  -8.594  46.023  1.00  0.00           H  
ATOM    185  HB3 SER A 486     -34.823  -8.304  48.065  1.00  0.00           H  
ATOM    186  HB2 SER A 486     -33.516  -9.470  48.038  1.00  0.00           H  
ATOM    187  HG  SER A 486     -35.578  -9.207  46.121  1.00  0.00           H  
ATOM    188  N   ALA A 487     -34.870  -6.092  46.213  1.00 21.81           N  
ATOM    189  CA  ALA A 487     -35.810  -5.343  45.432  1.00 21.81           C  
ATOM    190  C   ALA A 487     -35.080  -4.731  44.284  1.00 21.81           C  
ATOM    191  O   ALA A 487     -35.555  -4.748  43.149  1.00 21.81           O  
ATOM    192  CB  ALA A 487     -36.466  -4.199  46.224  1.00 21.81           C  
ATOM    193  H   ALA A 487     -34.719  -5.848  47.183  1.00  0.00           H  
ATOM    194  HA  ALA A 487     -36.643  -5.988  45.186  1.00  0.00           H  
ATOM    195  HB1 ALA A 487     -37.192  -3.658  45.615  1.00  0.00           H  
ATOM    196  HB2 ALA A 487     -36.999  -4.589  47.092  1.00  0.00           H  
ATOM    197  HB3 ALA A 487     -35.737  -3.477  46.594  1.00  0.00           H  
ATOM    198  N   LEU A 488     -33.883  -4.184  44.549  1.00 86.69           N  
ATOM    199  CA  LEU A 488     -33.155  -3.569  43.485  1.00 86.69           C  
ATOM    200  C   LEU A 488     -32.814  -4.592  42.448  1.00 86.69           C  
ATOM    201  O   LEU A 488     -32.951  -4.324  41.256  1.00 86.69           O  
ATOM    202  CB  LEU A 488     -31.861  -2.864  43.934  1.00 86.69           C  
ATOM    203  CG  LEU A 488     -32.073  -1.460  44.537  1.00 86.69           C  
ATOM    204  CD1 LEU A 488     -32.898  -1.494  45.830  1.00 86.69           C  
ATOM    205  CD2 LEU A 488     -30.732  -0.728  44.701  1.00 86.69           C  
ATOM    206  H   LEU A 488     -33.511  -4.172  45.492  1.00  0.00           H  
ATOM    207  HA  LEU A 488     -33.799  -2.821  43.015  1.00  0.00           H  
ATOM    208  HB3 LEU A 488     -31.508  -2.387  43.056  1.00  0.00           H  
ATOM    209  HB2 LEU A 488     -31.126  -3.483  44.453  1.00  0.00           H  
ATOM    210  HG  LEU A 488     -32.666  -0.875  43.830  1.00  0.00           H  
ATOM    211 HD11 LEU A 488     -33.194  -0.473  46.073  1.00  0.00           H  
ATOM    212 HD12 LEU A 488     -33.835  -2.037  45.772  1.00  0.00           H  
ATOM    213 HD13 LEU A 488     -32.265  -1.788  46.662  1.00  0.00           H  
ATOM    214 HD21 LEU A 488     -30.879   0.271  45.113  1.00  0.00           H  
ATOM    215 HD22 LEU A 488     -30.067  -1.269  45.375  1.00  0.00           H  
ATOM    216 HD23 LEU A 488     -30.216  -0.612  43.747  1.00  0.00           H  
ATOM    217  N   THR A 489     -32.370  -5.798  42.855  1.00112.91           N  
ATOM    218  CA  THR A 489     -32.007  -6.771  41.862  1.00112.91           C  
ATOM    219  C   THR A 489     -33.201  -7.213  41.086  1.00112.91           C  
ATOM    220  O   THR A 489     -33.113  -7.405  39.876  1.00112.91           O  
ATOM    221  CB  THR A 489     -31.385  -8.036  42.374  1.00112.91           C  
ATOM    222  OG1 THR A 489     -30.988  -8.832  41.269  1.00112.91           O  
ATOM    223  CG2 THR A 489     -32.382  -8.820  43.238  1.00112.91           C  
ATOM    224  H   THR A 489     -32.248  -6.007  43.838  1.00  0.00           H  
ATOM    225  HA  THR A 489     -31.325  -6.325  41.169  1.00  0.00           H  
ATOM    226  HB  THR A 489     -30.354  -8.011  42.482  1.00  0.00           H  
ATOM    227  HG1 THR A 489     -31.758  -9.054  40.767  1.00  0.00           H  
ATOM    228 HG21 THR A 489     -31.870  -9.726  43.560  1.00  0.00           H  
ATOM    229 HG22 THR A 489     -32.397  -8.260  44.129  1.00  0.00           H  
ATOM    230 HG23 THR A 489     -33.301  -9.206  42.834  1.00  0.00           H  
ATOM    231  N   ILE A 490     -34.345  -7.414  41.766  1.00 83.21           N  
ATOM    232  CA  ILE A 490     -35.507  -7.919  41.094  1.00 83.21           C  
ATOM    233  C   ILE A 490     -35.972  -6.922  40.085  1.00 83.21           C  
ATOM    234  O   ILE A 490     -36.307  -7.276  38.956  1.00 83.21           O  
ATOM    235  CB  ILE A 490     -36.647  -8.218  42.025  1.00 83.21           C  
ATOM    236  CG1 ILE A 490     -37.142  -6.941  42.719  1.00 83.21           C  
ATOM    237  CG2 ILE A 490     -36.181  -9.311  43.001  1.00 83.21           C  
ATOM    238  CD1 ILE A 490     -38.463  -7.126  43.464  1.00 83.21           C  
ATOM    239  H   ILE A 490     -34.378  -7.269  42.769  1.00  0.00           H  
ATOM    240  HA  ILE A 490     -35.237  -8.839  40.570  1.00  0.00           H  
ATOM    241  HB  ILE A 490     -37.478  -8.624  41.444  1.00  0.00           H  
ATOM    242 HG13 ILE A 490     -37.401  -6.058  42.160  1.00  0.00           H  
ATOM    243 HG12 ILE A 490     -36.381  -6.800  43.431  1.00  0.00           H  
ATOM    244 HG21 ILE A 490     -36.904  -9.470  43.799  1.00  0.00           H  
ATOM    245 HG22 ILE A 490     -36.135 -10.257  42.461  1.00  0.00           H  
ATOM    246 HG23 ILE A 490     -35.223  -9.232  43.466  1.00  0.00           H  
ATOM    247 HD11 ILE A 490     -38.766  -6.198  43.950  1.00  0.00           H  
ATOM    248 HD12 ILE A 490     -39.262  -7.413  42.780  1.00  0.00           H  
ATOM    249 HD13 ILE A 490     -38.397  -7.886  44.241  1.00  0.00           H  
ATOM    250  N   LEU A 491     -35.987  -5.635  40.466  1.00 81.21           N  
ATOM    251  CA  LEU A 491     -36.461  -4.608  39.589  1.00 81.21           C  
ATOM    252  C   LEU A 491     -35.565  -4.596  38.391  1.00 81.21           C  
ATOM    253  O   LEU A 491     -36.030  -4.454  37.261  1.00 81.21           O  
ATOM    254  CB  LEU A 491     -36.410  -3.227  40.275  1.00 81.21           C  
ATOM    255  CG  LEU A 491     -37.088  -2.048  39.542  1.00 81.21           C  
ATOM    256  CD1 LEU A 491     -36.943  -0.756  40.363  1.00 81.21           C  
ATOM    257  CD2 LEU A 491     -36.593  -1.861  38.097  1.00 81.21           C  
ATOM    258  H   LEU A 491     -35.699  -5.382  41.404  1.00  0.00           H  
ATOM    259  HA  LEU A 491     -37.486  -4.828  39.290  1.00  0.00           H  
ATOM    260  HB3 LEU A 491     -35.374  -2.964  40.497  1.00  0.00           H  
ATOM    261  HB2 LEU A 491     -36.890  -3.321  41.250  1.00  0.00           H  
ATOM    262  HG  LEU A 491     -38.156  -2.265  39.486  1.00  0.00           H  
ATOM    263 HD11 LEU A 491     -37.489   0.069  39.903  1.00  0.00           H  
ATOM    264 HD12 LEU A 491     -37.335  -0.884  41.372  1.00  0.00           H  
ATOM    265 HD13 LEU A 491     -35.898  -0.458  40.448  1.00  0.00           H  
ATOM    266 HD21 LEU A 491     -36.790  -0.835  37.785  1.00  0.00           H  
ATOM    267 HD22 LEU A 491     -35.517  -1.985  37.976  1.00  0.00           H  
ATOM    268 HD23 LEU A 491     -37.169  -2.446  37.384  1.00  0.00           H  
ATOM    269  N   GLY A 492     -34.244  -4.746  38.613  1.00 21.91           N  
ATOM    270  CA  GLY A 492     -33.288  -4.696  37.545  1.00 21.91           C  
ATOM    271  C   GLY A 492     -33.493  -5.832  36.591  1.00 21.91           C  
ATOM    272  O   GLY A 492     -33.387  -5.656  35.378  1.00 21.91           O  
ATOM    273  H   GLY A 492     -33.904  -4.851  39.561  1.00  0.00           H  
ATOM    274  HA3 GLY A 492     -32.327  -4.818  38.009  1.00  0.00           H  
ATOM    275  HA2 GLY A 492     -33.307  -3.732  37.034  1.00  0.00           H  
ATOM    276  N   MET A 493     -33.770  -7.039  37.115  1.00 91.76           N  
ATOM    277  CA  MET A 493     -33.917  -8.195  36.277  1.00 91.76           C  
ATOM    278  C   MET A 493     -35.095  -8.002  35.379  1.00 91.76           C  
ATOM    279  O   MET A 493     -35.043  -8.322  34.192  1.00 91.76           O  
ATOM    280  CB  MET A 493     -34.140  -9.483  37.090  1.00 91.76           C  
ATOM    281  CG  MET A 493     -34.086 -10.760  36.251  1.00 91.76           C  
ATOM    282  SD  MET A 493     -34.254 -12.294  37.213  1.00 91.76           S  
ATOM    283  CE  MET A 493     -34.089 -13.401  35.783  1.00 91.76           C  
ATOM    284  H   MET A 493     -33.825  -7.151  38.120  1.00  0.00           H  
ATOM    285  HA  MET A 493     -33.013  -8.306  35.674  1.00  0.00           H  
ATOM    286  HB3 MET A 493     -35.084  -9.440  37.637  1.00  0.00           H  
ATOM    287  HB2 MET A 493     -33.363  -9.547  37.853  1.00  0.00           H  
ATOM    288  HG3 MET A 493     -33.139 -10.796  35.711  1.00  0.00           H  
ATOM    289  HG2 MET A 493     -34.879 -10.757  35.503  1.00  0.00           H  
ATOM    290  HE1 MET A 493     -35.018 -13.962  35.682  1.00  0.00           H  
ATOM    291  HE2 MET A 493     -33.963 -12.858  34.849  1.00  0.00           H  
ATOM    292  HE3 MET A 493     -33.308 -14.135  35.973  1.00  0.00           H  
ATOM    293  N   ILE A 494     -36.192  -7.453  35.927  1.00 22.42           N  
ATOM    294  CA  ILE A 494     -37.388  -7.266  35.160  1.00 22.42           C  
ATOM    295  C   ILE A 494     -37.087  -6.314  34.050  1.00 22.42           C  
ATOM    296  O   ILE A 494     -37.471  -6.542  32.904  1.00 22.42           O  
ATOM    297  CB  ILE A 494     -38.497  -6.659  35.969  1.00 22.42           C  
ATOM    298  CG1 ILE A 494     -38.873  -7.577  37.144  1.00 22.42           C  
ATOM    299  CG2 ILE A 494     -39.668  -6.357  35.020  1.00 22.42           C  
ATOM    300  CD1 ILE A 494     -39.769  -6.900  38.181  1.00 22.42           C  
ATOM    301  H   ILE A 494     -36.194  -7.198  36.907  1.00  0.00           H  
ATOM    302  HA  ILE A 494     -37.707  -8.226  34.746  1.00  0.00           H  
ATOM    303  HB  ILE A 494     -38.164  -5.714  36.401  1.00  0.00           H  
ATOM    304 HG13 ILE A 494     -38.019  -8.031  37.624  1.00  0.00           H  
ATOM    305 HG12 ILE A 494     -39.415  -8.434  36.742  1.00  0.00           H  
ATOM    306 HG21 ILE A 494     -40.571  -6.129  35.583  1.00  0.00           H  
ATOM    307 HG22 ILE A 494     -39.513  -5.482  34.388  1.00  0.00           H  
ATOM    308 HG23 ILE A 494     -39.909  -7.209  34.383  1.00  0.00           H  
ATOM    309 HD11 ILE A 494     -39.953  -7.570  39.021  1.00  0.00           H  
ATOM    310 HD12 ILE A 494     -39.305  -5.999  38.578  1.00  0.00           H  
ATOM    311 HD13 ILE A 494     -40.739  -6.624  37.769  1.00  0.00           H  
ATOM    312  N   MET A 495     -36.373  -5.218  34.366  1.00 93.15           N  
ATOM    313  CA  MET A 495     -36.094  -4.214  33.384  1.00 93.15           C  
ATOM    314  C   MET A 495     -35.258  -4.804  32.291  1.00 93.15           C  
ATOM    315  O   MET A 495     -35.516  -4.573  31.111  1.00 93.15           O  
ATOM    316  CB  MET A 495     -35.324  -3.017  33.966  1.00 93.15           C  
ATOM    317  CG  MET A 495     -35.175  -1.850  32.987  1.00 93.15           C  
ATOM    318  SD  MET A 495     -36.719  -0.952  32.649  1.00 93.15           S  
ATOM    319  CE  MET A 495     -36.859  -0.242  34.315  1.00 93.15           C  
ATOM    320  H   MET A 495     -36.074  -5.068  35.321  1.00  0.00           H  
ATOM    321  HA  MET A 495     -37.043  -3.867  32.969  1.00  0.00           H  
ATOM    322  HB3 MET A 495     -34.330  -3.335  34.284  1.00  0.00           H  
ATOM    323  HB2 MET A 495     -35.803  -2.690  34.886  1.00  0.00           H  
ATOM    324  HG3 MET A 495     -34.825  -2.145  32.002  1.00  0.00           H  
ATOM    325  HG2 MET A 495     -34.511  -1.094  33.390  1.00  0.00           H  
ATOM    326  HE1 MET A 495     -37.634   0.525  34.314  1.00  0.00           H  
ATOM    327  HE2 MET A 495     -37.150  -0.992  35.048  1.00  0.00           H  
ATOM    328  HE3 MET A 495     -35.927   0.226  34.632  1.00  0.00           H  
ATOM    329  N   ALA A 496     -34.234  -5.594  32.662  1.00 25.08           N  
ATOM    330  CA  ALA A 496     -33.349  -6.184  31.699  1.00 25.08           C  
ATOM    331  C   ALA A 496     -34.121  -7.127  30.836  1.00 25.08           C  
ATOM    332  O   ALA A 496     -33.903  -7.197  29.628  1.00 25.08           O  
ATOM    333  CB  ALA A 496     -32.205  -6.981  32.350  1.00 25.08           C  
ATOM    334  H   ALA A 496     -34.052  -5.748  33.647  1.00  0.00           H  
ATOM    335  HA  ALA A 496     -32.920  -5.395  31.077  1.00  0.00           H  
ATOM    336  HB1 ALA A 496     -31.544  -7.419  31.601  1.00  0.00           H  
ATOM    337  HB2 ALA A 496     -31.595  -6.332  32.979  1.00  0.00           H  
ATOM    338  HB3 ALA A 496     -32.575  -7.788  32.983  1.00  0.00           H  
ATOM    339  N   SER A 497     -35.045  -7.891  31.446  1.00 66.84           N  
ATOM    340  CA  SER A 497     -35.809  -8.855  30.710  1.00 66.84           C  
ATOM    341  C   SER A 497     -36.658  -8.140  29.710  1.00 66.84           C  
ATOM    342  O   SER A 497     -36.793  -8.580  28.569  1.00 66.84           O  
ATOM    343  CB  SER A 497     -36.742  -9.681  31.610  1.00 66.84           C  
ATOM    344  OG  SER A 497     -35.978 -10.457  32.521  1.00 66.84           O  
ATOM    345  H   SER A 497     -35.184  -7.814  32.446  1.00  0.00           H  
ATOM    346  HA  SER A 497     -35.131  -9.530  30.183  1.00  0.00           H  
ATOM    347  HB3 SER A 497     -37.349 -10.364  31.014  1.00  0.00           H  
ATOM    348  HB2 SER A 497     -37.430  -9.052  32.175  1.00  0.00           H  
ATOM    349  HG  SER A 497     -35.515  -9.865  33.099  1.00  0.00           H  
ATOM    350  N   ALA A 498     -37.255  -7.004  30.116  1.00 29.28           N  
ATOM    351  CA  ALA A 498     -38.133  -6.290  29.238  1.00 29.28           C  
ATOM    352  C   ALA A 498     -37.372  -5.797  28.046  1.00 29.28           C  
ATOM    353  O   ALA A 498     -37.821  -5.951  26.911  1.00 29.28           O  
ATOM    354  CB  ALA A 498     -38.777  -5.066  29.911  1.00 29.28           C  
ATOM    355  H   ALA A 498     -37.133  -6.675  31.066  1.00  0.00           H  
ATOM    356  HA  ALA A 498     -38.927  -6.964  28.910  1.00  0.00           H  
ATOM    357  HB1 ALA A 498     -39.578  -4.652  29.307  1.00  0.00           H  
ATOM    358  HB2 ALA A 498     -39.226  -5.351  30.863  1.00  0.00           H  
ATOM    359  HB3 ALA A 498     -38.060  -4.272  30.122  1.00  0.00           H  
ATOM    360  N   PHE A 499     -36.171  -5.230  28.271  1.00 43.54           N  
ATOM    361  CA  PHE A 499     -35.403  -4.634  27.213  1.00 43.54           C  
ATOM    362  C   PHE A 499     -35.050  -5.655  26.179  1.00 43.54           C  
ATOM    363  O   PHE A 499     -35.197  -5.406  24.983  1.00 43.54           O  
ATOM    364  CB  PHE A 499     -34.076  -4.032  27.707  1.00 43.54           C  
ATOM    365  CG  PHE A 499     -33.348  -3.546  26.501  1.00 43.54           C  
ATOM    366  CD1 PHE A 499     -33.593  -2.295  25.987  1.00 43.54           C  
ATOM    367  CD2 PHE A 499     -32.421  -4.350  25.878  1.00 43.54           C  
ATOM    368  CE1 PHE A 499     -32.923  -1.849  24.872  1.00 43.54           C  
ATOM    369  CE2 PHE A 499     -31.747  -3.911  24.763  1.00 43.54           C  
ATOM    370  CZ  PHE A 499     -32.000  -2.659  24.257  1.00 43.54           C  
ATOM    371  H   PHE A 499     -35.833  -5.147  29.222  1.00  0.00           H  
ATOM    372  HA  PHE A 499     -36.032  -3.917  26.702  1.00  0.00           H  
ATOM    373  HB3 PHE A 499     -33.474  -4.764  28.248  1.00  0.00           H  
ATOM    374  HB2 PHE A 499     -34.256  -3.208  28.399  1.00  0.00           H  
ATOM    375  HD1 PHE A 499     -33.936  -1.567  26.669  1.00  0.00           H  
ATOM    376  HD2 PHE A 499     -32.195  -5.331  26.271  1.00  0.00           H  
ATOM    377  HE1 PHE A 499     -32.999  -0.825  24.580  1.00  0.00           H  
ATOM    378  HE2 PHE A 499     -31.002  -4.542  24.302  1.00  0.00           H  
ATOM    379  HZ  PHE A 499     -31.296  -2.411  23.494  1.00  0.00           H  
ATOM    380  N   LEU A 500     -34.579  -6.838  26.610  1.00 88.27           N  
ATOM    381  CA  LEU A 500     -34.169  -7.835  25.661  1.00 88.27           C  
ATOM    382  C   LEU A 500     -35.341  -8.236  24.825  1.00 88.27           C  
ATOM    383  O   LEU A 500     -35.228  -8.378  23.608  1.00 88.27           O  
ATOM    384  CB  LEU A 500     -33.620  -9.112  26.318  1.00 88.27           C  
ATOM    385  CG  LEU A 500     -33.263 -10.208  25.295  1.00 88.27           C  
ATOM    386  CD1 LEU A 500     -32.196  -9.724  24.301  1.00 88.27           C  
ATOM    387  CD2 LEU A 500     -32.874 -11.520  25.994  1.00 88.27           C  
ATOM    388  H   LEU A 500     -34.477  -7.021  27.600  1.00  0.00           H  
ATOM    389  HA  LEU A 500     -33.406  -7.392  25.018  1.00  0.00           H  
ATOM    390  HB3 LEU A 500     -34.352  -9.503  27.028  1.00  0.00           H  
ATOM    391  HB2 LEU A 500     -32.744  -8.861  26.916  1.00  0.00           H  
ATOM    392  HG  LEU A 500     -34.170 -10.530  24.806  1.00  0.00           H  
ATOM    393 HD11 LEU A 500     -31.555 -10.496  23.875  1.00  0.00           H  
ATOM    394 HD12 LEU A 500     -32.630  -9.124  23.527  1.00  0.00           H  
ATOM    395 HD13 LEU A 500     -31.656  -8.861  24.603  1.00  0.00           H  
ATOM    396 HD21 LEU A 500     -32.652 -12.300  25.265  1.00  0.00           H  
ATOM    397 HD22 LEU A 500     -32.001 -11.408  26.633  1.00  0.00           H  
ATOM    398 HD23 LEU A 500     -33.688 -11.884  26.622  1.00  0.00           H  
ATOM    399  N   PHE A 501     -36.516  -8.387  25.455  1.00 47.72           N  
ATOM    400  CA  PHE A 501     -37.688  -8.833  24.758  1.00 47.72           C  
ATOM    401  C   PHE A 501     -37.957  -7.876  23.639  1.00 47.72           C  
ATOM    402  O   PHE A 501     -38.225  -8.298  22.515  1.00 47.72           O  
ATOM    403  CB  PHE A 501     -38.913  -8.838  25.689  1.00 47.72           C  
ATOM    404  CG  PHE A 501     -40.114  -9.299  24.941  1.00 47.72           C  
ATOM    405  CD1 PHE A 501     -40.388 -10.642  24.813  1.00 47.72           C  
ATOM    406  CD2 PHE A 501     -40.973  -8.385  24.377  1.00 47.72           C  
ATOM    407  CE1 PHE A 501     -41.501 -11.064  24.128  1.00 47.72           C  
ATOM    408  CE2 PHE A 501     -42.088  -8.802  23.690  1.00 47.72           C  
ATOM    409  CZ  PHE A 501     -42.353 -10.144  23.567  1.00 47.72           C  
ATOM    410  H   PHE A 501     -36.574  -8.233  26.453  1.00  0.00           H  
ATOM    411  HA  PHE A 501     -37.511  -9.834  24.359  1.00  0.00           H  
ATOM    412  HB3 PHE A 501     -39.119  -7.859  26.115  1.00  0.00           H  
ATOM    413  HB2 PHE A 501     -38.737  -9.504  26.535  1.00  0.00           H  
ATOM    414  HD1 PHE A 501     -39.732 -11.373  25.262  1.00  0.00           H  
ATOM    415  HD2 PHE A 501     -40.784  -7.326  24.480  1.00  0.00           H  
ATOM    416  HE1 PHE A 501     -41.736 -12.117  24.082  1.00  0.00           H  
ATOM    417  HE2 PHE A 501     -42.780  -8.073  23.294  1.00  0.00           H  
ATOM    418  HZ  PHE A 501     -43.337 -10.397  23.221  1.00  0.00           H  
ATOM    419  N   PHE A 502     -37.874  -6.564  23.920  1.00148.33           N  
ATOM    420  CA  PHE A 502     -38.155  -5.574  22.913  1.00148.33           C  
ATOM    421  C   PHE A 502     -37.165  -5.663  21.782  1.00148.33           C  
ATOM    422  O   PHE A 502     -37.537  -5.521  20.618  1.00148.33           O  
ATOM    423  CB  PHE A 502     -38.109  -4.127  23.440  1.00148.33           C  
ATOM    424  CG  PHE A 502     -39.289  -3.903  24.325  1.00148.33           C  
ATOM    425  CD1 PHE A 502     -40.536  -3.684  23.785  1.00148.33           C  
ATOM    426  CD2 PHE A 502     -39.151  -3.890  25.693  1.00148.33           C  
ATOM    427  CE1 PHE A 502     -41.626  -3.472  24.597  1.00148.33           C  
ATOM    428  CE2 PHE A 502     -40.236  -3.680  26.511  1.00148.33           C  
ATOM    429  CZ  PHE A 502     -41.478  -3.471  25.963  1.00148.33           C  
ATOM    430  H   PHE A 502     -37.648  -6.261  24.858  1.00  0.00           H  
ATOM    431  HA  PHE A 502     -39.145  -5.772  22.494  1.00  0.00           H  
ATOM    432  HB3 PHE A 502     -38.140  -3.398  22.627  1.00  0.00           H  
ATOM    433  HB2 PHE A 502     -37.185  -3.960  23.988  1.00  0.00           H  
ATOM    434  HD1 PHE A 502     -40.665  -3.680  22.712  1.00  0.00           H  
ATOM    435  HD2 PHE A 502     -38.162  -3.879  26.109  1.00  0.00           H  
ATOM    436  HE1 PHE A 502     -42.599  -3.302  24.159  1.00  0.00           H  
ATOM    437  HE2 PHE A 502     -40.107  -3.606  27.576  1.00  0.00           H  
ATOM    438  HZ  PHE A 502     -42.330  -3.288  26.602  1.00  0.00           H  
ATOM    439  N   ASN A 503     -35.873  -5.879  22.094  1.00100.02           N  
ATOM    440  CA  ASN A 503     -34.832  -5.947  21.102  1.00100.02           C  
ATOM    441  C   ASN A 503     -35.120  -7.091  20.192  1.00100.02           C  
ATOM    442  O   ASN A 503     -34.867  -7.027  18.990  1.00100.02           O  
ATOM    443  CB  ASN A 503     -33.443  -6.179  21.723  1.00100.02           C  
ATOM    444  CG  ASN A 503     -32.388  -6.008  20.639  1.00100.02           C  
ATOM    445  OD1 ASN A 503     -31.413  -5.092  20.884  1.00100.02           O  
ATOM    446  ND2 ASN A 503     -32.429  -6.666  19.601  1.00100.02           N  
ATOM    447  H   ASN A 503     -35.615  -5.984  23.067  1.00  0.00           H  
ATOM    448  HA  ASN A 503     -34.842  -5.013  20.534  1.00  0.00           H  
ATOM    449  HB3 ASN A 503     -33.336  -7.140  22.218  1.00  0.00           H  
ATOM    450  HB2 ASN A 503     -33.267  -5.430  22.496  1.00  0.00           H  
ATOM    451 HD22 ASN A 503     -31.707  -6.541  18.907  1.00  0.00           H  
ATOM    452 HD21 ASN A 503     -33.222  -7.266  19.409  1.00  0.00           H  
ATOM    453  N   ILE A 504     -35.671  -8.177  20.751  1.00292.37           N  
ATOM    454  CA  ILE A 504     -36.059  -9.284  19.936  1.00292.37           C  
ATOM    455  C   ILE A 504     -37.416  -8.864  19.491  1.00292.37           C  
ATOM    456  O   ILE A 504     -37.982  -7.924  20.024  1.00292.37           O  
ATOM    457  CB  ILE A 504     -36.128 -10.593  20.687  1.00292.37           C  
ATOM    458  CG1 ILE A 504     -34.708 -11.074  21.030  1.00292.37           C  
ATOM    459  CG2 ILE A 504     -36.905 -11.627  19.854  1.00292.37           C  
ATOM    460  CD1 ILE A 504     -33.940 -10.149  21.964  1.00292.37           C  
ATOM    461  H   ILE A 504     -35.878  -8.194  21.742  1.00  0.00           H  
ATOM    462  HA  ILE A 504     -35.414  -9.409  19.063  1.00  0.00           H  
ATOM    463  HB  ILE A 504     -36.670 -10.453  21.625  1.00  0.00           H  
ATOM    464 HG13 ILE A 504     -34.138 -11.205  20.109  1.00  0.00           H  
ATOM    465 HG12 ILE A 504     -34.762 -12.062  21.489  1.00  0.00           H  
ATOM    466 HG21 ILE A 504     -36.736 -12.623  20.264  1.00  0.00           H  
ATOM    467 HG22 ILE A 504     -37.983 -11.498  19.901  1.00  0.00           H  
ATOM    468 HG23 ILE A 504     -36.572 -11.670  18.816  1.00  0.00           H  
ATOM    469 HD11 ILE A 504     -32.963 -10.622  22.044  1.00  0.00           H  
ATOM    470 HD12 ILE A 504     -33.738  -9.140  21.646  1.00  0.00           H  
ATOM    471 HD13 ILE A 504     -34.449 -10.297  22.887  1.00  0.00           H  
ATOM    472  N   LYS A 505     -37.943  -9.440  18.418  1.00274.72           N  
ATOM    473  CA  LYS A 505     -39.213  -8.990  17.936  1.00274.72           C  
ATOM    474  C   LYS A 505     -39.005  -7.725  17.164  1.00274.72           C  
ATOM    475  O   LYS A 505     -39.253  -7.701  15.960  1.00274.72           O  
ATOM    476  CB  LYS A 505     -40.333  -8.837  18.988  1.00274.72           C  
ATOM    477  CG  LYS A 505     -40.883 -10.196  19.428  1.00274.72           C  
ATOM    478  CD  LYS A 505     -41.836 -10.147  20.621  1.00274.72           C  
ATOM    479  CE  LYS A 505     -42.430 -11.517  20.960  1.00274.72           C  
ATOM    480  NZ  LYS A 505     -43.268 -11.997  19.839  1.00274.72           N1+
ATOM    481  H   LYS A 505     -37.465 -10.192  17.947  1.00  0.00           H  
ATOM    482  HA  LYS A 505     -39.537  -9.743  17.215  1.00  0.00           H  
ATOM    483  HB3 LYS A 505     -41.168  -8.335  18.495  1.00  0.00           H  
ATOM    484  HB2 LYS A 505     -40.178  -8.196  19.850  1.00  0.00           H  
ATOM    485  HG3 LYS A 505     -40.057 -10.852  19.692  1.00  0.00           H  
ATOM    486  HG2 LYS A 505     -41.368 -10.660  18.569  1.00  0.00           H  
ATOM    487  HD3 LYS A 505     -42.630  -9.419  20.449  1.00  0.00           H  
ATOM    488  HD2 LYS A 505     -41.219  -9.767  21.428  1.00  0.00           H  
ATOM    489  HE3 LYS A 505     -43.142 -11.597  21.760  1.00  0.00           H  
ATOM    490  HE2 LYS A 505     -41.638 -12.241  21.158  1.00  0.00           H  
ATOM    491  HZ1 LYS A 505     -42.707 -12.064  19.002  1.00  0.00           H  
ATOM    492  HZ2 LYS A 505     -43.645 -12.907  20.064  1.00  0.00           H  
ATOM    493  HZ3 LYS A 505     -44.027 -11.349  19.684  1.00  0.00           H  
ATOM    494  N   ASN A 506     -38.545  -6.636  17.816  1.00145.53           N  
ATOM    495  CA  ASN A 506     -38.323  -5.435  17.068  1.00145.53           C  
ATOM    496  C   ASN A 506     -36.910  -5.446  16.591  1.00145.53           C  
ATOM    497  O   ASN A 506     -36.258  -4.408  16.490  1.00145.53           O  
ATOM    498  CB  ASN A 506     -38.502  -4.162  17.910  1.00145.53           C  
ATOM    499  CG  ASN A 506     -39.972  -4.041  18.282  1.00145.53           C  
ATOM    500  OD1 ASN A 506     -40.251  -3.847  19.599  1.00145.53           O  
ATOM    501  ND2 ASN A 506     -40.851  -4.123  17.425  1.00145.53           N  
ATOM    502  H   ASN A 506     -38.326  -6.674  18.806  1.00  0.00           H  
ATOM    503  HA  ASN A 506     -38.943  -5.352  16.173  1.00  0.00           H  
ATOM    504  HB3 ASN A 506     -38.278  -3.279  17.309  1.00  0.00           H  
ATOM    505  HB2 ASN A 506     -37.844  -4.198  18.763  1.00  0.00           H  
ATOM    506 HD22 ASN A 506     -41.819  -4.040  17.700  1.00  0.00           H  
ATOM    507 HD21 ASN A 506     -40.607  -4.265  16.456  1.00  0.00           H  
ATOM    508  N   ARG A 507     -36.413  -6.633  16.208  1.00234.57           N  
ATOM    509  CA  ARG A 507     -35.106  -6.668  15.634  1.00234.57           C  
ATOM    510  C   ARG A 507     -35.384  -6.199  14.248  1.00234.57           C  
ATOM    511  O   ARG A 507     -36.504  -5.848  13.921  1.00234.57           O  
ATOM    512  CB  ARG A 507     -34.497  -8.077  15.529  1.00234.57           C  
ATOM    513  CG  ARG A 507     -35.296  -9.017  14.625  1.00234.57           C  
ATOM    514  CD  ARG A 507     -34.701 -10.421  14.512  1.00234.57           C  
ATOM    515  NE  ARG A 507     -35.587 -11.206  13.607  1.00234.57           N  
ATOM    516  CZ  ARG A 507     -36.696 -11.828  14.102  1.00234.57           C  
ATOM    517  NH1 ARG A 507     -37.003 -11.724  15.428  1.00234.57           N  
ATOM    518  NH2 ARG A 507     -37.501 -12.552  13.269  1.00234.57           N1+
ATOM    519  H   ARG A 507     -36.980  -7.467  16.246  1.00  0.00           H  
ATOM    520  HA  ARG A 507     -34.409  -6.261  16.342  1.00  0.00           H  
ATOM    521  HB3 ARG A 507     -34.419  -8.514  16.526  1.00  0.00           H  
ATOM    522  HB2 ARG A 507     -33.475  -8.027  15.156  1.00  0.00           H  
ATOM    523  HG3 ARG A 507     -35.844  -8.609  13.799  1.00  0.00           H  
ATOM    524  HG2 ARG A 507     -36.176  -9.193  15.244  1.00  0.00           H  
ATOM    525  HD3 ARG A 507     -34.560 -10.900  15.482  1.00  0.00           H  
ATOM    526  HD2 ARG A 507     -33.718 -10.363  14.045  1.00  0.00           H  
ATOM    527  HE  ARG A 507     -35.388 -11.196  12.616  1.00  0.00           H  
ATOM    528 HH12 ARG A 507     -37.816 -12.190  15.803  1.00  0.00           H  
ATOM    529 HH11 ARG A 507     -36.399 -11.198  16.041  1.00  0.00           H  
ATOM    530 HH22 ARG A 507     -37.277 -12.631  12.287  1.00  0.00           H  
ATOM    531 HH21 ARG A 507     -38.326 -13.013  13.624  1.00  0.00           H  
ATOM    532  N   ASN A 508     -34.384  -6.062  13.391  1.00238.46           N  
ATOM    533  CA  ASN A 508     -34.692  -5.677  12.042  1.00238.46           C  
ATOM    534  C   ASN A 508     -35.283  -4.295  11.988  1.00238.46           C  
ATOM    535  O   ASN A 508     -35.585  -3.799  10.903  1.00238.46           O  
ATOM    536  CB  ASN A 508     -35.662  -6.651  11.348  1.00238.46           C  
ATOM    537  CG  ASN A 508     -34.913  -7.948  11.070  1.00238.46           C  
ATOM    538  OD1 ASN A 508     -35.020  -8.918  11.820  1.00238.46           O  
ATOM    539  ND2 ASN A 508     -34.131  -7.970   9.958  1.00238.46           N  
ATOM    540  H   ASN A 508     -33.433  -6.264  13.661  1.00  0.00           H  
ATOM    541  HA  ASN A 508     -33.920  -5.573  11.324  1.00  0.00           H  
ATOM    542  HB3 ASN A 508     -35.978  -6.258  10.380  1.00  0.00           H  
ATOM    543  HB2 ASN A 508     -36.594  -6.886  11.856  1.00  0.00           H  
ATOM    544 HD22 ASN A 508     -33.657  -8.822   9.696  1.00  0.00           H  
ATOM    545 HD21 ASN A 508     -34.100  -7.165   9.348  1.00  0.00           H  
ATOM    546  N   GLN A 509     -35.437  -3.605  13.135  1.00160.61           N  
ATOM    547  CA  GLN A 509     -35.900  -2.253  13.085  1.00160.61           C  
ATOM    548  C   GLN A 509     -34.640  -1.484  12.915  1.00160.61           C  
ATOM    549  O   GLN A 509     -33.596  -1.914  13.396  1.00160.61           O  
ATOM    550  CB  GLN A 509     -36.584  -1.776  14.378  1.00160.61           C  
ATOM    551  CG  GLN A 509     -37.076  -0.329  14.310  1.00160.61           C  
ATOM    552  CD  GLN A 509     -38.227  -0.269  13.316  1.00160.61           C  
ATOM    553  OE1 GLN A 509     -38.492  -1.232  12.598  1.00160.61           O  
ATOM    554  NE2 GLN A 509     -38.930   0.894  13.270  1.00160.61           N  
ATOM    555  H   GLN A 509     -35.213  -4.023  14.026  1.00  0.00           H  
ATOM    556  HA  GLN A 509     -36.480  -2.088  12.186  1.00  0.00           H  
ATOM    557  HB3 GLN A 509     -35.892  -1.866  15.217  1.00  0.00           H  
ATOM    558  HB2 GLN A 509     -37.408  -2.448  14.627  1.00  0.00           H  
ATOM    559  HG3 GLN A 509     -36.312   0.406  14.069  1.00  0.00           H  
ATOM    560  HG2 GLN A 509     -37.462  -0.044  15.289  1.00  0.00           H  
ATOM    561 HE22 GLN A 509     -39.684   0.995  12.606  1.00  0.00           H  
ATOM    562 HE21 GLN A 509     -38.651   1.689  13.826  1.00  0.00           H  
ATOM    563  N   LYS A 510     -34.697  -0.319  12.250  1.00109.03           N  
ATOM    564  CA  LYS A 510     -33.490   0.399  11.956  1.00109.03           C  
ATOM    565  C   LYS A 510     -32.786   0.708  13.236  1.00109.03           C  
ATOM    566  O   LYS A 510     -31.559   0.662  13.304  1.00109.03           O  
ATOM    567  CB  LYS A 510     -33.750   1.740  11.248  1.00109.03           C  
ATOM    568  CG  LYS A 510     -34.260   1.597   9.812  1.00109.03           C  
ATOM    569  CD  LYS A 510     -33.267   0.903   8.877  1.00109.03           C  
ATOM    570  CE  LYS A 510     -33.774   0.761   7.440  1.00109.03           C  
ATOM    571  NZ  LYS A 510     -34.932  -0.159   7.400  1.00109.03           N1+
ATOM    572  H   LYS A 510     -35.575   0.035  11.890  1.00  0.00           H  
ATOM    573  HA  LYS A 510     -32.828  -0.230  11.364  1.00  0.00           H  
ATOM    574  HB3 LYS A 510     -32.827   2.308  11.205  1.00  0.00           H  
ATOM    575  HB2 LYS A 510     -34.370   2.384  11.864  1.00  0.00           H  
ATOM    576  HG3 LYS A 510     -34.583   2.325   9.157  1.00  0.00           H  
ATOM    577  HG2 LYS A 510     -35.073   0.878   9.865  1.00  0.00           H  
ATOM    578  HD3 LYS A 510     -32.990  -0.084   9.243  1.00  0.00           H  
ATOM    579  HD2 LYS A 510     -32.347   1.482   8.839  1.00  0.00           H  
ATOM    580  HE3 LYS A 510     -32.986   0.355   6.805  1.00  0.00           H  
ATOM    581  HE2 LYS A 510     -34.057   1.727   7.019  1.00  0.00           H  
ATOM    582  HZ1 LYS A 510     -35.681   0.232   7.957  1.00  0.00           H  
ATOM    583  HZ2 LYS A 510     -35.249  -0.267   6.447  1.00  0.00           H  
ATOM    584  HZ3 LYS A 510     -34.670  -1.059   7.776  1.00  0.00           H  
ATOM    585  N   LEU A 511     -33.549   1.031  14.291  1.00 57.39           N  
ATOM    586  CA  LEU A 511     -32.937   1.408  15.531  1.00 57.39           C  
ATOM    587  C   LEU A 511     -32.134   0.272  16.087  1.00 57.39           C  
ATOM    588  O   LEU A 511     -31.076   0.506  16.668  1.00 57.39           O  
ATOM    589  CB  LEU A 511     -33.960   1.807  16.604  1.00 57.39           C  
ATOM    590  CG  LEU A 511     -33.302   2.215  17.933  1.00 57.39           C  
ATOM    591  CD1 LEU A 511     -32.455   3.487  17.773  1.00 57.39           C  
ATOM    592  CD2 LEU A 511     -34.341   2.325  19.056  1.00 57.39           C  
ATOM    593  H   LEU A 511     -34.554   1.064  14.200  1.00  0.00           H  
ATOM    594  HA  LEU A 511     -32.274   2.250  15.323  1.00  0.00           H  
ATOM    595  HB3 LEU A 511     -34.650   0.977  16.774  1.00  0.00           H  
ATOM    596  HB2 LEU A 511     -34.572   2.630  16.234  1.00  0.00           H  
ATOM    597  HG  LEU A 511     -32.633   1.446  18.312  1.00  0.00           H  
ATOM    598 HD11 LEU A 511     -32.048   3.806  18.733  1.00  0.00           H  
ATOM    599 HD12 LEU A 511     -31.601   3.338  17.114  1.00  0.00           H  
ATOM    600 HD13 LEU A 511     -33.048   4.312  17.377  1.00  0.00           H  
ATOM    601 HD21 LEU A 511     -34.134   3.207  19.614  1.00  0.00           H  
ATOM    602 HD22 LEU A 511     -35.310   2.370  18.581  1.00  0.00           H  
ATOM    603 HD23 LEU A 511     -34.412   1.400  19.625  1.00  0.00           H  
ATOM    604  N   ILE A 512     -32.659  -0.970  16.023  1.00154.54           N  
ATOM    605  CA  ILE A 512     -31.919  -2.098  16.530  1.00154.54           C  
ATOM    606  C   ILE A 512     -30.850  -2.511  15.562  1.00154.54           C  
ATOM    607  O   ILE A 512     -29.730  -2.827  15.962  1.00154.54           O  
ATOM    608  CB  ILE A 512     -32.776  -3.297  16.856  1.00154.54           C  
ATOM    609  CG1 ILE A 512     -33.330  -4.004  15.609  1.00154.54           C  
ATOM    610  CG2 ILE A 512     -33.873  -2.810  17.817  1.00154.54           C  
ATOM    611  CD1 ILE A 512     -32.332  -4.989  14.994  1.00154.54           C  
ATOM    612  H   ILE A 512     -33.540  -1.128  15.555  1.00  0.00           H  
ATOM    613  HA  ILE A 512     -31.423  -1.812  17.461  1.00  0.00           H  
ATOM    614  HB  ILE A 512     -32.175  -4.013  17.421  1.00  0.00           H  
ATOM    615 HG13 ILE A 512     -33.846  -3.358  14.964  1.00  0.00           H  
ATOM    616 HG12 ILE A 512     -34.134  -4.473  16.041  1.00  0.00           H  
ATOM    617 HG21 ILE A 512     -34.404  -3.656  18.255  1.00  0.00           H  
ATOM    618 HG22 ILE A 512     -33.458  -2.239  18.649  1.00  0.00           H  
ATOM    619 HG23 ILE A 512     -34.617  -2.186  17.320  1.00  0.00           H  
ATOM    620 HD11 ILE A 512     -32.114  -4.884  13.977  1.00  0.00           H  
ATOM    621 HD12 ILE A 512     -31.376  -5.003  15.513  1.00  0.00           H  
ATOM    622 HD13 ILE A 512     -32.618  -6.018  15.151  1.00  0.00           H  
ATOM    623  N   LYS A 513     -31.194  -2.521  14.256  1.00131.94           N  
ATOM    624  CA  LYS A 513     -30.358  -3.016  13.189  1.00131.94           C  
ATOM    625  C   LYS A 513     -29.105  -2.222  13.020  1.00131.94           C  
ATOM    626  O   LYS A 513     -28.068  -2.765  12.641  1.00131.94           O  
ATOM    627  CB  LYS A 513     -31.070  -3.057  11.827  1.00131.94           C  
ATOM    628  CG  LYS A 513     -31.963  -4.287  11.658  1.00131.94           C  
ATOM    629  CD  LYS A 513     -31.175  -5.598  11.730  1.00131.94           C  
ATOM    630  CE  LYS A 513     -32.031  -6.855  11.563  1.00131.94           C  
ATOM    631  NZ  LYS A 513     -31.180  -8.062  11.642  1.00131.94           N1+
ATOM    632  H   LYS A 513     -32.133  -2.230  14.005  1.00  0.00           H  
ATOM    633  HA  LYS A 513     -29.994  -3.991  13.497  1.00  0.00           H  
ATOM    634  HB3 LYS A 513     -30.344  -3.079  11.011  1.00  0.00           H  
ATOM    635  HB2 LYS A 513     -31.645  -2.146  11.670  1.00  0.00           H  
ATOM    636  HG3 LYS A 513     -32.404  -4.206  10.664  1.00  0.00           H  
ATOM    637  HG2 LYS A 513     -32.768  -4.136  12.346  1.00  0.00           H  
ATOM    638  HD3 LYS A 513     -30.627  -5.724  12.659  1.00  0.00           H  
ATOM    639  HD2 LYS A 513     -30.413  -5.581  10.949  1.00  0.00           H  
ATOM    640  HE3 LYS A 513     -32.359  -6.746  10.545  1.00  0.00           H  
ATOM    641  HE2 LYS A 513     -32.712  -7.118  12.335  1.00  0.00           H  
ATOM    642  HZ1 LYS A 513     -30.760  -8.124  12.559  1.00  0.00           H  
ATOM    643  HZ2 LYS A 513     -31.742  -8.884  11.475  1.00  0.00           H  
ATOM    644  HZ3 LYS A 513     -30.451  -8.008  10.945  1.00  0.00           H  
ATOM    645  N   MET A 514     -29.151  -0.913  13.294  1.00142.48           N  
ATOM    646  CA  MET A 514     -28.002  -0.094  13.035  1.00142.48           C  
ATOM    647  C   MET A 514     -26.826  -0.586  13.823  1.00142.48           C  
ATOM    648  O   MET A 514     -25.704  -0.565  13.321  1.00142.48           O  
ATOM    649  CB  MET A 514     -28.222   1.381  13.413  1.00142.48           C  
ATOM    650  CG  MET A 514     -29.233   2.099  12.518  1.00142.48           C  
ATOM    651  SD  MET A 514     -28.682   2.326  10.800  1.00142.48           S  
ATOM    652  CE  MET A 514     -30.191   3.178  10.258  1.00142.48           C  
ATOM    653  H   MET A 514     -30.017  -0.478  13.587  1.00  0.00           H  
ATOM    654  HA  MET A 514     -27.747  -0.160  11.975  1.00  0.00           H  
ATOM    655  HB3 MET A 514     -27.416   1.872  13.886  1.00  0.00           H  
ATOM    656  HB2 MET A 514     -28.807   1.304  14.332  1.00  0.00           H  
ATOM    657  HG3 MET A 514     -29.667   2.997  12.958  1.00  0.00           H  
ATOM    658  HG2 MET A 514     -29.973   1.430  12.156  1.00  0.00           H  
ATOM    659  HE1 MET A 514     -30.054   3.579   9.254  1.00  0.00           H  
ATOM    660  HE2 MET A 514     -31.000   2.461  10.225  1.00  0.00           H  
ATOM    661  HE3 MET A 514     -30.454   3.998  10.927  1.00  0.00           H  
ATOM    662  N   SER A 515     -27.036  -1.024  15.081  1.00 65.09           N  
ATOM    663  CA  SER A 515     -25.928  -1.428  15.907  1.00 65.09           C  
ATOM    664  C   SER A 515     -25.704  -2.911  15.797  1.00 65.09           C  
ATOM    665  O   SER A 515     -26.490  -3.630  15.187  1.00 65.09           O  
ATOM    666  CB  SER A 515     -26.143  -1.085  17.395  1.00 65.09           C  
ATOM    667  OG  SER A 515     -25.032  -1.497  18.177  1.00 65.09           O  
ATOM    668  H   SER A 515     -27.974  -1.069  15.454  1.00  0.00           H  
ATOM    669  HA  SER A 515     -25.006  -0.925  15.606  1.00  0.00           H  
ATOM    670  HB3 SER A 515     -27.050  -1.553  17.782  1.00  0.00           H  
ATOM    671  HB2 SER A 515     -26.266  -0.007  17.513  1.00  0.00           H  
ATOM    672  HG  SER A 515     -25.031  -2.442  18.212  1.00  0.00           H  
ATOM    673  N   SER A 516     -24.590  -3.407  16.379  1.00 67.39           N  
ATOM    674  CA  SER A 516     -24.323  -4.817  16.336  1.00 67.39           C  
ATOM    675  C   SER A 516     -25.142  -5.451  17.416  1.00 67.39           C  
ATOM    676  O   SER A 516     -24.877  -5.286  18.606  1.00 67.39           O  
ATOM    677  CB  SER A 516     -22.848  -5.164  16.582  1.00 67.39           C  
ATOM    678  OG  SER A 516     -22.044  -4.649  15.531  1.00 67.39           O  
ATOM    679  H   SER A 516     -23.926  -2.792  16.828  1.00  0.00           H  
ATOM    680  HA  SER A 516     -24.479  -5.125  15.306  1.00  0.00           H  
ATOM    681  HB3 SER A 516     -22.745  -6.249  16.584  1.00  0.00           H  
ATOM    682  HB2 SER A 516     -22.511  -4.740  17.528  1.00  0.00           H  
ATOM    683  HG  SER A 516     -22.257  -5.105  14.730  1.00  0.00           H  
ATOM    684  N   PRO A 517     -26.154  -6.167  17.005  1.00 93.85           N  
ATOM    685  CA  PRO A 517     -27.068  -6.838  17.885  1.00 93.85           C  
ATOM    686  C   PRO A 517     -26.398  -7.876  18.727  1.00 93.85           C  
ATOM    687  O   PRO A 517     -26.841  -8.102  19.852  1.00 93.85           O  
ATOM    688  CD  PRO A 517     -26.386  -6.473  15.605  1.00 93.85           C  
ATOM    689  CB  PRO A 517     -28.133  -7.447  16.973  1.00 93.85           C  
ATOM    690  CG  PRO A 517     -27.406  -7.623  15.626  1.00 93.85           C  
ATOM    691  HA  PRO A 517     -27.537  -6.108  18.548  1.00  0.00           H  
ATOM    692  HD2 PRO A 517     -25.515  -6.857  15.071  1.00  0.00           H  
ATOM    693  HD3 PRO A 517     -26.903  -5.752  14.999  1.00  0.00           H  
ATOM    694  HB3 PRO A 517     -28.954  -6.738  16.851  1.00  0.00           H  
ATOM    695  HB2 PRO A 517     -28.560  -8.380  17.345  1.00  0.00           H  
ATOM    696  HG2 PRO A 517     -26.885  -8.581  15.620  1.00  0.00           H  
ATOM    697  HG3 PRO A 517     -28.085  -7.612  14.772  1.00  0.00           H  
ATOM    698  N   TYR A 518     -25.348  -8.530  18.203  1.00 40.45           N  
ATOM    699  CA  TYR A 518     -24.699  -9.581  18.933  1.00 40.45           C  
ATOM    700  C   TYR A 518     -24.079  -9.014  20.168  1.00 40.45           C  
ATOM    701  O   TYR A 518     -24.195  -9.590  21.248  1.00 40.45           O  
ATOM    702  CB  TYR A 518     -23.566 -10.259  18.141  1.00 40.45           C  
ATOM    703  CG  TYR A 518     -24.167 -10.982  16.986  1.00 40.45           C  
ATOM    704  CD1 TYR A 518     -24.442 -10.322  15.810  1.00 40.45           C  
ATOM    705  CD2 TYR A 518     -24.454 -12.325  17.080  1.00 40.45           C  
ATOM    706  CE1 TYR A 518     -24.993 -10.993  14.744  1.00 40.45           C  
ATOM    707  CE2 TYR A 518     -25.004 -13.001  16.017  1.00 40.45           C  
ATOM    708  CZ  TYR A 518     -25.278 -12.333  14.847  1.00 40.45           C  
ATOM    709  OH  TYR A 518     -25.843 -13.024  13.755  1.00 40.45           O  
ATOM    710  H   TYR A 518     -25.039  -8.324  17.265  1.00  0.00           H  
ATOM    711  HA  TYR A 518     -25.432 -10.336  19.219  1.00  0.00           H  
ATOM    712  HB3 TYR A 518     -23.116 -11.006  18.781  1.00  0.00           H  
ATOM    713  HB2 TYR A 518     -22.956  -9.535  17.671  1.00  0.00           H  
ATOM    714  HD1 TYR A 518     -24.219  -9.270  15.707  1.00  0.00           H  
ATOM    715  HD2 TYR A 518     -24.246 -12.863  17.994  1.00  0.00           H  
ATOM    716  HE1 TYR A 518     -25.200 -10.464  13.825  1.00  0.00           H  
ATOM    717  HE2 TYR A 518     -25.221 -14.055  16.107  1.00  0.00           H  
ATOM    718  HH  TYR A 518     -26.014 -13.935  13.939  1.00  0.00           H  
ATOM    719  N   MET A 519     -23.404  -7.857  20.039  1.00111.08           N  
ATOM    720  CA  MET A 519     -22.714  -7.270  21.151  1.00111.08           C  
ATOM    721  C   MET A 519     -23.689  -6.883  22.214  1.00111.08           C  
ATOM    722  O   MET A 519     -23.412  -7.044  23.401  1.00111.08           O  
ATOM    723  CB  MET A 519     -21.917  -5.998  20.799  1.00111.08           C  
ATOM    724  CG  MET A 519     -20.605  -6.232  20.039  1.00111.08           C  
ATOM    725  SD  MET A 519     -20.763  -6.646  18.276  1.00111.08           S  
ATOM    726  CE  MET A 519     -21.091  -8.413  18.516  1.00111.08           C  
ATOM    727  H   MET A 519     -23.346  -7.404  19.139  1.00  0.00           H  
ATOM    728  HA  MET A 519     -22.027  -8.003  21.578  1.00  0.00           H  
ATOM    729  HB3 MET A 519     -21.642  -5.480  21.721  1.00  0.00           H  
ATOM    730  HB2 MET A 519     -22.540  -5.295  20.243  1.00  0.00           H  
ATOM    731  HG3 MET A 519     -19.992  -6.980  20.543  1.00  0.00           H  
ATOM    732  HG2 MET A 519     -20.028  -5.307  20.078  1.00  0.00           H  
ATOM    733  HE1 MET A 519     -21.161  -8.937  17.568  1.00  0.00           H  
ATOM    734  HE2 MET A 519     -20.038  -8.620  18.683  1.00  0.00           H  
ATOM    735  HE3 MET A 519     -21.459  -8.840  19.429  1.00  0.00           H  
ATOM    736  N   ASN A 520     -24.861  -6.360  21.812  1.00 66.53           N  
ATOM    737  CA  ASN A 520     -25.836  -5.895  22.754  1.00 66.53           C  
ATOM    738  C   ASN A 520     -26.281  -7.043  23.603  1.00 66.53           C  
ATOM    739  O   ASN A 520     -26.498  -6.888  24.804  1.00 66.53           O  
ATOM    740  CB  ASN A 520     -27.077  -5.292  22.073  1.00 66.53           C  
ATOM    741  CG  ASN A 520     -27.904  -4.581  23.134  1.00 66.53           C  
ATOM    742  OD1 ASN A 520     -28.147  -3.259  22.926  1.00 66.53           O  
ATOM    743  ND2 ASN A 520     -28.317  -5.182  24.124  1.00 66.53           N  
ATOM    744  H   ASN A 520     -25.050  -6.258  20.824  1.00  0.00           H  
ATOM    745  HA  ASN A 520     -25.369  -5.151  23.389  1.00  0.00           H  
ATOM    746  HB3 ASN A 520     -27.683  -6.046  21.567  1.00  0.00           H  
ATOM    747  HB2 ASN A 520     -26.775  -4.570  21.313  1.00  0.00           H  
ATOM    748 HD22 ASN A 520     -28.865  -4.690  24.815  1.00  0.00           H  
ATOM    749 HD21 ASN A 520     -28.059  -6.148  24.280  1.00  0.00           H  
ATOM    750  N   ASN A 521     -26.422  -8.236  22.999  1.00 27.92           N  
ATOM    751  CA  ASN A 521     -26.879  -9.383  23.730  1.00 27.92           C  
ATOM    752  C   ASN A 521     -25.903  -9.671  24.831  1.00 27.92           C  
ATOM    753  O   ASN A 521     -26.298  -9.999  25.947  1.00 27.92           O  
ATOM    754  CB  ASN A 521     -26.970 -10.645  22.856  1.00 27.92           C  
ATOM    755  CG  ASN A 521     -28.077 -10.429  21.835  1.00 27.92           C  
ATOM    756  OD1 ASN A 521     -29.183 -10.015  22.177  1.00 27.92           O  
ATOM    757  ND2 ASN A 521     -27.769 -10.709  20.540  1.00 27.92           N  
ATOM    758  H   ASN A 521     -26.233  -8.328  22.010  1.00  0.00           H  
ATOM    759  HA  ASN A 521     -27.873  -9.177  24.100  1.00  0.00           H  
ATOM    760  HB3 ASN A 521     -27.240 -11.514  23.459  1.00  0.00           H  
ATOM    761  HB2 ASN A 521     -26.028 -10.883  22.365  1.00  0.00           H  
ATOM    762 HD22 ASN A 521     -26.848 -11.042  20.300  1.00  0.00           H  
ATOM    763 HD21 ASN A 521     -28.467 -10.574  19.824  1.00  0.00           H  
ATOM    764  N   LEU A 522     -24.592  -9.573  24.545  1.00 76.40           N  
ATOM    765  CA  LEU A 522     -23.612  -9.843  25.560  1.00 76.40           C  
ATOM    766  C   LEU A 522     -23.699  -8.812  26.645  1.00 76.40           C  
ATOM    767  O   LEU A 522     -23.576  -9.136  27.824  1.00 76.40           O  
ATOM    768  CB  LEU A 522     -22.165  -9.863  25.036  1.00 76.40           C  
ATOM    769  CG  LEU A 522     -21.835 -11.105  24.185  1.00 76.40           C  
ATOM    770  CD1 LEU A 522     -22.688 -11.165  22.910  1.00 76.40           C  
ATOM    771  CD2 LEU A 522     -20.328 -11.198  23.900  1.00 76.40           C  
ATOM    772  H   LEU A 522     -24.287  -9.303  23.620  1.00  0.00           H  
ATOM    773  HA  LEU A 522     -23.822 -10.818  26.007  1.00  0.00           H  
ATOM    774  HB3 LEU A 522     -21.475  -9.850  25.882  1.00  0.00           H  
ATOM    775  HB2 LEU A 522     -21.949  -8.957  24.468  1.00  0.00           H  
ATOM    776  HG  LEU A 522     -22.090 -11.986  24.775  1.00  0.00           H  
ATOM    777 HD11 LEU A 522     -22.414 -12.047  22.331  1.00  0.00           H  
ATOM    778 HD12 LEU A 522     -23.759 -11.247  23.054  1.00  0.00           H  
ATOM    779 HD13 LEU A 522     -22.369 -10.315  22.318  1.00  0.00           H  
ATOM    780 HD21 LEU A 522     -20.088 -12.035  23.244  1.00  0.00           H  
ATOM    781 HD22 LEU A 522     -20.005 -10.276  23.422  1.00  0.00           H  
ATOM    782 HD23 LEU A 522     -19.754 -11.315  24.819  1.00  0.00           H  
ATOM    783  N   ILE A 523     -23.908  -7.536  26.274  1.00 33.70           N  
ATOM    784  CA  ILE A 523     -23.965  -6.473  27.239  1.00 33.70           C  
ATOM    785  C   ILE A 523     -25.140  -6.689  28.145  1.00 33.70           C  
ATOM    786  O   ILE A 523     -25.035  -6.536  29.361  1.00 33.70           O  
ATOM    787  CB  ILE A 523     -24.140  -5.129  26.592  1.00 33.70           C  
ATOM    788  CG1 ILE A 523     -22.968  -4.837  25.639  1.00 33.70           C  
ATOM    789  CG2 ILE A 523     -24.303  -4.081  27.705  1.00 33.70           C  
ATOM    790  CD1 ILE A 523     -23.220  -3.654  24.704  1.00 33.70           C  
ATOM    791  H   ILE A 523     -23.991  -7.309  25.292  1.00  0.00           H  
ATOM    792  HA  ILE A 523     -23.052  -6.491  27.831  1.00  0.00           H  
ATOM    793  HB  ILE A 523     -25.051  -5.124  25.993  1.00  0.00           H  
ATOM    794 HG13 ILE A 523     -22.651  -5.695  25.071  1.00  0.00           H  
ATOM    795 HG12 ILE A 523     -22.088  -4.607  26.241  1.00  0.00           H  
ATOM    796 HG21 ILE A 523     -24.248  -3.075  27.291  1.00  0.00           H  
ATOM    797 HG22 ILE A 523     -25.256  -4.117  28.233  1.00  0.00           H  
ATOM    798 HG23 ILE A 523     -23.504  -4.153  28.444  1.00  0.00           H  
ATOM    799 HD11 ILE A 523     -22.459  -3.614  23.924  1.00  0.00           H  
ATOM    800 HD12 ILE A 523     -24.192  -3.681  24.224  1.00  0.00           H  
ATOM    801 HD13 ILE A 523     -23.168  -2.712  25.250  1.00  0.00           H  
ATOM    802  N   ILE A 524     -26.302  -7.045  27.568  1.00 96.41           N  
ATOM    803  CA  ILE A 524     -27.494  -7.244  28.344  1.00 96.41           C  
ATOM    804  C   ILE A 524     -27.314  -8.422  29.248  1.00 96.41           C  
ATOM    805  O   ILE A 524     -27.832  -8.437  30.363  1.00 96.41           O  
ATOM    806  CB  ILE A 524     -28.727  -7.464  27.521  1.00 96.41           C  
ATOM    807  CG1 ILE A 524     -28.614  -8.759  26.712  1.00 96.41           C  
ATOM    808  CG2 ILE A 524     -28.952  -6.208  26.663  1.00 96.41           C  
ATOM    809  CD1 ILE A 524     -29.943  -9.214  26.123  1.00 96.41           C  
ATOM    810  H   ILE A 524     -26.352  -7.149  26.562  1.00  0.00           H  
ATOM    811  HA  ILE A 524     -27.652  -6.360  28.967  1.00  0.00           H  
ATOM    812  HB  ILE A 524     -29.583  -7.567  28.191  1.00  0.00           H  
ATOM    813 HG13 ILE A 524     -28.290  -9.669  27.191  1.00  0.00           H  
ATOM    814 HG12 ILE A 524     -27.974  -8.446  25.923  1.00  0.00           H  
ATOM    815 HG21 ILE A 524     -29.568  -6.426  25.794  1.00  0.00           H  
ATOM    816 HG22 ILE A 524     -29.507  -5.473  27.246  1.00  0.00           H  
ATOM    817 HG23 ILE A 524     -28.024  -5.709  26.410  1.00  0.00           H  
ATOM    818 HD11 ILE A 524     -29.776  -9.677  25.153  1.00  0.00           H  
ATOM    819 HD12 ILE A 524     -30.419  -9.932  26.787  1.00  0.00           H  
ATOM    820 HD13 ILE A 524     -30.576  -8.333  26.099  1.00  0.00           H  
ATOM    821  N   LEU A 525     -26.617  -9.466  28.762  1.00118.08           N  
ATOM    822  CA  LEU A 525     -26.394 -10.659  29.528  1.00118.08           C  
ATOM    823  C   LEU A 525     -25.552 -10.316  30.718  1.00118.08           C  
ATOM    824  O   LEU A 525     -25.809 -10.788  31.823  1.00118.08           O  
ATOM    825  CB  LEU A 525     -25.670 -11.748  28.707  1.00118.08           C  
ATOM    826  CG  LEU A 525     -25.427 -13.088  29.437  1.00118.08           C  
ATOM    827  CD1 LEU A 525     -24.340 -12.989  30.521  1.00118.08           C  
ATOM    828  CD2 LEU A 525     -26.748 -13.666  29.968  1.00118.08           C  
ATOM    829  H   LEU A 525     -26.249  -9.424  27.820  1.00  0.00           H  
ATOM    830  HA  LEU A 525     -27.365 -11.028  29.862  1.00  0.00           H  
ATOM    831  HB3 LEU A 525     -24.718 -11.377  28.330  1.00  0.00           H  
ATOM    832  HB2 LEU A 525     -26.268 -11.954  27.819  1.00  0.00           H  
ATOM    833  HG  LEU A 525     -25.070 -13.796  28.687  1.00  0.00           H  
ATOM    834 HD11 LEU A 525     -24.278 -13.867  31.152  1.00  0.00           H  
ATOM    835 HD12 LEU A 525     -23.441 -13.167  29.930  1.00  0.00           H  
ATOM    836 HD13 LEU A 525     -23.960 -12.090  30.971  1.00  0.00           H  
ATOM    837 HD21 LEU A 525     -26.604 -14.685  30.328  1.00  0.00           H  
ATOM    838 HD22 LEU A 525     -27.145 -13.088  30.802  1.00  0.00           H  
ATOM    839 HD23 LEU A 525     -27.509 -13.700  29.188  1.00  0.00           H  
ATOM    840  N   GLY A 526     -24.523  -9.470  30.528  1.00 24.01           N  
ATOM    841  CA  GLY A 526     -23.624  -9.138  31.595  1.00 24.01           C  
ATOM    842  C   GLY A 526     -24.356  -8.438  32.693  1.00 24.01           C  
ATOM    843  O   GLY A 526     -24.070  -8.654  33.869  1.00 24.01           O  
ATOM    844  H   GLY A 526     -24.331  -9.111  29.601  1.00  0.00           H  
ATOM    845  HA3 GLY A 526     -22.955  -8.382  31.193  1.00  0.00           H  
ATOM    846  HA2 GLY A 526     -23.106 -10.019  31.975  1.00  0.00           H  
ATOM    847  N   GLY A 527     -25.291  -7.542  32.327  1.00 25.10           N  
ATOM    848  CA  GLY A 527     -26.057  -6.792  33.282  1.00 25.10           C  
ATOM    849  C   GLY A 527     -26.937  -7.712  34.075  1.00 25.10           C  
ATOM    850  O   GLY A 527     -27.140  -7.509  35.272  1.00 25.10           O  
ATOM    851  H   GLY A 527     -25.460  -7.382  31.343  1.00  0.00           H  
ATOM    852  HA3 GLY A 527     -26.678  -6.069  32.754  1.00  0.00           H  
ATOM    853  HA2 GLY A 527     -25.394  -6.230  33.941  1.00  0.00           H  
ATOM    854  N   MET A 528     -27.507  -8.741  33.418  1.00 69.50           N  
ATOM    855  CA  MET A 528     -28.409  -9.642  34.080  1.00 69.50           C  
ATOM    856  C   MET A 528     -27.680 -10.343  35.183  1.00 69.50           C  
ATOM    857  O   MET A 528     -28.200 -10.480  36.288  1.00 69.50           O  
ATOM    858  CB  MET A 528     -28.959 -10.734  33.148  1.00 69.50           C  
ATOM    859  CG  MET A 528     -29.938 -11.676  33.849  1.00 69.50           C  
ATOM    860  SD  MET A 528     -30.621 -12.985  32.790  1.00 69.50           S  
ATOM    861  CE  MET A 528     -31.621 -13.735  34.108  1.00 69.50           C  
ATOM    862  H   MET A 528     -27.328  -8.868  32.431  1.00  0.00           H  
ATOM    863  HA  MET A 528     -29.244  -9.073  34.492  1.00  0.00           H  
ATOM    864  HB3 MET A 528     -28.154 -11.319  32.706  1.00  0.00           H  
ATOM    865  HB2 MET A 528     -29.469 -10.257  32.310  1.00  0.00           H  
ATOM    866  HG3 MET A 528     -30.761 -11.088  34.256  1.00  0.00           H  
ATOM    867  HG2 MET A 528     -29.471 -12.194  34.686  1.00  0.00           H  
ATOM    868  HE1 MET A 528     -32.535 -14.155  33.688  1.00  0.00           H  
ATOM    869  HE2 MET A 528     -31.058 -14.534  34.590  1.00  0.00           H  
ATOM    870  HE3 MET A 528     -31.820 -12.974  34.856  1.00  0.00           H  
ATOM    871  N   LEU A 529     -26.443 -10.795  34.911  1.00 87.76           N  
ATOM    872  CA  LEU A 529     -25.657 -11.481  35.898  1.00 87.76           C  
ATOM    873  C   LEU A 529     -25.354 -10.529  37.009  1.00 87.76           C  
ATOM    874  O   LEU A 529     -25.219 -10.928  38.164  1.00 87.76           O  
ATOM    875  CB  LEU A 529     -24.326 -12.040  35.365  1.00 87.76           C  
ATOM    876  CG  LEU A 529     -24.491 -13.308  34.506  1.00 87.76           C  
ATOM    877  CD1 LEU A 529     -24.988 -14.487  35.356  1.00 87.76           C  
ATOM    878  CD2 LEU A 529     -25.388 -13.063  33.287  1.00 87.76           C  
ATOM    879  H   LEU A 529     -26.055 -10.664  33.986  1.00  0.00           H  
ATOM    880  HA  LEU A 529     -26.269 -12.270  36.324  1.00  0.00           H  
ATOM    881  HB3 LEU A 529     -23.659 -12.293  36.187  1.00  0.00           H  
ATOM    882  HB2 LEU A 529     -23.805 -11.273  34.790  1.00  0.00           H  
ATOM    883  HG  LEU A 529     -23.505 -13.588  34.131  1.00  0.00           H  
ATOM    884 HD11 LEU A 529     -25.330 -15.293  34.706  1.00  0.00           H  
ATOM    885 HD12 LEU A 529     -24.180 -14.923  35.925  1.00  0.00           H  
ATOM    886 HD13 LEU A 529     -25.815 -14.269  36.026  1.00  0.00           H  
ATOM    887 HD21 LEU A 529     -25.527 -13.989  32.736  1.00  0.00           H  
ATOM    888 HD22 LEU A 529     -26.388 -12.691  33.476  1.00  0.00           H  
ATOM    889 HD23 LEU A 529     -24.731 -12.380  32.806  1.00  0.00           H  
ATOM    890  N   SER A 530     -25.225  -9.236  36.670  1.00 74.68           N  
ATOM    891  CA  SER A 530     -24.916  -8.208  37.620  1.00 74.68           C  
ATOM    892  C   SER A 530     -25.951  -8.216  38.707  1.00 74.68           C  
ATOM    893  O   SER A 530     -25.619  -8.181  39.891  1.00 74.68           O  
ATOM    894  CB  SER A 530     -24.952  -6.820  36.952  1.00 74.68           C  
ATOM    895  OG  SER A 530     -24.777  -5.788  37.910  1.00 74.68           O  
ATOM    896  H   SER A 530     -25.336  -8.970  35.701  1.00  0.00           H  
ATOM    897  HA  SER A 530     -23.927  -8.393  38.044  1.00  0.00           H  
ATOM    898  HB3 SER A 530     -25.912  -6.451  36.663  1.00  0.00           H  
ATOM    899  HB2 SER A 530     -24.244  -6.719  36.129  1.00  0.00           H  
ATOM    900  HG  SER A 530     -25.485  -5.829  38.535  1.00  0.00           H  
ATOM    901  N   TYR A 531     -27.241  -8.249  38.328  1.00 53.63           N  
ATOM    902  CA  TYR A 531     -28.318  -8.264  39.279  1.00 53.63           C  
ATOM    903  C   TYR A 531     -28.301  -9.565  40.018  1.00 53.63           C  
ATOM    904  O   TYR A 531     -28.539  -9.616  41.223  1.00 53.63           O  
ATOM    905  CB  TYR A 531     -29.698  -8.097  38.621  1.00 53.63           C  
ATOM    906  CG  TYR A 531     -29.736  -6.722  38.044  1.00 53.63           C  
ATOM    907  CD1 TYR A 531     -29.928  -5.631  38.861  1.00 53.63           C  
ATOM    908  CD2 TYR A 531     -29.587  -6.522  36.691  1.00 53.63           C  
ATOM    909  CE1 TYR A 531     -29.964  -4.360  38.340  1.00 53.63           C  
ATOM    910  CE2 TYR A 531     -29.624  -5.252  36.163  1.00 53.63           C  
ATOM    911  CZ  TYR A 531     -29.810  -4.168  36.989  1.00 53.63           C  
ATOM    912  OH  TYR A 531     -29.847  -2.864  36.451  1.00 53.63           O  
ATOM    913  H   TYR A 531     -27.468  -8.262  37.342  1.00  0.00           H  
ATOM    914  HA  TYR A 531     -28.166  -7.467  40.010  1.00  0.00           H  
ATOM    915  HB3 TYR A 531     -30.590  -8.170  39.203  1.00  0.00           H  
ATOM    916  HB2 TYR A 531     -29.824  -8.832  37.824  1.00  0.00           H  
ATOM    917  HD1 TYR A 531     -29.971  -5.783  39.912  1.00  0.00           H  
ATOM    918  HD2 TYR A 531     -29.474  -7.367  36.032  1.00  0.00           H  
ATOM    919  HE1 TYR A 531     -30.279  -3.505  38.910  1.00  0.00           H  
ATOM    920  HE2 TYR A 531     -29.515  -5.112  35.097  1.00  0.00           H  
ATOM    921  HH  TYR A 531     -29.970  -2.189  37.103  1.00  0.00           H  
ATOM    922  N   ALA A 532     -28.000 -10.655  39.294  1.00 47.62           N  
ATOM    923  CA  ALA A 532     -27.997 -11.996  39.803  1.00 47.62           C  
ATOM    924  C   ALA A 532     -27.000 -12.110  40.915  1.00 47.62           C  
ATOM    925  O   ALA A 532     -27.177 -12.908  41.833  1.00 47.62           O  
ATOM    926  CB  ALA A 532     -27.618 -13.035  38.732  1.00 47.62           C  
ATOM    927  H   ALA A 532     -27.812 -10.534  38.307  1.00  0.00           H  
ATOM    928  HA  ALA A 532     -29.028 -12.247  39.953  1.00  0.00           H  
ATOM    929  HB1 ALA A 532     -27.853 -14.043  39.076  1.00  0.00           H  
ATOM    930  HB2 ALA A 532     -28.177 -12.873  37.810  1.00  0.00           H  
ATOM    931  HB3 ALA A 532     -26.557 -13.029  38.487  1.00  0.00           H  
ATOM    932  N   SER A 533     -25.915 -11.320  40.858  1.00 86.10           N  
ATOM    933  CA  SER A 533     -24.845 -11.440  41.809  1.00 86.10           C  
ATOM    934  C   SER A 533     -25.366 -11.320  43.209  1.00 86.10           C  
ATOM    935  O   SER A 533     -24.950 -12.062  44.096  1.00 86.10           O  
ATOM    936  CB  SER A 533     -23.773 -10.352  41.637  1.00 86.10           C  
ATOM    937  OG  SER A 533     -24.317  -9.079  41.953  1.00 86.10           O  
ATOM    938  H   SER A 533     -25.797 -10.701  40.066  1.00  0.00           H  
ATOM    939  HA  SER A 533     -24.383 -12.422  41.683  1.00  0.00           H  
ATOM    940  HB3 SER A 533     -23.478 -10.223  40.609  1.00  0.00           H  
ATOM    941  HB2 SER A 533     -22.891 -10.552  42.244  1.00  0.00           H  
ATOM    942  HG  SER A 533     -24.904  -8.814  41.253  1.00  0.00           H  
ATOM    943  N   ILE A 534     -26.289 -10.379  43.450  1.00130.36           N  
ATOM    944  CA  ILE A 534     -26.805 -10.178  44.769  1.00130.36           C  
ATOM    945  C   ILE A 534     -27.593 -11.368  45.231  1.00130.36           C  
ATOM    946  O   ILE A 534     -27.671 -11.636  46.429  1.00130.36           O  
ATOM    947  CB  ILE A 534     -27.478  -8.848  44.946  1.00130.36           C  
ATOM    948  CG1 ILE A 534     -28.642  -8.617  43.985  1.00130.36           C  
ATOM    949  CG2 ILE A 534     -26.378  -7.782  44.824  1.00130.36           C  
ATOM    950  CD1 ILE A 534     -29.263  -7.245  44.231  1.00130.36           C  
ATOM    951  H   ILE A 534     -26.620  -9.790  42.699  1.00  0.00           H  
ATOM    952  HA  ILE A 534     -25.853 -10.098  45.267  1.00  0.00           H  
ATOM    953  HB  ILE A 534     -27.637  -8.858  45.972  1.00  0.00           H  
ATOM    954 HG13 ILE A 534     -29.356  -9.440  43.941  1.00  0.00           H  
ATOM    955 HG12 ILE A 534     -28.139  -8.482  43.046  1.00  0.00           H  
ATOM    956 HG21 ILE A 534     -26.744  -6.777  45.004  1.00  0.00           H  
ATOM    957 HG22 ILE A 534     -25.563  -7.961  45.523  1.00  0.00           H  
ATOM    958 HG23 ILE A 534     -25.944  -7.761  43.824  1.00  0.00           H  
ATOM    959 HD11 ILE A 534     -30.275  -7.490  44.364  1.00  0.00           H  
ATOM    960 HD12 ILE A 534     -28.883  -6.573  44.957  1.00  0.00           H  
ATOM    961 HD13 ILE A 534     -29.173  -6.617  43.342  1.00  0.00           H  
ATOM    962  N   PHE A 535     -28.236 -12.109  44.311  1.00 50.42           N  
ATOM    963  CA  PHE A 535     -28.935 -13.282  44.751  1.00 50.42           C  
ATOM    964  C   PHE A 535     -27.926 -14.187  45.388  1.00 50.42           C  
ATOM    965  O   PHE A 535     -28.157 -14.744  46.460  1.00 50.42           O  
ATOM    966  CB  PHE A 535     -29.607 -14.060  43.599  1.00 50.42           C  
ATOM    967  CG  PHE A 535     -30.771 -13.274  43.088  1.00 50.42           C  
ATOM    968  CD1 PHE A 535     -31.992 -13.348  43.719  1.00 50.42           C  
ATOM    969  CD2 PHE A 535     -30.652 -12.475  41.974  1.00 50.42           C  
ATOM    970  CE1 PHE A 535     -33.072 -12.632  43.255  1.00 50.42           C  
ATOM    971  CE2 PHE A 535     -31.729 -11.757  41.504  1.00 50.42           C  
ATOM    972  CZ  PHE A 535     -32.942 -11.834  42.145  1.00 50.42           C  
ATOM    973  H   PHE A 535     -28.167 -11.900  43.325  1.00  0.00           H  
ATOM    974  HA  PHE A 535     -29.688 -13.011  45.496  1.00  0.00           H  
ATOM    975  HB3 PHE A 535     -29.986 -15.017  43.964  1.00  0.00           H  
ATOM    976  HB2 PHE A 535     -28.921 -14.310  42.792  1.00  0.00           H  
ATOM    977  HD1 PHE A 535     -32.109 -13.971  44.594  1.00  0.00           H  
ATOM    978  HD2 PHE A 535     -29.656 -12.307  41.679  1.00  0.00           H  
ATOM    979  HE1 PHE A 535     -34.022 -12.696  43.765  1.00  0.00           H  
ATOM    980  HE2 PHE A 535     -31.615 -11.130  40.634  1.00  0.00           H  
ATOM    981  HZ  PHE A 535     -33.788 -11.274  41.775  1.00  0.00           H  
ATOM    982  N   LEU A 536     -26.761 -14.350  44.738  1.00 62.33           N  
ATOM    983  CA  LEU A 536     -25.725 -15.192  45.259  1.00 62.33           C  
ATOM    984  C   LEU A 536     -25.256 -14.565  46.532  1.00 62.33           C  
ATOM    985  O   LEU A 536     -24.908 -15.252  47.492  1.00 62.33           O  
ATOM    986  CB  LEU A 536     -24.584 -15.359  44.248  1.00 62.33           C  
ATOM    987  CG  LEU A 536     -25.133 -15.956  42.935  1.00 62.33           C  
ATOM    988  CD1 LEU A 536     -24.017 -16.297  41.942  1.00 62.33           C  
ATOM    989  CD2 LEU A 536     -26.088 -17.129  43.213  1.00 62.33           C  
ATOM    990  H   LEU A 536     -26.604 -13.863  43.867  1.00  0.00           H  
ATOM    991  HA  LEU A 536     -26.138 -16.160  45.546  1.00  0.00           H  
ATOM    992  HB3 LEU A 536     -23.887 -15.983  44.768  1.00  0.00           H  
ATOM    993  HB2 LEU A 536     -24.141 -14.404  43.993  1.00  0.00           H  
ATOM    994  HG  LEU A 536     -25.736 -15.185  42.453  1.00  0.00           H  
ATOM    995 HD11 LEU A 536     -24.262 -17.294  41.610  1.00  0.00           H  
ATOM    996 HD12 LEU A 536     -24.272 -15.759  41.039  1.00  0.00           H  
ATOM    997 HD13 LEU A 536     -23.021 -16.018  42.236  1.00  0.00           H  
ATOM    998 HD21 LEU A 536     -26.345 -17.650  42.291  1.00  0.00           H  
ATOM    999 HD22 LEU A 536     -25.658 -17.864  43.892  1.00  0.00           H  
ATOM   1000 HD23 LEU A 536     -27.043 -16.806  43.626  1.00  0.00           H  
ATOM   1001  N   PHE A 537     -25.228 -13.220  46.560  1.00157.58           N  
ATOM   1002  CA  PHE A 537     -24.942 -12.470  47.749  1.00157.58           C  
ATOM   1003  C   PHE A 537     -25.859 -12.997  48.845  1.00157.58           C  
ATOM   1004  O   PHE A 537     -25.532 -12.771  50.041  1.00157.58           O  
ATOM   1005  CB  PHE A 537     -25.262 -10.975  47.539  1.00157.58           C  
ATOM   1006  CG  PHE A 537     -25.547 -10.260  48.820  1.00157.58           C  
ATOM   1007  CD1 PHE A 537     -26.835 -10.237  49.310  1.00157.58           C  
ATOM   1008  CD2 PHE A 537     -24.564  -9.604  49.521  1.00157.58           C  
ATOM   1009  CE1 PHE A 537     -27.151  -9.582  50.477  1.00157.58           C  
ATOM   1010  CE2 PHE A 537     -24.879  -8.948  50.688  1.00157.58           C  
ATOM   1011  CZ  PHE A 537     -26.164  -8.930  51.171  1.00157.58           C  
ATOM   1012  OXT PHE A 537     -26.902 -13.619  48.506  1.00157.58           O1-
ATOM   1013  H   PHE A 537     -25.526 -12.713  45.737  1.00  0.00           H  
ATOM   1014  HA  PHE A 537     -23.962 -12.542  48.209  1.00  0.00           H  
ATOM   1015  HB3 PHE A 537     -26.065 -10.502  47.094  1.00  0.00           H  
ATOM   1016  HB2 PHE A 537     -24.393 -10.518  47.065  1.00  0.00           H  
ATOM   1017  HD1 PHE A 537     -27.641 -10.687  48.750  1.00  0.00           H  
ATOM   1018  HD2 PHE A 537     -23.609  -9.468  49.046  1.00  0.00           H  
ATOM   1019  HE1 PHE A 537     -28.160  -9.331  50.665  1.00  0.00           H  
ATOM   1020  HE2 PHE A 537     -24.351  -8.166  51.186  1.00  0.00           H  
ATOM   1021  HZ  PHE A 537     -26.422  -8.303  52.012  1.00  0.00           H  
ATOM   1022  N   PHE A 549     -19.578 -22.992  52.076  1.00162.34           N1+
ATOM   1023  CA  PHE A 549     -20.937 -23.305  51.578  1.00162.34           C  
ATOM   1024  C   PHE A 549     -20.741 -23.700  50.157  1.00162.34           C  
ATOM   1025  O   PHE A 549     -21.594 -24.333  49.539  1.00162.34           O  
ATOM   1026  CB  PHE A 549     -21.806 -22.044  51.599  1.00162.34           C  
ATOM   1027  CG  PHE A 549     -23.238 -22.456  51.597  1.00162.34           C  
ATOM   1028  CD1 PHE A 549     -23.938 -22.663  50.430  1.00162.34           C  
ATOM   1029  CD2 PHE A 549     -23.889 -22.637  52.797  1.00162.34           C  
ATOM   1030  CE1 PHE A 549     -25.262 -23.036  50.463  1.00162.34           C  
ATOM   1031  CE2 PHE A 549     -25.210 -23.011  52.835  1.00162.34           C  
ATOM   1032  CZ  PHE A 549     -25.905 -23.211  51.667  1.00162.34           C  
ATOM   1033  H1  PHE A 549     -18.970 -23.782  51.910  1.00  0.00           H  
ATOM   1034  H2  PHE A 549     -19.221 -22.174  51.606  1.00  0.00           H  
ATOM   1035  H3  PHE A 549     -19.623 -22.809  53.068  1.00  0.00           H  
ATOM   1036  HA  PHE A 549     -21.356 -24.124  52.165  1.00  0.00           H  
ATOM   1037  HB3 PHE A 549     -21.601 -21.368  50.765  1.00  0.00           H  
ATOM   1038  HB2 PHE A 549     -21.613 -21.464  52.503  1.00  0.00           H  
ATOM   1039  HD1 PHE A 549     -23.451 -22.536  49.475  1.00  0.00           H  
ATOM   1040  HD2 PHE A 549     -23.364 -22.481  53.728  1.00  0.00           H  
ATOM   1041  HE1 PHE A 549     -25.799 -23.192  49.539  1.00  0.00           H  
ATOM   1042  HE2 PHE A 549     -25.705 -23.144  53.786  1.00  0.00           H  
ATOM   1043  HZ  PHE A 549     -26.945 -23.503  51.694  1.00  0.00           H  
ATOM   1044  N   GLU A 550     -19.588 -23.293  49.599  1.00214.89           N  
ATOM   1045  CA  GLU A 550     -19.220 -23.695  48.278  1.00214.89           C  
ATOM   1046  C   GLU A 550     -19.975 -22.923  47.241  1.00214.89           C  
ATOM   1047  O   GLU A 550     -19.425 -22.021  46.615  1.00214.89           O  
ATOM   1048  CB  GLU A 550     -19.389 -25.199  48.024  1.00214.89           C  
ATOM   1049  CG  GLU A 550     -18.915 -25.614  46.632  1.00214.89           C  
ATOM   1050  CD  GLU A 550     -17.394 -25.550  46.599  1.00214.89           C  
ATOM   1051  OE1 GLU A 550     -16.824 -24.658  47.283  1.00214.89           O  
ATOM   1052  OE2 GLU A 550     -16.783 -26.383  45.882  1.00214.89           O1-
ATOM   1053  H   GLU A 550     -18.924 -22.730  50.106  1.00  0.00           H  
ATOM   1054  HA  GLU A 550     -18.216 -23.295  48.274  1.00  0.00           H  
ATOM   1055  HB3 GLU A 550     -20.408 -25.572  48.055  1.00  0.00           H  
ATOM   1056  HB2 GLU A 550     -18.853 -25.764  48.789  1.00  0.00           H  
ATOM   1057  HG3 GLU A 550     -19.337 -25.033  45.812  1.00  0.00           H  
ATOM   1058  HG2 GLU A 550     -19.210 -26.648  46.449  1.00  0.00           H  
ATOM   1059  N   THR A 551     -21.269 -23.238  47.037  1.00 70.08           N  
ATOM   1060  CA  THR A 551     -22.021 -22.694  45.937  1.00 70.08           C  
ATOM   1061  C   THR A 551     -22.038 -21.191  45.922  1.00 70.08           C  
ATOM   1062  O   THR A 551     -21.703 -20.588  44.904  1.00 70.08           O  
ATOM   1063  CB  THR A 551     -23.438 -23.183  45.970  1.00 70.08           C  
ATOM   1064  OG1 THR A 551     -23.452 -24.602  45.908  1.00 70.08           O  
ATOM   1065  CG2 THR A 551     -24.207 -22.601  44.776  1.00 70.08           C  
ATOM   1066  H   THR A 551     -21.693 -23.970  47.592  1.00  0.00           H  
ATOM   1067  HA  THR A 551     -21.546 -23.039  45.015  1.00  0.00           H  
ATOM   1068  HB  THR A 551     -23.933 -22.894  46.899  1.00  0.00           H  
ATOM   1069  HG1 THR A 551     -24.350 -24.898  45.924  1.00  0.00           H  
ATOM   1070 HG21 THR A 551     -25.180 -23.084  44.685  1.00  0.00           H  
ATOM   1071 HG22 THR A 551     -24.416 -21.535  44.868  1.00  0.00           H  
ATOM   1072 HG23 THR A 551     -23.681 -22.767  43.835  1.00  0.00           H  
ATOM   1073  N   LEU A 552     -22.387 -20.530  47.041  1.00106.43           N  
ATOM   1074  CA  LEU A 552     -22.441 -19.095  47.006  1.00106.43           C  
ATOM   1075  C   LEU A 552     -21.075 -18.585  46.694  1.00106.43           C  
ATOM   1076  O   LEU A 552     -20.888 -17.646  45.922  1.00106.43           O  
ATOM   1077  CB  LEU A 552     -22.780 -18.431  48.363  1.00106.43           C  
ATOM   1078  CG  LEU A 552     -24.233 -18.525  48.866  1.00106.43           C  
ATOM   1079  CD1 LEU A 552     -25.211 -17.978  47.813  1.00106.43           C  
ATOM   1080  CD2 LEU A 552     -24.577 -19.905  49.444  1.00106.43           C  
ATOM   1081  H   LEU A 552     -22.649 -21.024  47.881  1.00  0.00           H  
ATOM   1082  HA  LEU A 552     -23.149 -18.777  46.248  1.00  0.00           H  
ATOM   1083  HB3 LEU A 552     -22.560 -17.362  48.300  1.00  0.00           H  
ATOM   1084  HB2 LEU A 552     -22.117 -18.810  49.144  1.00  0.00           H  
ATOM   1085  HG  LEU A 552     -24.289 -17.834  49.709  1.00  0.00           H  
ATOM   1086 HD11 LEU A 552     -25.966 -17.331  48.259  1.00  0.00           H  
ATOM   1087 HD12 LEU A 552     -24.713 -17.489  46.982  1.00  0.00           H  
ATOM   1088 HD13 LEU A 552     -25.755 -18.805  47.356  1.00  0.00           H  
ATOM   1089 HD21 LEU A 552     -25.578 -19.910  49.877  1.00  0.00           H  
ATOM   1090 HD22 LEU A 552     -24.542 -20.675  48.675  1.00  0.00           H  
ATOM   1091 HD23 LEU A 552     -23.871 -20.131  50.239  1.00  0.00           H  
ATOM   1092  N   CYS A 553     -20.076 -19.239  47.298  1.00 76.80           N  
ATOM   1093  CA  CYS A 553     -18.727 -18.772  47.286  1.00 76.80           C  
ATOM   1094  C   CYS A 553     -18.236 -18.579  45.896  1.00 76.80           C  
ATOM   1095  O   CYS A 553     -17.836 -17.477  45.525  1.00 76.80           O  
ATOM   1096  CB  CYS A 553     -17.779 -19.815  47.907  1.00 76.80           C  
ATOM   1097  SG  CYS A 553     -18.379 -20.386  49.517  1.00 76.80           S  
ATOM   1098  H   CYS A 553     -20.292 -20.040  47.874  1.00  0.00           H  
ATOM   1099  HA  CYS A 553     -18.664 -17.813  47.801  1.00  0.00           H  
ATOM   1100  HB3 CYS A 553     -16.813 -19.339  48.076  1.00  0.00           H  
ATOM   1101  HB2 CYS A 553     -17.558 -20.687  47.296  1.00  0.00           H  
ATOM   1102  N   THR A 554     -18.254 -19.651  45.082  1.00123.82           N  
ATOM   1103  CA  THR A 554     -17.670 -19.540  43.781  1.00123.82           C  
ATOM   1104  C   THR A 554     -18.522 -18.717  42.880  1.00123.82           C  
ATOM   1105  O   THR A 554     -18.012 -17.934  42.082  1.00123.82           O  
ATOM   1106  CB  THR A 554     -17.361 -20.858  43.122  1.00123.82           C  
ATOM   1107  OG1 THR A 554     -16.471 -20.666  42.031  1.00123.82           O  
ATOM   1108  CG2 THR A 554     -18.660 -21.494  42.614  1.00123.82           C  
ATOM   1109  H   THR A 554     -18.607 -20.544  45.404  1.00  0.00           H  
ATOM   1110  HA  THR A 554     -16.709 -19.030  43.895  1.00  0.00           H  
ATOM   1111  HB  THR A 554     -16.876 -21.522  43.839  1.00  0.00           H  
ATOM   1112  HG1 THR A 554     -16.881 -20.094  41.400  1.00  0.00           H  
ATOM   1113 HG21 THR A 554     -18.461 -22.528  42.330  1.00  0.00           H  
ATOM   1114 HG22 THR A 554     -19.429 -21.540  43.387  1.00  0.00           H  
ATOM   1115 HG23 THR A 554     -19.072 -21.028  41.718  1.00  0.00           H  
ATOM   1116  N   VAL A 555     -19.853 -18.860  43.001  1.00101.59           N  
ATOM   1117  CA  VAL A 555     -20.750 -18.180  42.121  1.00101.59           C  
ATOM   1118  C   VAL A 555     -20.578 -16.701  42.279  1.00101.59           C  
ATOM   1119  O   VAL A 555     -20.619 -15.957  41.300  1.00101.59           O  
ATOM   1120  CB  VAL A 555     -22.182 -18.547  42.384  1.00101.59           C  
ATOM   1121  CG1 VAL A 555     -22.373 -20.052  42.117  1.00101.59           C  
ATOM   1122  CG2 VAL A 555     -22.559 -18.091  43.802  1.00101.59           C  
ATOM   1123  H   VAL A 555     -20.237 -19.493  43.690  1.00  0.00           H  
ATOM   1124  HA  VAL A 555     -20.492 -18.450  41.094  1.00  0.00           H  
ATOM   1125  HB  VAL A 555     -22.620 -18.137  41.503  1.00  0.00           H  
ATOM   1126 HG11 VAL A 555     -23.335 -20.396  42.496  1.00  0.00           H  
ATOM   1127 HG12 VAL A 555     -22.368 -20.249  41.044  1.00  0.00           H  
ATOM   1128 HG13 VAL A 555     -21.598 -20.693  42.529  1.00  0.00           H  
ATOM   1129 HG21 VAL A 555     -23.537 -18.465  44.094  1.00  0.00           H  
ATOM   1130 HG22 VAL A 555     -21.841 -18.587  44.313  1.00  0.00           H  
ATOM   1131 HG23 VAL A 555     -22.492 -17.054  44.026  1.00  0.00           H  
ATOM   1132  N   ARG A 556     -20.390 -16.218  43.522  1.00156.43           N  
ATOM   1133  CA  ARG A 556     -20.263 -14.804  43.714  1.00156.43           C  
ATOM   1134  C   ARG A 556     -19.020 -14.253  43.068  1.00156.43           C  
ATOM   1135  O   ARG A 556     -19.078 -13.232  42.385  1.00156.43           O  
ATOM   1136  CB  ARG A 556     -20.342 -14.387  45.191  1.00156.43           C  
ATOM   1137  CG  ARG A 556     -21.781 -14.520  45.699  1.00156.43           C  
ATOM   1138  CD  ARG A 556     -22.090 -13.732  46.971  1.00156.43           C  
ATOM   1139  NE  ARG A 556     -21.115 -12.609  47.048  1.00156.43           N  
ATOM   1140  CZ  ARG A 556     -21.278 -11.512  46.261  1.00156.43           C  
ATOM   1141  NH1 ARG A 556     -22.272 -11.491  45.322  1.00156.43           N  
ATOM   1142  NH2 ARG A 556     -20.427 -10.453  46.391  1.00156.43           N1+
ATOM   1143  H   ARG A 556     -20.380 -16.837  44.324  1.00  0.00           H  
ATOM   1144  HA  ARG A 556     -21.094 -14.319  43.195  1.00  0.00           H  
ATOM   1145  HB3 ARG A 556     -19.959 -13.368  45.195  1.00  0.00           H  
ATOM   1146  HB2 ARG A 556     -19.661 -14.977  45.807  1.00  0.00           H  
ATOM   1147  HG3 ARG A 556     -22.065 -15.556  45.841  1.00  0.00           H  
ATOM   1148  HG2 ARG A 556     -22.401 -14.111  44.918  1.00  0.00           H  
ATOM   1149  HD3 ARG A 556     -22.146 -14.330  47.881  1.00  0.00           H  
ATOM   1150  HD2 ARG A 556     -22.985 -13.286  46.723  1.00  0.00           H  
ATOM   1151  HE  ARG A 556     -20.335 -12.692  47.681  1.00  0.00           H  
ATOM   1152 HH12 ARG A 556     -22.402 -10.684  44.730  1.00  0.00           H  
ATOM   1153 HH11 ARG A 556     -22.911 -12.268  45.228  1.00  0.00           H  
ATOM   1154 HH22 ARG A 556     -20.535  -9.638  45.805  1.00  0.00           H  
ATOM   1155 HH21 ARG A 556     -19.670 -10.486  47.058  1.00  0.00           H  
ATOM   1156  N   THR A 557     -17.863 -14.919  43.233  1.00126.29           N  
ATOM   1157  CA  THR A 557     -16.629 -14.434  42.675  1.00126.29           C  
ATOM   1158  C   THR A 557     -16.711 -14.449  41.177  1.00126.29           C  
ATOM   1159  O   THR A 557     -16.240 -13.533  40.503  1.00126.29           O  
ATOM   1160  CB  THR A 557     -15.473 -15.308  43.048  1.00126.29           C  
ATOM   1161  OG1 THR A 557     -15.672 -16.611  42.521  1.00126.29           O  
ATOM   1162  CG2 THR A 557     -15.374 -15.367  44.582  1.00126.29           C  
ATOM   1163  H   THR A 557     -17.849 -15.762  43.790  1.00  0.00           H  
ATOM   1164  HA  THR A 557     -16.448 -13.413  43.020  1.00  0.00           H  
ATOM   1165  HB  THR A 557     -14.614 -14.832  42.618  1.00  0.00           H  
ATOM   1166  HG1 THR A 557     -16.475 -16.973  42.867  1.00  0.00           H  
ATOM   1167 HG21 THR A 557     -14.551 -16.013  44.890  1.00  0.00           H  
ATOM   1168 HG22 THR A 557     -15.173 -14.378  44.991  1.00  0.00           H  
ATOM   1169 HG23 THR A 557     -16.269 -15.732  45.070  1.00  0.00           H  
ATOM   1170  N   TRP A 558     -17.304 -15.520  40.622  1.00176.83           N  
ATOM   1171  CA  TRP A 558     -17.412 -15.723  39.205  1.00176.83           C  
ATOM   1172  C   TRP A 558     -18.273 -14.637  38.640  1.00176.83           C  
ATOM   1173  O   TRP A 558     -17.993 -14.108  37.568  1.00176.83           O  
ATOM   1174  CB  TRP A 558     -18.081 -17.080  38.885  1.00176.83           C  
ATOM   1175  CG  TRP A 558     -18.061 -17.554  37.443  1.00176.83           C  
ATOM   1176  CD2 TRP A 558     -19.123 -17.365  36.491  1.00176.83           C  
ATOM   1177  CD1 TRP A 558     -17.097 -18.276  36.801  1.00176.83           C  
ATOM   1178  NE1 TRP A 558     -17.490 -18.553  35.513  1.00176.83           N  
ATOM   1179  CE2 TRP A 558     -18.736 -17.999  35.308  1.00176.83           C  
ATOM   1180  CE3 TRP A 558     -20.325 -16.726  36.594  1.00176.83           C  
ATOM   1181  CZ2 TRP A 558     -19.547 -18.001  34.208  1.00176.83           C  
ATOM   1182  CZ3 TRP A 558     -21.138 -16.724  35.481  1.00176.83           C  
ATOM   1183  CH2 TRP A 558     -20.757 -17.350  34.312  1.00176.83           C  
ATOM   1184  H   TRP A 558     -17.648 -16.255  41.227  1.00  0.00           H  
ATOM   1185  HA  TRP A 558     -16.412 -15.694  38.839  1.00  0.00           H  
ATOM   1186  HB3 TRP A 558     -19.107 -17.114  39.256  1.00  0.00           H  
ATOM   1187  HB2 TRP A 558     -17.553 -17.849  39.449  1.00  0.00           H  
ATOM   1188  HD1 TRP A 558     -16.172 -18.594  37.260  1.00  0.00           H  
ATOM   1189  HE1 TRP A 558     -16.940 -19.082  34.852  1.00  0.00           H  
ATOM   1190  HE3 TRP A 558     -20.627 -16.236  37.507  1.00  0.00           H  
ATOM   1191  HZ2 TRP A 558     -19.251 -18.491  33.292  1.00  0.00           H  
ATOM   1192  HZ3 TRP A 558     -22.094 -16.223  35.526  1.00  0.00           H  
ATOM   1193  HH2 TRP A 558     -21.421 -17.329  33.460  1.00  0.00           H  
ATOM   1194  N   ILE A 559     -19.339 -14.208  39.335  1.00101.97           N  
ATOM   1195  CA  ILE A 559     -20.213 -13.147  38.844  1.00101.97           C  
ATOM   1196  C   ILE A 559     -19.574 -11.752  38.977  1.00101.97           C  
ATOM   1197  O   ILE A 559     -19.697 -10.961  38.040  1.00101.97           O  
ATOM   1198  CB  ILE A 559     -21.564 -13.146  39.584  1.00101.97           C  
ATOM   1199  CG1 ILE A 559     -22.331 -14.468  39.434  1.00101.97           C  
ATOM   1200  CG2 ILE A 559     -22.458 -11.988  39.119  1.00101.97           C  
ATOM   1201  CD1 ILE A 559     -23.193 -14.607  38.196  1.00101.97           C  
ATOM   1202  H   ILE A 559     -19.569 -14.651  40.215  1.00  0.00           H  
ATOM   1203  HA  ILE A 559     -20.440 -13.351  37.803  1.00  0.00           H  
ATOM   1204  HB  ILE A 559     -21.364 -13.010  40.649  1.00  0.00           H  
ATOM   1205 HG13 ILE A 559     -22.933 -14.527  40.322  1.00  0.00           H  
ATOM   1206 HG12 ILE A 559     -21.671 -15.324  39.394  1.00  0.00           H  
ATOM   1207 HG21 ILE A 559     -23.457 -12.096  39.529  1.00  0.00           H  
ATOM   1208 HG22 ILE A 559     -22.051 -11.020  39.402  1.00  0.00           H  
ATOM   1209 HG23 ILE A 559     -22.545 -11.966  38.036  1.00  0.00           H  
ATOM   1210 HD11 ILE A 559     -23.594 -15.618  38.126  1.00  0.00           H  
ATOM   1211 HD12 ILE A 559     -24.042 -13.923  38.197  1.00  0.00           H  
ATOM   1212 HD13 ILE A 559     -22.591 -14.419  37.307  1.00  0.00           H  
ATOM   1213  N   LEU A 560     -18.950 -11.436  40.127  1.00147.01           N  
ATOM   1214  CA  LEU A 560     -18.539 -10.096  40.605  1.00147.01           C  
ATOM   1215  C   LEU A 560     -17.607  -9.293  39.692  1.00147.01           C  
ATOM   1216  O   LEU A 560     -17.236  -8.163  39.996  1.00147.01           O  
ATOM   1217  CB  LEU A 560     -17.887 -10.213  42.010  1.00147.01           C  
ATOM   1218  CG  LEU A 560     -18.669  -9.466  43.098  1.00147.01           C  
ATOM   1219  CD1 LEU A 560     -20.065 -10.070  43.307  1.00147.01           C  
ATOM   1220  CD2 LEU A 560     -17.881  -9.408  44.415  1.00147.01           C  
ATOM   1221  H   LEU A 560     -18.885 -12.176  40.815  1.00  0.00           H  
ATOM   1222  HA  LEU A 560     -19.447  -9.495  40.655  1.00  0.00           H  
ATOM   1223  HB3 LEU A 560     -16.870  -9.815  42.001  1.00  0.00           H  
ATOM   1224  HB2 LEU A 560     -17.735 -11.248  42.300  1.00  0.00           H  
ATOM   1225  HG  LEU A 560     -18.786  -8.441  42.750  1.00  0.00           H  
ATOM   1226 HD11 LEU A 560     -20.659  -9.449  43.976  1.00  0.00           H  
ATOM   1227 HD12 LEU A 560     -20.627 -10.148  42.378  1.00  0.00           H  
ATOM   1228 HD13 LEU A 560     -19.999 -11.073  43.726  1.00  0.00           H  
ATOM   1229 HD21 LEU A 560     -18.404  -8.806  45.156  1.00  0.00           H  
ATOM   1230 HD22 LEU A 560     -17.732 -10.405  44.832  1.00  0.00           H  
ATOM   1231 HD23 LEU A 560     -16.898  -8.958  44.268  1.00  0.00           H  
ATOM   1232  N   THR A 561     -17.208  -9.900  38.590  1.00128.14           N  
ATOM   1233  CA  THR A 561     -16.263  -9.412  37.648  1.00128.14           C  
ATOM   1234  C   THR A 561     -16.718  -9.774  36.234  1.00128.14           C  
ATOM   1235  O   THR A 561     -16.651  -8.915  35.355  1.00128.14           O  
ATOM   1236  CB  THR A 561     -14.882  -9.852  38.133  1.00128.14           C  
ATOM   1237  OG1 THR A 561     -13.934  -9.408  37.222  1.00128.14           O  
ATOM   1238  CG2 THR A 561     -14.728 -11.361  38.346  1.00128.14           C  
ATOM   1239  H   THR A 561     -17.591 -10.818  38.417  1.00  0.00           H  
ATOM   1240  HA  THR A 561     -16.280  -8.322  37.675  1.00  0.00           H  
ATOM   1241  HB  THR A 561     -14.660  -9.346  39.074  1.00  0.00           H  
ATOM   1242  HG1 THR A 561     -13.894 -10.026  36.500  1.00  0.00           H  
ATOM   1243 HG21 THR A 561     -15.144 -11.921  37.511  1.00  0.00           H  
ATOM   1244 HG22 THR A 561     -13.694 -11.626  38.550  1.00  0.00           H  
ATOM   1245 HG23 THR A 561     -15.291 -11.659  39.226  1.00  0.00           H  
ATOM   1246  N   VAL A 562     -17.268 -10.983  36.005  1.00105.44           N  
ATOM   1247  CA  VAL A 562     -17.813 -11.381  34.709  1.00105.44           C  
ATOM   1248  C   VAL A 562     -19.001 -10.471  34.332  1.00105.44           C  
ATOM   1249  O   VAL A 562     -19.045 -10.000  33.206  1.00105.44           O  
ATOM   1250  CB  VAL A 562     -18.136 -12.904  34.690  1.00105.44           C  
ATOM   1251  CG1 VAL A 562     -19.582 -13.277  35.065  1.00105.44           C  
ATOM   1252  CG2 VAL A 562     -17.785 -13.584  33.365  1.00105.44           C  
ATOM   1253  H   VAL A 562     -17.314 -11.658  36.754  1.00  0.00           H  
ATOM   1254  HA  VAL A 562     -17.016 -11.206  33.985  1.00  0.00           H  
ATOM   1255  HB  VAL A 562     -17.452 -13.368  35.395  1.00  0.00           H  
ATOM   1256 HG11 VAL A 562     -19.660 -14.335  35.308  1.00  0.00           H  
ATOM   1257 HG12 VAL A 562     -19.918 -12.705  35.920  1.00  0.00           H  
ATOM   1258 HG13 VAL A 562     -20.278 -13.074  34.251  1.00  0.00           H  
ATOM   1259 HG21 VAL A 562     -17.844 -14.669  33.462  1.00  0.00           H  
ATOM   1260 HG22 VAL A 562     -18.498 -13.296  32.595  1.00  0.00           H  
ATOM   1261 HG23 VAL A 562     -16.767 -13.345  33.058  1.00  0.00           H  
ATOM   1262  N   GLY A 563     -19.890 -10.100  35.269  1.00 34.46           N  
ATOM   1263  CA  GLY A 563     -21.047  -9.235  35.002  1.00 34.46           C  
ATOM   1264  C   GLY A 563     -20.658  -7.863  34.426  1.00 34.46           C  
ATOM   1265  O   GLY A 563     -21.273  -7.372  33.483  1.00 34.46           O  
ATOM   1266  H   GLY A 563     -19.782 -10.460  36.209  1.00  0.00           H  
ATOM   1267  HA3 GLY A 563     -21.603  -9.087  35.928  1.00  0.00           H  
ATOM   1268  HA2 GLY A 563     -21.713  -9.748  34.308  1.00  0.00           H  
ATOM   1269  N   TYR A 564     -19.539  -7.309  34.898  1.00104.61           N  
ATOM   1270  CA  TYR A 564     -18.969  -6.077  34.371  1.00104.61           C  
ATOM   1271  C   TYR A 564     -18.090  -6.345  33.138  1.00104.61           C  
ATOM   1272  O   TYR A 564     -18.115  -5.560  32.193  1.00104.61           O  
ATOM   1273  CB  TYR A 564     -18.027  -5.498  35.425  1.00104.61           C  
ATOM   1274  CG  TYR A 564     -18.606  -5.098  36.761  1.00104.61           C  
ATOM   1275  CD1 TYR A 564     -19.727  -4.246  36.855  1.00104.61           C  
ATOM   1276  CD2 TYR A 564     -17.938  -5.514  37.929  1.00104.61           C  
ATOM   1277  CE1 TYR A 564     -20.119  -3.747  38.112  1.00104.61           C  
ATOM   1278  CE2 TYR A 564     -18.325  -5.004  39.172  1.00104.61           C  
ATOM   1279  CZ  TYR A 564     -19.374  -4.077  39.258  1.00104.61           C  
ATOM   1280  OH  TYR A 564     -19.587  -3.427  40.432  1.00104.61           O  
ATOM   1281  H   TYR A 564     -19.040  -7.779  35.639  1.00  0.00           H  
ATOM   1282  HA  TYR A 564     -19.748  -5.355  34.120  1.00  0.00           H  
ATOM   1283  HB3 TYR A 564     -17.553  -4.607  35.020  1.00  0.00           H  
ATOM   1284  HB2 TYR A 564     -17.234  -6.217  35.625  1.00  0.00           H  
ATOM   1285  HD1 TYR A 564     -20.253  -3.927  35.967  1.00  0.00           H  
ATOM   1286  HD2 TYR A 564     -17.082  -6.169  37.874  1.00  0.00           H  
ATOM   1287  HE1 TYR A 564     -20.944  -3.058  38.184  1.00  0.00           H  
ATOM   1288  HE2 TYR A 564     -17.763  -5.270  40.056  1.00  0.00           H  
ATOM   1289  HH  TYR A 564     -20.299  -2.807  40.393  1.00  0.00           H  
ATOM   1290  N   THR A 565     -17.303  -7.433  33.127  1.00 35.85           N  
ATOM   1291  CA  THR A 565     -16.332  -7.721  32.063  1.00 35.85           C  
ATOM   1292  C   THR A 565     -17.078  -8.100  30.795  1.00 35.85           C  
ATOM   1293  O   THR A 565     -16.673  -7.655  29.717  1.00 35.85           O  
ATOM   1294  CB  THR A 565     -15.392  -8.907  32.385  1.00 35.85           C  
ATOM   1295  OG1 THR A 565     -14.630  -8.617  33.525  1.00 35.85           O  
ATOM   1296  CG2 THR A 565     -14.364  -9.175  31.270  1.00 35.85           C  
ATOM   1297  H   THR A 565     -17.296  -8.045  33.934  1.00  0.00           H  
ATOM   1298  HA  THR A 565     -15.736  -6.825  31.878  1.00  0.00           H  
ATOM   1299  HB  THR A 565     -15.971  -9.809  32.577  1.00  0.00           H  
ATOM   1300  HG1 THR A 565     -14.478  -9.441  33.974  1.00  0.00           H  
ATOM   1301 HG21 THR A 565     -13.752 -10.039  31.487  1.00  0.00           H  
ATOM   1302 HG22 THR A 565     -14.828  -9.382  30.309  1.00  0.00           H  
ATOM   1303 HG23 THR A 565     -13.709  -8.319  31.132  1.00  0.00           H  
ATOM   1304  N   THR A 566     -18.177  -8.872  30.921  1.00111.33           N  
ATOM   1305  CA  THR A 566     -18.993  -9.157  29.783  1.00111.33           C  
ATOM   1306  C   THR A 566     -19.518  -7.882  29.183  1.00111.33           C  
ATOM   1307  O   THR A 566     -19.591  -7.758  27.962  1.00111.33           O  
ATOM   1308  CB  THR A 566     -20.145 -10.039  30.141  1.00111.33           C  
ATOM   1309  OG1 THR A 566     -20.901  -9.424  31.169  1.00111.33           O  
ATOM   1310  CG2 THR A 566     -19.600 -11.394  30.625  1.00111.33           C  
ATOM   1311  H   THR A 566     -18.460  -9.217  31.831  1.00  0.00           H  
ATOM   1312  HA  THR A 566     -18.384  -9.660  29.029  1.00  0.00           H  
ATOM   1313  HB  THR A 566     -20.802 -10.198  29.284  1.00  0.00           H  
ATOM   1314  HG1 THR A 566     -20.378  -9.410  31.959  1.00  0.00           H  
ATOM   1315 HG21 THR A 566     -20.394 -11.991  31.075  1.00  0.00           H  
ATOM   1316 HG22 THR A 566     -19.225 -11.965  29.776  1.00  0.00           H  
ATOM   1317 HG23 THR A 566     -18.798 -11.326  31.343  1.00  0.00           H  
ATOM   1318  N   ALA A 567     -19.911  -6.882  29.992  1.00 51.32           N  
ATOM   1319  CA  ALA A 567     -20.494  -5.633  29.520  1.00 51.32           C  
ATOM   1320  C   ALA A 567     -19.424  -4.747  28.874  1.00 51.32           C  
ATOM   1321  O   ALA A 567     -19.499  -4.456  27.681  1.00 51.32           O  
ATOM   1322  CB  ALA A 567     -21.164  -4.895  30.692  1.00 51.32           C  
ATOM   1323  H   ALA A 567     -19.843  -7.017  30.991  1.00  0.00           H  
ATOM   1324  HA  ALA A 567     -21.250  -5.851  28.770  1.00  0.00           H  
ATOM   1325  HB1 ALA A 567     -21.612  -3.957  30.361  1.00  0.00           H  
ATOM   1326  HB2 ALA A 567     -21.964  -5.501  31.121  1.00  0.00           H  
ATOM   1327  HB3 ALA A 567     -20.467  -4.661  31.496  1.00  0.00           H  
ATOM   1328  N   PHE A 568     -18.409  -4.339  29.641  1.00 58.10           N  
ATOM   1329  CA  PHE A 568     -17.448  -3.319  29.227  1.00 58.10           C  
ATOM   1330  C   PHE A 568     -16.419  -3.855  28.214  1.00 58.10           C  
ATOM   1331  O   PHE A 568     -15.879  -3.078  27.426  1.00 58.10           O  
ATOM   1332  CB  PHE A 568     -16.740  -2.750  30.471  1.00 58.10           C  
ATOM   1333  CG  PHE A 568     -17.684  -2.154  31.510  1.00 58.10           C  
ATOM   1334  CD1 PHE A 568     -17.571  -2.540  32.861  1.00 58.10           C  
ATOM   1335  CD2 PHE A 568     -18.703  -1.250  31.132  1.00 58.10           C  
ATOM   1336  CE1 PHE A 568     -18.493  -2.071  33.815  1.00 58.10           C  
ATOM   1337  CE2 PHE A 568     -19.634  -0.791  32.083  1.00 58.10           C  
ATOM   1338  CZ  PHE A 568     -19.535  -1.211  33.422  1.00 58.10           C  
ATOM   1339  H   PHE A 568     -18.372  -4.655  30.604  1.00  0.00           H  
ATOM   1340  HA  PHE A 568     -17.994  -2.511  28.745  1.00  0.00           H  
ATOM   1341  HB3 PHE A 568     -16.038  -1.969  30.177  1.00  0.00           H  
ATOM   1342  HB2 PHE A 568     -16.152  -3.538  30.944  1.00  0.00           H  
ATOM   1343  HD1 PHE A 568     -16.792  -3.223  33.162  1.00  0.00           H  
ATOM   1344  HD2 PHE A 568     -18.794  -0.924  30.107  1.00  0.00           H  
ATOM   1345  HE1 PHE A 568     -18.411  -2.379  34.847  1.00  0.00           H  
ATOM   1346  HE2 PHE A 568     -20.426  -0.119  31.786  1.00  0.00           H  
ATOM   1347  HZ  PHE A 568     -20.255  -0.865  34.147  1.00  0.00           H  
ATOM   1348  N   GLY A 569     -16.204  -5.177  28.153  1.00 40.89           N  
ATOM   1349  CA  GLY A 569     -15.360  -5.816  27.146  1.00 40.89           C  
ATOM   1350  C   GLY A 569     -16.040  -5.854  25.774  1.00 40.89           C  
ATOM   1351  O   GLY A 569     -15.412  -5.561  24.758  1.00 40.89           O  
ATOM   1352  H   GLY A 569     -16.681  -5.781  28.810  1.00  0.00           H  
ATOM   1353  HA3 GLY A 569     -15.136  -6.835  27.460  1.00  0.00           H  
ATOM   1354  HA2 GLY A 569     -14.409  -5.289  27.073  1.00  0.00           H  
ATOM   1355  N   ALA A 570     -17.359  -6.097  25.754  1.00 45.90           N  
ATOM   1356  CA  ALA A 570     -18.181  -6.071  24.577  1.00 45.90           C  
ATOM   1357  C   ALA A 570     -18.312  -4.658  24.091  1.00 45.90           C  
ATOM   1358  O   ALA A 570     -18.361  -4.402  22.890  1.00 45.90           O  
ATOM   1359  CB  ALA A 570     -19.601  -6.602  24.831  1.00 45.90           C  
ATOM   1360  H   ALA A 570     -17.821  -6.296  26.631  1.00  0.00           H  
ATOM   1361  HA  ALA A 570     -17.763  -6.681  23.810  1.00  0.00           H  
ATOM   1362  HB1 ALA A 570     -20.219  -6.549  23.933  1.00  0.00           H  
ATOM   1363  HB2 ALA A 570     -19.570  -7.649  25.134  1.00  0.00           H  
ATOM   1364  HB3 ALA A 570     -20.113  -6.052  25.621  1.00  0.00           H  
ATOM   1365  N   MET A 571     -18.475  -3.733  25.053  1.00 42.91           N  
ATOM   1366  CA  MET A 571     -18.671  -2.309  24.847  1.00 42.91           C  
ATOM   1367  C   MET A 571     -17.429  -1.698  24.204  1.00 42.91           C  
ATOM   1368  O   MET A 571     -17.615  -0.839  23.343  1.00 42.91           O  
ATOM   1369  CB  MET A 571     -18.963  -1.605  26.190  1.00 42.91           C  
ATOM   1370  CG  MET A 571     -19.535  -0.183  26.066  1.00 42.91           C  
ATOM   1371  SD  MET A 571     -19.737   0.675  27.657  1.00 42.91           S  
ATOM   1372  CE  MET A 571     -21.116  -0.253  28.391  1.00 42.91           C  
ATOM   1373  H   MET A 571     -18.491  -4.057  26.011  1.00  0.00           H  
ATOM   1374  HA  MET A 571     -19.526  -2.182  24.180  1.00  0.00           H  
ATOM   1375  HB3 MET A 571     -18.053  -1.566  26.786  1.00  0.00           H  
ATOM   1376  HB2 MET A 571     -19.685  -2.192  26.751  1.00  0.00           H  
ATOM   1377  HG3 MET A 571     -20.496  -0.203  25.551  1.00  0.00           H  
ATOM   1378  HG2 MET A 571     -18.871   0.434  25.460  1.00  0.00           H  
ATOM   1379  HE1 MET A 571     -21.398   0.195  29.344  1.00  0.00           H  
ATOM   1380  HE2 MET A 571     -21.983  -0.236  27.732  1.00  0.00           H  
ATOM   1381  HE3 MET A 571     -20.835  -1.290  28.574  1.00  0.00           H  
ATOM   1382  N   PHE A 572     -16.202  -2.156  24.554  1.00 82.90           N  
ATOM   1383  CA  PHE A 572     -14.989  -1.589  24.032  1.00 82.90           C  
ATOM   1384  C   PHE A 572     -14.899  -1.859  22.567  1.00 82.90           C  
ATOM   1385  O   PHE A 572     -14.516  -0.987  21.787  1.00 82.90           O  
ATOM   1386  CB  PHE A 572     -13.718  -2.160  24.681  1.00 82.90           C  
ATOM   1387  CG  PHE A 572     -12.555  -1.481  24.043  1.00 82.90           C  
ATOM   1388  CD1 PHE A 572     -12.134  -0.245  24.479  1.00 82.90           C  
ATOM   1389  CD2 PHE A 572     -11.882  -2.083  23.003  1.00 82.90           C  
ATOM   1390  CE1 PHE A 572     -11.061   0.379  23.887  1.00 82.90           C  
ATOM   1391  CE2 PHE A 572     -10.808  -1.463  22.408  1.00 82.90           C  
ATOM   1392  CZ  PHE A 572     -10.395  -0.230  22.851  1.00 82.90           C  
ATOM   1393  H   PHE A 572     -16.127  -2.871  25.266  1.00  0.00           H  
ATOM   1394  HA  PHE A 572     -14.976  -0.540  24.304  1.00  0.00           H  
ATOM   1395  HB3 PHE A 572     -13.652  -3.242  24.554  1.00  0.00           H  
ATOM   1396  HB2 PHE A 572     -13.714  -1.970  25.756  1.00  0.00           H  
ATOM   1397  HD1 PHE A 572     -12.672   0.223  25.279  1.00  0.00           H  
ATOM   1398  HD2 PHE A 572     -12.192  -3.054  22.644  1.00  0.00           H  
ATOM   1399  HE1 PHE A 572     -10.758   1.376  24.154  1.00  0.00           H  
ATOM   1400  HE2 PHE A 572     -10.292  -1.943  21.589  1.00  0.00           H  
ATOM   1401  HZ  PHE A 572      -9.562   0.266  22.376  1.00  0.00           H  
ATOM   1402  N   ALA A 573     -15.241  -3.087  22.147  1.00 36.58           N  
ATOM   1403  CA  ALA A 573     -15.150  -3.460  20.767  1.00 36.58           C  
ATOM   1404  C   ALA A 573     -16.077  -2.603  19.968  1.00 36.58           C  
ATOM   1405  O   ALA A 573     -15.752  -2.211  18.849  1.00 36.58           O  
ATOM   1406  CB  ALA A 573     -15.547  -4.926  20.519  1.00 36.58           C  
ATOM   1407  H   ALA A 573     -15.548  -3.778  22.818  1.00  0.00           H  
ATOM   1408  HA  ALA A 573     -14.125  -3.307  20.423  1.00  0.00           H  
ATOM   1409  HB1 ALA A 573     -15.449  -5.201  19.470  1.00  0.00           H  
ATOM   1410  HB2 ALA A 573     -14.900  -5.597  21.085  1.00  0.00           H  
ATOM   1411  HB3 ALA A 573     -16.574  -5.132  20.824  1.00  0.00           H  
ATOM   1412  N   LYS A 574     -17.276  -2.316  20.509  1.00 79.36           N  
ATOM   1413  CA  LYS A 574     -18.218  -1.525  19.776  1.00 79.36           C  
ATOM   1414  C   LYS A 574     -17.685  -0.141  19.596  1.00 79.36           C  
ATOM   1415  O   LYS A 574     -17.766   0.423  18.508  1.00 79.36           O  
ATOM   1416  CB  LYS A 574     -19.597  -1.430  20.450  1.00 79.36           C  
ATOM   1417  CG  LYS A 574     -20.599  -0.624  19.622  1.00 79.36           C  
ATOM   1418  CD  LYS A 574     -22.060  -0.901  19.976  1.00 79.36           C  
ATOM   1419  CE  LYS A 574     -22.504  -0.340  21.326  1.00 79.36           C  
ATOM   1420  NZ  LYS A 574     -23.933  -0.657  21.545  1.00 79.36           N1+
ATOM   1421  H   LYS A 574     -17.522  -2.665  21.425  1.00  0.00           H  
ATOM   1422  HA  LYS A 574     -18.355  -1.979  18.791  1.00  0.00           H  
ATOM   1423  HB3 LYS A 574     -19.519  -1.010  21.453  1.00  0.00           H  
ATOM   1424  HB2 LYS A 574     -19.975  -2.445  20.581  1.00  0.00           H  
ATOM   1425  HG3 LYS A 574     -20.469  -0.875  18.568  1.00  0.00           H  
ATOM   1426  HG2 LYS A 574     -20.402   0.446  19.704  1.00  0.00           H  
ATOM   1427  HD3 LYS A 574     -22.249  -1.975  19.933  1.00  0.00           H  
ATOM   1428  HD2 LYS A 574     -22.681  -0.456  19.198  1.00  0.00           H  
ATOM   1429  HE3 LYS A 574     -22.368   0.741  21.357  1.00  0.00           H  
ATOM   1430  HE2 LYS A 574     -21.917  -0.769  22.139  1.00  0.00           H  
ATOM   1431  HZ1 LYS A 574     -24.067  -1.658  21.533  1.00  0.00           H  
ATOM   1432  HZ2 LYS A 574     -24.229  -0.285  22.436  1.00  0.00           H  
ATOM   1433  HZ3 LYS A 574     -24.484  -0.234  20.810  1.00  0.00           H  
ATOM   1434  N   THR A 575     -17.128   0.445  20.670  1.00113.78           N  
ATOM   1435  CA  THR A 575     -16.598   1.774  20.616  1.00113.78           C  
ATOM   1436  C   THR A 575     -15.356   1.810  19.775  1.00113.78           C  
ATOM   1437  O   THR A 575     -15.096   2.783  19.071  1.00113.78           O  
ATOM   1438  CB  THR A 575     -16.323   2.338  21.978  1.00113.78           C  
ATOM   1439  OG1 THR A 575     -15.823   3.655  21.850  1.00113.78           O  
ATOM   1440  CG2 THR A 575     -15.325   1.454  22.736  1.00113.78           C  
ATOM   1441  H   THR A 575     -17.090  -0.056  21.548  1.00  0.00           H  
ATOM   1442  HA  THR A 575     -17.399   2.398  20.241  1.00  0.00           H  
ATOM   1443  HB  THR A 575     -17.253   2.395  22.546  1.00  0.00           H  
ATOM   1444  HG1 THR A 575     -15.703   4.019  22.714  1.00  0.00           H  
ATOM   1445 HG21 THR A 575     -15.130   1.885  23.714  1.00  0.00           H  
ATOM   1446 HG22 THR A 575     -15.860   0.556  22.904  1.00  0.00           H  
ATOM   1447 HG23 THR A 575     -14.384   1.313  22.260  1.00  0.00           H  
ATOM   1448  N   TRP A 576     -14.535   0.750  19.825  1.00103.88           N  
ATOM   1449  CA  TRP A 576     -13.326   0.729  19.054  1.00103.88           C  
ATOM   1450  C   TRP A 576     -13.700   0.767  17.605  1.00103.88           C  
ATOM   1451  O   TRP A 576     -13.068   1.459  16.810  1.00103.88           O  
ATOM   1452  CB  TRP A 576     -12.488  -0.541  19.286  1.00103.88           C  
ATOM   1453  CG  TRP A 576     -11.196  -0.585  18.503  1.00103.88           C  
ATOM   1454  CD2 TRP A 576     -11.050  -1.172  17.201  1.00103.88           C  
ATOM   1455  CD1 TRP A 576      -9.965  -0.110  18.852  1.00103.88           C  
ATOM   1456  NE1 TRP A 576      -9.062  -0.363  17.848  1.00103.88           N  
ATOM   1457  CE2 TRP A 576      -9.715  -1.018  16.825  1.00103.88           C  
ATOM   1458  CE3 TRP A 576     -11.953  -1.791  16.384  1.00103.88           C  
ATOM   1459  CZ2 TRP A 576      -9.261  -1.481  15.624  1.00103.88           C  
ATOM   1460  CZ3 TRP A 576     -11.491  -2.256  15.172  1.00103.88           C  
ATOM   1461  CH2 TRP A 576     -10.172  -2.104  14.799  1.00103.88           C  
ATOM   1462  H   TRP A 576     -14.729  -0.021  20.455  1.00  0.00           H  
ATOM   1463  HA  TRP A 576     -12.704   1.619  19.071  1.00  0.00           H  
ATOM   1464  HB3 TRP A 576     -13.066  -1.440  19.070  1.00  0.00           H  
ATOM   1465  HB2 TRP A 576     -12.240  -0.619  20.340  1.00  0.00           H  
ATOM   1466  HD1 TRP A 576      -9.723   0.374  19.784  1.00  0.00           H  
ATOM   1467  HE1 TRP A 576      -8.086  -0.108  17.886  1.00  0.00           H  
ATOM   1468  HE3 TRP A 576     -12.982  -1.935  16.676  1.00  0.00           H  
ATOM   1469  HZ2 TRP A 576      -8.228  -1.363  15.330  1.00  0.00           H  
ATOM   1470  HZ3 TRP A 576     -12.176  -2.753  14.501  1.00  0.00           H  
ATOM   1471  HH2 TRP A 576      -9.847  -2.481  13.840  1.00  0.00           H  
ATOM   1472  N   ARG A 577     -14.747   0.012  17.224  1.00 97.44           N  
ATOM   1473  CA  ARG A 577     -15.159  -0.046  15.852  1.00 97.44           C  
ATOM   1474  C   ARG A 577     -15.592   1.313  15.411  1.00 97.44           C  
ATOM   1475  O   ARG A 577     -15.259   1.745  14.309  1.00 97.44           O  
ATOM   1476  CB  ARG A 577     -16.339  -1.005  15.609  1.00 97.44           C  
ATOM   1477  CG  ARG A 577     -16.770  -1.063  14.141  1.00 97.44           C  
ATOM   1478  CD  ARG A 577     -17.919  -2.034  13.858  1.00 97.44           C  
ATOM   1479  NE  ARG A 577     -19.179  -1.419  14.362  1.00 97.44           N  
ATOM   1480  CZ  ARG A 577     -20.358  -1.677  13.725  1.00 97.44           C  
ATOM   1481  NH1 ARG A 577     -20.370  -2.451  12.601  1.00 97.44           N  
ATOM   1482  NH2 ARG A 577     -21.526  -1.164  14.212  1.00 97.44           N1+
ATOM   1483  H   ARG A 577     -15.235  -0.555  17.906  1.00  0.00           H  
ATOM   1484  HA  ARG A 577     -14.312  -0.365  15.241  1.00  0.00           H  
ATOM   1485  HB3 ARG A 577     -17.190  -0.727  16.231  1.00  0.00           H  
ATOM   1486  HB2 ARG A 577     -16.050  -2.006  15.933  1.00  0.00           H  
ATOM   1487  HG3 ARG A 577     -15.912  -1.352  13.533  1.00  0.00           H  
ATOM   1488  HG2 ARG A 577     -17.078  -0.088  13.767  1.00  0.00           H  
ATOM   1489  HD3 ARG A 577     -17.735  -2.990  14.332  1.00  0.00           H  
ATOM   1490  HD2 ARG A 577     -17.943  -2.195  12.782  1.00  0.00           H  
ATOM   1491  HE  ARG A 577     -19.153  -0.888  15.221  1.00  0.00           H  
ATOM   1492 HH12 ARG A 577     -21.239  -2.658  12.130  1.00  0.00           H  
ATOM   1493 HH11 ARG A 577     -19.517  -2.868  12.260  1.00  0.00           H  
ATOM   1494 HH22 ARG A 577     -21.524  -0.585  15.039  1.00  0.00           H  
ATOM   1495 HH21 ARG A 577     -22.403  -1.365  13.753  1.00  0.00           H  
ATOM   1496  N   VAL A 578     -16.349   2.033  16.261  1.00108.01           N  
ATOM   1497  CA  VAL A 578     -16.814   3.332  15.867  1.00108.01           C  
ATOM   1498  C   VAL A 578     -15.641   4.253  15.736  1.00108.01           C  
ATOM   1499  O   VAL A 578     -15.664   5.180  14.930  1.00108.01           O  
ATOM   1500  CB  VAL A 578     -17.853   3.938  16.774  1.00108.01           C  
ATOM   1501  CG1 VAL A 578     -19.094   3.031  16.750  1.00108.01           C  
ATOM   1502  CG2 VAL A 578     -17.274   4.165  18.174  1.00108.01           C  
ATOM   1503  H   VAL A 578     -16.610   1.661  17.165  1.00  0.00           H  
ATOM   1504  HA  VAL A 578     -17.260   3.277  14.879  1.00  0.00           H  
ATOM   1505  HB  VAL A 578     -18.148   4.914  16.384  1.00  0.00           H  
ATOM   1506 HG11 VAL A 578     -19.635   3.178  17.671  1.00  0.00           H  
ATOM   1507 HG12 VAL A 578     -19.726   3.246  15.891  1.00  0.00           H  
ATOM   1508 HG13 VAL A 578     -18.860   1.968  16.717  1.00  0.00           H  
ATOM   1509 HG21 VAL A 578     -17.907   4.532  18.971  1.00  0.00           H  
ATOM   1510 HG22 VAL A 578     -17.240   3.130  18.436  1.00  0.00           H  
ATOM   1511 HG23 VAL A 578     -16.278   4.541  18.211  1.00  0.00           H  
ATOM   1512  N   HIS A 579     -14.595   4.044  16.557  1.00 67.89           N  
ATOM   1513  CA  HIS A 579     -13.410   4.854  16.502  1.00 67.89           C  
ATOM   1514  C   HIS A 579     -12.728   4.638  15.183  1.00 67.89           C  
ATOM   1515  O   HIS A 579     -12.261   5.586  14.553  1.00 67.89           O  
ATOM   1516  ND1 HIS A 579     -11.068   6.575  18.174  1.00 67.89           N  
ATOM   1517  CG  HIS A 579     -11.169   5.323  17.611  1.00 67.89           C  
ATOM   1518  CB  HIS A 579     -12.418   4.494  17.620  1.00 67.89           C  
ATOM   1519  NE2 HIS A 579      -9.071   6.100  17.321  1.00 67.89           N  
ATOM   1520  CD2 HIS A 579      -9.940   5.049  17.093  1.00 67.89           C  
ATOM   1521  CE1 HIS A 579      -9.793   6.994  17.973  1.00 67.89           C  
ATOM   1522  H   HIS A 579     -14.642   3.305  17.247  1.00  0.00           H  
ATOM   1523  HA  HIS A 579     -13.690   5.905  16.600  1.00  0.00           H  
ATOM   1524  HB3 HIS A 579     -12.090   3.463  17.568  1.00  0.00           H  
ATOM   1525  HB2 HIS A 579     -12.902   4.609  18.591  1.00  0.00           H  
ATOM   1526  HD2 HIS A 579      -9.605   4.164  16.572  1.00  0.00           H  
ATOM   1527  HE1 HIS A 579      -9.410   7.942  18.322  1.00  0.00           H  
ATOM   1528  HE2 HIS A 579      -8.090   6.148  17.092  1.00  0.00           H  
ATOM   1529  N   ALA A 580     -12.649   3.369  14.738  1.00 29.93           N  
ATOM   1530  CA  ALA A 580     -12.005   3.012  13.505  1.00 29.93           C  
ATOM   1531  C   ALA A 580     -12.745   3.633  12.364  1.00 29.93           C  
ATOM   1532  O   ALA A 580     -12.133   4.113  11.413  1.00 29.93           O  
ATOM   1533  CB  ALA A 580     -11.981   1.493  13.265  1.00 29.93           C  
ATOM   1534  H   ALA A 580     -13.028   2.627  15.314  1.00  0.00           H  
ATOM   1535  HA  ALA A 580     -10.979   3.383  13.525  1.00  0.00           H  
ATOM   1536  HB1 ALA A 580     -11.453   1.245  12.343  1.00  0.00           H  
ATOM   1537  HB2 ALA A 580     -11.465   0.984  14.080  1.00  0.00           H  
ATOM   1538  HB3 ALA A 580     -12.981   1.065  13.199  1.00  0.00           H  
ATOM   1539  N   ILE A 581     -14.090   3.637  12.432  1.00 31.47           N  
ATOM   1540  CA  ILE A 581     -14.905   4.173  11.379  1.00 31.47           C  
ATOM   1541  C   ILE A 581     -14.601   5.632  11.249  1.00 31.47           C  
ATOM   1542  O   ILE A 581     -14.474   6.154  10.143  1.00 31.47           O  
ATOM   1543  CB  ILE A 581     -16.374   4.035  11.662  1.00 31.47           C  
ATOM   1544  CG1 ILE A 581     -16.756   2.550  11.782  1.00 31.47           C  
ATOM   1545  CG2 ILE A 581     -17.143   4.784  10.561  1.00 31.47           C  
ATOM   1546  CD1 ILE A 581     -18.152   2.320  12.360  1.00 31.47           C  
ATOM   1547  H   ILE A 581     -14.547   3.213  13.230  1.00  0.00           H  
ATOM   1548  HA  ILE A 581     -14.798   4.065  10.417  1.00  0.00           H  
ATOM   1549  HB  ILE A 581     -16.610   4.502  12.619  1.00  0.00           H  
ATOM   1550 HG13 ILE A 581     -16.009   1.894  12.196  1.00  0.00           H  
ATOM   1551 HG12 ILE A 581     -16.797   2.186  10.755  1.00  0.00           H  
ATOM   1552 HG21 ILE A 581     -18.203   4.537  10.593  1.00  0.00           H  
ATOM   1553 HG22 ILE A 581     -17.116   5.869  10.665  1.00  0.00           H  
ATOM   1554 HG23 ILE A 581     -16.807   4.522   9.557  1.00  0.00           H  
ATOM   1555 HD11 ILE A 581     -18.125   2.095  13.421  1.00  0.00           H  
ATOM   1556 HD12 ILE A 581     -18.826   3.162  12.212  1.00  0.00           H  
ATOM   1557 HD13 ILE A 581     -18.612   1.451  11.889  1.00  0.00           H  
ATOM   1558  N   PHE A 582     -14.470   6.333  12.388  1.00 37.44           N  
ATOM   1559  CA  PHE A 582     -14.171   7.734  12.345  1.00 37.44           C  
ATOM   1560  C   PHE A 582     -12.840   7.859  11.680  1.00 37.44           C  
ATOM   1561  O   PHE A 582     -12.624   8.737  10.849  1.00 37.44           O  
ATOM   1562  CB  PHE A 582     -14.060   8.373  13.740  1.00 37.44           C  
ATOM   1563  CG  PHE A 582     -13.750   9.817  13.537  1.00 37.44           C  
ATOM   1564  CD1 PHE A 582     -14.764  10.722  13.323  1.00 37.44           C  
ATOM   1565  CD2 PHE A 582     -12.450  10.265  13.557  1.00 37.44           C  
ATOM   1566  CE1 PHE A 582     -14.486  12.056  13.136  1.00 37.44           C  
ATOM   1567  CE2 PHE A 582     -12.166  11.598  13.370  1.00 37.44           C  
ATOM   1568  CZ  PHE A 582     -13.185  12.496  13.157  1.00 37.44           C  
ATOM   1569  H   PHE A 582     -14.596   5.881  13.285  1.00  0.00           H  
ATOM   1570  HA  PHE A 582     -14.934   8.249  11.757  1.00  0.00           H  
ATOM   1571  HB3 PHE A 582     -13.291   7.908  14.357  1.00  0.00           H  
ATOM   1572  HB2 PHE A 582     -15.000   8.267  14.283  1.00  0.00           H  
ATOM   1573  HD1 PHE A 582     -15.782  10.377  13.235  1.00  0.00           H  
ATOM   1574  HD2 PHE A 582     -11.639   9.573  13.731  1.00  0.00           H  
ATOM   1575  HE1 PHE A 582     -15.290  12.754  12.955  1.00  0.00           H  
ATOM   1576  HE2 PHE A 582     -11.143  11.939  13.403  1.00  0.00           H  
ATOM   1577  HZ  PHE A 582     -12.964  13.543  13.010  1.00  0.00           H  
ATOM   1578  N   LYS A 583     -11.912   6.955  12.029  1.00 87.14           N  
ATOM   1579  CA  LYS A 583     -10.601   6.948  11.452  1.00 87.14           C  
ATOM   1580  C   LYS A 583     -10.761   6.710   9.984  1.00 87.14           C  
ATOM   1581  O   LYS A 583      -9.957   7.178   9.180  1.00 87.14           O  
ATOM   1582  CB  LYS A 583      -9.710   5.821  12.003  1.00 87.14           C  
ATOM   1583  CG  LYS A 583      -9.277   6.029  13.455  1.00 87.14           C  
ATOM   1584  CD  LYS A 583      -8.415   7.276  13.662  1.00 87.14           C  
ATOM   1585  CE  LYS A 583      -7.977   7.487  15.112  1.00 87.14           C  
ATOM   1586  NZ  LYS A 583      -7.126   8.694  15.214  1.00 87.14           N1+
ATOM   1587  H   LYS A 583     -12.133   6.261  12.731  1.00  0.00           H  
ATOM   1588  HA  LYS A 583     -10.137   7.926  11.576  1.00  0.00           H  
ATOM   1589  HB3 LYS A 583      -8.788   5.816  11.418  1.00  0.00           H  
ATOM   1590  HB2 LYS A 583     -10.065   4.813  11.878  1.00  0.00           H  
ATOM   1591  HG3 LYS A 583      -8.720   5.151  13.784  1.00  0.00           H  
ATOM   1592  HG2 LYS A 583     -10.113   6.116  14.124  1.00  0.00           H  
ATOM   1593  HD3 LYS A 583      -8.954   8.168  13.347  1.00  0.00           H  
ATOM   1594  HD2 LYS A 583      -7.533   7.206  13.023  1.00  0.00           H  
ATOM   1595  HE3 LYS A 583      -7.451   6.620  15.509  1.00  0.00           H  
ATOM   1596  HE2 LYS A 583      -8.877   7.749  15.654  1.00  0.00           H  
ATOM   1597  HZ1 LYS A 583      -7.624   9.490  14.840  1.00  0.00           H  
ATOM   1598  HZ2 LYS A 583      -6.901   8.870  16.183  1.00  0.00           H  
ATOM   1599  HZ3 LYS A 583      -6.272   8.554  14.692  1.00  0.00           H  
ATOM   1600  N   ASN A 584     -11.821   5.972   9.603  1.00 39.89           N  
ATOM   1601  CA  ASN A 584     -12.074   5.607   8.240  1.00 39.89           C  
ATOM   1602  C   ASN A 584     -12.221   6.850   7.433  1.00 39.89           C  
ATOM   1603  O   ASN A 584     -11.825   6.872   6.268  1.00 39.89           O  
ATOM   1604  CB  ASN A 584     -13.357   4.777   8.052  1.00 39.89           C  
ATOM   1605  CG  ASN A 584     -13.141   3.411   8.688  1.00 39.89           C  
ATOM   1606  OD1 ASN A 584     -12.008   2.980   8.894  1.00 39.89           O  
ATOM   1607  ND2 ASN A 584     -14.260   2.704   9.001  1.00 39.89           N  
ATOM   1608  H   ASN A 584     -12.425   5.589  10.318  1.00  0.00           H  
ATOM   1609  HA  ASN A 584     -11.304   4.963   8.115  1.00  0.00           H  
ATOM   1610  HB3 ASN A 584     -13.375   4.554   6.986  1.00  0.00           H  
ATOM   1611  HB2 ASN A 584     -14.337   5.226   8.151  1.00  0.00           H  
ATOM   1612 HD22 ASN A 584     -14.168   1.802   9.447  1.00  0.00           H  
ATOM   1613 HD21 ASN A 584     -15.174   3.096   8.828  1.00  0.00           H  
ATOM   1614  N   VAL A 585     -12.804   7.916   8.015  1.00115.08           N  
ATOM   1615  CA  VAL A 585     -12.929   9.116   7.241  1.00115.08           C  
ATOM   1616  C   VAL A 585     -11.534   9.520   6.896  1.00115.08           C  
ATOM   1617  O   VAL A 585     -11.259   9.965   5.783  1.00115.08           O  
ATOM   1618  CB  VAL A 585     -13.597  10.266   7.950  1.00115.08           C  
ATOM   1619  CG1 VAL A 585     -14.993   9.809   8.403  1.00115.08           C  
ATOM   1620  CG2 VAL A 585     -12.691  10.810   9.066  1.00115.08           C  
ATOM   1621  H   VAL A 585     -13.115   7.893   8.977  1.00  0.00           H  
ATOM   1622  HA  VAL A 585     -13.482   8.899   6.324  1.00  0.00           H  
ATOM   1623  HB  VAL A 585     -13.754  11.072   7.231  1.00  0.00           H  
ATOM   1624 HG11 VAL A 585     -15.552  10.644   8.826  1.00  0.00           H  
ATOM   1625 HG12 VAL A 585     -15.576   9.417   7.569  1.00  0.00           H  
ATOM   1626 HG13 VAL A 585     -14.943   9.036   9.171  1.00  0.00           H  
ATOM   1627 HG21 VAL A 585     -13.305  11.148   9.902  1.00  0.00           H  
ATOM   1628 HG22 VAL A 585     -11.882  10.262   9.498  1.00  0.00           H  
ATOM   1629 HG23 VAL A 585     -12.213  11.718   8.697  1.00  0.00           H  
ATOM   1630  N   LYS A 586     -10.607   9.343   7.855  1.00191.05           N  
ATOM   1631  CA  LYS A 586      -9.225   9.627   7.615  1.00191.05           C  
ATOM   1632  C   LYS A 586      -8.665   8.391   6.993  1.00191.05           C  
ATOM   1633  O   LYS A 586      -9.394   7.441   6.720  1.00191.05           O  
ATOM   1634  CB  LYS A 586      -8.416   9.898   8.895  1.00191.05           C  
ATOM   1635  CG  LYS A 586      -8.813  11.187   9.617  1.00191.05           C  
ATOM   1636  CD  LYS A 586      -8.244  11.289  11.034  1.00191.05           C  
ATOM   1637  CE  LYS A 586      -8.635  12.576  11.761  1.00191.05           C  
ATOM   1638  NZ  LYS A 586      -7.979  13.738  11.121  1.00191.05           N1+
ATOM   1639  H   LYS A 586     -10.866   8.903   8.727  1.00  0.00           H  
ATOM   1640  HA  LYS A 586      -9.095  10.468   6.930  1.00  0.00           H  
ATOM   1641  HB3 LYS A 586      -7.350   9.983   8.678  1.00  0.00           H  
ATOM   1642  HB2 LYS A 586      -8.500   9.068   9.595  1.00  0.00           H  
ATOM   1643  HG3 LYS A 586      -9.896  11.256   9.685  1.00  0.00           H  
ATOM   1644  HG2 LYS A 586      -8.497  12.038   9.014  1.00  0.00           H  
ATOM   1645  HD3 LYS A 586      -7.158  11.193  11.007  1.00  0.00           H  
ATOM   1646  HD2 LYS A 586      -8.607  10.441  11.616  1.00  0.00           H  
ATOM   1647  HE3 LYS A 586      -8.329  12.530  12.807  1.00  0.00           H  
ATOM   1648  HE2 LYS A 586      -9.716  12.718  11.743  1.00  0.00           H  
ATOM   1649  HZ1 LYS A 586      -8.277  13.806  10.158  1.00  0.00           H  
ATOM   1650  HZ2 LYS A 586      -8.237  14.583  11.611  1.00  0.00           H  
ATOM   1651  HZ3 LYS A 586      -6.976  13.624  11.155  1.00  0.00           H  
ATOM   1652  N   MET A 587      -7.354   8.379   6.696  1.00276.70           N  
ATOM   1653  CA  MET A 587      -6.792   7.194   6.115  1.00276.70           C  
ATOM   1654  C   MET A 587      -6.649   6.189   7.210  1.00276.70           C  
ATOM   1655  O   MET A 587      -6.238   6.524   8.319  1.00276.70           O  
ATOM   1656  CB  MET A 587      -5.401   7.415   5.498  1.00276.70           C  
ATOM   1657  CG  MET A 587      -4.340   7.816   6.525  1.00276.70           C  
ATOM   1658  SD  MET A 587      -2.681   8.086   5.832  1.00276.70           S  
ATOM   1659  CE  MET A 587      -1.913   8.507   7.423  1.00276.70           C  
ATOM   1660  H   MET A 587      -6.760   9.167   6.906  1.00  0.00           H  
ATOM   1661  HA  MET A 587      -7.440   6.811   5.323  1.00  0.00           H  
ATOM   1662  HB3 MET A 587      -5.469   8.186   4.730  1.00  0.00           H  
ATOM   1663  HB2 MET A 587      -5.078   6.509   4.983  1.00  0.00           H  
ATOM   1664  HG3 MET A 587      -4.162   7.033   7.259  1.00  0.00           H  
ATOM   1665  HG2 MET A 587      -4.645   8.714   7.064  1.00  0.00           H  
ATOM   1666  HE1 MET A 587      -0.857   8.734   7.278  1.00  0.00           H  
ATOM   1667  HE2 MET A 587      -2.393   9.381   7.863  1.00  0.00           H  
ATOM   1668  HE3 MET A 587      -1.991   7.675   8.123  1.00  0.00           H  
ATOM   1669  N   LYS A 588      -7.003   4.918   6.929  1.00362.34           N  
ATOM   1670  CA  LYS A 588      -6.902   3.932   7.964  1.00362.34           C  
ATOM   1671  C   LYS A 588      -6.958   2.593   7.310  1.00362.34           C  
ATOM   1672  O   LYS A 588      -7.278   2.482   6.128  1.00362.34           O  
ATOM   1673  CB  LYS A 588      -8.091   3.966   8.939  1.00362.34           C  
ATOM   1674  CG  LYS A 588      -9.290   3.099   8.523  1.00362.34           C  
ATOM   1675  CD  LYS A 588      -9.805   3.292   7.091  1.00362.34           C  
ATOM   1676  CE  LYS A 588      -9.800   4.734   6.589  1.00362.34           C  
ATOM   1677  NZ  LYS A 588     -10.314   4.788   5.203  1.00362.34           N1+
ATOM   1678  H   LYS A 588      -7.290   4.634   6.004  1.00  0.00           H  
ATOM   1679  HA  LYS A 588      -5.953   4.022   8.498  1.00  0.00           H  
ATOM   1680  HB3 LYS A 588      -8.372   5.001   9.137  1.00  0.00           H  
ATOM   1681  HB2 LYS A 588      -7.749   3.598   9.907  1.00  0.00           H  
ATOM   1682  HG3 LYS A 588      -9.932   3.747   9.102  1.00  0.00           H  
ATOM   1683  HG2 LYS A 588      -9.584   2.268   9.127  1.00  0.00           H  
ATOM   1684  HD3 LYS A 588     -10.830   2.984   7.019  1.00  0.00           H  
ATOM   1685  HD2 LYS A 588      -9.472   2.567   6.363  1.00  0.00           H  
ATOM   1686  HE3 LYS A 588      -8.942   4.873   5.981  1.00  0.00           H  
ATOM   1687  HE2 LYS A 588      -9.655   5.457   7.351  1.00  0.00           H  
ATOM   1688  HZ1 LYS A 588      -9.903   4.051   4.648  1.00  0.00           H  
ATOM   1689  HZ2 LYS A 588     -11.319   4.699   5.215  1.00  0.00           H  
ATOM   1690  HZ3 LYS A 588     -10.078   5.689   4.809  1.00  0.00           H  
ATOM   1691  N   LYS A 589      -6.624   1.531   8.067  1.00213.78           N  
ATOM   1692  CA  LYS A 589      -6.807   0.220   7.526  1.00213.78           C  
ATOM   1693  C   LYS A 589      -8.262  -0.049   7.709  1.00213.78           C  
ATOM   1694  O   LYS A 589      -8.835   0.308   8.738  1.00213.78           O  
ATOM   1695  CB  LYS A 589      -6.024  -0.878   8.267  1.00213.78           C  
ATOM   1696  CG  LYS A 589      -4.508  -0.760   8.105  1.00213.78           C  
ATOM   1697  CD  LYS A 589      -3.714  -1.647   9.066  1.00213.78           C  
ATOM   1698  CE  LYS A 589      -3.702  -1.136  10.508  1.00213.78           C  
ATOM   1699  NZ  LYS A 589      -2.914  -2.051  11.363  1.00213.78           N1+
ATOM   1700  H   LYS A 589      -6.371   1.641   9.038  1.00  0.00           H  
ATOM   1701  HA  LYS A 589      -6.538   0.169   6.468  1.00  0.00           H  
ATOM   1702  HB3 LYS A 589      -6.333  -1.864   7.915  1.00  0.00           H  
ATOM   1703  HB2 LYS A 589      -6.288  -0.844   9.325  1.00  0.00           H  
ATOM   1704  HG3 LYS A 589      -4.191   0.275   8.239  1.00  0.00           H  
ATOM   1705  HG2 LYS A 589      -4.248  -1.019   7.078  1.00  0.00           H  
ATOM   1706  HD3 LYS A 589      -2.685  -1.706   8.708  1.00  0.00           H  
ATOM   1707  HD2 LYS A 589      -4.105  -2.665   9.028  1.00  0.00           H  
ATOM   1708  HE3 LYS A 589      -4.710  -1.071  10.916  1.00  0.00           H  
ATOM   1709  HE2 LYS A 589      -3.265  -0.138  10.558  1.00  0.00           H  
ATOM   1710  HZ1 LYS A 589      -3.329  -2.972  11.349  1.00  0.00           H  
ATOM   1711  HZ2 LYS A 589      -1.967  -2.106  11.016  1.00  0.00           H  
ATOM   1712  HZ3 LYS A 589      -2.903  -1.703  12.311  1.00  0.00           H  
ATOM   1713  N   LYS A 590      -8.919  -0.668   6.712  1.00268.66           N  
ATOM   1714  CA  LYS A 590     -10.328  -0.858   6.879  1.00268.66           C  
ATOM   1715  C   LYS A 590     -10.595  -2.302   7.136  1.00268.66           C  
ATOM   1716  O   LYS A 590     -10.604  -3.116   6.214  1.00268.66           O  
ATOM   1717  CB  LYS A 590     -11.143  -0.468   5.634  1.00268.66           C  
ATOM   1718  CG  LYS A 590     -12.654  -0.624   5.811  1.00268.66           C  
ATOM   1719  CD  LYS A 590     -13.268   0.395   6.772  1.00268.66           C  
ATOM   1720  CE  LYS A 590     -13.389   1.799   6.174  1.00268.66           C  
ATOM   1721  NZ  LYS A 590     -14.406   1.804   5.099  1.00268.66           N1+
ATOM   1722  H   LYS A 590      -8.457  -0.968   5.865  1.00  0.00           H  
ATOM   1723  HA  LYS A 590     -10.766  -0.289   7.697  1.00  0.00           H  
ATOM   1724  HB3 LYS A 590     -10.819  -1.044   4.765  1.00  0.00           H  
ATOM   1725  HB2 LYS A 590     -10.915   0.566   5.376  1.00  0.00           H  
ATOM   1726  HG3 LYS A 590     -12.907  -1.643   6.082  1.00  0.00           H  
ATOM   1727  HG2 LYS A 590     -13.115  -0.508   4.830  1.00  0.00           H  
ATOM   1728  HD3 LYS A 590     -12.792   0.431   7.750  1.00  0.00           H  
ATOM   1729  HD2 LYS A 590     -14.319   0.132   6.845  1.00  0.00           H  
ATOM   1730  HE3 LYS A 590     -12.462   2.261   5.845  1.00  0.00           H  
ATOM   1731  HE2 LYS A 590     -14.016   2.473   6.699  1.00  0.00           H  
ATOM   1732  HZ1 LYS A 590     -15.284   1.457   5.459  1.00  0.00           H  
ATOM   1733  HZ2 LYS A 590     -14.536   2.745   4.755  1.00  0.00           H  
ATOM   1734  HZ3 LYS A 590     -14.100   1.211   4.341  1.00  0.00           H  
ATOM   1735  N   ILE A 591     -10.806  -2.661   8.416  1.00103.69           N  
ATOM   1736  CA  ILE A 591     -11.175  -4.010   8.713  1.00103.69           C  
ATOM   1737  C   ILE A 591     -12.386  -3.948   9.587  1.00103.69           C  
ATOM   1738  O   ILE A 591     -12.355  -3.379  10.677  1.00103.69           O  
ATOM   1739  CB  ILE A 591     -10.099  -4.796   9.415  1.00103.69           C  
ATOM   1740  CG1 ILE A 591      -9.736  -4.172  10.774  1.00103.69           C  
ATOM   1741  CG2 ILE A 591      -8.906  -4.918   8.453  1.00103.69           C  
ATOM   1742  CD1 ILE A 591      -8.873  -5.080  11.649  1.00103.69           C  
ATOM   1743  H   ILE A 591     -10.778  -1.980   9.162  1.00  0.00           H  
ATOM   1744  HA  ILE A 591     -11.470  -4.581   7.829  1.00  0.00           H  
ATOM   1745  HB  ILE A 591     -10.498  -5.794   9.566  1.00  0.00           H  
ATOM   1746 HG13 ILE A 591     -10.479  -3.964  11.524  1.00  0.00           H  
ATOM   1747 HG12 ILE A 591      -9.210  -3.232  10.603  1.00  0.00           H  
ATOM   1748 HG21 ILE A 591      -8.157  -5.613   8.831  1.00  0.00           H  
ATOM   1749 HG22 ILE A 591      -9.215  -5.293   7.477  1.00  0.00           H  
ATOM   1750 HG23 ILE A 591      -8.405  -3.962   8.299  1.00  0.00           H  
ATOM   1751 HD11 ILE A 591      -8.233  -4.468  12.285  1.00  0.00           H  
ATOM   1752 HD12 ILE A 591      -9.471  -5.675  12.336  1.00  0.00           H  
ATOM   1753 HD13 ILE A 591      -8.212  -5.731  11.079  1.00  0.00           H  
ATOM   1754  N   ILE A 592     -13.513  -4.504   9.109  1.00 68.51           N  
ATOM   1755  CA  ILE A 592     -14.685  -4.500   9.931  1.00 68.51           C  
ATOM   1756  C   ILE A 592     -15.248  -5.878   9.899  1.00 68.51           C  
ATOM   1757  O   ILE A 592     -15.475  -6.438   8.828  1.00 68.51           O  
ATOM   1758  CB  ILE A 592     -15.759  -3.572   9.445  1.00 68.51           C  
ATOM   1759  CG1 ILE A 592     -15.274  -2.113   9.505  1.00 68.51           C  
ATOM   1760  CG2 ILE A 592     -17.023  -3.835  10.279  1.00 68.51           C  
ATOM   1761  CD1 ILE A 592     -14.134  -1.806   8.536  1.00 68.51           C  
ATOM   1762  H   ILE A 592     -13.542  -4.955   8.206  1.00  0.00           H  
ATOM   1763  HA  ILE A 592     -14.485  -4.271  10.981  1.00  0.00           H  
ATOM   1764  HB  ILE A 592     -16.003  -3.789   8.403  1.00  0.00           H  
ATOM   1765 HG13 ILE A 592     -14.982  -1.846  10.522  1.00  0.00           H  
ATOM   1766 HG12 ILE A 592     -16.130  -1.479   9.265  1.00  0.00           H  
ATOM   1767 HG21 ILE A 592     -17.736  -3.024  10.131  1.00  0.00           H  
ATOM   1768 HG22 ILE A 592     -17.567  -4.738   9.997  1.00  0.00           H  
ATOM   1769 HG23 ILE A 592     -16.815  -3.870  11.349  1.00  0.00           H  
ATOM   1770 HD11 ILE A 592     -14.372  -0.761   8.537  1.00  0.00           H  
ATOM   1771 HD12 ILE A 592     -13.126  -1.727   8.909  1.00  0.00           H  
ATOM   1772 HD13 ILE A 592     -14.250  -2.257   7.554  1.00  0.00           H  
ATOM   1773  N   LYS A 593     -15.475  -6.476  11.083  1.00104.02           N  
ATOM   1774  CA  LYS A 593     -16.060  -7.781  11.067  1.00104.02           C  
ATOM   1775  C   LYS A 593     -16.884  -7.930  12.298  1.00104.02           C  
ATOM   1776  O   LYS A 593     -16.426  -7.651  13.405  1.00104.02           O  
ATOM   1777  CB  LYS A 593     -15.033  -8.926  11.072  1.00104.02           C  
ATOM   1778  CG  LYS A 593     -15.676 -10.314  11.021  1.00104.02           C  
ATOM   1779  CD  LYS A 593     -14.685 -11.445  10.735  1.00104.02           C  
ATOM   1780  CE  LYS A 593     -14.116 -11.423   9.316  1.00104.02           C  
ATOM   1781  NZ  LYS A 593     -13.159 -12.538   9.139  1.00104.02           N1+
ATOM   1782  H   LYS A 593     -15.297  -6.014  11.964  1.00  0.00           H  
ATOM   1783  HA  LYS A 593     -16.734  -7.911  10.216  1.00  0.00           H  
ATOM   1784  HB3 LYS A 593     -14.579  -8.696  11.995  1.00  0.00           H  
ATOM   1785  HB2 LYS A 593     -14.351  -8.770  10.239  1.00  0.00           H  
ATOM   1786  HG3 LYS A 593     -16.413 -10.309  10.216  1.00  0.00           H  
ATOM   1787  HG2 LYS A 593     -16.228 -10.495  11.880  1.00  0.00           H  
ATOM   1788  HD3 LYS A 593     -15.372 -12.245  10.482  1.00  0.00           H  
ATOM   1789  HD2 LYS A 593     -14.150 -12.039  11.478  1.00  0.00           H  
ATOM   1790  HE3 LYS A 593     -13.573 -10.501   9.120  1.00  0.00           H  
ATOM   1791  HE2 LYS A 593     -14.903 -11.489   8.562  1.00  0.00           H  
ATOM   1792  HZ1 LYS A 593     -13.632 -13.419   9.286  1.00  0.00           H  
ATOM   1793  HZ2 LYS A 593     -12.783 -12.515   8.201  1.00  0.00           H  
ATOM   1794  HZ3 LYS A 593     -12.404 -12.450   9.804  1.00  0.00           H  
ATOM   1795  N   ASP A 594     -18.148  -8.353  12.124  1.00 24.17           N  
ATOM   1796  CA  ASP A 594     -18.994  -8.589  13.252  1.00 24.17           C  
ATOM   1797  C   ASP A 594     -18.454  -9.781  13.973  1.00 24.17           C  
ATOM   1798  O   ASP A 594     -18.409  -9.814  15.202  1.00 24.17           O  
ATOM   1799  CB  ASP A 594     -20.450  -8.892  12.859  1.00 24.17           C  
ATOM   1800  CG  ASP A 594     -21.068  -7.599  12.345  1.00 24.17           C  
ATOM   1801  OD1 ASP A 594     -20.402  -6.537  12.467  1.00 24.17           O  
ATOM   1802  OD2 ASP A 594     -22.216  -7.656  11.828  1.00 24.17           O1-
ATOM   1803  H   ASP A 594     -18.516  -8.511  11.197  1.00  0.00           H  
ATOM   1804  HA  ASP A 594     -18.948  -7.756  13.959  1.00  0.00           H  
ATOM   1805  HB3 ASP A 594     -21.033  -9.230  13.718  1.00  0.00           H  
ATOM   1806  HB2 ASP A 594     -20.513  -9.664  12.090  1.00  0.00           H  
ATOM   1807  N   GLN A 595     -18.008 -10.791  13.203  1.00 32.06           N  
ATOM   1808  CA  GLN A 595     -17.513 -12.015  13.763  1.00 32.06           C  
ATOM   1809  C   GLN A 595     -16.285 -11.719  14.559  1.00 32.06           C  
ATOM   1810  O   GLN A 595     -16.095 -12.257  15.648  1.00 32.06           O  
ATOM   1811  CB  GLN A 595     -17.101 -13.037  12.692  1.00 32.06           C  
ATOM   1812  CG  GLN A 595     -16.568 -14.345  13.280  1.00 32.06           C  
ATOM   1813  CD  GLN A 595     -16.170 -15.253  12.126  1.00 32.06           C  
ATOM   1814  OE1 GLN A 595     -15.714 -16.376  12.333  1.00 32.06           O  
ATOM   1815  NE2 GLN A 595     -16.339 -14.750  10.874  1.00 32.06           N  
ATOM   1816  H   GLN A 595     -18.080 -10.711  12.200  1.00  0.00           H  
ATOM   1817  HA  GLN A 595     -18.277 -12.449  14.411  1.00  0.00           H  
ATOM   1818  HB3 GLN A 595     -16.320 -12.595  12.133  1.00  0.00           H  
ATOM   1819  HB2 GLN A 595     -17.962 -13.203  12.040  1.00  0.00           H  
ATOM   1820  HG3 GLN A 595     -17.328 -14.838  13.887  1.00  0.00           H  
ATOM   1821  HG2 GLN A 595     -15.682 -14.213  13.901  1.00  0.00           H  
ATOM   1822 HE22 GLN A 595     -16.111 -15.326  10.077  1.00  0.00           H  
ATOM   1823 HE21 GLN A 595     -16.747 -13.836  10.747  1.00  0.00           H  
ATOM   1824  N   LYS A 596     -15.420 -10.839  14.029  1.00 48.51           N  
ATOM   1825  CA  LYS A 596     -14.184 -10.529  14.686  1.00 48.51           C  
ATOM   1826  C   LYS A 596     -14.491  -9.891  16.001  1.00 48.51           C  
ATOM   1827  O   LYS A 596     -13.796 -10.117  16.989  1.00 48.51           O  
ATOM   1828  CB  LYS A 596     -13.305  -9.556  13.883  1.00 48.51           C  
ATOM   1829  CG  LYS A 596     -12.776 -10.157  12.579  1.00 48.51           C  
ATOM   1830  CD  LYS A 596     -12.144  -9.130  11.638  1.00 48.51           C  
ATOM   1831  CE  LYS A 596     -10.743  -8.694  12.069  1.00 48.51           C  
ATOM   1832  NZ  LYS A 596     -10.201  -7.709  11.107  1.00 48.51           N1+
ATOM   1833  H   LYS A 596     -15.629 -10.394  13.148  1.00  0.00           H  
ATOM   1834  HA  LYS A 596     -13.624 -11.454  14.774  1.00  0.00           H  
ATOM   1835  HB3 LYS A 596     -12.421  -9.342  14.487  1.00  0.00           H  
ATOM   1836  HB2 LYS A 596     -13.775  -8.577  13.797  1.00  0.00           H  
ATOM   1837  HG3 LYS A 596     -13.704 -10.454  12.364  1.00  0.00           H  
ATOM   1838  HG2 LYS A 596     -12.151 -11.036  12.739  1.00  0.00           H  
ATOM   1839  HD3 LYS A 596     -12.683  -8.188  11.579  1.00  0.00           H  
ATOM   1840  HD2 LYS A 596     -12.095  -9.543  10.631  1.00  0.00           H  
ATOM   1841  HE3 LYS A 596     -10.072  -9.552  12.117  1.00  0.00           H  
ATOM   1842  HE2 LYS A 596     -10.764  -8.241  13.061  1.00  0.00           H  
ATOM   1843  HZ1 LYS A 596     -10.793  -6.891  11.091  1.00  0.00           H  
ATOM   1844  HZ2 LYS A 596      -9.269  -7.440  11.391  1.00  0.00           H  
ATOM   1845  HZ3 LYS A 596     -10.164  -8.118  10.184  1.00  0.00           H  
ATOM   1846  N   LEU A 597     -15.554  -9.073  16.049  1.00 34.40           N  
ATOM   1847  CA  LEU A 597     -15.883  -8.372  17.254  1.00 34.40           C  
ATOM   1848  C   LEU A 597     -16.210  -9.360  18.331  1.00 34.40           C  
ATOM   1849  O   LEU A 597     -15.809  -9.189  19.481  1.00 34.40           O  
ATOM   1850  CB  LEU A 597     -17.104  -7.453  17.081  1.00 34.40           C  
ATOM   1851  CG  LEU A 597     -16.898  -6.363  16.013  1.00 34.40           C  
ATOM   1852  CD1 LEU A 597     -18.123  -5.440  15.910  1.00 34.40           C  
ATOM   1853  CD2 LEU A 597     -15.585  -5.596  16.240  1.00 34.40           C  
ATOM   1854  H   LEU A 597     -16.111  -8.909  15.221  1.00  0.00           H  
ATOM   1855  HA  LEU A 597     -15.019  -7.800  17.595  1.00  0.00           H  
ATOM   1856  HB3 LEU A 597     -17.304  -6.957  18.033  1.00  0.00           H  
ATOM   1857  HB2 LEU A 597     -18.008  -8.021  16.864  1.00  0.00           H  
ATOM   1858  HG  LEU A 597     -17.032  -6.884  15.164  1.00  0.00           H  
ATOM   1859 HD11 LEU A 597     -18.134  -4.935  14.950  1.00  0.00           H  
ATOM   1860 HD12 LEU A 597     -19.052  -6.009  15.958  1.00  0.00           H  
ATOM   1861 HD13 LEU A 597     -18.143  -4.695  16.706  1.00  0.00           H  
ATOM   1862 HD21 LEU A 597     -15.504  -4.772  15.531  1.00  0.00           H  
ATOM   1863 HD22 LEU A 597     -15.537  -5.165  17.238  1.00  0.00           H  
ATOM   1864 HD23 LEU A 597     -14.705  -6.219  16.084  1.00  0.00           H  
ATOM   1865  N   LEU A 598     -16.960 -10.422  17.983  1.00 39.35           N  
ATOM   1866  CA  LEU A 598     -17.357 -11.407  18.950  1.00 39.35           C  
ATOM   1867  C   LEU A 598     -16.156 -12.129  19.478  1.00 39.35           C  
ATOM   1868  O   LEU A 598     -16.057 -12.383  20.677  1.00 39.35           O  
ATOM   1869  CB  LEU A 598     -18.308 -12.463  18.365  1.00 39.35           C  
ATOM   1870  CG  LEU A 598     -19.689 -11.896  18.001  1.00 39.35           C  
ATOM   1871  CD1 LEU A 598     -20.610 -12.982  17.425  1.00 39.35           C  
ATOM   1872  CD2 LEU A 598     -20.314 -11.171  19.202  1.00 39.35           C  
ATOM   1873  H   LEU A 598     -17.269 -10.525  17.026  1.00  0.00           H  
ATOM   1874  HA  LEU A 598     -17.838 -10.909  19.771  1.00  0.00           H  
ATOM   1875  HB3 LEU A 598     -18.454 -13.267  19.089  1.00  0.00           H  
ATOM   1876  HB2 LEU A 598     -17.864 -12.931  17.485  1.00  0.00           H  
ATOM   1877  HG  LEU A 598     -19.547 -11.153  17.216  1.00  0.00           H  
ATOM   1878 HD11 LEU A 598     -21.558 -12.557  17.098  1.00  0.00           H  
ATOM   1879 HD12 LEU A 598     -20.154 -13.465  16.560  1.00  0.00           H  
ATOM   1880 HD13 LEU A 598     -20.826 -13.754  18.164  1.00  0.00           H  
ATOM   1881 HD21 LEU A 598     -21.237 -10.797  18.871  1.00  0.00           H  
ATOM   1882 HD22 LEU A 598     -20.533 -11.882  20.000  1.00  0.00           H  
ATOM   1883 HD23 LEU A 598     -19.746 -10.373  19.658  1.00  0.00           H  
ATOM   1884  N   VAL A 599     -15.206 -12.498  18.601  1.00 88.16           N  
ATOM   1885  CA  VAL A 599     -14.070 -13.232  19.081  1.00 88.16           C  
ATOM   1886  C   VAL A 599     -13.276 -12.353  19.992  1.00 88.16           C  
ATOM   1887  O   VAL A 599     -12.789 -12.798  21.031  1.00 88.16           O  
ATOM   1888  CB  VAL A 599     -13.158 -13.729  17.993  1.00 88.16           C  
ATOM   1889  CG1 VAL A 599     -13.956 -14.687  17.094  1.00 88.16           C  
ATOM   1890  CG2 VAL A 599     -12.538 -12.536  17.251  1.00 88.16           C  
ATOM   1891  H   VAL A 599     -15.298 -12.293  17.615  1.00  0.00           H  
ATOM   1892  HA  VAL A 599     -14.418 -14.096  19.653  1.00  0.00           H  
ATOM   1893  HB  VAL A 599     -12.347 -14.301  18.448  1.00  0.00           H  
ATOM   1894 HG11 VAL A 599     -13.313 -15.113  16.324  1.00  0.00           H  
ATOM   1895 HG12 VAL A 599     -14.366 -15.519  17.668  1.00  0.00           H  
ATOM   1896 HG13 VAL A 599     -14.784 -14.200  16.585  1.00  0.00           H  
ATOM   1897 HG21 VAL A 599     -11.805 -12.959  16.564  1.00  0.00           H  
ATOM   1898 HG22 VAL A 599     -13.300 -12.214  16.584  1.00  0.00           H  
ATOM   1899 HG23 VAL A 599     -11.941 -11.789  17.752  1.00  0.00           H  
ATOM   1900  N   ILE A 600     -13.135 -11.068  19.624  1.00 80.59           N  
ATOM   1901  CA  ILE A 600     -12.348 -10.148  20.390  1.00 80.59           C  
ATOM   1902  C   ILE A 600     -12.961 -10.001  21.747  1.00 80.59           C  
ATOM   1903  O   ILE A 600     -12.262 -10.036  22.758  1.00 80.59           O  
ATOM   1904  CB  ILE A 600     -12.316  -8.777  19.774  1.00 80.59           C  
ATOM   1905  CG1 ILE A 600     -11.705  -8.830  18.363  1.00 80.59           C  
ATOM   1906  CG2 ILE A 600     -11.559  -7.844  20.734  1.00 80.59           C  
ATOM   1907  CD1 ILE A 600     -10.260  -9.323  18.340  1.00 80.59           C  
ATOM   1908  H   ILE A 600     -13.550 -10.746  18.758  1.00  0.00           H  
ATOM   1909  HA  ILE A 600     -11.342 -10.550  20.521  1.00  0.00           H  
ATOM   1910  HB  ILE A 600     -13.329  -8.389  19.657  1.00  0.00           H  
ATOM   1911 HG13 ILE A 600     -11.837  -7.904  17.802  1.00  0.00           H  
ATOM   1912 HG12 ILE A 600     -11.951  -9.657  17.775  1.00  0.00           H  
ATOM   1913 HG21 ILE A 600     -11.281  -6.927  20.214  1.00  0.00           H  
ATOM   1914 HG22 ILE A 600     -12.157  -7.518  21.586  1.00  0.00           H  
ATOM   1915 HG23 ILE A 600     -10.635  -8.286  21.109  1.00  0.00           H  
ATOM   1916 HD11 ILE A 600      -9.868  -9.312  17.322  1.00  0.00           H  
ATOM   1917 HD12 ILE A 600      -9.610  -8.677  18.930  1.00  0.00           H  
ATOM   1918 HD13 ILE A 600     -10.141 -10.342  18.709  1.00  0.00           H  
ATOM   1919  N   VAL A 601     -14.296  -9.840  21.807  1.00 90.09           N  
ATOM   1920  CA  VAL A 601     -14.938  -9.653  23.073  1.00 90.09           C  
ATOM   1921  C   VAL A 601     -14.759 -10.894  23.884  1.00 90.09           C  
ATOM   1922  O   VAL A 601     -14.549 -10.831  25.094  1.00 90.09           O  
ATOM   1923  CB  VAL A 601     -16.409  -9.352  22.981  1.00 90.09           C  
ATOM   1924  CG1 VAL A 601     -16.586  -8.052  22.178  1.00 90.09           C  
ATOM   1925  CG2 VAL A 601     -17.151 -10.565  22.405  1.00 90.09           C  
ATOM   1926  H   VAL A 601     -14.849  -9.801  20.960  1.00  0.00           H  
ATOM   1927  HA  VAL A 601     -14.451  -8.826  23.596  1.00  0.00           H  
ATOM   1928  HB  VAL A 601     -16.803  -9.174  23.984  1.00  0.00           H  
ATOM   1929 HG11 VAL A 601     -17.628  -7.844  21.933  1.00  0.00           H  
ATOM   1930 HG12 VAL A 601     -16.166  -7.229  22.751  1.00  0.00           H  
ATOM   1931 HG13 VAL A 601     -15.997  -7.950  21.289  1.00  0.00           H  
ATOM   1932 HG21 VAL A 601     -18.205 -10.321  22.332  1.00  0.00           H  
ATOM   1933 HG22 VAL A 601     -16.829 -10.491  21.402  1.00  0.00           H  
ATOM   1934 HG23 VAL A 601     -17.121 -11.542  22.877  1.00  0.00           H  
ATOM   1935  N   GLY A 602     -14.831 -12.066  23.228  1.00 16.87           N  
ATOM   1936  CA  GLY A 602     -14.714 -13.316  23.921  1.00 16.87           C  
ATOM   1937  C   GLY A 602     -13.363 -13.418  24.562  1.00 16.87           C  
ATOM   1938  O   GLY A 602     -13.240 -13.910  25.683  1.00 16.87           O  
ATOM   1939  H   GLY A 602     -15.020 -12.077  22.233  1.00  0.00           H  
ATOM   1940  HA3 GLY A 602     -14.837 -14.131  23.208  1.00  0.00           H  
ATOM   1941  HA2 GLY A 602     -15.503 -13.413  24.669  1.00  0.00           H  
ATOM   1942  N   GLY A 603     -12.306 -12.971  23.860  1.00 15.01           N  
ATOM   1943  CA  GLY A 603     -10.973 -13.087  24.382  1.00 15.01           C  
ATOM   1944  C   GLY A 603     -10.835 -12.267  25.628  1.00 15.01           C  
ATOM   1945  O   GLY A 603     -10.221 -12.699  26.603  1.00 15.01           O  
ATOM   1946  H   GLY A 603     -12.440 -12.594  22.930  1.00  0.00           H  
ATOM   1947  HA3 GLY A 603     -10.267 -12.725  23.635  1.00  0.00           H  
ATOM   1948  HA2 GLY A 603     -10.728 -14.132  24.581  1.00  0.00           H  
ATOM   1949  N   MET A 604     -11.409 -11.052  25.622  1.00 39.01           N  
ATOM   1950  CA  MET A 604     -11.292 -10.136  26.720  1.00 39.01           C  
ATOM   1951  C   MET A 604     -11.959 -10.720  27.929  1.00 39.01           C  
ATOM   1952  O   MET A 604     -11.503 -10.517  29.053  1.00 39.01           O  
ATOM   1953  CB  MET A 604     -11.958  -8.784  26.411  1.00 39.01           C  
ATOM   1954  CG  MET A 604     -11.307  -8.059  25.228  1.00 39.01           C  
ATOM   1955  SD  MET A 604     -12.187  -6.574  24.654  1.00 39.01           S  
ATOM   1956  CE  MET A 604     -11.750  -5.550  26.087  1.00 39.01           C  
ATOM   1957  H   MET A 604     -11.911 -10.751  24.797  1.00  0.00           H  
ATOM   1958  HA  MET A 604     -10.234  -9.976  26.937  1.00  0.00           H  
ATOM   1959  HB3 MET A 604     -11.917  -8.149  27.296  1.00  0.00           H  
ATOM   1960  HB2 MET A 604     -13.017  -8.930  26.192  1.00  0.00           H  
ATOM   1961  HG3 MET A 604     -11.187  -8.718  24.379  1.00  0.00           H  
ATOM   1962  HG2 MET A 604     -10.291  -7.772  25.499  1.00  0.00           H  
ATOM   1963  HE1 MET A 604     -12.143  -4.542  25.956  1.00  0.00           H  
ATOM   1964  HE2 MET A 604     -12.166  -5.953  27.008  1.00  0.00           H  
ATOM   1965  HE3 MET A 604     -10.668  -5.479  26.196  1.00  0.00           H  
ATOM   1966  N   LEU A 605     -13.086 -11.426  27.725  1.00117.83           N  
ATOM   1967  CA  LEU A 605     -13.824 -12.032  28.799  1.00117.83           C  
ATOM   1968  C   LEU A 605     -13.001 -13.122  29.413  1.00117.83           C  
ATOM   1969  O   LEU A 605     -12.965 -13.280  30.632  1.00117.83           O  
ATOM   1970  CB  LEU A 605     -15.132 -12.683  28.315  1.00117.83           C  
ATOM   1971  CG  LEU A 605     -15.948 -13.342  29.442  1.00117.83           C  
ATOM   1972  CD1 LEU A 605     -16.481 -12.291  30.429  1.00117.83           C  
ATOM   1973  CD2 LEU A 605     -17.051 -14.252  28.879  1.00117.83           C  
ATOM   1974  H   LEU A 605     -13.435 -11.536  26.782  1.00  0.00           H  
ATOM   1975  HA  LEU A 605     -14.040 -11.280  29.550  1.00  0.00           H  
ATOM   1976  HB3 LEU A 605     -14.915 -13.431  27.553  1.00  0.00           H  
ATOM   1977  HB2 LEU A 605     -15.745 -11.933  27.814  1.00  0.00           H  
ATOM   1978  HG  LEU A 605     -15.339 -14.035  30.019  1.00  0.00           H  
ATOM   1979 HD11 LEU A 605     -17.266 -12.745  31.005  1.00  0.00           H  
ATOM   1980 HD12 LEU A 605     -15.707 -11.946  31.115  1.00  0.00           H  
ATOM   1981 HD13 LEU A 605     -16.885 -11.423  29.910  1.00  0.00           H  
ATOM   1982 HD21 LEU A 605     -17.600 -14.749  29.679  1.00  0.00           H  
ATOM   1983 HD22 LEU A 605     -17.768 -13.681  28.288  1.00  0.00           H  
ATOM   1984 HD23 LEU A 605     -16.633 -15.028  28.237  1.00  0.00           H  
ATOM   1985  N   LEU A 606     -12.309 -13.900  28.562  1.00122.45           N  
ATOM   1986  CA  LEU A 606     -11.538 -15.035  28.979  1.00122.45           C  
ATOM   1987  C   LEU A 606     -10.419 -14.585  29.861  1.00122.45           C  
ATOM   1988  O   LEU A 606     -10.041 -15.288  30.797  1.00122.45           O  
ATOM   1989  CB  LEU A 606     -10.968 -15.817  27.777  1.00122.45           C  
ATOM   1990  CG  LEU A 606     -10.128 -17.058  28.137  1.00122.45           C  
ATOM   1991  CD1 LEU A 606      -8.733 -16.676  28.656  1.00122.45           C  
ATOM   1992  CD2 LEU A 606     -10.890 -17.977  29.104  1.00122.45           C  
ATOM   1993  H   LEU A 606     -12.380 -13.717  27.569  1.00  0.00           H  
ATOM   1994  HA  LEU A 606     -12.201 -15.683  29.554  1.00  0.00           H  
ATOM   1995  HB3 LEU A 606     -10.372 -15.165  27.140  1.00  0.00           H  
ATOM   1996  HB2 LEU A 606     -11.805 -16.137  27.155  1.00  0.00           H  
ATOM   1997  HG  LEU A 606      -9.986 -17.624  27.215  1.00  0.00           H  
ATOM   1998 HD11 LEU A 606      -8.259 -17.590  29.004  1.00  0.00           H  
ATOM   1999 HD12 LEU A 606      -8.159 -16.433  27.762  1.00  0.00           H  
ATOM   2000 HD13 LEU A 606      -8.460 -15.843  29.270  1.00  0.00           H  
ATOM   2001 HD21 LEU A 606     -10.456 -18.977  29.095  1.00  0.00           H  
ATOM   2002 HD22 LEU A 606     -10.822 -17.627  30.127  1.00  0.00           H  
ATOM   2003 HD23 LEU A 606     -11.941 -18.076  28.832  1.00  0.00           H  
ATOM   2004  N   ILE A 607      -9.853 -13.399  29.584  1.00 81.96           N  
ATOM   2005  CA  ILE A 607      -8.744 -12.926  30.361  1.00 81.96           C  
ATOM   2006  C   ILE A 607      -9.192 -12.793  31.783  1.00 81.96           C  
ATOM   2007  O   ILE A 607      -8.492 -13.210  32.704  1.00 81.96           O  
ATOM   2008  CB  ILE A 607      -8.275 -11.568  29.926  1.00 81.96           C  
ATOM   2009  CG1 ILE A 607      -7.805 -11.590  28.461  1.00 81.96           C  
ATOM   2010  CG2 ILE A 607      -7.187 -11.109  30.912  1.00 81.96           C  
ATOM   2011  CD1 ILE A 607      -6.619 -12.517  28.214  1.00 81.96           C  
ATOM   2012  H   ILE A 607     -10.174 -12.855  28.794  1.00  0.00           H  
ATOM   2013  HA  ILE A 607      -7.932 -13.655  30.324  1.00  0.00           H  
ATOM   2014  HB  ILE A 607      -9.095 -10.855  29.983  1.00  0.00           H  
ATOM   2015 HG13 ILE A 607      -7.495 -10.578  28.198  1.00  0.00           H  
ATOM   2016 HG12 ILE A 607      -8.606 -11.793  27.791  1.00  0.00           H  
ATOM   2017 HG21 ILE A 607      -6.635 -10.270  30.488  1.00  0.00           H  
ATOM   2018 HG22 ILE A 607      -7.584 -10.735  31.857  1.00  0.00           H  
ATOM   2019 HG23 ILE A 607      -6.457 -11.890  31.128  1.00  0.00           H  
ATOM   2020 HD11 ILE A 607      -6.266 -12.408  27.188  1.00  0.00           H  
ATOM   2021 HD12 ILE A 607      -5.777 -12.294  28.868  1.00  0.00           H  
ATOM   2022 HD13 ILE A 607      -6.886 -13.566  28.343  1.00  0.00           H  
ATOM   2023  N   ASP A 608     -10.349 -12.142  31.993  1.00 75.03           N  
ATOM   2024  CA  ASP A 608     -10.908 -11.967  33.321  1.00 75.03           C  
ATOM   2025  C   ASP A 608     -11.102 -13.336  33.953  1.00 75.03           C  
ATOM   2026  O   ASP A 608     -10.685 -13.527  35.086  1.00 75.03           O  
ATOM   2027  CB  ASP A 608     -12.224 -11.179  33.292  1.00 75.03           C  
ATOM   2028  CG  ASP A 608     -12.831 -10.982  34.679  1.00 75.03           C  
ATOM   2029  OD1 ASP A 608     -12.059 -10.606  35.585  1.00 75.03           O  
ATOM   2030  OD2 ASP A 608     -14.053 -11.205  34.821  1.00 75.03           O1-
ATOM   2031  H   ASP A 608     -10.877 -11.805  31.201  1.00  0.00           H  
ATOM   2032  HA  ASP A 608     -10.178 -11.410  33.910  1.00  0.00           H  
ATOM   2033  HB3 ASP A 608     -12.952 -11.696  32.668  1.00  0.00           H  
ATOM   2034  HB2 ASP A 608     -12.050 -10.200  32.857  1.00  0.00           H  
ATOM   2035  N   LEU A 609     -11.568 -14.321  33.166  1.00 35.24           N  
ATOM   2036  CA  LEU A 609     -11.867 -15.637  33.653  1.00 35.24           C  
ATOM   2037  C   LEU A 609     -10.607 -16.279  34.149  1.00 35.24           C  
ATOM   2038  O   LEU A 609     -10.619 -16.970  35.166  1.00 35.24           O  
ATOM   2039  CB  LEU A 609     -12.450 -16.555  32.567  1.00 35.24           C  
ATOM   2040  CG  LEU A 609     -12.770 -17.972  33.074  1.00 35.24           C  
ATOM   2041  CD1 LEU A 609     -13.854 -17.939  34.164  1.00 35.24           C  
ATOM   2042  CD2 LEU A 609     -13.125 -18.915  31.913  1.00 35.24           C  
ATOM   2043  H   LEU A 609     -11.822 -14.100  32.212  1.00  0.00           H  
ATOM   2044  HA  LEU A 609     -12.578 -15.538  34.471  1.00  0.00           H  
ATOM   2045  HB3 LEU A 609     -11.765 -16.640  31.738  1.00  0.00           H  
ATOM   2046  HB2 LEU A 609     -13.353 -16.101  32.156  1.00  0.00           H  
ATOM   2047  HG  LEU A 609     -11.890 -18.440  33.513  1.00  0.00           H  
ATOM   2048 HD11 LEU A 609     -14.159 -18.949  34.438  1.00  0.00           H  
ATOM   2049 HD12 LEU A 609     -13.501 -17.467  35.079  1.00  0.00           H  
ATOM   2050 HD13 LEU A 609     -14.745 -17.407  33.828  1.00  0.00           H  
ATOM   2051 HD21 LEU A 609     -13.397 -19.905  32.281  1.00  0.00           H  
ATOM   2052 HD22 LEU A 609     -13.967 -18.533  31.335  1.00  0.00           H  
ATOM   2053 HD23 LEU A 609     -12.283 -19.047  31.237  1.00  0.00           H  
ATOM   2054  N   CYS A 610      -9.481 -16.064  33.445  1.00 22.85           N  
ATOM   2055  CA  CYS A 610      -8.247 -16.678  33.844  1.00 22.85           C  
ATOM   2056  C   CYS A 610      -7.919 -16.203  35.219  1.00 22.85           C  
ATOM   2057  O   CYS A 610      -7.483 -16.978  36.069  1.00 22.85           O  
ATOM   2058  CB  CYS A 610      -7.057 -16.287  32.950  1.00 22.85           C  
ATOM   2059  SG  CYS A 610      -7.162 -16.981  31.275  1.00 22.85           S  
ATOM   2060  H   CYS A 610      -9.509 -15.511  32.597  1.00  0.00           H  
ATOM   2061  HA  CYS A 610      -8.347 -17.759  33.782  1.00  0.00           H  
ATOM   2062  HB3 CYS A 610      -6.125 -16.657  33.380  1.00  0.00           H  
ATOM   2063  HB2 CYS A 610      -6.948 -15.206  32.870  1.00  0.00           H  
ATOM   2064  HG  CYS A 610      -6.009 -16.467  30.837  1.00  0.00           H  
ATOM   2065  N   ILE A 611      -8.128 -14.902  35.475  1.00 31.69           N  
ATOM   2066  CA  ILE A 611      -7.819 -14.352  36.760  1.00 31.69           C  
ATOM   2067  C   ILE A 611      -8.681 -15.011  37.794  1.00 31.69           C  
ATOM   2068  O   ILE A 611      -8.198 -15.371  38.866  1.00 31.69           O  
ATOM   2069  CB  ILE A 611      -8.069 -12.874  36.836  1.00 31.69           C  
ATOM   2070  CG1 ILE A 611      -7.149 -12.124  35.859  1.00 31.69           C  
ATOM   2071  CG2 ILE A 611      -7.903 -12.434  38.301  1.00 31.69           C  
ATOM   2072  CD1 ILE A 611      -7.529 -10.656  35.680  1.00 31.69           C  
ATOM   2073  H   ILE A 611      -8.513 -14.298  34.761  1.00  0.00           H  
ATOM   2074  HA  ILE A 611      -6.770 -14.556  36.991  1.00  0.00           H  
ATOM   2075  HB  ILE A 611      -9.093 -12.635  36.569  1.00  0.00           H  
ATOM   2076 HG13 ILE A 611      -7.179 -12.585  34.873  1.00  0.00           H  
ATOM   2077 HG12 ILE A 611      -6.113 -12.198  36.191  1.00  0.00           H  
ATOM   2078 HG21 ILE A 611      -7.915 -11.351  38.376  1.00  0.00           H  
ATOM   2079 HG22 ILE A 611      -8.765 -12.728  38.879  1.00  0.00           H  
ATOM   2080 HG23 ILE A 611      -6.935 -12.779  38.619  1.00  0.00           H  
ATOM   2081 HD11 ILE A 611      -7.384 -10.078  36.591  1.00  0.00           H  
ATOM   2082 HD12 ILE A 611      -6.919 -10.194  34.904  1.00  0.00           H  
ATOM   2083 HD13 ILE A 611      -8.572 -10.549  35.383  1.00  0.00           H  
ATOM   2084  N   LEU A 612      -9.985 -15.191  37.498  1.00103.71           N  
ATOM   2085  CA  LEU A 612     -10.894 -15.785  38.443  1.00103.71           C  
ATOM   2086  C   LEU A 612     -10.452 -17.166  38.780  1.00103.71           C  
ATOM   2087  O   LEU A 612     -10.351 -17.526  39.951  1.00103.71           O  
ATOM   2088  CB  LEU A 612     -12.303 -16.043  37.878  1.00103.71           C  
ATOM   2089  CG  LEU A 612     -13.305 -14.881  37.832  1.00103.71           C  
ATOM   2090  CD1 LEU A 612     -12.769 -13.654  37.089  1.00103.71           C  
ATOM   2091  CD2 LEU A 612     -14.629 -15.394  37.237  1.00103.71           C  
ATOM   2092  H   LEU A 612     -10.343 -14.874  36.606  1.00  0.00           H  
ATOM   2093  HA  LEU A 612     -10.950 -15.180  39.350  1.00  0.00           H  
ATOM   2094  HB3 LEU A 612     -12.810 -16.808  38.474  1.00  0.00           H  
ATOM   2095  HB2 LEU A 612     -12.244 -16.467  36.880  1.00  0.00           H  
ATOM   2096  HG  LEU A 612     -13.505 -14.576  38.860  1.00  0.00           H  
ATOM   2097 HD11 LEU A 612     -13.495 -12.896  36.879  1.00  0.00           H  
ATOM   2098 HD12 LEU A 612     -11.865 -13.217  37.510  1.00  0.00           H  
ATOM   2099 HD13 LEU A 612     -12.601 -14.040  36.102  1.00  0.00           H  
ATOM   2100 HD21 LEU A 612     -15.413 -14.647  37.339  1.00  0.00           H  
ATOM   2101 HD22 LEU A 612     -14.518 -15.562  36.166  1.00  0.00           H  
ATOM   2102 HD23 LEU A 612     -14.916 -16.357  37.655  1.00  0.00           H  
ATOM   2103  N   ILE A 613     -10.167 -17.974  37.746  1.00 76.27           N  
ATOM   2104  CA  ILE A 613      -9.865 -19.358  37.958  1.00 76.27           C  
ATOM   2105  C   ILE A 613      -8.621 -19.491  38.771  1.00 76.27           C  
ATOM   2106  O   ILE A 613      -8.563 -20.303  39.693  1.00 76.27           O  
ATOM   2107  CB  ILE A 613      -9.678 -20.123  36.677  1.00 76.27           C  
ATOM   2108  CG1 ILE A 613      -9.542 -21.626  36.967  1.00 76.27           C  
ATOM   2109  CG2 ILE A 613      -8.483 -19.527  35.919  1.00 76.27           C  
ATOM   2110  CD1 ILE A 613      -9.623 -22.502  35.716  1.00 76.27           C  
ATOM   2111  H   ILE A 613     -10.249 -17.627  36.797  1.00  0.00           H  
ATOM   2112  HA  ILE A 613     -10.697 -19.797  38.513  1.00  0.00           H  
ATOM   2113  HB  ILE A 613     -10.576 -19.985  36.071  1.00  0.00           H  
ATOM   2114 HG13 ILE A 613     -10.334 -21.940  37.649  1.00  0.00           H  
ATOM   2115 HG12 ILE A 613      -8.601 -21.851  37.469  1.00  0.00           H  
ATOM   2116 HG21 ILE A 613      -8.371 -20.084  34.990  1.00  0.00           H  
ATOM   2117 HG22 ILE A 613      -8.869 -18.603  35.569  1.00  0.00           H  
ATOM   2118 HG23 ILE A 613      -7.471 -19.540  36.309  1.00  0.00           H  
ATOM   2119 HD11 ILE A 613      -9.608 -23.558  35.986  1.00  0.00           H  
ATOM   2120 HD12 ILE A 613     -10.543 -22.316  35.162  1.00  0.00           H  
ATOM   2121 HD13 ILE A 613      -8.783 -22.328  35.044  1.00  0.00           H  
ATOM   2122  N   CYS A 614      -7.591 -18.686  38.464  1.00 63.71           N  
ATOM   2123  CA  CYS A 614      -6.351 -18.814  39.168  1.00 63.71           C  
ATOM   2124  C   CYS A 614      -6.586 -18.540  40.618  1.00 63.71           C  
ATOM   2125  O   CYS A 614      -6.105 -19.269  41.483  1.00 63.71           O  
ATOM   2126  CB  CYS A 614      -5.283 -17.825  38.671  1.00 63.71           C  
ATOM   2127  SG  CYS A 614      -3.703 -17.980  39.558  1.00 63.71           S  
ATOM   2128  H   CYS A 614      -7.668 -18.021  37.704  1.00  0.00           H  
ATOM   2129  HA  CYS A 614      -5.975 -19.833  39.047  1.00  0.00           H  
ATOM   2130  HB3 CYS A 614      -5.632 -16.794  38.760  1.00  0.00           H  
ATOM   2131  HB2 CYS A 614      -5.092 -17.993  37.611  1.00  0.00           H  
ATOM   2132  HG  CYS A 614      -4.201 -17.748  40.776  1.00  0.00           H  
ATOM   2133  N   TRP A 615      -7.360 -17.484  40.918  1.00123.65           N  
ATOM   2134  CA  TRP A 615      -7.596 -17.085  42.273  1.00123.65           C  
ATOM   2135  C   TRP A 615      -8.404 -18.114  42.991  1.00123.65           C  
ATOM   2136  O   TRP A 615      -8.286 -18.260  44.206  1.00123.65           O  
ATOM   2137  CB  TRP A 615      -8.225 -15.689  42.385  1.00123.65           C  
ATOM   2138  CG  TRP A 615      -7.216 -14.684  41.892  1.00123.65           C  
ATOM   2139  CD2 TRP A 615      -5.848 -14.714  42.325  1.00123.65           C  
ATOM   2140  CD1 TRP A 615      -7.301 -13.711  40.940  1.00123.65           C  
ATOM   2141  NE1 TRP A 615      -6.066 -13.134  40.751  1.00123.65           N  
ATOM   2142  CE2 TRP A 615      -5.162 -13.747  41.596  1.00123.65           C  
ATOM   2143  CE3 TRP A 615      -5.211 -15.502  43.239  1.00123.65           C  
ATOM   2144  CZ2 TRP A 615      -3.820 -13.554  41.771  1.00123.65           C  
ATOM   2145  CZ3 TRP A 615      -3.865 -15.289  43.432  1.00123.65           C  
ATOM   2146  CH2 TRP A 615      -3.181 -14.333  42.711  1.00123.65           C  
ATOM   2147  H   TRP A 615      -7.752 -16.919  40.175  1.00  0.00           H  
ATOM   2148  HA  TRP A 615      -6.670 -17.246  42.776  1.00  0.00           H  
ATOM   2149  HB3 TRP A 615      -8.467 -15.448  43.421  1.00  0.00           H  
ATOM   2150  HB2 TRP A 615      -9.145 -15.615  41.804  1.00  0.00           H  
ATOM   2151  HD1 TRP A 615      -8.264 -13.475  40.550  1.00  0.00           H  
ATOM   2152  HE1 TRP A 615      -5.886 -12.377  40.108  1.00  0.00           H  
ATOM   2153  HE3 TRP A 615      -5.762 -16.043  43.975  1.00  0.00           H  
ATOM   2154  HZ2 TRP A 615      -3.284 -12.804  41.208  1.00  0.00           H  
ATOM   2155  HZ3 TRP A 615      -3.334 -15.794  44.217  1.00  0.00           H  
ATOM   2156  HH2 TRP A 615      -2.129 -14.179  42.899  1.00  0.00           H  
ATOM   2157  N   GLN A 616      -9.268 -18.844  42.268  1.00108.86           N  
ATOM   2158  CA  GLN A 616     -10.057 -19.854  42.907  1.00108.86           C  
ATOM   2159  C   GLN A 616      -9.120 -20.869  43.478  1.00108.86           C  
ATOM   2160  O   GLN A 616      -9.294 -21.324  44.607  1.00108.86           O  
ATOM   2161  CB  GLN A 616     -11.010 -20.550  41.914  1.00108.86           C  
ATOM   2162  CG  GLN A 616     -11.912 -21.624  42.528  1.00108.86           C  
ATOM   2163  CD  GLN A 616     -11.205 -22.970  42.446  1.00108.86           C  
ATOM   2164  OE1 GLN A 616     -10.375 -23.197  41.566  1.00108.86           O  
ATOM   2165  NE2 GLN A 616     -11.551 -23.895  43.380  1.00108.86           N  
ATOM   2166  H   GLN A 616      -9.374 -18.681  41.275  1.00  0.00           H  
ATOM   2167  HA  GLN A 616     -10.712 -19.650  43.718  1.00  0.00           H  
ATOM   2168  HB3 GLN A 616     -10.501 -20.884  41.015  1.00  0.00           H  
ATOM   2169  HB2 GLN A 616     -11.677 -19.772  41.541  1.00  0.00           H  
ATOM   2170  HG3 GLN A 616     -12.835 -21.702  41.953  1.00  0.00           H  
ATOM   2171  HG2 GLN A 616     -12.197 -21.384  43.554  1.00  0.00           H  
ATOM   2172 HE22 GLN A 616     -11.112 -24.804  43.368  1.00  0.00           H  
ATOM   2173 HE21 GLN A 616     -12.237 -23.669  44.086  1.00  0.00           H  
ATOM   2174  N   ALA A 617      -8.083 -21.247  42.708  1.00 24.90           N  
ATOM   2175  CA  ALA A 617      -7.151 -22.214  43.203  1.00 24.90           C  
ATOM   2176  C   ALA A 617      -6.434 -21.637  44.384  1.00 24.90           C  
ATOM   2177  O   ALA A 617      -6.283 -22.299  45.409  1.00 24.90           O  
ATOM   2178  CB  ALA A 617      -6.085 -22.604  42.165  1.00 24.90           C  
ATOM   2179  H   ALA A 617      -7.961 -20.858  41.783  1.00  0.00           H  
ATOM   2180  HA  ALA A 617      -7.690 -23.115  43.504  1.00  0.00           H  
ATOM   2181  HB1 ALA A 617      -5.415 -23.371  42.555  1.00  0.00           H  
ATOM   2182  HB2 ALA A 617      -6.555 -23.011  41.269  1.00  0.00           H  
ATOM   2183  HB3 ALA A 617      -5.472 -21.758  41.853  1.00  0.00           H  
ATOM   2184  N   VAL A 618      -5.990 -20.368  44.277  1.00 37.13           N  
ATOM   2185  CA  VAL A 618      -5.221 -19.778  45.336  1.00 37.13           C  
ATOM   2186  C   VAL A 618      -6.039 -19.711  46.590  1.00 37.13           C  
ATOM   2187  O   VAL A 618      -5.629 -20.230  47.627  1.00 37.13           O  
ATOM   2188  CB  VAL A 618      -4.769 -18.381  45.015  1.00 37.13           C  
ATOM   2189  CG1 VAL A 618      -4.037 -17.805  46.240  1.00 37.13           C  
ATOM   2190  CG2 VAL A 618      -3.907 -18.424  43.740  1.00 37.13           C  
ATOM   2191  H   VAL A 618      -6.140 -19.849  43.422  1.00  0.00           H  
ATOM   2192  HA  VAL A 618      -4.347 -20.407  45.523  1.00  0.00           H  
ATOM   2193  HB  VAL A 618      -5.658 -17.792  44.838  1.00  0.00           H  
ATOM   2194 HG11 VAL A 618      -3.507 -16.888  45.997  1.00  0.00           H  
ATOM   2195 HG12 VAL A 618      -4.704 -17.531  47.058  1.00  0.00           H  
ATOM   2196 HG13 VAL A 618      -3.289 -18.499  46.626  1.00  0.00           H  
ATOM   2197 HG21 VAL A 618      -2.980 -17.866  43.852  1.00  0.00           H  
ATOM   2198 HG22 VAL A 618      -3.592 -19.436  43.483  1.00  0.00           H  
ATOM   2199 HG23 VAL A 618      -4.432 -18.031  42.874  1.00  0.00           H  
ATOM   2200  N   ASP A 619      -7.233 -19.088  46.531  1.00109.82           N  
ATOM   2201  CA  ASP A 619      -8.033 -19.005  47.718  1.00109.82           C  
ATOM   2202  C   ASP A 619      -9.392 -19.529  47.387  1.00109.82           C  
ATOM   2203  O   ASP A 619     -10.033 -19.095  46.432  1.00109.82           O  
ATOM   2204  CB  ASP A 619      -8.184 -17.581  48.275  1.00109.82           C  
ATOM   2205  CG  ASP A 619      -8.893 -17.691  49.615  1.00109.82           C  
ATOM   2206  OD1 ASP A 619     -10.081 -18.111  49.630  1.00109.82           O  
ATOM   2207  OD2 ASP A 619      -8.253 -17.359  50.647  1.00109.82           O1-
ATOM   2208  H   ASP A 619      -7.594 -18.721  45.656  1.00  0.00           H  
ATOM   2209  HA  ASP A 619      -7.524 -19.463  48.549  1.00  0.00           H  
ATOM   2210  HB3 ASP A 619      -8.291 -16.728  47.664  1.00  0.00           H  
ATOM   2211  HB2 ASP A 619      -7.161 -17.345  48.575  1.00  0.00           H  
ATOM   2212  HXT ASP A 619      -9.810 -20.307  48.009  1.00  0.00           H  
ATOM   2213  N   HIS A 647     -21.636 -16.493  55.240  1.00123.69           N  
ATOM   2214  CA  HIS A 647     -20.865 -15.991  54.141  1.00123.69           C  
ATOM   2215  C   HIS A 647     -19.969 -17.144  53.815  1.00123.69           C  
ATOM   2216  O   HIS A 647     -20.228 -18.266  54.251  1.00123.69           O  
ATOM   2217  ND1 HIS A 647     -21.254 -12.628  54.050  1.00123.69           N  
ATOM   2218  CG  HIS A 647     -20.625 -13.543  54.837  1.00123.69           C  
ATOM   2219  CB  HIS A 647     -19.924 -14.816  54.465  1.00123.69           C  
ATOM   2220  NE2 HIS A 647     -21.433 -11.907  56.056  1.00123.69           N  
ATOM   2221  CD2 HIS A 647     -20.743 -13.074  56.127  1.00123.69           C  
ATOM   2222  CE1 HIS A 647     -21.765 -11.596  54.817  1.00123.69           C  
ATOM   2223  H   HIS A 647     -21.176 -17.200  55.796  1.00  0.00           H  
ATOM   2224  HA  HIS A 647     -21.499 -15.767  53.281  1.00  0.00           H  
ATOM   2225  HD1 HIS A 647     -21.349 -12.693  53.047  1.00  0.00           H  
ATOM   2226  HB3 HIS A 647     -19.301 -14.535  53.615  1.00  0.00           H  
ATOM   2227  HB2 HIS A 647     -19.243 -15.079  55.278  1.00  0.00           H  
ATOM   2228  HD2 HIS A 647     -20.391 -13.485  57.062  1.00  0.00           H  
ATOM   2229  HE1 HIS A 647     -22.318 -10.732  54.478  1.00  0.00           H  
ATOM   2230  H   HIS A 647     -21.863 -15.734  55.867  1.00  0.00           H  
ATOM   2231  N   CYS A 648     -18.901 -16.907  53.026  1.00 85.92           N  
ATOM   2232  CA  CYS A 648     -18.004 -17.991  52.758  1.00 85.92           C  
ATOM   2233  C   CYS A 648     -16.832 -17.873  53.675  1.00 85.92           C  
ATOM   2234  O   CYS A 648     -16.262 -16.802  53.879  1.00 85.92           O  
ATOM   2235  CB  CYS A 648     -17.563 -18.121  51.298  1.00 85.92           C  
ATOM   2236  SG  CYS A 648     -18.999 -18.648  50.334  1.00 85.92           S  
ATOM   2237  H   CYS A 648     -18.692 -15.987  52.667  1.00  0.00           H  
ATOM   2238  HA  CYS A 648     -18.457 -18.964  52.962  1.00  0.00           H  
ATOM   2239  HB3 CYS A 648     -16.962 -19.002  51.374  1.00  0.00           H  
ATOM   2240  HB2 CYS A 648     -17.001 -17.350  50.806  1.00  0.00           H  
ATOM   2241  N   GLU A 649     -16.477 -19.006  54.303  1.00152.20           N  
ATOM   2242  CA  GLU A 649     -15.439 -18.994  55.284  1.00152.20           C  
ATOM   2243  C   GLU A 649     -14.114 -18.697  54.682  1.00152.20           C  
ATOM   2244  O   GLU A 649     -13.359 -17.892  55.224  1.00152.20           O  
ATOM   2245  CB  GLU A 649     -15.286 -20.320  56.053  1.00152.20           C  
ATOM   2246  CG  GLU A 649     -14.101 -20.271  57.025  1.00152.20           C  
ATOM   2247  CD  GLU A 649     -13.924 -21.601  57.753  1.00152.20           C  
ATOM   2248  OE1 GLU A 649     -14.940 -22.207  58.185  1.00152.20           O  
ATOM   2249  OE2 GLU A 649     -12.743 -22.023  57.892  1.00152.20           O1-
ATOM   2250  H   GLU A 649     -16.978 -19.866  54.134  1.00  0.00           H  
ATOM   2251  HA  GLU A 649     -15.667 -18.217  56.017  1.00  0.00           H  
ATOM   2252  HB3 GLU A 649     -15.160 -21.150  55.355  1.00  0.00           H  
ATOM   2253  HB2 GLU A 649     -16.209 -20.518  56.599  1.00  0.00           H  
ATOM   2254  HG3 GLU A 649     -14.243 -19.483  57.765  1.00  0.00           H  
ATOM   2255  HG2 GLU A 649     -13.139 -20.093  56.545  1.00  0.00           H  
ATOM   2256  N   ASN A 650     -13.782 -19.320  53.538  1.00202.42           N  
ATOM   2257  CA  ASN A 650     -12.475 -19.045  53.031  1.00202.42           C  
ATOM   2258  C   ASN A 650     -12.399 -17.601  52.688  1.00202.42           C  
ATOM   2259  O   ASN A 650     -13.382 -16.974  52.295  1.00202.42           O  
ATOM   2260  CB  ASN A 650     -12.022 -19.944  51.875  1.00202.42           C  
ATOM   2261  CG  ASN A 650     -11.528 -21.213  52.559  1.00202.42           C  
ATOM   2262  OD1 ASN A 650     -12.310 -22.096  52.908  1.00202.42           O  
ATOM   2263  ND2 ASN A 650     -10.189 -21.289  52.787  1.00202.42           N  
ATOM   2264  H   ASN A 650     -14.387 -19.986  53.083  1.00  0.00           H  
ATOM   2265  HA  ASN A 650     -11.764 -19.178  53.856  1.00  0.00           H  
ATOM   2266  HB3 ASN A 650     -11.154 -19.492  51.399  1.00  0.00           H  
ATOM   2267  HB2 ASN A 650     -12.566 -20.296  51.130  1.00  0.00           H  
ATOM   2268 HD22 ASN A 650      -9.810 -22.100  53.254  1.00  0.00           H  
ATOM   2269 HD21 ASN A 650      -9.579 -20.542  52.486  1.00  0.00           H  
ATOM   2270  N   THR A 651     -11.193 -17.047  52.888  1.00182.95           N  
ATOM   2271  CA  THR A 651     -10.970 -15.641  52.823  1.00182.95           C  
ATOM   2272  C   THR A 651     -11.089 -15.132  51.436  1.00182.95           C  
ATOM   2273  O   THR A 651     -10.507 -15.665  50.497  1.00182.95           O  
ATOM   2274  CB  THR A 651      -9.608 -15.247  53.305  1.00182.95           C  
ATOM   2275  OG1 THR A 651      -9.421 -15.664  54.650  1.00182.95           O  
ATOM   2276  CG2 THR A 651      -9.465 -13.720  53.180  1.00182.95           C  
ATOM   2277  H   THR A 651     -10.417 -17.636  53.149  1.00  0.00           H  
ATOM   2278  HA  THR A 651     -11.393 -15.087  53.580  1.00  0.00           H  
ATOM   2279  HB  THR A 651      -8.824 -15.730  52.719  1.00  0.00           H  
ATOM   2280  HG1 THR A 651      -9.452 -16.608  54.682  1.00  0.00           H  
ATOM   2281 HG21 THR A 651      -8.718 -13.346  53.881  1.00  0.00           H  
ATOM   2282 HG22 THR A 651      -9.099 -13.441  52.197  1.00  0.00           H  
ATOM   2283 HG23 THR A 651     -10.392 -13.198  53.385  1.00  0.00           H  
ATOM   2284  N   HIS A 652     -11.873 -14.044  51.268  1.00170.14           N  
ATOM   2285  CA  HIS A 652     -11.964 -13.249  50.045  1.00170.14           C  
ATOM   2286  C   HIS A 652     -10.844 -12.325  50.357  1.00170.14           C  
ATOM   2287  O   HIS A 652     -10.951 -11.455  51.228  1.00170.14           O  
ATOM   2288  ND1 HIS A 652     -13.715 -12.667  47.408  1.00170.14           N  
ATOM   2289  CG  HIS A 652     -13.504 -11.824  48.491  1.00170.14           C  
ATOM   2290  CB  HIS A 652     -13.202 -12.308  49.888  1.00170.14           C  
ATOM   2291  NE2 HIS A 652     -14.090 -10.616  46.664  1.00170.14           N  
ATOM   2292  CD2 HIS A 652     -13.719 -10.554  48.009  1.00170.14           C  
ATOM   2293  CE1 HIS A 652     -14.047 -11.903  46.363  1.00170.14           C  
ATOM   2294  H   HIS A 652     -12.258 -13.625  52.104  1.00  0.00           H  
ATOM   2295  HA  HIS A 652     -11.792 -13.854  49.152  1.00  0.00           H  
ATOM   2296  HD1 HIS A 652     -13.618 -13.673  47.403  1.00  0.00           H  
ATOM   2297  HB3 HIS A 652     -13.207 -11.440  50.550  1.00  0.00           H  
ATOM   2298  HB2 HIS A 652     -14.108 -12.789  50.168  1.00  0.00           H  
ATOM   2299  HD2 HIS A 652     -13.678  -9.613  48.535  1.00  0.00           H  
ATOM   2300  HE1 HIS A 652     -14.260 -12.289  45.377  1.00  0.00           H  
ATOM   2301  N   MET A 653      -9.712 -12.601  49.737  1.00129.07           N  
ATOM   2302  CA  MET A 653      -8.600 -11.742  49.957  1.00129.07           C  
ATOM   2303  C   MET A 653      -8.874 -10.465  49.247  1.00129.07           C  
ATOM   2304  O   MET A 653      -9.807 -10.361  48.453  1.00129.07           O  
ATOM   2305  CB  MET A 653      -7.289 -12.315  49.394  1.00129.07           C  
ATOM   2306  CG  MET A 653      -6.057 -11.478  49.730  1.00129.07           C  
ATOM   2307  SD  MET A 653      -5.538 -11.576  51.468  1.00129.07           S  
ATOM   2308  CE  MET A 653      -4.128 -10.451  51.259  1.00129.07           C  
ATOM   2309  H   MET A 653      -9.642 -13.373  49.091  1.00  0.00           H  
ATOM   2310  HA  MET A 653      -8.465 -11.548  51.023  1.00  0.00           H  
ATOM   2311  HB3 MET A 653      -7.377 -12.443  48.316  1.00  0.00           H  
ATOM   2312  HB2 MET A 653      -7.143 -13.322  49.789  1.00  0.00           H  
ATOM   2313  HG3 MET A 653      -5.986 -10.458  49.396  1.00  0.00           H  
ATOM   2314  HG2 MET A 653      -5.242 -11.961  49.203  1.00  0.00           H  
ATOM   2315  HE1 MET A 653      -3.591 -10.349  52.202  1.00  0.00           H  
ATOM   2316  HE2 MET A 653      -3.436 -10.835  50.510  1.00  0.00           H  
ATOM   2317  HE3 MET A 653      -4.465  -9.461  50.950  1.00  0.00           H  
ATOM   2318  N   THR A 654      -8.073  -9.437  49.568  1.00 40.16           N  
ATOM   2319  CA  THR A 654      -8.185  -8.201  48.867  1.00 40.16           C  
ATOM   2320  C   THR A 654      -7.841  -8.569  47.467  1.00 40.16           C  
ATOM   2321  O   THR A 654      -8.372  -8.012  46.509  1.00 40.16           O  
ATOM   2322  CB  THR A 654      -7.189  -7.175  49.321  1.00 40.16           C  
ATOM   2323  OG1 THR A 654      -7.364  -6.899  50.703  1.00 40.16           O  
ATOM   2324  CG2 THR A 654      -7.383  -5.896  48.490  1.00 40.16           C  
ATOM   2325  H   THR A 654      -7.370  -9.531  50.287  1.00  0.00           H  
ATOM   2326  HA  THR A 654      -9.206  -7.815  48.930  1.00  0.00           H  
ATOM   2327  HB  THR A 654      -6.164  -7.534  49.200  1.00  0.00           H  
ATOM   2328  HG1 THR A 654      -6.737  -6.240  50.962  1.00  0.00           H  
ATOM   2329 HG21 THR A 654      -6.793  -5.081  48.909  1.00  0.00           H  
ATOM   2330 HG22 THR A 654      -7.057  -5.996  47.455  1.00  0.00           H  
ATOM   2331 HG23 THR A 654      -8.422  -5.570  48.491  1.00  0.00           H  
ATOM   2332  N   ILE A 655      -6.936  -9.555  47.333  1.00 37.40           N  
ATOM   2333  CA  ILE A 655      -6.489 -10.014  46.053  1.00 37.40           C  
ATOM   2334  C   ILE A 655      -7.668 -10.538  45.301  1.00 37.40           C  
ATOM   2335  O   ILE A 655      -7.789 -10.308  44.099  1.00 37.40           O  
ATOM   2336  CB  ILE A 655      -5.493 -11.130  46.140  1.00 37.40           C  
ATOM   2337  CG1 ILE A 655      -4.212 -10.653  46.841  1.00 37.40           C  
ATOM   2338  CG2 ILE A 655      -5.262 -11.671  44.719  1.00 37.40           C  
ATOM   2339  CD1 ILE A 655      -3.276 -11.794  47.231  1.00 37.40           C  
ATOM   2340  H   ILE A 655      -6.546  -9.982  48.159  1.00  0.00           H  
ATOM   2341  HA  ILE A 655      -6.059  -9.173  45.504  1.00  0.00           H  
ATOM   2342  HB  ILE A 655      -5.908 -11.946  46.731  1.00  0.00           H  
ATOM   2343 HG13 ILE A 655      -4.446 -10.100  47.749  1.00  0.00           H  
ATOM   2344 HG12 ILE A 655      -3.680  -9.946  46.203  1.00  0.00           H  
ATOM   2345 HG21 ILE A 655      -4.469 -12.417  44.747  1.00  0.00           H  
ATOM   2346 HG22 ILE A 655      -6.088 -12.201  44.244  1.00  0.00           H  
ATOM   2347 HG23 ILE A 655      -4.889 -10.887  44.076  1.00  0.00           H  
ATOM   2348 HD11 ILE A 655      -2.483 -11.435  47.888  1.00  0.00           H  
ATOM   2349 HD12 ILE A 655      -3.790 -12.607  47.741  1.00  0.00           H  
ATOM   2350 HD13 ILE A 655      -2.795 -12.223  46.352  1.00  0.00           H  
ATOM   2351  N   TRP A 656      -8.576 -11.260  45.982  1.00 93.19           N  
ATOM   2352  CA  TRP A 656      -9.708 -11.776  45.274  1.00 93.19           C  
ATOM   2353  C   TRP A 656     -10.490 -10.677  44.638  1.00 93.19           C  
ATOM   2354  O   TRP A 656     -10.922 -10.825  43.497  1.00 93.19           O  
ATOM   2355  CB  TRP A 656     -10.692 -12.590  46.131  1.00 93.19           C  
ATOM   2356  CG  TRP A 656     -10.484 -14.075  46.023  1.00 93.19           C  
ATOM   2357  CD2 TRP A 656     -11.067 -14.807  44.939  1.00 93.19           C  
ATOM   2358  CD1 TRP A 656      -9.791 -14.975  46.778  1.00 93.19           C  
ATOM   2359  NE1 TRP A 656      -9.905 -16.231  46.221  1.00 93.19           N  
ATOM   2360  CE2 TRP A 656     -10.688 -16.137  45.087  1.00 93.19           C  
ATOM   2361  CE3 TRP A 656     -11.851 -14.393  43.900  1.00 93.19           C  
ATOM   2362  CZ2 TRP A 656     -11.093 -17.084  44.188  1.00 93.19           C  
ATOM   2363  CZ3 TRP A 656     -12.262 -15.347  42.998  1.00 93.19           C  
ATOM   2364  CH2 TRP A 656     -11.888 -16.667  43.141  1.00 93.19           C  
ATOM   2365  H   TRP A 656      -8.489 -11.415  46.975  1.00  0.00           H  
ATOM   2366  HA  TRP A 656      -9.342 -12.417  44.467  1.00  0.00           H  
ATOM   2367  HB3 TRP A 656     -11.708 -12.421  45.807  1.00  0.00           H  
ATOM   2368  HB2 TRP A 656     -10.656 -12.301  47.177  1.00  0.00           H  
ATOM   2369  HD1 TRP A 656      -9.244 -14.718  47.673  1.00  0.00           H  
ATOM   2370  HE1 TRP A 656      -9.514 -17.079  46.612  1.00  0.00           H  
ATOM   2371  HE3 TRP A 656     -12.111 -13.355  43.758  1.00  0.00           H  
ATOM   2372  HZ2 TRP A 656     -10.894 -18.054  44.505  1.00  0.00           H  
ATOM   2373  HZ3 TRP A 656     -12.751 -15.052  42.085  1.00  0.00           H  
ATOM   2374  HH2 TRP A 656     -12.233 -17.394  42.421  1.00  0.00           H  
ATOM   2375  N   LEU A 657     -10.768  -9.586  45.363  1.00120.45           N  
ATOM   2376  CA  LEU A 657     -11.627  -8.503  44.883  1.00120.45           C  
ATOM   2377  C   LEU A 657     -10.834  -7.593  43.921  1.00120.45           C  
ATOM   2378  O   LEU A 657     -11.346  -7.167  42.890  1.00120.45           O  
ATOM   2379  CB  LEU A 657     -12.110  -7.685  46.113  1.00120.45           C  
ATOM   2380  CG  LEU A 657     -13.545  -7.112  46.011  1.00120.45           C  
ATOM   2381  CD1 LEU A 657     -14.010  -6.542  47.361  1.00120.45           C  
ATOM   2382  CD2 LEU A 657     -13.707  -6.053  44.914  1.00120.45           C  
ATOM   2383  H   LEU A 657     -10.403  -9.523  46.303  1.00  0.00           H  
ATOM   2384  HA  LEU A 657     -12.489  -8.929  44.364  1.00  0.00           H  
ATOM   2385  HB3 LEU A 657     -11.404  -6.892  46.361  1.00  0.00           H  
ATOM   2386  HB2 LEU A 657     -12.095  -8.339  46.987  1.00  0.00           H  
ATOM   2387  HG  LEU A 657     -14.218  -7.936  45.769  1.00  0.00           H  
ATOM   2388 HD11 LEU A 657     -15.041  -6.194  47.311  1.00  0.00           H  
ATOM   2389 HD12 LEU A 657     -13.956  -7.290  48.151  1.00  0.00           H  
ATOM   2390 HD13 LEU A 657     -13.393  -5.696  47.664  1.00  0.00           H  
ATOM   2391 HD21 LEU A 657     -14.700  -5.603  44.945  1.00  0.00           H  
ATOM   2392 HD22 LEU A 657     -12.976  -5.251  45.022  1.00  0.00           H  
ATOM   2393 HD23 LEU A 657     -13.595  -6.485  43.921  1.00  0.00           H  
ATOM   2394  N   GLY A 658      -9.575  -7.294  44.247  1.00 36.90           N  
ATOM   2395  CA  GLY A 658      -8.775  -6.235  43.658  1.00 36.90           C  
ATOM   2396  C   GLY A 658      -8.233  -6.535  42.264  1.00 36.90           C  
ATOM   2397  O   GLY A 658      -8.273  -5.649  41.414  1.00 36.90           O  
ATOM   2398  H   GLY A 658      -9.199  -7.716  45.090  1.00  0.00           H  
ATOM   2399  HA3 GLY A 658      -7.927  -6.049  44.318  1.00  0.00           H  
ATOM   2400  HA2 GLY A 658      -9.354  -5.310  43.638  1.00  0.00           H  
ATOM   2401  N   ILE A 659      -7.741  -7.756  41.999  1.00 43.09           N  
ATOM   2402  CA  ILE A 659      -7.094  -8.084  40.717  1.00 43.09           C  
ATOM   2403  C   ILE A 659      -8.135  -8.154  39.590  1.00 43.09           C  
ATOM   2404  O   ILE A 659      -7.867  -7.722  38.469  1.00 43.09           O  
ATOM   2405  CB  ILE A 659      -6.310  -9.424  40.820  1.00 43.09           C  
ATOM   2406  CG1 ILE A 659      -5.280  -9.416  41.967  1.00 43.09           C  
ATOM   2407  CG2 ILE A 659      -5.609  -9.832  39.505  1.00 43.09           C  
ATOM   2408  CD1 ILE A 659      -4.127  -8.411  41.830  1.00 43.09           C  
ATOM   2409  H   ILE A 659      -7.754  -8.463  42.722  1.00  0.00           H  
ATOM   2410  HA  ILE A 659      -6.394  -7.285  40.464  1.00  0.00           H  
ATOM   2411  HB  ILE A 659      -7.030 -10.211  41.054  1.00  0.00           H  
ATOM   2412 HG13 ILE A 659      -4.847 -10.415  42.017  1.00  0.00           H  
ATOM   2413 HG12 ILE A 659      -5.780  -9.237  42.916  1.00  0.00           H  
ATOM   2414 HG21 ILE A 659      -5.045 -10.757  39.622  1.00  0.00           H  
ATOM   2415 HG22 ILE A 659      -6.303  -9.982  38.685  1.00  0.00           H  
ATOM   2416 HG23 ILE A 659      -4.910  -9.064  39.174  1.00  0.00           H  
ATOM   2417 HD11 ILE A 659      -3.459  -8.485  42.688  1.00  0.00           H  
ATOM   2418 HD12 ILE A 659      -3.527  -8.594  40.939  1.00  0.00           H  
ATOM   2419 HD13 ILE A 659      -4.490  -7.384  41.791  1.00  0.00           H  
ATOM   2420  N   VAL A 660      -9.332  -8.657  39.905  1.00 96.57           N  
ATOM   2421  CA  VAL A 660     -10.449  -8.715  38.979  1.00 96.57           C  
ATOM   2422  C   VAL A 660     -11.009  -7.289  38.757  1.00 96.57           C  
ATOM   2423  O   VAL A 660     -11.061  -6.825  37.622  1.00 96.57           O  
ATOM   2424  CB  VAL A 660     -11.474  -9.748  39.517  1.00 96.57           C  
ATOM   2425  CG1 VAL A 660     -10.884 -11.165  39.579  1.00 96.57           C  
ATOM   2426  CG2 VAL A 660     -12.165  -9.409  40.846  1.00 96.57           C  
ATOM   2427  H   VAL A 660      -9.487  -8.984  40.847  1.00  0.00           H  
ATOM   2428  HA  VAL A 660     -10.086  -9.081  38.015  1.00  0.00           H  
ATOM   2429  HB  VAL A 660     -12.247  -9.810  38.775  1.00  0.00           H  
ATOM   2430 HG11 VAL A 660     -11.631 -11.895  39.892  1.00  0.00           H  
ATOM   2431 HG12 VAL A 660     -10.544 -11.463  38.588  1.00  0.00           H  
ATOM   2432 HG13 VAL A 660     -10.048 -11.234  40.275  1.00  0.00           H  
ATOM   2433 HG21 VAL A 660     -11.423  -9.289  41.627  1.00  0.00           H  
ATOM   2434 HG22 VAL A 660     -12.761  -8.499  40.786  1.00  0.00           H  
ATOM   2435 HG23 VAL A 660     -12.842 -10.206  41.154  1.00  0.00           H  
ATOM   2436  N   TYR A 661     -11.284  -6.529  39.831  1.00 48.00           N  
ATOM   2437  CA  TYR A 661     -11.711  -5.119  39.830  1.00 48.00           C  
ATOM   2438  C   TYR A 661     -10.749  -4.195  39.044  1.00 48.00           C  
ATOM   2439  O   TYR A 661     -11.200  -3.294  38.335  1.00 48.00           O  
ATOM   2440  CB  TYR A 661     -11.908  -4.705  41.309  1.00 48.00           C  
ATOM   2441  CG  TYR A 661     -12.159  -3.262  41.724  1.00 48.00           C  
ATOM   2442  CD1 TYR A 661     -12.748  -2.303  40.869  1.00 48.00           C  
ATOM   2443  CD2 TYR A 661     -11.744  -2.874  43.016  1.00 48.00           C  
ATOM   2444  CE1 TYR A 661     -12.806  -0.950  41.261  1.00 48.00           C  
ATOM   2445  CE2 TYR A 661     -11.819  -1.529  43.413  1.00 48.00           C  
ATOM   2446  CZ  TYR A 661     -12.310  -0.562  42.523  1.00 48.00           C  
ATOM   2447  OH  TYR A 661     -12.282   0.744  42.902  1.00 48.00           O  
ATOM   2448  H   TYR A 661     -11.171  -6.957  40.740  1.00  0.00           H  
ATOM   2449  HA  TYR A 661     -12.681  -5.072  39.331  1.00  0.00           H  
ATOM   2450  HB3 TYR A 661     -10.995  -4.986  41.833  1.00  0.00           H  
ATOM   2451  HB2 TYR A 661     -12.715  -5.299  41.738  1.00  0.00           H  
ATOM   2452  HD1 TYR A 661     -13.114  -2.585  39.894  1.00  0.00           H  
ATOM   2453  HD2 TYR A 661     -11.320  -3.602  43.693  1.00  0.00           H  
ATOM   2454  HE1 TYR A 661     -13.208  -0.212  40.583  1.00  0.00           H  
ATOM   2455  HE2 TYR A 661     -11.462  -1.234  44.389  1.00  0.00           H  
ATOM   2456  HH  TYR A 661     -12.618   1.346  42.249  1.00  0.00           H  
ATOM   2457  N   ALA A 662      -9.434  -4.455  39.084  1.00 25.21           N  
ATOM   2458  CA  ALA A 662      -8.417  -3.724  38.328  1.00 25.21           C  
ATOM   2459  C   ALA A 662      -8.586  -3.843  36.802  1.00 25.21           C  
ATOM   2460  O   ALA A 662      -8.337  -2.873  36.084  1.00 25.21           O  
ATOM   2461  CB  ALA A 662      -7.025  -4.232  38.730  1.00 25.21           C  
ATOM   2462  H   ALA A 662      -9.112  -5.198  39.691  1.00  0.00           H  
ATOM   2463  HA  ALA A 662      -8.491  -2.668  38.596  1.00  0.00           H  
ATOM   2464  HB1 ALA A 662      -6.240  -3.703  38.188  1.00  0.00           H  
ATOM   2465  HB2 ALA A 662      -6.841  -4.073  39.793  1.00  0.00           H  
ATOM   2466  HB3 ALA A 662      -6.905  -5.296  38.527  1.00  0.00           H  
ATOM   2467  N   TYR A 663      -9.056  -4.995  36.304  1.00 44.18           N  
ATOM   2468  CA  TYR A 663      -9.324  -5.220  34.881  1.00 44.18           C  
ATOM   2469  C   TYR A 663     -10.585  -4.455  34.430  1.00 44.18           C  
ATOM   2470  O   TYR A 663     -10.641  -3.986  33.295  1.00 44.18           O  
ATOM   2471  CB  TYR A 663      -9.449  -6.737  34.622  1.00 44.18           C  
ATOM   2472  CG  TYR A 663      -9.496  -7.164  33.161  1.00 44.18           C  
ATOM   2473  CD1 TYR A 663      -8.395  -6.945  32.305  1.00 44.18           C  
ATOM   2474  CD2 TYR A 663     -10.642  -7.811  32.658  1.00 44.18           C  
ATOM   2475  CE1 TYR A 663      -8.444  -7.366  30.960  1.00 44.18           C  
ATOM   2476  CE2 TYR A 663     -10.682  -8.250  31.324  1.00 44.18           C  
ATOM   2477  CZ  TYR A 663      -9.587  -8.027  30.475  1.00 44.18           C  
ATOM   2478  OH  TYR A 663      -9.643  -8.471  29.190  1.00 44.18           O  
ATOM   2479  H   TYR A 663      -9.263  -5.748  36.946  1.00  0.00           H  
ATOM   2480  HA  TYR A 663      -8.476  -4.840  34.313  1.00  0.00           H  
ATOM   2481  HB3 TYR A 663     -10.305  -7.146  35.150  1.00  0.00           H  
ATOM   2482  HB2 TYR A 663      -8.584  -7.238  35.060  1.00  0.00           H  
ATOM   2483  HD1 TYR A 663      -7.505  -6.461  32.679  1.00  0.00           H  
ATOM   2484  HD2 TYR A 663     -11.490  -8.000  33.291  1.00  0.00           H  
ATOM   2485  HE1 TYR A 663      -7.598  -7.198  30.311  1.00  0.00           H  
ATOM   2486  HE2 TYR A 663     -11.554  -8.764  30.955  1.00  0.00           H  
ATOM   2487  HH  TYR A 663     -10.378  -9.052  29.044  1.00  0.00           H  
ATOM   2488  N   LYS A 664     -11.538  -4.197  35.336  1.00128.66           N  
ATOM   2489  CA  LYS A 664     -12.669  -3.292  35.107  1.00128.66           C  
ATOM   2490  C   LYS A 664     -12.254  -1.828  35.090  1.00128.66           C  
ATOM   2491  O   LYS A 664     -12.817  -1.055  34.316  1.00128.66           O  
ATOM   2492  CB  LYS A 664     -13.745  -3.501  36.185  1.00128.66           C  
ATOM   2493  CG  LYS A 664     -14.926  -4.321  35.656  1.00128.66           C  
ATOM   2494  CD  LYS A 664     -14.504  -5.639  34.996  1.00128.66           C  
ATOM   2495  CE  LYS A 664     -13.866  -6.583  36.005  1.00128.66           C  
ATOM   2496  NZ  LYS A 664     -12.914  -7.418  35.316  1.00128.66           N1+
ATOM   2497  H   LYS A 664     -11.410  -4.548  36.275  1.00  0.00           H  
ATOM   2498  HA  LYS A 664     -13.086  -3.469  34.116  1.00  0.00           H  
ATOM   2499  HB3 LYS A 664     -14.157  -2.547  36.523  1.00  0.00           H  
ATOM   2500  HB2 LYS A 664     -13.329  -3.944  37.087  1.00  0.00           H  
ATOM   2501  HG3 LYS A 664     -15.461  -3.715  34.927  1.00  0.00           H  
ATOM   2502  HG2 LYS A 664     -15.618  -4.510  36.476  1.00  0.00           H  
ATOM   2503  HD3 LYS A 664     -13.836  -5.459  34.155  1.00  0.00           H  
ATOM   2504  HD2 LYS A 664     -15.360  -6.126  34.539  1.00  0.00           H  
ATOM   2505  HE3 LYS A 664     -14.652  -7.169  36.472  1.00  0.00           H  
ATOM   2506  HE2 LYS A 664     -13.343  -6.070  36.806  1.00  0.00           H  
ATOM   2507  HZ1 LYS A 664     -13.392  -7.890  34.557  1.00  0.00           H  
ATOM   2508  HZ2 LYS A 664     -12.549  -8.110  35.959  1.00  0.00           H  
ATOM   2509  HZ  LYS A 664     -12.160  -6.855  34.953  1.00  0.00           H  
ATOM   2510  N   GLY A 665     -11.227  -1.469  35.868  1.00 19.53           N  
ATOM   2511  CA  GLY A 665     -10.529  -0.195  35.759  1.00 19.53           C  
ATOM   2512  C   GLY A 665      -9.998   0.000  34.337  1.00 19.53           C  
ATOM   2513  O   GLY A 665     -10.334   0.991  33.696  1.00 19.53           O  
ATOM   2514  H   GLY A 665     -10.834  -2.161  36.491  1.00  0.00           H  
ATOM   2515  HA3 GLY A 665      -9.696  -0.180  36.462  1.00  0.00           H  
ATOM   2516  HA2 GLY A 665     -11.201   0.621  36.030  1.00  0.00           H  
ATOM   2517  N   LEU A 666      -9.283  -1.001  33.804  1.00 33.14           N  
ATOM   2518  CA  LEU A 666      -8.819  -1.040  32.418  1.00 33.14           C  
ATOM   2519  C   LEU A 666      -9.969  -1.000  31.399  1.00 33.14           C  
ATOM   2520  O   LEU A 666      -9.980  -0.116  30.551  1.00 33.14           O  
ATOM   2521  CB  LEU A 666      -7.913  -2.264  32.169  1.00 33.14           C  
ATOM   2522  CG  LEU A 666      -6.606  -2.279  32.989  1.00 33.14           C  
ATOM   2523  CD1 LEU A 666      -5.881  -3.623  32.823  1.00 33.14           C  
ATOM   2524  CD2 LEU A 666      -5.664  -1.119  32.620  1.00 33.14           C  
ATOM   2525  H   LEU A 666      -9.068  -1.797  34.389  1.00  0.00           H  
ATOM   2526  HA  LEU A 666      -8.230  -0.140  32.250  1.00  0.00           H  
ATOM   2527  HB3 LEU A 666      -7.660  -2.318  31.109  1.00  0.00           H  
ATOM   2528  HB2 LEU A 666      -8.467  -3.178  32.375  1.00  0.00           H  
ATOM   2529  HG  LEU A 666      -6.851  -2.180  34.045  1.00  0.00           H  
ATOM   2530 HD11 LEU A 666      -4.966  -3.653  33.415  1.00  0.00           H  
ATOM   2531 HD12 LEU A 666      -6.505  -4.451  33.153  1.00  0.00           H  
ATOM   2532 HD13 LEU A 666      -5.611  -3.803  31.782  1.00  0.00           H  
ATOM   2533 HD21 LEU A 666      -4.726  -1.189  33.171  1.00  0.00           H  
ATOM   2534 HD22 LEU A 666      -5.422  -1.126  31.557  1.00  0.00           H  
ATOM   2535 HD23 LEU A 666      -6.097  -0.149  32.861  1.00  0.00           H  
ATOM   2536  N   LEU A 667     -10.946  -1.911  31.462  1.00 40.07           N  
ATOM   2537  CA  LEU A 667     -12.056  -1.990  30.504  1.00 40.07           C  
ATOM   2538  C   LEU A 667     -12.935  -0.721  30.469  1.00 40.07           C  
ATOM   2539  O   LEU A 667     -13.357  -0.308  29.385  1.00 40.07           O  
ATOM   2540  CB  LEU A 667     -12.885  -3.268  30.769  1.00 40.07           C  
ATOM   2541  CG  LEU A 667     -12.511  -4.475  29.878  1.00 40.07           C  
ATOM   2542  CD1 LEU A 667     -11.020  -4.848  29.931  1.00 40.07           C  
ATOM   2543  CD2 LEU A 667     -13.363  -5.696  30.247  1.00 40.07           C  
ATOM   2544  H   LEU A 667     -10.893  -2.625  32.179  1.00  0.00           H  
ATOM   2545  HA  LEU A 667     -11.621  -2.063  29.505  1.00  0.00           H  
ATOM   2546  HB3 LEU A 667     -13.938  -3.059  30.590  1.00  0.00           H  
ATOM   2547  HB2 LEU A 667     -12.828  -3.546  31.821  1.00  0.00           H  
ATOM   2548  HG  LEU A 667     -12.747  -4.207  28.847  1.00  0.00           H  
ATOM   2549 HD11 LEU A 667     -10.810  -5.690  29.271  1.00  0.00           H  
ATOM   2550 HD12 LEU A 667     -10.378  -4.029  29.610  1.00  0.00           H  
ATOM   2551 HD13 LEU A 667     -10.717  -5.135  30.936  1.00  0.00           H  
ATOM   2552 HD21 LEU A 667     -13.137  -6.037  31.258  1.00  0.00           H  
ATOM   2553 HD22 LEU A 667     -14.427  -5.465  30.211  1.00  0.00           H  
ATOM   2554 HD23 LEU A 667     -13.181  -6.525  29.563  1.00  0.00           H  
ATOM   2555  N   MET A 668     -13.133  -0.051  31.616  1.00136.57           N  
ATOM   2556  CA  MET A 668     -13.713   1.292  31.704  1.00136.57           C  
ATOM   2557  C   MET A 668     -12.790   2.308  31.015  1.00136.57           C  
ATOM   2558  O   MET A 668     -13.245   3.055  30.144  1.00136.57           O  
ATOM   2559  CB  MET A 668     -13.926   1.666  33.191  1.00136.57           C  
ATOM   2560  CG  MET A 668     -14.507   3.072  33.460  1.00136.57           C  
ATOM   2561  SD  MET A 668     -13.351   4.480  33.456  1.00136.57           S  
ATOM   2562  CE  MET A 668     -12.291   4.074  34.874  1.00136.57           C  
ATOM   2563  H   MET A 668     -12.769  -0.449  32.472  1.00  0.00           H  
ATOM   2564  HA  MET A 668     -14.680   1.293  31.196  1.00  0.00           H  
ATOM   2565  HB3 MET A 668     -13.008   1.529  33.757  1.00  0.00           H  
ATOM   2566  HB2 MET A 668     -14.628   0.942  33.608  1.00  0.00           H  
ATOM   2567  HG3 MET A 668     -14.968   3.077  34.445  1.00  0.00           H  
ATOM   2568  HG2 MET A 668     -15.308   3.284  32.752  1.00  0.00           H  
ATOM   2569  HE1 MET A 668     -11.527   4.841  34.994  1.00  0.00           H  
ATOM   2570  HE2 MET A 668     -12.871   4.026  35.794  1.00  0.00           H  
ATOM   2571  HE3 MET A 668     -11.792   3.118  34.735  1.00  0.00           H  
ATOM   2572  N   LEU A 669     -11.498   2.313  31.382  1.00 34.76           N  
ATOM   2573  CA  LEU A 669     -10.478   3.206  30.840  1.00 34.76           C  
ATOM   2574  C   LEU A 669     -10.332   3.098  29.320  1.00 34.76           C  
ATOM   2575  O   LEU A 669     -10.184   4.138  28.675  1.00 34.76           O  
ATOM   2576  CB  LEU A 669      -9.108   3.020  31.525  1.00 34.76           C  
ATOM   2577  CG  LEU A 669      -8.989   3.675  32.917  1.00 34.76           C  
ATOM   2578  CD1 LEU A 669      -7.762   3.133  33.666  1.00 34.76           C  
ATOM   2579  CD2 LEU A 669      -8.937   5.211  32.848  1.00 34.76           C  
ATOM   2580  H   LEU A 669     -11.200   1.667  32.102  1.00  0.00           H  
ATOM   2581  HA  LEU A 669     -10.824   4.216  31.044  1.00  0.00           H  
ATOM   2582  HB3 LEU A 669      -8.315   3.430  30.897  1.00  0.00           H  
ATOM   2583  HB2 LEU A 669      -8.886   1.959  31.597  1.00  0.00           H  
ATOM   2584  HG  LEU A 669      -9.868   3.416  33.500  1.00  0.00           H  
ATOM   2585 HD11 LEU A 669      -7.704   3.542  34.674  1.00  0.00           H  
ATOM   2586 HD12 LEU A 669      -7.794   2.047  33.756  1.00  0.00           H  
ATOM   2587 HD13 LEU A 669      -6.838   3.391  33.148  1.00  0.00           H  
ATOM   2588 HD21 LEU A 669      -8.816   5.641  33.842  1.00  0.00           H  
ATOM   2589 HD22 LEU A 669      -8.102   5.552  32.236  1.00  0.00           H  
ATOM   2590 HD23 LEU A 669      -9.851   5.633  32.431  1.00  0.00           H  
ATOM   2591  N   PHE A 670     -10.435   1.898  28.716  1.00 39.55           N  
ATOM   2592  CA  PHE A 670     -10.332   1.840  27.288  1.00 39.55           C  
ATOM   2593  C   PHE A 670     -11.609   2.304  26.658  1.00 39.55           C  
ATOM   2594  O   PHE A 670     -11.588   3.033  25.667  1.00 39.55           O  
ATOM   2595  CB  PHE A 670     -10.020   0.434  26.742  1.00 39.55           C  
ATOM   2596  CG  PHE A 670      -8.579   0.153  27.005  1.00 39.55           C  
ATOM   2597  CD1 PHE A 670      -8.166  -0.386  28.200  1.00 39.55           C  
ATOM   2598  CD2 PHE A 670      -7.634   0.431  26.044  1.00 39.55           C  
ATOM   2599  CE1 PHE A 670      -6.836  -0.642  28.437  1.00 39.55           C  
ATOM   2600  CE2 PHE A 670      -6.302   0.178  26.273  1.00 39.55           C  
ATOM   2601  CZ  PHE A 670      -5.900  -0.361  27.471  1.00 39.55           C  
ATOM   2602  H   PHE A 670     -10.532   1.050  29.260  1.00  0.00           H  
ATOM   2603  HA  PHE A 670      -9.537   2.506  26.939  1.00  0.00           H  
ATOM   2604  HB3 PHE A 670      -9.912   0.381  25.718  1.00  0.00           H  
ATOM   2605  HB2 PHE A 670     -10.680  -0.355  27.106  1.00  0.00           H  
ATOM   2606  HD1 PHE A 670      -8.890  -0.818  28.841  1.00  0.00           H  
ATOM   2607  HD2 PHE A 670      -7.918   0.861  25.094  1.00  0.00           H  
ATOM   2608  HE1 PHE A 670      -6.533  -1.116  29.358  1.00  0.00           H  
ATOM   2609  HE2 PHE A 670      -5.571   0.401  25.509  1.00  0.00           H  
ATOM   2610  HZ  PHE A 670      -4.856  -0.574  27.648  1.00  0.00           H  
ATOM   2611  N   GLY A 671     -12.760   1.893  27.217  1.00 24.75           N  
ATOM   2612  CA  GLY A 671     -14.018   2.228  26.614  1.00 24.75           C  
ATOM   2613  C   GLY A 671     -14.212   3.712  26.595  1.00 24.75           C  
ATOM   2614  O   GLY A 671     -14.635   4.273  25.585  1.00 24.75           O  
ATOM   2615  H   GLY A 671     -12.751   1.306  28.041  1.00  0.00           H  
ATOM   2616  HA3 GLY A 671     -14.821   1.769  27.192  1.00  0.00           H  
ATOM   2617  HA2 GLY A 671     -14.081   1.828  25.605  1.00  0.00           H  
ATOM   2618  N   CYS A 672     -13.897   4.393  27.709  1.00 85.90           N  
ATOM   2619  CA  CYS A 672     -14.142   5.803  27.782  1.00 85.90           C  
ATOM   2620  C   CYS A 672     -13.301   6.520  26.776  1.00 85.90           C  
ATOM   2621  O   CYS A 672     -13.739   7.505  26.184  1.00 85.90           O  
ATOM   2622  CB  CYS A 672     -13.884   6.409  29.175  1.00 85.90           C  
ATOM   2623  SG  CYS A 672     -12.152   6.308  29.704  1.00 85.90           S  
ATOM   2624  H   CYS A 672     -13.554   3.905  28.528  1.00  0.00           H  
ATOM   2625  HA  CYS A 672     -15.184   5.951  27.514  1.00  0.00           H  
ATOM   2626  HB3 CYS A 672     -14.481   5.894  29.926  1.00  0.00           H  
ATOM   2627  HB2 CYS A 672     -14.190   7.456  29.198  1.00  0.00           H  
ATOM   2628  HG  CYS A 672     -12.064   4.975  29.651  1.00  0.00           H  
ATOM   2629  N   PHE A 673     -12.064   6.049  26.542  1.00 40.02           N  
ATOM   2630  CA  PHE A 673     -11.214   6.758  25.632  1.00 40.02           C  
ATOM   2631  C   PHE A 673     -11.847   6.776  24.274  1.00 40.02           C  
ATOM   2632  O   PHE A 673     -11.948   7.827  23.644  1.00 40.02           O  
ATOM   2633  CB  PHE A 673      -9.823   6.116  25.489  1.00 40.02           C  
ATOM   2634  CG  PHE A 673      -9.009   7.006  24.612  1.00 40.02           C  
ATOM   2635  CD1 PHE A 673      -8.381   8.111  25.137  1.00 40.02           C  
ATOM   2636  CD2 PHE A 673      -8.870   6.737  23.270  1.00 40.02           C  
ATOM   2637  CE1 PHE A 673      -7.627   8.938  24.338  1.00 40.02           C  
ATOM   2638  CE2 PHE A 673      -8.117   7.560  22.465  1.00 40.02           C  
ATOM   2639  CZ  PHE A 673      -7.494   8.663  22.998  1.00 40.02           C  
ATOM   2640  H   PHE A 673     -11.713   5.238  27.032  1.00  0.00           H  
ATOM   2641  HA  PHE A 673     -11.101   7.783  25.995  1.00  0.00           H  
ATOM   2642  HB3 PHE A 673      -9.872   5.105  25.079  1.00  0.00           H  
ATOM   2643  HB2 PHE A 673      -9.343   6.030  26.465  1.00  0.00           H  
ATOM   2644  HD1 PHE A 673      -8.480   8.339  26.189  1.00  0.00           H  
ATOM   2645  HD2 PHE A 673      -9.329   5.858  22.859  1.00  0.00           H  
ATOM   2646  HE1 PHE A 673      -7.140   9.804  24.763  1.00  0.00           H  
ATOM   2647  HE2 PHE A 673      -8.012   7.336  21.414  1.00  0.00           H  
ATOM   2648  HZ  PHE A 673      -6.903   9.311  22.367  1.00  0.00           H  
ATOM   2649  N   LEU A 674     -12.289   5.602  23.785  1.00 45.19           N  
ATOM   2650  CA  LEU A 674     -12.873   5.495  22.478  1.00 45.19           C  
ATOM   2651  C   LEU A 674     -14.200   6.188  22.442  1.00 45.19           C  
ATOM   2652  O   LEU A 674     -14.540   6.839  21.455  1.00 45.19           O  
ATOM   2653  CB  LEU A 674     -13.073   4.036  22.044  1.00 45.19           C  
ATOM   2654  CG  LEU A 674     -11.752   3.253  21.933  1.00 45.19           C  
ATOM   2655  CD1 LEU A 674     -11.995   1.816  21.451  1.00 45.19           C  
ATOM   2656  CD2 LEU A 674     -10.723   4.009  21.079  1.00 45.19           C  
ATOM   2657  H   LEU A 674     -12.192   4.764  24.342  1.00  0.00           H  
ATOM   2658  HA  LEU A 674     -12.262   6.033  21.753  1.00  0.00           H  
ATOM   2659  HB3 LEU A 674     -13.570   4.030  21.073  1.00  0.00           H  
ATOM   2660  HB2 LEU A 674     -13.659   3.525  22.803  1.00  0.00           H  
ATOM   2661  HG  LEU A 674     -11.317   3.187  22.929  1.00  0.00           H  
ATOM   2662 HD11 LEU A 674     -11.201   1.412  20.836  1.00  0.00           H  
ATOM   2663 HD12 LEU A 674     -12.399   1.117  22.151  1.00  0.00           H  
ATOM   2664 HD13 LEU A 674     -12.867   2.042  20.910  1.00  0.00           H  
ATOM   2665 HD21 LEU A 674      -9.779   3.464  21.056  1.00  0.00           H  
ATOM   2666 HD22 LEU A 674     -11.069   4.084  20.052  1.00  0.00           H  
ATOM   2667 HD23 LEU A 674     -10.489   5.009  21.416  1.00  0.00           H  
ATOM   2668  N   ALA A 675     -14.989   6.061  23.526  1.00 31.82           N  
ATOM   2669  CA  ALA A 675     -16.309   6.622  23.591  1.00 31.82           C  
ATOM   2670  C   ALA A 675     -16.227   8.111  23.486  1.00 31.82           C  
ATOM   2671  O   ALA A 675     -17.061   8.742  22.839  1.00 31.82           O  
ATOM   2672  CB  ALA A 675     -17.030   6.285  24.908  1.00 31.82           C  
ATOM   2673  H   ALA A 675     -14.663   5.516  24.316  1.00  0.00           H  
ATOM   2674  HA  ALA A 675     -16.897   6.235  22.756  1.00  0.00           H  
ATOM   2675  HB1 ALA A 675     -18.058   6.642  24.877  1.00  0.00           H  
ATOM   2676  HB2 ALA A 675     -17.077   5.207  25.062  1.00  0.00           H  
ATOM   2677  HB3 ALA A 675     -16.541   6.726  25.777  1.00  0.00           H  
ATOM   2678  N   TRP A 676     -15.217   8.715  24.133  1.00 42.70           N  
ATOM   2679  CA  TRP A 676     -15.077  10.141  24.116  1.00 42.70           C  
ATOM   2680  C   TRP A 676     -14.836  10.600  22.713  1.00 42.70           C  
ATOM   2681  O   TRP A 676     -15.389  11.609  22.280  1.00 42.70           O  
ATOM   2682  CB  TRP A 676     -13.901  10.639  24.973  1.00 42.70           C  
ATOM   2683  CG  TRP A 676     -13.741  12.140  24.965  1.00 42.70           C  
ATOM   2684  CD2 TRP A 676     -12.913  12.844  24.026  1.00 42.70           C  
ATOM   2685  CD1 TRP A 676     -14.298  13.085  25.775  1.00 42.70           C  
ATOM   2686  NE1 TRP A 676     -13.870  14.336  25.399  1.00 42.70           N  
ATOM   2687  CE2 TRP A 676     -13.016  14.202  24.324  1.00 42.70           C  
ATOM   2688  CE3 TRP A 676     -12.132  12.394  23.001  1.00 42.70           C  
ATOM   2689  CZ2 TRP A 676     -12.336  15.136  23.596  1.00 42.70           C  
ATOM   2690  CZ3 TRP A 676     -11.447  13.338  22.269  1.00 42.70           C  
ATOM   2691  CH2 TRP A 676     -11.547  14.682  22.561  1.00 42.70           C  
ATOM   2692  H   TRP A 676     -14.554   8.164  24.666  1.00  0.00           H  
ATOM   2693  HA  TRP A 676     -16.011  10.292  24.535  1.00  0.00           H  
ATOM   2694  HB3 TRP A 676     -12.961  10.174  24.673  1.00  0.00           H  
ATOM   2695  HB2 TRP A 676     -14.064  10.329  26.006  1.00  0.00           H  
ATOM   2696  HD1 TRP A 676     -14.542  12.794  26.755  1.00  0.00           H  
ATOM   2697  HE1 TRP A 676     -14.069  15.185  25.910  1.00  0.00           H  
ATOM   2698  HE3 TRP A 676     -12.001  11.343  22.795  1.00  0.00           H  
ATOM   2699  HZ2 TRP A 676     -12.408  16.189  23.824  1.00  0.00           H  
ATOM   2700  HZ3 TRP A 676     -10.738  13.055  21.514  1.00  0.00           H  
ATOM   2701  HH2 TRP A 676     -10.978  15.392  21.979  1.00  0.00           H  
ATOM   2702  N   GLU A 677     -13.990   9.873  21.963  1.00 88.61           N  
ATOM   2703  CA  GLU A 677     -13.662  10.291  20.631  1.00 88.61           C  
ATOM   2704  C   GLU A 677     -14.883  10.247  19.763  1.00 88.61           C  
ATOM   2705  O   GLU A 677     -15.122  11.137  18.950  1.00 88.61           O  
ATOM   2706  CB  GLU A 677     -12.600   9.395  19.973  1.00 88.61           C  
ATOM   2707  CG  GLU A 677     -12.216   9.852  18.565  1.00 88.61           C  
ATOM   2708  CD  GLU A 677     -11.433  11.150  18.697  1.00 88.61           C  
ATOM   2709  OE1 GLU A 677     -11.240  11.609  19.854  1.00 88.61           O  
ATOM   2710  OE2 GLU A 677     -11.018  11.701  17.642  1.00 88.61           O1-
ATOM   2711  H   GLU A 677     -13.543   9.051  22.345  1.00  0.00           H  
ATOM   2712  HA  GLU A 677     -13.370  11.336  20.694  1.00  0.00           H  
ATOM   2713  HB3 GLU A 677     -12.973   8.372  19.902  1.00  0.00           H  
ATOM   2714  HB2 GLU A 677     -11.722   9.310  20.617  1.00  0.00           H  
ATOM   2715  HG3 GLU A 677     -13.052   9.971  17.877  1.00  0.00           H  
ATOM   2716  HG2 GLU A 677     -11.555   9.128  18.100  1.00  0.00           H  
ATOM   2717  N   THR A 678     -15.674   9.178  19.921  1.00133.81           N  
ATOM   2718  CA  THR A 678     -16.848   8.868  19.156  1.00133.81           C  
ATOM   2719  C   THR A 678     -18.014   9.730  19.528  1.00133.81           C  
ATOM   2720  O   THR A 678     -18.971   9.839  18.764  1.00133.81           O  
ATOM   2721  CB  THR A 678     -17.267   7.446  19.352  1.00133.81           C  
ATOM   2722  OG1 THR A 678     -16.190   6.580  19.032  1.00133.81           O  
ATOM   2723  CG2 THR A 678     -18.453   7.162  18.420  1.00133.81           C  
ATOM   2724  H   THR A 678     -15.396   8.502  20.619  1.00  0.00           H  
ATOM   2725  HA  THR A 678     -16.617   9.038  18.102  1.00  0.00           H  
ATOM   2726  HB  THR A 678     -17.553   7.254  20.388  1.00  0.00           H  
ATOM   2727  HG1 THR A 678     -15.504   6.697  19.675  1.00  0.00           H  
ATOM   2728 HG21 THR A 678     -18.832   6.158  18.465  1.00  0.00           H  
ATOM   2729 HG22 THR A 678     -19.379   7.663  18.622  1.00  0.00           H  
ATOM   2730 HG23 THR A 678     -18.193   7.351  17.378  1.00  0.00           H  
ATOM   2731  N   ARG A 679     -17.989  10.344  20.721  1.00212.12           N  
ATOM   2732  CA  ARG A 679     -19.150  11.009  21.242  1.00212.12           C  
ATOM   2733  C   ARG A 679     -19.683  12.016  20.272  1.00212.12           C  
ATOM   2734  O   ARG A 679     -20.883  12.028  20.003  1.00212.12           O  
ATOM   2735  CB  ARG A 679     -18.839  11.739  22.556  1.00212.12           C  
ATOM   2736  CG  ARG A 679     -20.037  12.448  23.182  1.00212.12           C  
ATOM   2737  CD  ARG A 679     -19.725  13.021  24.565  1.00212.12           C  
ATOM   2738  NE  ARG A 679     -19.328  11.873  25.429  1.00212.12           N  
ATOM   2739  CZ  ARG A 679     -18.027  11.458  25.467  1.00212.12           C  
ATOM   2740  NH1 ARG A 679     -17.067  12.135  24.771  1.00212.12           N  
ATOM   2741  NH2 ARG A 679     -17.683  10.363  26.206  1.00212.12           N1+
ATOM   2742  H   ARG A 679     -17.186  10.225  21.324  1.00  0.00           H  
ATOM   2743  HA  ARG A 679     -19.918  10.255  21.429  1.00  0.00           H  
ATOM   2744  HB3 ARG A 679     -18.018  12.441  22.404  1.00  0.00           H  
ATOM   2745  HB2 ARG A 679     -18.499  10.939  23.209  1.00  0.00           H  
ATOM   2746  HG3 ARG A 679     -20.857  11.742  23.270  1.00  0.00           H  
ATOM   2747  HG2 ARG A 679     -20.393  13.262  22.551  1.00  0.00           H  
ATOM   2748  HD3 ARG A 679     -20.622  13.476  24.986  1.00  0.00           H  
ATOM   2749  HD2 ARG A 679     -18.967  13.803  24.529  1.00  0.00           H  
ATOM   2750  HE  ARG A 679     -20.053  11.369  25.918  1.00  0.00           H  
ATOM   2751 HH12 ARG A 679     -16.094  11.877  24.837  1.00  0.00           H  
ATOM   2752 HH11 ARG A 679     -17.317  12.938  24.213  1.00  0.00           H  
ATOM   2753 HH22 ARG A 679     -16.718  10.072  26.261  1.00  0.00           H  
ATOM   2754 HH21 ARG A 679     -18.369   9.888  26.774  1.00  0.00           H  
ATOM   2755  N   ASN A 680     -18.820  12.879  19.711  1.00 80.60           N  
ATOM   2756  CA  ASN A 680     -19.294  13.869  18.788  1.00 80.60           C  
ATOM   2757  C   ASN A 680     -19.800  13.177  17.563  1.00 80.60           C  
ATOM   2758  O   ASN A 680     -20.816  13.566  16.988  1.00 80.60           O  
ATOM   2759  CB  ASN A 680     -18.196  14.854  18.348  1.00 80.60           C  
ATOM   2760  CG  ASN A 680     -17.119  14.069  17.613  1.00 80.60           C  
ATOM   2761  OD1 ASN A 680     -16.593  13.083  18.126  1.00 80.60           O  
ATOM   2762  ND2 ASN A 680     -16.787  14.513  16.372  1.00 80.60           N  
ATOM   2763  H   ASN A 680     -17.829  12.817  19.903  1.00  0.00           H  
ATOM   2764  HA  ASN A 680     -20.106  14.436  19.248  1.00  0.00           H  
ATOM   2765  HB3 ASN A 680     -17.753  15.348  19.214  1.00  0.00           H  
ATOM   2766  HB2 ASN A 680     -18.610  15.637  17.710  1.00  0.00           H  
ATOM   2767 HD22 ASN A 680     -16.075  14.026  15.847  1.00  0.00           H  
ATOM   2768 HD21 ASN A 680     -17.244  15.324  15.982  1.00  0.00           H  
ATOM   2769  N   VAL A 681     -19.100  12.105  17.152  1.00 74.22           N  
ATOM   2770  CA  VAL A 681     -19.407  11.404  15.942  1.00 74.22           C  
ATOM   2771  C   VAL A 681     -20.746  10.764  16.050  1.00 74.22           C  
ATOM   2772  O   VAL A 681     -21.206  10.402  17.132  1.00 74.22           O  
ATOM   2773  CB  VAL A 681     -18.416  10.323  15.621  1.00 74.22           C  
ATOM   2774  CG1 VAL A 681     -18.875   9.590  14.350  1.00 74.22           C  
ATOM   2775  CG2 VAL A 681     -17.019  10.957  15.512  1.00 74.22           C  
ATOM   2776  H   VAL A 681     -18.296  11.807  17.687  1.00  0.00           H  
ATOM   2777  HA  VAL A 681     -19.420  12.132  15.127  1.00  0.00           H  
ATOM   2778  HB  VAL A 681     -18.367   9.582  16.415  1.00  0.00           H  
ATOM   2779 HG11 VAL A 681     -17.982   9.324  13.784  1.00  0.00           H  
ATOM   2780 HG12 VAL A 681     -19.253   8.615  14.616  1.00  0.00           H  
ATOM   2781 HG13 VAL A 681     -19.465  10.138  13.618  1.00  0.00           H  
ATOM   2782 HG21 VAL A 681     -16.296  10.171  15.314  1.00  0.00           H  
ATOM   2783 HG22 VAL A 681     -16.970  11.724  14.740  1.00  0.00           H  
ATOM   2784 HG23 VAL A 681     -16.689  11.383  16.450  1.00  0.00           H  
ATOM   2785  N   SER A 682     -21.433  10.662  14.899  1.00142.12           N  
ATOM   2786  CA  SER A 682     -22.696   9.999  14.882  1.00142.12           C  
ATOM   2787  C   SER A 682     -22.408   8.538  14.810  1.00142.12           C  
ATOM   2788  O   SER A 682     -21.395   8.114  14.255  1.00142.12           O  
ATOM   2789  CB  SER A 682     -23.570  10.360  13.669  1.00142.12           C  
ATOM   2790  OG  SER A 682     -23.911  11.738  13.705  1.00142.12           O  
ATOM   2791  H   SER A 682     -21.042  10.997  14.032  1.00  0.00           H  
ATOM   2792  HA  SER A 682     -23.271  10.222  15.785  1.00  0.00           H  
ATOM   2793  HB3 SER A 682     -24.495   9.781  13.666  1.00  0.00           H  
ATOM   2794  HB2 SER A 682     -23.053  10.150  12.731  1.00  0.00           H  
ATOM   2795  HG  SER A 682     -24.462  11.934  12.962  1.00  0.00           H  
ATOM   2796  N   ILE A 683     -23.301   7.733  15.405  1.00102.92           N  
ATOM   2797  CA  ILE A 683     -23.188   6.308  15.394  1.00102.92           C  
ATOM   2798  C   ILE A 683     -24.534   5.856  14.930  1.00102.92           C  
ATOM   2799  O   ILE A 683     -25.513   6.509  15.288  1.00102.92           O  
ATOM   2800  CB  ILE A 683     -22.934   5.769  16.779  1.00102.92           C  
ATOM   2801  CG1 ILE A 683     -22.544   4.283  16.776  1.00102.92           C  
ATOM   2802  CG2 ILE A 683     -24.159   6.105  17.640  1.00102.92           C  
ATOM   2803  CD1 ILE A 683     -22.008   3.790  18.119  1.00102.92           C  
ATOM   2804  H   ILE A 683     -24.123   8.131  15.837  1.00  0.00           H  
ATOM   2805  HA  ILE A 683     -22.410   5.971  14.707  1.00  0.00           H  
ATOM   2806  HB  ILE A 683     -22.076   6.314  17.171  1.00  0.00           H  
ATOM   2807 HG13 ILE A 683     -21.706   4.150  16.098  1.00  0.00           H  
ATOM   2808 HG12 ILE A 683     -23.404   3.648  16.562  1.00  0.00           H  
ATOM   2809 HG21 ILE A 683     -23.810   5.717  18.577  1.00  0.00           H  
ATOM   2810 HG22 ILE A 683     -24.344   7.176  17.722  1.00  0.00           H  
ATOM   2811 HG23 ILE A 683     -25.056   5.591  17.337  1.00  0.00           H  
ATOM   2812 HD11 ILE A 683     -21.687   2.751  18.054  1.00  0.00           H  
ATOM   2813 HD12 ILE A 683     -21.193   4.413  18.486  1.00  0.00           H  
ATOM   2814 HD13 ILE A 683     -22.786   3.805  18.882  1.00  0.00           H  
ATOM   2815  N   PRO A 684     -24.634   4.828  14.111  1.00110.27           N  
ATOM   2816  CA  PRO A 684     -25.917   4.368  13.649  1.00110.27           C  
ATOM   2817  C   PRO A 684     -26.797   4.162  14.837  1.00110.27           C  
ATOM   2818  O   PRO A 684     -26.567   3.231  15.605  1.00110.27           O  
ATOM   2819  CD  PRO A 684     -23.616   3.797  13.997  1.00110.27           C  
ATOM   2820  CB  PRO A 684     -25.651   3.065  12.900  1.00110.27           C  
ATOM   2821  CG  PRO A 684     -24.379   2.526  13.579  1.00110.27           C  
ATOM   2822  HA  PRO A 684     -26.356   5.103  12.970  1.00  0.00           H  
ATOM   2823  HD2 PRO A 684     -22.836   3.515  14.647  1.00  0.00           H  
ATOM   2824  HD3 PRO A 684     -23.049   4.118  13.122  1.00  0.00           H  
ATOM   2825  HB3 PRO A 684     -25.248   3.447  11.960  1.00  0.00           H  
ATOM   2826  HB2 PRO A 684     -26.355   2.425  12.407  1.00  0.00           H  
ATOM   2827  HG2 PRO A 684     -24.637   1.926  14.452  1.00  0.00           H  
ATOM   2828  HG3 PRO A 684     -23.790   1.894  12.913  1.00  0.00           H  
ATOM   2829  N   ALA A 685     -27.812   5.035  14.970  1.00293.84           N  
ATOM   2830  CA  ALA A 685     -28.721   5.060  16.074  1.00293.84           C  
ATOM   2831  C   ALA A 685     -29.039   6.506  16.236  1.00293.84           C  
ATOM   2832  O   ALA A 685     -28.557   7.338  15.469  1.00293.84           O  
ATOM   2833  CB  ALA A 685     -28.121   4.584  17.409  1.00293.84           C  
ATOM   2834  H   ALA A 685     -27.888   5.796  14.309  1.00  0.00           H  
ATOM   2835  HA  ALA A 685     -29.627   4.506  15.827  1.00  0.00           H  
ATOM   2836  HB1 ALA A 685     -28.765   4.855  18.246  1.00  0.00           H  
ATOM   2837  HB2 ALA A 685     -28.007   3.502  17.475  1.00  0.00           H  
ATOM   2838  HB3 ALA A 685     -27.155   5.071  17.441  1.00  0.00           H  
ATOM   2839  N   LEU A 686     -29.877   6.859  17.227  1.00260.51           N  
ATOM   2840  CA  LEU A 686     -30.128   8.256  17.389  1.00260.51           C  
ATOM   2841  C   LEU A 686     -29.128   8.755  18.380  1.00260.51           C  
ATOM   2842  O   LEU A 686     -29.356   8.677  19.587  1.00260.51           O  
ATOM   2843  CB  LEU A 686     -31.527   8.563  17.951  1.00260.51           C  
ATOM   2844  CG  LEU A 686     -31.804  10.067  18.131  1.00260.51           C  
ATOM   2845  CD1 LEU A 686     -31.800  10.802  16.780  1.00260.51           C  
ATOM   2846  CD2 LEU A 686     -33.091  10.305  18.936  1.00260.51           C  
ATOM   2847  H   LEU A 686     -30.276   6.186  17.865  1.00  0.00           H  
ATOM   2848  HA  LEU A 686     -30.044   8.815  16.457  1.00  0.00           H  
ATOM   2849  HB3 LEU A 686     -31.686   8.037  18.895  1.00  0.00           H  
ATOM   2850  HB2 LEU A 686     -32.275   8.148  17.274  1.00  0.00           H  
ATOM   2851  HG  LEU A 686     -31.025  10.529  18.736  1.00  0.00           H  
ATOM   2852 HD11 LEU A 686     -32.119  11.837  16.905  1.00  0.00           H  
ATOM   2853 HD12 LEU A 686     -30.809  10.840  16.330  1.00  0.00           H  
ATOM   2854 HD13 LEU A 686     -32.482  10.334  16.069  1.00  0.00           H  
ATOM   2855 HD21 LEU A 686     -33.264  11.369  19.097  1.00  0.00           H  
ATOM   2856 HD22 LEU A 686     -33.961   9.901  18.417  1.00  0.00           H  
ATOM   2857 HD23 LEU A 686     -33.037   9.830  19.916  1.00  0.00           H  
ATOM   2858  N   ASN A 687     -27.997   9.291  17.874  1.00 66.70           N  
ATOM   2859  CA  ASN A 687     -26.950   9.814  18.709  1.00 66.70           C  
ATOM   2860  C   ASN A 687     -26.631   8.796  19.754  1.00 66.70           C  
ATOM   2861  O   ASN A 687     -26.551   9.118  20.937  1.00 66.70           O  
ATOM   2862  CB  ASN A 687     -27.325  11.124  19.423  1.00 66.70           C  
ATOM   2863  CG  ASN A 687     -27.401  12.236  18.386  1.00 66.70           C  
ATOM   2864  OD1 ASN A 687     -26.879  12.107  17.280  1.00 66.70           O  
ATOM   2865  ND2 ASN A 687     -28.058  13.367  18.758  1.00 66.70           N  
ATOM   2866  H   ASN A 687     -27.871   9.323  16.872  1.00  0.00           H  
ATOM   2867  HA  ASN A 687     -26.043   9.926  18.112  1.00  0.00           H  
ATOM   2868  HB3 ASN A 687     -26.558  11.436  20.133  1.00  0.00           H  
ATOM   2869  HB2 ASN A 687     -28.267  11.052  19.969  1.00  0.00           H  
ATOM   2870 HD22 ASN A 687     -28.132  14.134  18.106  1.00  0.00           H  
ATOM   2871 HD21 ASN A 687     -28.475  13.434  19.675  1.00  0.00           H  
ATOM   2872  N   ASP A 688     -26.433   7.533  19.335  1.00 74.41           N  
ATOM   2873  CA  ASP A 688     -26.204   6.474  20.274  1.00 74.41           C  
ATOM   2874  C   ASP A 688     -24.929   6.711  21.023  1.00 74.41           C  
ATOM   2875  O   ASP A 688     -24.869   6.502  22.233  1.00 74.41           O  
ATOM   2876  CB  ASP A 688     -26.104   5.090  19.606  1.00 74.41           C  
ATOM   2877  CG  ASP A 688     -26.101   4.026  20.695  1.00 74.41           C  
ATOM   2878  OD1 ASP A 688     -26.245   4.395  21.891  1.00 74.41           O  
ATOM   2879  OD2 ASP A 688     -25.962   2.824  20.342  1.00 74.41           O1-
ATOM   2880  H   ASP A 688     -26.514   7.308  18.354  1.00  0.00           H  
ATOM   2881  HA  ASP A 688     -27.072   6.461  20.927  1.00  0.00           H  
ATOM   2882  HB3 ASP A 688     -25.393   4.638  18.957  1.00  0.00           H  
ATOM   2883  HB2 ASP A 688     -27.118   4.853  19.414  1.00  0.00           H  
ATOM   2884  N   SER A 689     -23.881   7.188  20.328  1.00 33.60           N  
ATOM   2885  CA  SER A 689     -22.590   7.349  20.935  1.00 33.60           C  
ATOM   2886  C   SER A 689     -22.674   8.325  22.063  1.00 33.60           C  
ATOM   2887  O   SER A 689     -21.937   8.213  23.042  1.00 33.60           O  
ATOM   2888  CB  SER A 689     -21.531   7.873  19.950  1.00 33.60           C  
ATOM   2889  OG  SER A 689     -21.871   9.183  19.521  1.00 33.60           O  
ATOM   2890  H   SER A 689     -23.978   7.385  19.343  1.00  0.00           H  
ATOM   2891  HA  SER A 689     -22.267   6.390  21.327  1.00  0.00           H  
ATOM   2892  HB3 SER A 689     -21.462   7.208  19.093  1.00  0.00           H  
ATOM   2893  HB2 SER A 689     -20.556   7.901  20.439  1.00  0.00           H  
ATOM   2894  HG  SER A 689     -21.229   9.490  18.892  1.00  0.00           H  
ATOM   2895  N   LYS A 690     -23.584   9.307  21.963  1.00 50.59           N  
ATOM   2896  CA  LYS A 690     -23.688  10.298  22.993  1.00 50.59           C  
ATOM   2897  C   LYS A 690     -24.035   9.597  24.267  1.00 50.59           C  
ATOM   2898  O   LYS A 690     -23.482   9.894  25.325  1.00 50.59           O  
ATOM   2899  CB  LYS A 690     -24.803  11.318  22.704  1.00 50.59           C  
ATOM   2900  CG  LYS A 690     -24.896  12.454  23.723  1.00 50.59           C  
ATOM   2901  CD  LYS A 690     -25.798  13.601  23.263  1.00 50.59           C  
ATOM   2902  CE  LYS A 690     -25.903  14.747  24.270  1.00 50.59           C  
ATOM   2903  NZ  LYS A 690     -24.689  15.591  24.200  1.00 50.59           N1+
ATOM   2904  H   LYS A 690     -24.181   9.367  21.150  1.00  0.00           H  
ATOM   2905  HA  LYS A 690     -22.737  10.812  23.095  1.00  0.00           H  
ATOM   2906  HB3 LYS A 690     -25.776  10.831  22.633  1.00  0.00           H  
ATOM   2907  HB2 LYS A 690     -24.614  11.748  21.719  1.00  0.00           H  
ATOM   2908  HG3 LYS A 690     -23.895  12.843  23.910  1.00  0.00           H  
ATOM   2909  HG2 LYS A 690     -25.261  12.073  24.678  1.00  0.00           H  
ATOM   2910  HD3 LYS A 690     -26.798  13.196  23.100  1.00  0.00           H  
ATOM   2911  HD2 LYS A 690     -25.471  13.980  22.293  1.00  0.00           H  
ATOM   2912  HE3 LYS A 690     -26.045  14.372  25.284  1.00  0.00           H  
ATOM   2913  HE2 LYS A 690     -26.764  15.372  24.033  1.00  0.00           H  
ATOM   2914  HZ1 LYS A 690     -23.878  15.035  24.429  1.00  0.00           H  
ATOM   2915  HZ2 LYS A 690     -24.589  15.962  23.266  1.00  0.00           H  
ATOM   2916  HZ3 LYS A 690     -24.770  16.354  24.857  1.00  0.00           H  
ATOM   2917  N   TYR A 691     -24.966   8.631  24.183  1.00 45.06           N  
ATOM   2918  CA  TYR A 691     -25.421   7.888  25.322  1.00 45.06           C  
ATOM   2919  C   TYR A 691     -24.295   7.058  25.856  1.00 45.06           C  
ATOM   2920  O   TYR A 691     -24.122   6.936  27.066  1.00 45.06           O  
ATOM   2921  CB  TYR A 691     -26.582   6.941  24.973  1.00 45.06           C  
ATOM   2922  CG  TYR A 691     -27.731   7.794  24.555  1.00 45.06           C  
ATOM   2923  CD1 TYR A 691     -28.589   8.322  25.492  1.00 45.06           C  
ATOM   2924  CD2 TYR A 691     -27.951   8.067  23.224  1.00 45.06           C  
ATOM   2925  CE1 TYR A 691     -29.647   9.113  25.109  1.00 45.06           C  
ATOM   2926  CE2 TYR A 691     -29.007   8.857  22.834  1.00 45.06           C  
ATOM   2927  CZ  TYR A 691     -29.860   9.377  23.777  1.00 45.06           C  
ATOM   2928  OH  TYR A 691     -30.946  10.187  23.381  1.00 45.06           O  
ATOM   2929  H   TYR A 691     -25.366   8.408  23.282  1.00  0.00           H  
ATOM   2930  HA  TYR A 691     -25.736   8.585  26.101  1.00  0.00           H  
ATOM   2931  HB3 TYR A 691     -26.879   6.337  25.826  1.00  0.00           H  
ATOM   2932  HB2 TYR A 691     -26.330   6.229  24.189  1.00  0.00           H  
ATOM   2933  HD1 TYR A 691     -28.480   8.048  26.501  1.00  0.00           H  
ATOM   2934  HD2 TYR A 691     -27.283   7.627  22.523  1.00  0.00           H  
ATOM   2935  HE1 TYR A 691     -30.324   9.503  25.854  1.00  0.00           H  
ATOM   2936  HE2 TYR A 691     -29.158   9.098  21.804  1.00  0.00           H  
ATOM   2937  HH  TYR A 691     -30.998  10.301  22.444  1.00  0.00           H  
ATOM   2938  N   ILE A 692     -23.495   6.453  24.962  1.00 43.11           N  
ATOM   2939  CA  ILE A 692     -22.437   5.583  25.392  1.00 43.11           C  
ATOM   2940  C   ILE A 692     -21.434   6.352  26.196  1.00 43.11           C  
ATOM   2941  O   ILE A 692     -20.958   5.876  27.226  1.00 43.11           O  
ATOM   2942  CB  ILE A 692     -21.688   4.964  24.243  1.00 43.11           C  
ATOM   2943  CG1 ILE A 692     -22.621   4.089  23.390  1.00 43.11           C  
ATOM   2944  CG2 ILE A 692     -20.480   4.198  24.811  1.00 43.11           C  
ATOM   2945  CD1 ILE A 692     -21.987   3.626  22.077  1.00 43.11           C  
ATOM   2946  H   ILE A 692     -23.673   6.563  23.972  1.00  0.00           H  
ATOM   2947  HA  ILE A 692     -22.862   4.793  26.016  1.00  0.00           H  
ATOM   2948  HB  ILE A 692     -21.301   5.749  23.592  1.00  0.00           H  
ATOM   2949 HG13 ILE A 692     -23.527   4.631  23.136  1.00  0.00           H  
ATOM   2950 HG12 ILE A 692     -22.953   3.223  23.963  1.00  0.00           H  
ATOM   2951 HG21 ILE A 692     -20.042   3.555  24.049  1.00  0.00           H  
ATOM   2952 HG22 ILE A 692     -19.653   4.833  25.130  1.00  0.00           H  
ATOM   2953 HG23 ILE A 692     -20.759   3.543  25.638  1.00  0.00           H  
ATOM   2954 HD11 ILE A 692     -22.748   3.225  21.407  1.00  0.00           H  
ATOM   2955 HD12 ILE A 692     -21.470   4.425  21.551  1.00  0.00           H  
ATOM   2956 HD13 ILE A 692     -21.258   2.834  22.249  1.00  0.00           H  
ATOM   2957  N   GLY A 693     -21.076   7.565  25.738  1.00 24.84           N  
ATOM   2958  CA  GLY A 693     -20.074   8.352  26.401  1.00 24.84           C  
ATOM   2959  C   GLY A 693     -20.525   8.728  27.779  1.00 24.84           C  
ATOM   2960  O   GLY A 693     -19.732   8.748  28.718  1.00 24.84           O  
ATOM   2961  H   GLY A 693     -21.485   7.914  24.879  1.00  0.00           H  
ATOM   2962  HA3 GLY A 693     -19.988   9.261  25.812  1.00  0.00           H  
ATOM   2963  HA2 GLY A 693     -19.110   7.861  26.363  1.00  0.00           H  
ATOM   2964  N   MET A 694     -21.814   9.062  27.943  1.00 65.66           N  
ATOM   2965  CA  MET A 694     -22.277   9.504  29.226  1.00 65.66           C  
ATOM   2966  C   MET A 694     -22.128   8.397  30.224  1.00 65.66           C  
ATOM   2967  O   MET A 694     -21.737   8.632  31.367  1.00 65.66           O  
ATOM   2968  CB  MET A 694     -23.750   9.945  29.203  1.00 65.66           C  
ATOM   2969  CG  MET A 694     -24.241  10.521  30.533  1.00 65.66           C  
ATOM   2970  SD  MET A 694     -25.965  11.096  30.508  1.00 65.66           S  
ATOM   2971  CE  MET A 694     -25.620  12.568  29.502  1.00 65.66           C  
ATOM   2972  H   MET A 694     -22.456   9.037  27.162  1.00  0.00           H  
ATOM   2973  HA  MET A 694     -21.772  10.386  29.562  1.00  0.00           H  
ATOM   2974  HB3 MET A 694     -24.468   9.547  28.496  1.00  0.00           H  
ATOM   2975  HB2 MET A 694     -23.636  10.862  28.625  1.00  0.00           H  
ATOM   2976  HG3 MET A 694     -23.589  11.323  30.882  1.00  0.00           H  
ATOM   2977  HG2 MET A 694     -24.214   9.754  31.305  1.00  0.00           H  
ATOM   2978  HE1 MET A 694     -26.512  13.193  29.453  1.00  0.00           H  
ATOM   2979  HE2 MET A 694     -24.815  13.161  29.936  1.00  0.00           H  
ATOM   2980  HE3 MET A 694     -25.352  12.295  28.482  1.00  0.00           H  
ATOM   2981  N   SER A 695     -22.429   7.152  29.814  1.00 29.58           N  
ATOM   2982  CA  SER A 695     -22.365   6.037  30.715  1.00 29.58           C  
ATOM   2983  C   SER A 695     -20.956   5.852  31.191  1.00 29.58           C  
ATOM   2984  O   SER A 695     -20.727   5.586  32.370  1.00 29.58           O  
ATOM   2985  CB  SER A 695     -22.801   4.718  30.054  1.00 29.58           C  
ATOM   2986  OG  SER A 695     -24.167   4.790  29.672  1.00 29.58           O  
ATOM   2987  H   SER A 695     -22.726   6.995  28.860  1.00  0.00           H  
ATOM   2988  HA  SER A 695     -23.004   6.232  31.580  1.00  0.00           H  
ATOM   2989  HB3 SER A 695     -22.691   3.881  30.746  1.00  0.00           H  
ATOM   2990  HB2 SER A 695     -22.201   4.488  29.172  1.00  0.00           H  
ATOM   2991  HG  SER A 695     -24.266   5.466  29.017  1.00  0.00           H  
ATOM   2992  N   VAL A 696     -19.970   5.994  30.285  1.00110.35           N  
ATOM   2993  CA  VAL A 696     -18.597   5.769  30.643  1.00110.35           C  
ATOM   2994  C   VAL A 696     -18.141   6.815  31.608  1.00110.35           C  
ATOM   2995  O   VAL A 696     -17.260   6.557  32.425  1.00110.35           O  
ATOM   2996  CB  VAL A 696     -17.634   5.753  29.485  1.00110.35           C  
ATOM   2997  CG1 VAL A 696     -18.073   4.651  28.506  1.00110.35           C  
ATOM   2998  CG2 VAL A 696     -17.516   7.155  28.874  1.00110.35           C  
ATOM   2999  H   VAL A 696     -20.192   6.220  29.325  1.00  0.00           H  
ATOM   3000  HA  VAL A 696     -18.531   4.797  31.132  1.00  0.00           H  
ATOM   3001  HB  VAL A 696     -16.655   5.470  29.869  1.00  0.00           H  
ATOM   3002 HG11 VAL A 696     -17.402   4.612  27.648  1.00  0.00           H  
ATOM   3003 HG12 VAL A 696     -18.037   3.671  28.983  1.00  0.00           H  
ATOM   3004 HG13 VAL A 696     -19.076   4.780  28.124  1.00  0.00           H  
ATOM   3005 HG21 VAL A 696     -16.566   7.229  28.360  1.00  0.00           H  
ATOM   3006 HG22 VAL A 696     -18.210   7.198  28.057  1.00  0.00           H  
ATOM   3007 HG23 VAL A 696     -17.492   8.060  29.466  1.00  0.00           H  
ATOM   3008  N   TYR A 697     -18.679   8.046  31.513  1.00 48.39           N  
ATOM   3009  CA  TYR A 697     -18.242   9.061  32.429  1.00 48.39           C  
ATOM   3010  C   TYR A 697     -18.621   8.690  33.830  1.00 48.39           C  
ATOM   3011  O   TYR A 697     -17.796   8.762  34.739  1.00 48.39           O  
ATOM   3012  CB  TYR A 697     -18.850  10.449  32.164  1.00 48.39           C  
ATOM   3013  CG  TYR A 697     -18.240  11.004  30.924  1.00 48.39           C  
ATOM   3014  CD1 TYR A 697     -16.920  11.390  30.926  1.00 48.39           C  
ATOM   3015  CD2 TYR A 697     -18.982  11.167  29.777  1.00 48.39           C  
ATOM   3016  CE1 TYR A 697     -16.339  11.912  29.796  1.00 48.39           C  
ATOM   3017  CE2 TYR A 697     -18.406  11.690  28.643  1.00 48.39           C  
ATOM   3018  CZ  TYR A 697     -17.083  12.062  28.651  1.00 48.39           C  
ATOM   3019  OH  TYR A 697     -16.488  12.599  27.490  1.00 48.39           O  
ATOM   3020  H   TYR A 697     -19.372   8.261  30.809  1.00  0.00           H  
ATOM   3021  HA  TYR A 697     -17.152   9.131  32.392  1.00  0.00           H  
ATOM   3022  HB3 TYR A 697     -18.634  11.141  32.981  1.00  0.00           H  
ATOM   3023  HB2 TYR A 697     -19.936  10.403  32.075  1.00  0.00           H  
ATOM   3024  HD1 TYR A 697     -16.325  11.285  31.822  1.00  0.00           H  
ATOM   3025  HD2 TYR A 697     -20.017  10.976  29.809  1.00  0.00           H  
ATOM   3026  HE1 TYR A 697     -15.299  12.204  29.814  1.00  0.00           H  
ATOM   3027  HE2 TYR A 697     -19.039  11.880  27.801  1.00  0.00           H  
ATOM   3028  HH  TYR A 697     -15.639  12.973  27.666  1.00  0.00           H  
ATOM   3029  N   ASN A 698     -19.850   8.165  34.000  1.00 27.79           N  
ATOM   3030  CA  ASN A 698     -20.459   7.678  35.242  1.00 27.79           C  
ATOM   3031  C   ASN A 698     -19.872   6.354  35.750  1.00 27.79           C  
ATOM   3032  O   ASN A 698     -19.605   6.232  36.946  1.00 27.79           O  
ATOM   3033  CB  ASN A 698     -21.972   7.482  35.023  1.00 27.79           C  
ATOM   3034  CG  ASN A 698     -22.701   8.818  34.978  1.00 27.79           C  
ATOM   3035  OD1 ASN A 698     -22.948   9.413  36.018  1.00 27.79           O  
ATOM   3036  ND2 ASN A 698     -23.021   9.330  33.797  1.00 27.79           N  
ATOM   3037  H   ASN A 698     -20.424   8.095  33.171  1.00  0.00           H  
ATOM   3038  HA  ASN A 698     -20.299   8.425  36.019  1.00  0.00           H  
ATOM   3039  HB3 ASN A 698     -22.405   6.909  35.846  1.00  0.00           H  
ATOM   3040  HB2 ASN A 698     -22.177   6.912  34.116  1.00  0.00           H  
ATOM   3041 HD22 ASN A 698     -23.498  10.219  33.758  1.00  0.00           H  
ATOM   3042 HD21 ASN A 698     -22.759   8.854  32.943  1.00  0.00           H  
ATOM   3043  N   VAL A 699     -19.623   5.376  34.866  1.00 82.85           N  
ATOM   3044  CA  VAL A 699     -18.949   4.102  35.162  1.00 82.85           C  
ATOM   3045  C   VAL A 699     -17.544   4.364  35.747  1.00 82.85           C  
ATOM   3046  O   VAL A 699     -17.115   3.673  36.670  1.00 82.85           O  
ATOM   3047  CB  VAL A 699     -18.921   3.212  33.883  1.00 82.85           C  
ATOM   3048  CG1 VAL A 699     -18.038   1.950  33.990  1.00 82.85           C  
ATOM   3049  CG2 VAL A 699     -20.333   2.779  33.428  1.00 82.85           C  
ATOM   3050  H   VAL A 699     -19.894   5.532  33.902  1.00  0.00           H  
ATOM   3051  HA  VAL A 699     -19.535   3.587  35.923  1.00  0.00           H  
ATOM   3052  HB  VAL A 699     -18.491   3.823  33.092  1.00  0.00           H  
ATOM   3053 HG11 VAL A 699     -18.046   1.392  33.054  1.00  0.00           H  
ATOM   3054 HG12 VAL A 699     -17.000   2.184  34.200  1.00  0.00           H  
ATOM   3055 HG13 VAL A 699     -18.382   1.283  34.779  1.00  0.00           H  
ATOM   3056 HG21 VAL A 699     -20.351   2.590  32.354  1.00  0.00           H  
ATOM   3057 HG22 VAL A 699     -20.651   1.859  33.911  1.00  0.00           H  
ATOM   3058 HG23 VAL A 699     -21.102   3.517  33.649  1.00  0.00           H  
ATOM   3059  N   GLY A 700     -16.872   5.430  35.287  1.00 12.72           N  
ATOM   3060  CA  GLY A 700     -15.607   5.914  35.825  1.00 12.72           C  
ATOM   3061  C   GLY A 700     -15.681   6.426  37.268  1.00 12.72           C  
ATOM   3062  O   GLY A 700     -14.686   6.350  37.982  1.00 12.72           O  
ATOM   3063  H   GLY A 700     -17.282   5.964  34.533  1.00  0.00           H  
ATOM   3064  HA3 GLY A 700     -15.234   6.712  35.182  1.00  0.00           H  
ATOM   3065  HA2 GLY A 700     -14.880   5.106  35.791  1.00  0.00           H  
ATOM   3066  N   ILE A 701     -16.856   6.875  37.730  1.00 21.19           N  
ATOM   3067  CA  ILE A 701     -17.098   7.271  39.118  1.00 21.19           C  
ATOM   3068  C   ILE A 701     -17.475   6.013  39.923  1.00 21.19           C  
ATOM   3069  O   ILE A 701     -17.104   5.880  41.086  1.00 21.19           O  
ATOM   3070  CB  ILE A 701     -18.274   8.293  39.216  1.00 21.19           C  
ATOM   3071  CG1 ILE A 701     -18.265   9.355  38.092  1.00 21.19           C  
ATOM   3072  CG2 ILE A 701     -18.266   9.004  40.585  1.00 21.19           C  
ATOM   3073  CD1 ILE A 701     -19.486  10.287  38.087  1.00 21.19           C  
ATOM   3074  H   ILE A 701     -17.646   6.893  37.099  1.00  0.00           H  
ATOM   3075  HA  ILE A 701     -16.195   7.719  39.537  1.00  0.00           H  
ATOM   3076  HB  ILE A 701     -19.218   7.751  39.129  1.00  0.00           H  
ATOM   3077 HG13 ILE A 701     -18.260   8.858  37.130  1.00  0.00           H  
ATOM   3078 HG12 ILE A 701     -17.348   9.945  38.136  1.00  0.00           H  
ATOM   3079 HG21 ILE A 701     -19.183   9.567  40.755  1.00  0.00           H  
ATOM   3080 HG22 ILE A 701     -18.174   8.306  41.411  1.00  0.00           H  
ATOM   3081 HG23 ILE A 701     -17.428   9.697  40.662  1.00  0.00           H  
ATOM   3082 HD11 ILE A 701     -19.482  10.917  37.197  1.00  0.00           H  
ATOM   3083 HD12 ILE A 701     -20.418   9.720  38.084  1.00  0.00           H  
ATOM   3084 HD13 ILE A 701     -19.496  10.951  38.951  1.00  0.00           H  
ATOM   3085  N   MET A 702     -18.191   5.056  39.320  1.00 29.53           N  
ATOM   3086  CA  MET A 702     -18.596   3.800  39.961  1.00 29.53           C  
ATOM   3087  C   MET A 702     -17.422   2.821  40.125  1.00 29.53           C  
ATOM   3088  O   MET A 702     -17.459   1.953  40.993  1.00 29.53           O  
ATOM   3089  CB  MET A 702     -19.771   3.190  39.188  1.00 29.53           C  
ATOM   3090  CG  MET A 702     -21.023   4.061  39.387  1.00 29.53           C  
ATOM   3091  SD  MET A 702     -22.479   3.576  38.457  1.00 29.53           S  
ATOM   3092  CE  MET A 702     -23.572   4.971  38.830  1.00 29.53           C  
ATOM   3093  H   MET A 702     -18.481   5.207  38.363  1.00  0.00           H  
ATOM   3094  HA  MET A 702     -18.940   4.018  40.969  1.00  0.00           H  
ATOM   3095  HB3 MET A 702     -19.981   2.179  39.539  1.00  0.00           H  
ATOM   3096  HB2 MET A 702     -19.524   3.109  38.131  1.00  0.00           H  
ATOM   3097  HG3 MET A 702     -20.810   5.093  39.110  1.00  0.00           H  
ATOM   3098  HG2 MET A 702     -21.300   4.067  40.441  1.00  0.00           H  
ATOM   3099  HE1 MET A 702     -24.544   4.819  38.360  1.00  0.00           H  
ATOM   3100  HE2 MET A 702     -23.719   5.063  39.907  1.00  0.00           H  
ATOM   3101  HE3 MET A 702     -23.146   5.900  38.453  1.00  0.00           H  
ATOM   3102  N   CYS A 703     -16.314   3.065  39.417  1.00 75.43           N  
ATOM   3103  CA  CYS A 703     -14.991   2.516  39.705  1.00 75.43           C  
ATOM   3104  C   CYS A 703     -14.355   3.110  40.985  1.00 75.43           C  
ATOM   3105  O   CYS A 703     -13.261   2.687  41.354  1.00 75.43           O  
ATOM   3106  CB  CYS A 703     -14.053   2.796  38.511  1.00 75.43           C  
ATOM   3107  SG  CYS A 703     -14.552   1.844  37.051  1.00 75.43           S  
ATOM   3108  H   CYS A 703     -16.364   3.786  38.711  1.00  0.00           H  
ATOM   3109  HA  CYS A 703     -15.073   1.437  39.850  1.00  0.00           H  
ATOM   3110  HB3 CYS A 703     -13.025   2.509  38.741  1.00  0.00           H  
ATOM   3111  HB2 CYS A 703     -14.036   3.855  38.260  1.00  0.00           H  
ATOM   3112  HG  CYS A 703     -15.759   2.408  36.926  1.00  0.00           H  
ATOM   3113  N   ILE A 704     -15.019   4.056  41.669  1.00 75.68           N  
ATOM   3114  CA  ILE A 704     -14.554   4.759  42.865  1.00 75.68           C  
ATOM   3115  C   ILE A 704     -15.584   4.631  44.008  1.00 75.68           C  
ATOM   3116  O   ILE A 704     -15.189   4.340  45.133  1.00 75.68           O  
ATOM   3117  CB  ILE A 704     -14.221   6.251  42.542  1.00 75.68           C  
ATOM   3118  CG1 ILE A 704     -13.406   6.434  41.237  1.00 75.68           C  
ATOM   3119  CG2 ILE A 704     -13.511   6.937  43.729  1.00 75.68           C  
ATOM   3120  CD1 ILE A 704     -13.238   7.895  40.794  1.00 75.68           C  
ATOM   3121  H   ILE A 704     -15.909   4.357  41.296  1.00  0.00           H  
ATOM   3122  HA  ILE A 704     -13.636   4.287  43.219  1.00  0.00           H  
ATOM   3123  HB  ILE A 704     -15.161   6.783  42.398  1.00  0.00           H  
ATOM   3124 HG13 ILE A 704     -13.899   5.924  40.413  1.00  0.00           H  
ATOM   3125 HG12 ILE A 704     -12.427   5.964  41.339  1.00  0.00           H  
ATOM   3126 HG21 ILE A 704     -13.353   8.000  43.549  1.00  0.00           H  
ATOM   3127 HG22 ILE A 704     -14.093   6.871  44.648  1.00  0.00           H  
ATOM   3128 HG23 ILE A 704     -12.539   6.484  43.922  1.00  0.00           H  
ATOM   3129 HD11 ILE A 704     -12.785   7.942  39.803  1.00  0.00           H  
ATOM   3130 HD12 ILE A 704     -14.200   8.405  40.740  1.00  0.00           H  
ATOM   3131 HD13 ILE A 704     -12.593   8.455  41.469  1.00  0.00           H  
ATOM   3132  N   ILE A 705     -16.877   4.876  43.732  1.00 33.30           N  
ATOM   3133  CA  ILE A 705     -18.010   5.027  44.668  1.00 33.30           C  
ATOM   3134  C   ILE A 705     -17.984   4.190  45.964  1.00 33.30           C  
ATOM   3135  O   ILE A 705     -18.116   4.743  47.053  1.00 33.30           O  
ATOM   3136  CB  ILE A 705     -19.364   5.045  43.885  1.00 33.30           C  
ATOM   3137  CG1 ILE A 705     -19.575   6.440  43.253  1.00 33.30           C  
ATOM   3138  CG2 ILE A 705     -20.616   4.665  44.710  1.00 33.30           C  
ATOM   3139  CD1 ILE A 705     -20.570   6.498  42.087  1.00 33.30           C  
ATOM   3140  H   ILE A 705     -17.083   5.118  42.771  1.00  0.00           H  
ATOM   3141  HA  ILE A 705     -17.876   6.041  45.051  1.00  0.00           H  
ATOM   3142  HB  ILE A 705     -19.287   4.302  43.094  1.00  0.00           H  
ATOM   3143 HG13 ILE A 705     -18.621   6.827  42.910  1.00  0.00           H  
ATOM   3144 HG12 ILE A 705     -19.898   7.137  44.027  1.00  0.00           H  
ATOM   3145 HG21 ILE A 705     -21.517   4.663  44.098  1.00  0.00           H  
ATOM   3146 HG22 ILE A 705     -20.538   3.667  45.138  1.00  0.00           H  
ATOM   3147 HG23 ILE A 705     -20.777   5.364  45.531  1.00  0.00           H  
ATOM   3148 HD11 ILE A 705     -20.731   7.529  41.772  1.00  0.00           H  
ATOM   3149 HD12 ILE A 705     -20.186   5.960  41.226  1.00  0.00           H  
ATOM   3150 HD13 ILE A 705     -21.543   6.081  42.345  1.00  0.00           H  
ATOM   3151  N   GLY A 706     -17.813   2.870  45.854  1.00 30.28           N  
ATOM   3152  CA  GLY A 706     -17.769   1.955  46.993  1.00 30.28           C  
ATOM   3153  C   GLY A 706     -16.355   1.495  47.348  1.00 30.28           C  
ATOM   3154  O   GLY A 706     -16.202   0.675  48.248  1.00 30.28           O  
ATOM   3155  H   GLY A 706     -17.705   2.474  44.931  1.00  0.00           H  
ATOM   3156  HA3 GLY A 706     -18.354   1.069  46.756  1.00  0.00           H  
ATOM   3157  HA2 GLY A 706     -18.238   2.384  47.879  1.00  0.00           H  
ATOM   3158  N   ALA A 707     -15.317   1.976  46.650  1.00 34.83           N  
ATOM   3159  CA  ALA A 707     -13.949   1.469  46.725  1.00 34.83           C  
ATOM   3160  C   ALA A 707     -13.354   1.728  48.111  1.00 34.83           C  
ATOM   3161  O   ALA A 707     -13.110   0.789  48.862  1.00 34.83           O  
ATOM   3162  CB  ALA A 707     -13.092   2.131  45.638  1.00 34.83           C  
ATOM   3163  H   ALA A 707     -15.499   2.695  45.959  1.00  0.00           H  
ATOM   3164  HA  ALA A 707     -13.971   0.393  46.544  1.00  0.00           H  
ATOM   3165  HB1 ALA A 707     -12.114   1.654  45.566  1.00  0.00           H  
ATOM   3166  HB2 ALA A 707     -13.579   2.045  44.667  1.00  0.00           H  
ATOM   3167  HB3 ALA A 707     -12.926   3.193  45.819  1.00  0.00           H  
ATOM   3168  N   ALA A 708     -13.259   3.008  48.492  1.00 35.76           N  
ATOM   3169  CA  ALA A 708     -12.762   3.477  49.788  1.00 35.76           C  
ATOM   3170  C   ALA A 708     -13.783   3.289  50.930  1.00 35.76           C  
ATOM   3171  O   ALA A 708     -13.530   3.697  52.064  1.00 35.76           O  
ATOM   3172  CB  ALA A 708     -12.453   4.976  49.656  1.00 35.76           C  
ATOM   3173  H   ALA A 708     -13.540   3.715  47.828  1.00  0.00           H  
ATOM   3174  HA  ALA A 708     -11.841   2.947  50.031  1.00  0.00           H  
ATOM   3175  HB1 ALA A 708     -12.024   5.380  50.574  1.00  0.00           H  
ATOM   3176  HB2 ALA A 708     -11.730   5.156  48.859  1.00  0.00           H  
ATOM   3177  HB3 ALA A 708     -13.350   5.554  49.425  1.00  0.00           H  
ATOM   3178  N   VAL A 709     -14.940   2.693  50.622  1.00 92.35           N  
ATOM   3179  CA  VAL A 709     -16.008   2.387  51.560  1.00 92.35           C  
ATOM   3180  C   VAL A 709     -15.949   0.885  51.890  1.00 92.35           C  
ATOM   3181  O   VAL A 709     -16.148   0.525  53.045  1.00 92.35           O  
ATOM   3182  CB  VAL A 709     -17.383   2.749  50.926  1.00 92.35           C  
ATOM   3183  CG1 VAL A 709     -18.504   2.804  51.980  1.00 92.35           C  
ATOM   3184  CG2 VAL A 709     -17.363   4.085  50.156  1.00 92.35           C  
ATOM   3185  H   VAL A 709     -15.073   2.402  49.665  1.00  0.00           H  
ATOM   3186  HA  VAL A 709     -15.883   2.958  52.482  1.00  0.00           H  
ATOM   3187  HB  VAL A 709     -17.651   1.981  50.203  1.00  0.00           H  
ATOM   3188 HG11 VAL A 709     -19.480   2.923  51.508  1.00  0.00           H  
ATOM   3189 HG12 VAL A 709     -18.547   1.906  52.592  1.00  0.00           H  
ATOM   3190 HG13 VAL A 709     -18.361   3.646  52.659  1.00  0.00           H  
ATOM   3191 HG21 VAL A 709     -18.357   4.337  49.786  1.00  0.00           H  
ATOM   3192 HG22 VAL A 709     -17.031   4.904  50.794  1.00  0.00           H  
ATOM   3193 HG23 VAL A 709     -16.704   4.050  49.288  1.00  0.00           H  
ATOM   3194  N   SER A 710     -15.700   0.004  50.905  1.00 58.44           N  
ATOM   3195  CA  SER A 710     -15.588  -1.436  51.080  1.00 58.44           C  
ATOM   3196  C   SER A 710     -14.160  -1.802  51.525  1.00 58.44           C  
ATOM   3197  O   SER A 710     -13.985  -2.660  52.395  1.00 58.44           O  
ATOM   3198  CB  SER A 710     -15.886  -2.104  49.735  1.00 58.44           C  
ATOM   3199  OG  SER A 710     -16.024  -3.500  49.874  1.00 58.44           O  
ATOM   3200  H   SER A 710     -15.592   0.359  49.963  1.00  0.00           H  
ATOM   3201  HA  SER A 710     -16.323  -1.784  51.805  1.00  0.00           H  
ATOM   3202  HB3 SER A 710     -15.117  -1.885  48.992  1.00  0.00           H  
ATOM   3203  HB2 SER A 710     -16.824  -1.740  49.327  1.00  0.00           H  
ATOM   3204  HG  SER A 710     -15.183  -3.863  50.108  1.00  0.00           H  
ATOM   3205  N   PHE A 711     -13.147  -1.124  50.971  1.00207.26           N  
ATOM   3206  CA  PHE A 711     -11.798  -1.072  51.506  1.00207.26           C  
ATOM   3207  C   PHE A 711     -11.810   0.187  52.388  1.00207.26           C  
ATOM   3208  O   PHE A 711     -11.565   1.298  51.925  1.00207.26           O  
ATOM   3209  CB  PHE A 711     -10.781  -0.923  50.348  1.00207.26           C  
ATOM   3210  CG  PHE A 711     -10.755  -2.032  49.296  1.00207.26           C  
ATOM   3211  CD1 PHE A 711     -10.986  -3.385  49.636  1.00207.26           C  
ATOM   3212  CD2 PHE A 711     -10.455  -1.702  47.956  1.00207.26           C  
ATOM   3213  CE1 PHE A 711     -10.917  -4.389  48.649  1.00207.26           C  
ATOM   3214  CE2 PHE A 711     -10.372  -2.708  46.973  1.00207.26           C  
ATOM   3215  CZ  PHE A 711     -10.604  -4.051  47.319  1.00207.26           C  
ATOM   3216  H   PHE A 711     -13.361  -0.452  50.244  1.00  0.00           H  
ATOM   3217  HA  PHE A 711     -11.555  -1.948  52.111  1.00  0.00           H  
ATOM   3218  HB3 PHE A 711      -9.778  -0.873  50.772  1.00  0.00           H  
ATOM   3219  HB2 PHE A 711     -10.917   0.026  49.830  1.00  0.00           H  
ATOM   3220  HD1 PHE A 711     -11.210  -3.666  50.654  1.00  0.00           H  
ATOM   3221  HD2 PHE A 711     -10.271  -0.675  47.678  1.00  0.00           H  
ATOM   3222  HE1 PHE A 711     -11.091  -5.421  48.916  1.00  0.00           H  
ATOM   3223  HE2 PHE A 711     -10.127  -2.448  45.954  1.00  0.00           H  
ATOM   3224  HZ  PHE A 711     -10.536  -4.818  46.562  1.00  0.00           H  
ATOM   3225  N   LEU A 712     -12.167  -0.001  53.662  1.00255.79           N  
ATOM   3226  CA  LEU A 712     -12.324   1.034  54.632  1.00255.79           C  
ATOM   3227  C   LEU A 712     -10.957   1.430  55.078  1.00255.79           C  
ATOM   3228  O   LEU A 712     -10.224   0.634  55.662  1.00255.79           O  
ATOM   3229  CB  LEU A 712     -13.132   0.594  55.860  1.00255.79           C  
ATOM   3230  CG  LEU A 712     -13.409   1.741  56.842  1.00255.79           C  
ATOM   3231  CD1 LEU A 712     -14.268   2.838  56.194  1.00255.79           C  
ATOM   3232  CD2 LEU A 712     -14.015   1.208  58.146  1.00255.79           C  
ATOM   3233  H   LEU A 712     -12.365  -0.943  53.966  1.00  0.00           H  
ATOM   3234  HA  LEU A 712     -12.826   1.866  54.138  1.00  0.00           H  
ATOM   3235  HB3 LEU A 712     -12.615  -0.223  56.367  1.00  0.00           H  
ATOM   3236  HB2 LEU A 712     -14.083   0.173  55.532  1.00  0.00           H  
ATOM   3237  HG  LEU A 712     -12.535   2.349  56.961  1.00  0.00           H  
ATOM   3238 HD11 LEU A 712     -14.542   3.594  56.931  1.00  0.00           H  
ATOM   3239 HD12 LEU A 712     -13.754   3.364  55.390  1.00  0.00           H  
ATOM   3240 HD13 LEU A 712     -15.194   2.427  55.790  1.00  0.00           H  
ATOM   3241 HD21 LEU A 712     -13.782   2.040  58.799  1.00  0.00           H  
ATOM   3242 HD22 LEU A 712     -15.063   0.934  58.013  1.00  0.00           H  
ATOM   3243 HD23 LEU A 712     -13.387   0.361  58.387  1.00  0.00           H  
ATOM   3244  N   THR A 713     -10.576   2.687  54.784  1.00130.16           N  
ATOM   3245  CA  THR A 713      -9.278   3.167  55.149  1.00130.16           C  
ATOM   3246  C   THR A 713      -9.187   3.200  56.638  1.00130.16           C  
ATOM   3247  O   THR A 713      -8.199   2.755  57.220  1.00130.16           O  
ATOM   3248  CB  THR A 713      -8.999   4.544  54.610  1.00130.16           C  
ATOM   3249  OG1 THR A 713      -7.689   4.956  54.971  1.00130.16           O  
ATOM   3250  CG2 THR A 713     -10.045   5.535  55.148  1.00130.16           C  
ATOM   3251  H   THR A 713     -11.197   3.295  54.270  1.00  0.00           H  
ATOM   3252  HA  THR A 713      -8.525   2.479  54.758  1.00  0.00           H  
ATOM   3253  HB  THR A 713      -9.056   4.516  53.521  1.00  0.00           H  
ATOM   3254  HG1 THR A 713      -7.621   4.969  55.914  1.00  0.00           H  
ATOM   3255 HG21 THR A 713     -10.015   6.434  54.533  1.00  0.00           H  
ATOM   3256 HG22 THR A 713     -11.074   5.178  55.093  1.00  0.00           H  
ATOM   3257 HG23 THR A 713      -9.836   5.891  56.157  1.00  0.00           H  
ATOM   3258  N   ARG A 714     -10.240   3.717  57.296  1.00278.96           N  
ATOM   3259  CA  ARG A 714     -10.252   3.815  58.724  1.00278.96           C  
ATOM   3260  C   ARG A 714     -10.659   2.489  59.267  1.00278.96           C  
ATOM   3261  O   ARG A 714     -11.289   1.690  58.577  1.00278.96           O  
ATOM   3262  CB  ARG A 714     -11.237   4.873  59.246  1.00278.96           C  
ATOM   3263  CG  ARG A 714     -11.274   4.998  60.769  1.00278.96           C  
ATOM   3264  CD  ARG A 714     -12.262   6.061  61.249  1.00278.96           C  
ATOM   3265  NE  ARG A 714     -13.464   5.963  60.373  1.00278.96           N  
ATOM   3266  CZ  ARG A 714     -14.693   6.319  60.847  1.00278.96           C  
ATOM   3267  NH1 ARG A 714     -14.834   6.734  62.140  1.00278.96           N  
ATOM   3268  NH2 ARG A 714     -15.781   6.256  60.026  1.00278.96           N1+
ATOM   3269  H   ARG A 714     -11.046   4.034  56.779  1.00  0.00           H  
ATOM   3270  HA  ARG A 714      -9.256   4.069  59.095  1.00  0.00           H  
ATOM   3271  HB3 ARG A 714     -12.208   4.602  58.829  1.00  0.00           H  
ATOM   3272  HB2 ARG A 714     -10.975   5.841  58.815  1.00  0.00           H  
ATOM   3273  HG3 ARG A 714     -10.278   5.212  61.159  1.00  0.00           H  
ATOM   3274  HG2 ARG A 714     -11.617   4.087  61.252  1.00  0.00           H  
ATOM   3275  HD3 ARG A 714     -11.836   7.060  61.149  1.00  0.00           H  
ATOM   3276  HD2 ARG A 714     -12.480   5.893  62.304  1.00  0.00           H  
ATOM   3277  HE  ARG A 714     -13.336   5.694  59.409  1.00  0.00           H  
ATOM   3278 HH12 ARG A 714     -15.741   6.990  62.503  1.00  0.00           H  
ATOM   3279 HH11 ARG A 714     -14.030   6.773  62.749  1.00  0.00           H  
ATOM   3280 HH22 ARG A 714     -15.682   5.941  59.072  1.00  0.00           H  
ATOM   3281 HH21 ARG A 714     -16.694   6.522  60.366  1.00  0.00           H  
ATOM   3282  N   ASP A 715     -10.277   2.200  60.525  1.00233.19           N  
ATOM   3283  CA  ASP A 715     -10.672   0.945  61.085  1.00233.19           C  
ATOM   3284  C   ASP A 715     -12.060   1.102  61.623  1.00233.19           C  
ATOM   3285  O   ASP A 715     -12.288   1.685  62.682  1.00233.19           O  
ATOM   3286  CB  ASP A 715      -9.728   0.429  62.193  1.00233.19           C  
ATOM   3287  CG  ASP A 715      -9.642   1.454  63.317  1.00233.19           C  
ATOM   3288  OD1 ASP A 715      -9.201   2.601  63.040  1.00233.19           O  
ATOM   3289  OD2 ASP A 715     -10.015   1.102  64.468  1.00233.19           O1-
ATOM   3290  H   ASP A 715      -9.749   2.845  61.100  1.00  0.00           H  
ATOM   3291  HA  ASP A 715     -10.667   0.155  60.330  1.00  0.00           H  
ATOM   3292  HB3 ASP A 715      -8.728   0.262  61.792  1.00  0.00           H  
ATOM   3293  HB2 ASP A 715     -10.075  -0.528  62.586  1.00  0.00           H  
ATOM   3294  N   GLN A 716     -13.046   0.605  60.859  1.00308.83           N  
ATOM   3295  CA  GLN A 716     -14.412   0.673  61.282  1.00308.83           C  
ATOM   3296  C   GLN A 716     -15.084  -0.505  60.672  1.00308.83           C  
ATOM   3297  O   GLN A 716     -14.642  -1.012  59.642  1.00308.83           O  
ATOM   3298  CB  GLN A 716     -15.148   1.923  60.769  1.00308.83           C  
ATOM   3299  CG  GLN A 716     -16.609   2.019  61.210  1.00308.83           C  
ATOM   3300  CD  GLN A 716     -16.635   2.520  62.644  1.00308.83           C  
ATOM   3301  OE1 GLN A 716     -15.610   2.552  63.324  1.00308.83           O  
ATOM   3302  NE2 GLN A 716     -17.841   2.930  63.119  1.00308.83           N  
ATOM   3303  H   GLN A 716     -12.835   0.147  59.983  1.00  0.00           H  
ATOM   3304  HA  GLN A 716     -14.436   0.640  62.366  1.00  0.00           H  
ATOM   3305  HB3 GLN A 716     -15.461   1.932  59.749  1.00  0.00           H  
ATOM   3306  HB2 GLN A 716     -14.588   2.842  60.953  1.00  0.00           H  
ATOM   3307  HG3 GLN A 716     -17.235   1.145  61.106  1.00  0.00           H  
ATOM   3308  HG2 GLN A 716     -17.108   2.787  60.615  1.00  0.00           H  
ATOM   3309 HE22 GLN A 716     -17.912   3.267  64.068  1.00  0.00           H  
ATOM   3310 HE21 GLN A 716     -18.661   2.881  62.532  1.00  0.00           H  
ATOM   3311  N   PRO A 717     -16.121  -0.990  61.285  1.00195.83           N  
ATOM   3312  CA  PRO A 717     -16.791  -2.089  60.661  1.00195.83           C  
ATOM   3313  C   PRO A 717     -17.554  -1.588  59.481  1.00195.83           C  
ATOM   3314  O   PRO A 717     -18.151  -0.516  59.570  1.00195.83           O  
ATOM   3315  CD  PRO A 717     -16.156  -1.085  62.736  1.00195.83           C  
ATOM   3316  CB  PRO A 717     -17.646  -2.735  61.748  1.00195.83           C  
ATOM   3317  CG  PRO A 717     -16.877  -2.409  63.042  1.00195.83           C  
ATOM   3318  HA  PRO A 717     -16.073  -2.851  60.344  1.00  0.00           H  
ATOM   3319  HD2 PRO A 717     -16.720  -0.251  63.150  1.00  0.00           H  
ATOM   3320  HD3 PRO A 717     -15.177  -1.118  63.217  1.00  0.00           H  
ATOM   3321  HB3 PRO A 717     -17.782  -3.807  61.599  1.00  0.00           H  
ATOM   3322  HB2 PRO A 717     -18.635  -2.276  61.791  1.00  0.00           H  
ATOM   3323  HG2 PRO A 717     -17.524  -2.348  63.918  1.00  0.00           H  
ATOM   3324  HG3 PRO A 717     -16.139  -3.191  63.227  1.00  0.00           H  
ATOM   3325  N   ASN A 718     -17.540  -2.336  58.364  1.00245.61           N  
ATOM   3326  CA  ASN A 718     -18.295  -1.939  57.217  1.00245.61           C  
ATOM   3327  C   ASN A 718     -18.768  -3.201  56.583  1.00245.61           C  
ATOM   3328  O   ASN A 718     -18.130  -4.244  56.719  1.00245.61           O  
ATOM   3329  CB  ASN A 718     -17.482  -1.146  56.177  1.00245.61           C  
ATOM   3330  CG  ASN A 718     -16.358  -2.030  55.659  1.00245.61           C  
ATOM   3331  OD1 ASN A 718     -15.816  -2.859  56.387  1.00245.61           O  
ATOM   3332  ND2 ASN A 718     -15.993  -1.846  54.361  1.00245.61           N  
ATOM   3333  H   ASN A 718     -17.014  -3.198  58.316  1.00  0.00           H  
ATOM   3334  HA  ASN A 718     -19.179  -1.362  57.500  1.00  0.00           H  
ATOM   3335  HB3 ASN A 718     -17.054  -0.249  56.626  1.00  0.00           H  
ATOM   3336  HB2 ASN A 718     -18.118  -0.819  55.353  1.00  0.00           H  
ATOM   3337 HD22 ASN A 718     -15.245  -2.400  53.966  1.00  0.00           H  
ATOM   3338 HD21 ASN A 718     -16.404  -1.093  53.822  1.00  0.00           H  
ATOM   3339  N   VAL A 719     -19.920  -3.154  55.889  1.00 59.84           N  
ATOM   3340  CA  VAL A 719     -20.390  -4.366  55.289  1.00 59.84           C  
ATOM   3341  C   VAL A 719     -20.068  -4.299  53.834  1.00 59.84           C  
ATOM   3342  O   VAL A 719     -20.637  -3.500  53.091  1.00 59.84           O  
ATOM   3343  CB  VAL A 719     -21.871  -4.560  55.427  1.00 59.84           C  
ATOM   3344  CG1 VAL A 719     -22.268  -5.848  54.688  1.00 59.84           C  
ATOM   3345  CG2 VAL A 719     -22.223  -4.566  56.925  1.00 59.84           C  
ATOM   3346  H   VAL A 719     -20.443  -2.297  55.779  1.00  0.00           H  
ATOM   3347  HA  VAL A 719     -19.942  -5.270  55.709  1.00  0.00           H  
ATOM   3348  HB  VAL A 719     -22.414  -3.727  54.976  1.00  0.00           H  
ATOM   3349 HG11 VAL A 719     -23.319  -6.071  54.872  1.00  0.00           H  
ATOM   3350 HG12 VAL A 719     -22.163  -5.796  53.613  1.00  0.00           H  
ATOM   3351 HG13 VAL A 719     -21.697  -6.709  55.039  1.00  0.00           H  
ATOM   3352 HG21 VAL A 719     -23.285  -4.767  57.068  1.00  0.00           H  
ATOM   3353 HG22 VAL A 719     -21.670  -5.337  57.463  1.00  0.00           H  
ATOM   3354 HG23 VAL A 719     -22.017  -3.608  57.404  1.00  0.00           H  
ATOM   3355  N   GLN A 720     -19.102  -5.125  53.432  1.00 84.09           N  
ATOM   3356  CA  GLN A 720     -18.600  -5.209  52.073  1.00 84.09           C  
ATOM   3357  C   GLN A 720     -19.650  -5.845  51.157  1.00 84.09           C  
ATOM   3358  O   GLN A 720     -19.738  -5.447  49.999  1.00 84.09           O  
ATOM   3359  CB  GLN A 720     -17.320  -6.058  52.079  1.00 84.09           C  
ATOM   3360  CG  GLN A 720     -16.202  -5.407  52.920  1.00 84.09           C  
ATOM   3361  CD  GLN A 720     -14.908  -6.214  52.894  1.00 84.09           C  
ATOM   3362  OE1 GLN A 720     -14.926  -7.436  53.017  1.00 84.09           O  
ATOM   3363  NE2 GLN A 720     -13.775  -5.542  52.734  1.00 84.09           N  
ATOM   3364  H   GLN A 720     -18.661  -5.713  54.125  1.00  0.00           H  
ATOM   3365  HA  GLN A 720     -18.370  -4.207  51.706  1.00  0.00           H  
ATOM   3366  HB3 GLN A 720     -16.965  -6.185  51.055  1.00  0.00           H  
ATOM   3367  HB2 GLN A 720     -17.537  -7.060  52.455  1.00  0.00           H  
ATOM   3368  HG3 GLN A 720     -16.506  -5.310  53.963  1.00  0.00           H  
ATOM   3369  HG2 GLN A 720     -16.017  -4.396  52.559  1.00  0.00           H  
ATOM   3370 HE22 GLN A 720     -12.898  -6.042  52.719  1.00  0.00           H  
ATOM   3371 HE21 GLN A 720     -13.790  -4.533  52.647  1.00  0.00           H  
ATOM   3372  N   PHE A 721     -20.488  -6.771  51.673  1.00121.39           N  
ATOM   3373  CA  PHE A 721     -21.476  -7.436  50.876  1.00121.39           C  
ATOM   3374  C   PHE A 721     -22.549  -6.486  50.445  1.00121.39           C  
ATOM   3375  O   PHE A 721     -22.937  -6.475  49.279  1.00121.39           O  
ATOM   3376  CB  PHE A 721     -22.114  -8.620  51.613  1.00121.39           C  
ATOM   3377  CG  PHE A 721     -21.181  -9.768  51.483  1.00121.39           C  
ATOM   3378  CD1 PHE A 721     -21.285 -10.619  50.409  1.00121.39           C  
ATOM   3379  CD2 PHE A 721     -20.201 -10.007  52.408  1.00121.39           C  
ATOM   3380  CE1 PHE A 721     -20.444 -11.694  50.247  1.00121.39           C  
ATOM   3381  CE2 PHE A 721     -19.368 -11.088  52.233  1.00121.39           C  
ATOM   3382  CZ  PHE A 721     -19.465 -11.942  51.169  1.00121.39           C  
ATOM   3383  H   PHE A 721     -20.393  -7.037  52.642  1.00  0.00           H  
ATOM   3384  HA  PHE A 721     -20.995  -7.801  49.966  1.00  0.00           H  
ATOM   3385  HB3 PHE A 721     -22.736  -9.091  50.960  1.00  0.00           H  
ATOM   3386  HB2 PHE A 721     -22.535  -8.455  52.606  1.00  0.00           H  
ATOM   3387  HD1 PHE A 721     -22.019 -10.502  49.635  1.00  0.00           H  
ATOM   3388  HD2 PHE A 721     -20.169  -9.352  53.262  1.00  0.00           H  
ATOM   3389  HE1 PHE A 721     -20.585 -12.384  49.436  1.00  0.00           H  
ATOM   3390  HE2 PHE A 721     -18.710 -11.488  52.977  1.00  0.00           H  
ATOM   3391  HZ  PHE A 721     -18.848 -12.825  51.118  1.00  0.00           H  
ATOM   3392  N   CYS A 722     -22.958  -5.502  51.260  1.00114.73           N  
ATOM   3393  CA  CYS A 722     -23.894  -4.474  50.791  1.00114.73           C  
ATOM   3394  C   CYS A 722     -23.209  -3.466  49.843  1.00114.73           C  
ATOM   3395  O   CYS A 722     -23.831  -3.039  48.874  1.00114.73           O  
ATOM   3396  CB  CYS A 722     -24.511  -3.716  51.980  1.00114.73           C  
ATOM   3397  SG  CYS A 722     -26.012  -2.847  51.421  1.00114.73           S  
ATOM   3398  H   CYS A 722     -22.589  -5.434  52.197  1.00  0.00           H  
ATOM   3399  HA  CYS A 722     -24.707  -4.971  50.258  1.00  0.00           H  
ATOM   3400  HB3 CYS A 722     -23.808  -3.008  52.423  1.00  0.00           H  
ATOM   3401  HB2 CYS A 722     -24.802  -4.413  52.767  1.00  0.00           H  
ATOM   3402  HG  CYS A 722     -25.419  -2.150  50.449  1.00  0.00           H  
ATOM   3403  N   ILE A 723     -21.949  -3.078  50.092  1.00 47.91           N  
ATOM   3404  CA  ILE A 723     -21.276  -2.038  49.308  1.00 47.91           C  
ATOM   3405  C   ILE A 723     -20.970  -2.520  47.879  1.00 47.91           C  
ATOM   3406  O   ILE A 723     -21.243  -1.773  46.938  1.00 47.91           O  
ATOM   3407  CB  ILE A 723     -20.003  -1.541  50.042  1.00 47.91           C  
ATOM   3408  CG1 ILE A 723     -20.364  -0.894  51.401  1.00 47.91           C  
ATOM   3409  CG2 ILE A 723     -19.204  -0.519  49.202  1.00 47.91           C  
ATOM   3410  CD1 ILE A 723     -19.194  -0.869  52.388  1.00 47.91           C  
ATOM   3411  H   ILE A 723     -21.463  -3.457  50.894  1.00  0.00           H  
ATOM   3412  HA  ILE A 723     -21.957  -1.189  49.223  1.00  0.00           H  
ATOM   3413  HB  ILE A 723     -19.362  -2.405  50.228  1.00  0.00           H  
ATOM   3414 HG13 ILE A 723     -21.197  -1.408  51.875  1.00  0.00           H  
ATOM   3415 HG12 ILE A 723     -20.726   0.122  51.240  1.00  0.00           H  
ATOM   3416 HG21 ILE A 723     -18.365  -0.116  49.762  1.00  0.00           H  
ATOM   3417 HG22 ILE A 723     -18.789  -0.960  48.295  1.00  0.00           H  
ATOM   3418 HG23 ILE A 723     -19.829   0.323  48.904  1.00  0.00           H  
ATOM   3419 HD11 ILE A 723     -19.503  -0.466  53.352  1.00  0.00           H  
ATOM   3420 HD12 ILE A 723     -18.769  -1.858  52.554  1.00  0.00           H  
ATOM   3421 HD13 ILE A 723     -18.399  -0.244  52.006  1.00  0.00           H  
ATOM   3422  N   VAL A 724     -20.458  -3.751  47.694  1.00108.60           N  
ATOM   3423  CA  VAL A 724     -20.243  -4.302  46.352  1.00108.60           C  
ATOM   3424  C   VAL A 724     -21.593  -4.468  45.634  1.00108.60           C  
ATOM   3425  O   VAL A 724     -21.728  -4.003  44.507  1.00108.60           O  
ATOM   3426  CB  VAL A 724     -19.410  -5.617  46.370  1.00108.60           C  
ATOM   3427  CG1 VAL A 724     -18.023  -5.406  47.001  1.00108.60           C  
ATOM   3428  CG2 VAL A 724     -20.113  -6.854  46.967  1.00108.60           C  
ATOM   3429  H   VAL A 724     -20.251  -4.333  48.496  1.00  0.00           H  
ATOM   3430  HA  VAL A 724     -19.665  -3.567  45.787  1.00  0.00           H  
ATOM   3431  HB  VAL A 724     -19.215  -5.867  45.326  1.00  0.00           H  
ATOM   3432 HG11 VAL A 724     -18.083  -5.162  48.060  1.00  0.00           H  
ATOM   3433 HG12 VAL A 724     -17.412  -6.303  46.903  1.00  0.00           H  
ATOM   3434 HG13 VAL A 724     -17.489  -4.593  46.509  1.00  0.00           H  
ATOM   3435 HG21 VAL A 724     -19.428  -7.697  47.027  1.00  0.00           H  
ATOM   3436 HG22 VAL A 724     -20.498  -6.662  47.963  1.00  0.00           H  
ATOM   3437 HG23 VAL A 724     -20.950  -7.178  46.349  1.00  0.00           H  
ATOM   3438  N   ALA A 725     -22.607  -5.025  46.322  1.00 37.30           N  
ATOM   3439  CA  ALA A 725     -23.972  -5.236  45.835  1.00 37.30           C  
ATOM   3440  C   ALA A 725     -24.597  -3.976  45.231  1.00 37.30           C  
ATOM   3441  O   ALA A 725     -25.144  -4.026  44.129  1.00 37.30           O  
ATOM   3442  CB  ALA A 725     -24.849  -5.775  46.975  1.00 37.30           C  
ATOM   3443  H   ALA A 725     -22.417  -5.330  47.267  1.00  0.00           H  
ATOM   3444  HA  ALA A 725     -23.929  -5.991  45.048  1.00  0.00           H  
ATOM   3445  HB1 ALA A 725     -25.903  -5.766  46.708  1.00  0.00           H  
ATOM   3446  HB2 ALA A 725     -24.574  -6.794  47.243  1.00  0.00           H  
ATOM   3447  HB3 ALA A 725     -24.766  -5.164  47.869  1.00  0.00           H  
ATOM   3448  N   LEU A 726     -24.460  -2.851  45.943  1.00 42.81           N  
ATOM   3449  CA  LEU A 726     -24.909  -1.533  45.522  1.00 42.81           C  
ATOM   3450  C   LEU A 726     -24.153  -1.029  44.285  1.00 42.81           C  
ATOM   3451  O   LEU A 726     -24.796  -0.663  43.308  1.00 42.81           O  
ATOM   3452  CB  LEU A 726     -24.776  -0.539  46.691  1.00 42.81           C  
ATOM   3453  CG  LEU A 726     -25.822  -0.744  47.812  1.00 42.81           C  
ATOM   3454  CD1 LEU A 726     -25.402   0.013  49.080  1.00 42.81           C  
ATOM   3455  CD2 LEU A 726     -27.244  -0.333  47.387  1.00 42.81           C  
ATOM   3456  H   LEU A 726     -23.998  -2.913  46.842  1.00  0.00           H  
ATOM   3457  HA  LEU A 726     -25.961  -1.608  45.256  1.00  0.00           H  
ATOM   3458  HB3 LEU A 726     -24.857   0.485  46.326  1.00  0.00           H  
ATOM   3459  HB2 LEU A 726     -23.771  -0.619  47.109  1.00  0.00           H  
ATOM   3460  HG  LEU A 726     -25.865  -1.802  48.066  1.00  0.00           H  
ATOM   3461 HD11 LEU A 726     -26.122  -0.135  49.885  1.00  0.00           H  
ATOM   3462 HD12 LEU A 726     -24.432  -0.328  49.443  1.00  0.00           H  
ATOM   3463 HD13 LEU A 726     -25.329   1.085  48.894  1.00  0.00           H  
ATOM   3464 HD21 LEU A 726     -27.949  -0.471  48.208  1.00  0.00           H  
ATOM   3465 HD22 LEU A 726     -27.283   0.715  47.093  1.00  0.00           H  
ATOM   3466 HD23 LEU A 726     -27.613  -0.927  46.552  1.00  0.00           H  
ATOM   3467  N   VAL A 727     -22.812  -1.041  44.267  1.00 32.92           N  
ATOM   3468  CA  VAL A 727     -22.051  -0.562  43.105  1.00 32.92           C  
ATOM   3469  C   VAL A 727     -22.300  -1.430  41.856  1.00 32.92           C  
ATOM   3470  O   VAL A 727     -22.457  -0.878  40.763  1.00 32.92           O  
ATOM   3471  CB  VAL A 727     -20.545  -0.445  43.434  1.00 32.92           C  
ATOM   3472  CG1 VAL A 727     -19.722   0.042  42.227  1.00 32.92           C  
ATOM   3473  CG2 VAL A 727     -20.303   0.527  44.596  1.00 32.92           C  
ATOM   3474  H   VAL A 727     -22.303  -1.373  45.076  1.00  0.00           H  
ATOM   3475  HA  VAL A 727     -22.410   0.443  42.873  1.00  0.00           H  
ATOM   3476  HB  VAL A 727     -20.172  -1.427  43.730  1.00  0.00           H  
ATOM   3477 HG11 VAL A 727     -18.676   0.170  42.507  1.00  0.00           H  
ATOM   3478 HG12 VAL A 727     -19.730  -0.665  41.398  1.00  0.00           H  
ATOM   3479 HG13 VAL A 727     -20.086   1.001  41.855  1.00  0.00           H  
ATOM   3480 HG21 VAL A 727     -19.239   0.584  44.814  1.00  0.00           H  
ATOM   3481 HG22 VAL A 727     -20.643   1.530  44.338  1.00  0.00           H  
ATOM   3482 HG23 VAL A 727     -20.813   0.236  45.511  1.00  0.00           H  
ATOM   3483  N   ILE A 728     -22.407  -2.754  42.034  1.00 88.14           N  
ATOM   3484  CA  ILE A 728     -22.764  -3.719  40.999  1.00 88.14           C  
ATOM   3485  C   ILE A 728     -24.115  -3.346  40.358  1.00 88.14           C  
ATOM   3486  O   ILE A 728     -24.166  -3.093  39.148  1.00 88.14           O  
ATOM   3487  CB  ILE A 728     -22.686  -5.172  41.558  1.00 88.14           C  
ATOM   3488  CG1 ILE A 728     -21.252  -5.592  41.960  1.00 88.14           C  
ATOM   3489  CG2 ILE A 728     -23.221  -6.205  40.561  1.00 88.14           C  
ATOM   3490  CD1 ILE A 728     -21.217  -6.787  42.923  1.00 88.14           C  
ATOM   3491  H   ILE A 728     -22.270  -3.119  42.969  1.00  0.00           H  
ATOM   3492  HA  ILE A 728     -22.040  -3.637  40.194  1.00  0.00           H  
ATOM   3493  HB  ILE A 728     -23.313  -5.216  42.450  1.00  0.00           H  
ATOM   3494 HG13 ILE A 728     -20.720  -4.765  42.422  1.00  0.00           H  
ATOM   3495 HG12 ILE A 728     -20.672  -5.840  41.071  1.00  0.00           H  
ATOM   3496 HG21 ILE A 728     -23.024  -7.225  40.874  1.00  0.00           H  
ATOM   3497 HG22 ILE A 728     -24.299  -6.103  40.453  1.00  0.00           H  
ATOM   3498 HG23 ILE A 728     -22.755  -6.082  39.583  1.00  0.00           H  
ATOM   3499 HD11 ILE A 728     -20.229  -6.886  43.366  1.00  0.00           H  
ATOM   3500 HD12 ILE A 728     -21.927  -6.671  43.740  1.00  0.00           H  
ATOM   3501 HD13 ILE A 728     -21.453  -7.719  42.411  1.00  0.00           H  
ATOM   3502  N   ILE A 729     -25.192  -3.214  41.159  1.00 98.53           N  
ATOM   3503  CA  ILE A 729     -26.491  -2.912  40.637  1.00 98.53           C  
ATOM   3504  C   ILE A 729     -26.542  -1.526  40.071  1.00 98.53           C  
ATOM   3505  O   ILE A 729     -27.245  -1.289  39.093  1.00 98.53           O  
ATOM   3506  CB  ILE A 729     -27.612  -3.049  41.618  1.00 98.53           C  
ATOM   3507  CG1 ILE A 729     -28.940  -2.976  40.846  1.00 98.53           C  
ATOM   3508  CG2 ILE A 729     -27.452  -1.980  42.713  1.00 98.53           C  
ATOM   3509  CD1 ILE A 729     -30.144  -3.483  41.628  1.00 98.53           C  
ATOM   3510  H   ILE A 729     -25.101  -3.387  42.152  1.00  0.00           H  
ATOM   3511  HA  ILE A 729     -26.634  -3.616  39.814  1.00  0.00           H  
ATOM   3512  HB  ILE A 729     -27.539  -4.035  42.081  1.00  0.00           H  
ATOM   3513 HG13 ILE A 729     -28.687  -3.655  40.069  1.00  0.00           H  
ATOM   3514 HG12 ILE A 729     -29.163  -1.988  40.447  1.00  0.00           H  
ATOM   3515 HG21 ILE A 729     -28.222  -2.112  43.471  1.00  0.00           H  
ATOM   3516 HG22 ILE A 729     -26.535  -2.161  43.241  1.00  0.00           H  
ATOM   3517 HG23 ILE A 729     -27.541  -0.940  42.408  1.00  0.00           H  
ATOM   3518 HD11 ILE A 729     -31.002  -2.943  41.237  1.00  0.00           H  
ATOM   3519 HD12 ILE A 729     -30.250  -4.547  41.502  1.00  0.00           H  
ATOM   3520 HD13 ILE A 729     -29.867  -3.360  42.666  1.00  0.00           H  
ATOM   3521  N   PHE A 730     -25.779  -0.551  40.610  1.00 44.92           N  
ATOM   3522  CA  PHE A 730     -25.754   0.841  40.150  1.00 44.92           C  
ATOM   3523  C   PHE A 730     -25.142   0.919  38.753  1.00 44.92           C  
ATOM   3524  O   PHE A 730     -25.738   1.515  37.853  1.00 44.92           O  
ATOM   3525  CB  PHE A 730     -24.895   1.745  41.070  1.00 44.92           C  
ATOM   3526  CG  PHE A 730     -25.390   2.086  42.467  1.00 44.92           C  
ATOM   3527  CD1 PHE A 730     -26.723   1.854  42.876  1.00 44.92           C  
ATOM   3528  CD2 PHE A 730     -24.469   2.636  43.385  1.00 44.92           C  
ATOM   3529  CE1 PHE A 730     -27.119   2.150  44.195  1.00 44.92           C  
ATOM   3530  CE2 PHE A 730     -24.868   2.939  44.700  1.00 44.92           C  
ATOM   3531  CZ  PHE A 730     -26.194   2.695  45.105  1.00 44.92           C  
ATOM   3532  H   PHE A 730     -25.221  -0.777  41.423  1.00  0.00           H  
ATOM   3533  HA  PHE A 730     -26.773   1.227  40.090  1.00  0.00           H  
ATOM   3534  HB3 PHE A 730     -24.748   2.710  40.580  1.00  0.00           H  
ATOM   3535  HB2 PHE A 730     -23.896   1.319  41.170  1.00  0.00           H  
ATOM   3536  HD1 PHE A 730     -27.450   1.437  42.198  1.00  0.00           H  
ATOM   3537  HD2 PHE A 730     -23.447   2.818  43.085  1.00  0.00           H  
ATOM   3538  HE1 PHE A 730     -28.136   1.960  44.507  1.00  0.00           H  
ATOM   3539  HE2 PHE A 730     -24.156   3.354  45.398  1.00  0.00           H  
ATOM   3540  HZ  PHE A 730     -26.499   2.923  46.116  1.00  0.00           H  
ATOM   3541  N   CYS A 731     -23.976   0.285  38.570  1.00 82.82           N  
ATOM   3542  CA  CYS A 731     -23.206   0.360  37.338  1.00 82.82           C  
ATOM   3543  C   CYS A 731     -23.898  -0.397  36.196  1.00 82.82           C  
ATOM   3544  O   CYS A 731     -23.842   0.040  35.043  1.00 82.82           O  
ATOM   3545  CB  CYS A 731     -21.777  -0.148  37.577  1.00 82.82           C  
ATOM   3546  SG  CYS A 731     -20.677   0.769  36.474  1.00 82.82           S  
ATOM   3547  H   CYS A 731     -23.562  -0.207  39.353  1.00  0.00           H  
ATOM   3548  HA  CYS A 731     -23.154   1.404  37.055  1.00  0.00           H  
ATOM   3549  HB3 CYS A 731     -21.690  -1.216  37.394  1.00  0.00           H  
ATOM   3550  HB2 CYS A 731     -21.444   0.051  38.595  1.00  0.00           H  
ATOM   3551  HG  CYS A 731     -21.001   1.981  36.935  1.00  0.00           H  
ATOM   3552  N   SER A 732     -24.638  -1.463  36.524  1.00 31.90           N  
ATOM   3553  CA  SER A 732     -25.526  -2.123  35.595  1.00 31.90           C  
ATOM   3554  C   SER A 732     -26.763  -1.264  35.290  1.00 31.90           C  
ATOM   3555  O   SER A 732     -27.160  -1.227  34.123  1.00 31.90           O  
ATOM   3556  CB  SER A 732     -25.898  -3.481  36.184  1.00 31.90           C  
ATOM   3557  OG  SER A 732     -26.761  -4.200  35.336  1.00 31.90           O  
ATOM   3558  H   SER A 732     -24.643  -1.776  37.485  1.00  0.00           H  
ATOM   3559  HA  SER A 732     -24.991  -2.296  34.659  1.00  0.00           H  
ATOM   3560  HB3 SER A 732     -26.342  -3.395  37.177  1.00  0.00           H  
ATOM   3561  HB2 SER A 732     -24.973  -4.044  36.265  1.00  0.00           H  
ATOM   3562  HG  SER A 732     -27.595  -3.755  35.304  1.00  0.00           H  
ATOM   3563  N   THR A 733     -27.342  -0.520  36.261  1.00 30.72           N  
ATOM   3564  CA  THR A 733     -28.532   0.230  35.972  1.00 30.72           C  
ATOM   3565  C   THR A 733     -28.215   1.364  35.049  1.00 30.72           C  
ATOM   3566  O   THR A 733     -28.965   1.638  34.113  1.00 30.72           O  
ATOM   3567  CB  THR A 733     -29.166   0.809  37.203  1.00 30.72           C  
ATOM   3568  OG1 THR A 733     -29.501  -0.230  38.111  1.00 30.72           O  
ATOM   3569  CG2 THR A 733     -30.433   1.578  36.789  1.00 30.72           C  
ATOM   3570  H   THR A 733     -26.983  -0.537  37.206  1.00  0.00           H  
ATOM   3571  HA  THR A 733     -29.253  -0.426  35.479  1.00  0.00           H  
ATOM   3572  HB  THR A 733     -28.486   1.482  37.728  1.00  0.00           H  
ATOM   3573  HG1 THR A 733     -28.697  -0.608  38.447  1.00  0.00           H  
ATOM   3574 HG21 THR A 733     -31.063   1.760  37.660  1.00  0.00           H  
ATOM   3575 HG22 THR A 733     -30.188   2.564  36.400  1.00  0.00           H  
ATOM   3576 HG23 THR A 733     -31.040   1.031  36.066  1.00  0.00           H  
ATOM   3577  N   ILE A 734     -27.126   2.128  35.300  1.00 73.86           N  
ATOM   3578  CA  ILE A 734     -26.780   3.331  34.516  1.00 73.86           C  
ATOM   3579  C   ILE A 734     -26.407   2.956  33.078  1.00 73.86           C  
ATOM   3580  O   ILE A 734     -26.732   3.693  32.146  1.00 73.86           O  
ATOM   3581  CB  ILE A 734     -25.641   4.167  35.179  1.00 73.86           C  
ATOM   3582  CG1 ILE A 734     -25.334   5.510  34.465  1.00 73.86           C  
ATOM   3583  CG2 ILE A 734     -24.320   3.396  35.316  1.00 73.86           C  
ATOM   3584  CD1 ILE A 734     -26.535   6.448  34.281  1.00 73.86           C  
ATOM   3585  H   ILE A 734     -26.541   1.898  36.094  1.00  0.00           H  
ATOM   3586  HA  ILE A 734     -27.680   3.946  34.478  1.00  0.00           H  
ATOM   3587  HB  ILE A 734     -25.977   4.410  36.188  1.00  0.00           H  
ATOM   3588 HG13 ILE A 734     -24.874   5.330  33.492  1.00  0.00           H  
ATOM   3589 HG12 ILE A 734     -24.582   6.044  35.046  1.00  0.00           H  
ATOM   3590 HG21 ILE A 734     -23.591   3.965  35.890  1.00  0.00           H  
ATOM   3591 HG22 ILE A 734     -24.494   2.455  35.819  1.00  0.00           H  
ATOM   3592 HG23 ILE A 734     -23.861   3.179  34.351  1.00  0.00           H  
ATOM   3593 HD11 ILE A 734     -26.212   7.407  33.876  1.00  0.00           H  
ATOM   3594 HD12 ILE A 734     -27.270   6.037  33.589  1.00  0.00           H  
ATOM   3595 HD13 ILE A 734     -27.034   6.640  35.231  1.00  0.00           H  
ATOM   3596  N   THR A 735     -25.786   1.780  32.910  1.00 31.37           N  
ATOM   3597  CA  THR A 735     -25.527   1.171  31.614  1.00 31.37           C  
ATOM   3598  C   THR A 735     -26.884   0.884  30.944  1.00 31.37           C  
ATOM   3599  O   THR A 735     -27.084   1.337  29.825  1.00 31.37           O  
ATOM   3600  CB  THR A 735     -24.646  -0.109  31.759  1.00 31.37           C  
ATOM   3601  OG1 THR A 735     -23.374   0.200  32.316  1.00 31.37           O  
ATOM   3602  CG2 THR A 735     -24.338  -0.798  30.418  1.00 31.37           C  
ATOM   3603  H   THR A 735     -25.561   1.238  33.732  1.00  0.00           H  
ATOM   3604  HA  THR A 735     -24.986   1.895  31.000  1.00  0.00           H  
ATOM   3605  HB  THR A 735     -25.132  -0.827  32.420  1.00  0.00           H  
ATOM   3606  HG1 THR A 735     -23.488   0.399  33.236  1.00  0.00           H  
ATOM   3607 HG21 THR A 735     -23.664  -1.644  30.554  1.00  0.00           H  
ATOM   3608 HG22 THR A 735     -25.242  -1.183  29.948  1.00  0.00           H  
ATOM   3609 HG23 THR A 735     -23.870  -0.107  29.717  1.00  0.00           H  
ATOM   3610  N   LEU A 736     -27.847   0.256  31.647  1.00 52.85           N  
ATOM   3611  CA  LEU A 736     -29.126  -0.118  31.118  1.00 52.85           C  
ATOM   3612  C   LEU A 736     -29.944   1.098  30.800  1.00 52.85           C  
ATOM   3613  O   LEU A 736     -30.570   1.173  29.744  1.00 52.85           O  
ATOM   3614  CB  LEU A 736     -29.929  -0.980  32.110  1.00 52.85           C  
ATOM   3615  CG  LEU A 736     -31.315  -1.416  31.600  1.00 52.85           C  
ATOM   3616  CD1 LEU A 736     -31.196  -2.321  30.363  1.00 52.85           C  
ATOM   3617  CD2 LEU A 736     -32.140  -2.063  32.723  1.00 52.85           C  
ATOM   3618  H   LEU A 736     -27.634  -0.046  32.589  1.00  0.00           H  
ATOM   3619  HA  LEU A 736     -28.880  -0.874  30.412  1.00  0.00           H  
ATOM   3620  HB3 LEU A 736     -30.063  -0.437  33.046  1.00  0.00           H  
ATOM   3621  HB2 LEU A 736     -29.348  -1.865  32.375  1.00  0.00           H  
ATOM   3622  HG  LEU A 736     -31.910  -0.554  31.300  1.00  0.00           H  
ATOM   3623 HD11 LEU A 736     -32.160  -2.761  30.105  1.00  0.00           H  
ATOM   3624 HD12 LEU A 736     -30.886  -1.761  29.500  1.00  0.00           H  
ATOM   3625 HD13 LEU A 736     -30.492  -3.138  30.521  1.00  0.00           H  
ATOM   3626 HD21 LEU A 736     -32.914  -2.704  32.326  1.00  0.00           H  
ATOM   3627 HD22 LEU A 736     -31.505  -2.743  33.292  1.00  0.00           H  
ATOM   3628 HD23 LEU A 736     -32.487  -1.322  33.438  1.00  0.00           H  
ATOM   3629  N   CYS A 737     -29.974   2.075  31.723  1.00 45.13           N  
ATOM   3630  CA  CYS A 737     -30.808   3.226  31.531  1.00 45.13           C  
ATOM   3631  C   CYS A 737     -30.342   4.058  30.381  1.00 45.13           C  
ATOM   3632  O   CYS A 737     -31.122   4.419  29.507  1.00 45.13           O  
ATOM   3633  CB  CYS A 737     -30.850   4.140  32.767  1.00 45.13           C  
ATOM   3634  SG  CYS A 737     -31.632   3.335  34.198  1.00 45.13           S  
ATOM   3635  H   CYS A 737     -29.465   1.969  32.595  1.00  0.00           H  
ATOM   3636  HA  CYS A 737     -31.829   2.899  31.344  1.00  0.00           H  
ATOM   3637  HB3 CYS A 737     -31.415   5.050  32.557  1.00  0.00           H  
ATOM   3638  HB2 CYS A 737     -29.845   4.450  33.060  1.00  0.00           H  
ATOM   3639  HG  CYS A 737     -30.736   2.346  34.298  1.00  0.00           H  
ATOM   3640  N   LEU A 738     -29.048   4.405  30.356  1.00155.70           N  
ATOM   3641  CA  LEU A 738     -28.565   5.324  29.371  1.00155.70           C  
ATOM   3642  C   LEU A 738     -28.522   4.755  27.979  1.00155.70           C  
ATOM   3643  O   LEU A 738     -28.994   5.395  27.041  1.00155.70           O  
ATOM   3644  CB  LEU A 738     -27.183   5.855  29.783  1.00155.70           C  
ATOM   3645  CG  LEU A 738     -26.597   6.950  28.886  1.00155.70           C  
ATOM   3646  CD1 LEU A 738     -27.582   8.115  28.692  1.00155.70           C  
ATOM   3647  CD2 LEU A 738     -25.272   7.438  29.492  1.00155.70           C  
ATOM   3648  H   LEU A 738     -28.411   4.076  31.071  1.00  0.00           H  
ATOM   3649  HA  LEU A 738     -29.276   6.149  29.383  1.00  0.00           H  
ATOM   3650  HB3 LEU A 738     -26.520   5.000  29.843  1.00  0.00           H  
ATOM   3651  HB2 LEU A 738     -27.257   6.244  30.800  1.00  0.00           H  
ATOM   3652  HG  LEU A 738     -26.393   6.497  27.923  1.00  0.00           H  
ATOM   3653 HD11 LEU A 738     -27.194   8.847  27.985  1.00  0.00           H  
ATOM   3654 HD12 LEU A 738     -28.591   7.826  28.424  1.00  0.00           H  
ATOM   3655 HD13 LEU A 738     -27.710   8.649  29.634  1.00  0.00           H  
ATOM   3656 HD21 LEU A 738     -25.538   8.328  30.047  1.00  0.00           H  
ATOM   3657 HD22 LEU A 738     -24.970   6.843  30.344  1.00  0.00           H  
ATOM   3658 HD23 LEU A 738     -24.458   7.701  28.939  1.00  0.00           H  
ATOM   3659  N   VAL A 739     -27.920   3.563  27.784  1.00126.56           N  
ATOM   3660  CA  VAL A 739     -27.816   3.060  26.441  1.00126.56           C  
ATOM   3661  C   VAL A 739     -29.096   2.485  25.898  1.00126.56           C  
ATOM   3662  O   VAL A 739     -29.495   2.805  24.782  1.00126.56           O  
ATOM   3663  CB  VAL A 739     -26.717   2.051  26.244  1.00126.56           C  
ATOM   3664  CG1 VAL A 739     -27.059   0.753  26.985  1.00126.56           C  
ATOM   3665  CG2 VAL A 739     -26.510   1.860  24.732  1.00126.56           C  
ATOM   3666  H   VAL A 739     -27.528   3.037  28.554  1.00  0.00           H  
ATOM   3667  HA  VAL A 739     -27.545   3.902  25.798  1.00  0.00           H  
ATOM   3668  HB  VAL A 739     -25.801   2.466  26.667  1.00  0.00           H  
ATOM   3669 HG11 VAL A 739     -26.160   0.292  27.394  1.00  0.00           H  
ATOM   3670 HG12 VAL A 739     -27.755   0.911  27.777  1.00  0.00           H  
ATOM   3671 HG13 VAL A 739     -27.484   0.052  26.270  1.00  0.00           H  
ATOM   3672 HG21 VAL A 739     -25.620   1.256  24.557  1.00  0.00           H  
ATOM   3673 HG22 VAL A 739     -27.330   1.341  24.235  1.00  0.00           H  
ATOM   3674 HG23 VAL A 739     -26.347   2.808  24.217  1.00  0.00           H  
ATOM   3675  N   PHE A 740     -29.742   1.578  26.659  1.00 88.70           N  
ATOM   3676  CA  PHE A 740     -30.901   0.839  26.229  1.00 88.70           C  
ATOM   3677  C   PHE A 740     -32.201   1.595  26.227  1.00 88.70           C  
ATOM   3678  O   PHE A 740     -32.961   1.513  25.265  1.00 88.70           O  
ATOM   3679  CB  PHE A 740     -31.121  -0.419  27.085  1.00 88.70           C  
ATOM   3680  CG  PHE A 740     -29.877  -1.233  26.979  1.00 88.70           C  
ATOM   3681  CD1 PHE A 740     -29.618  -1.993  25.862  1.00 88.70           C  
ATOM   3682  CD2 PHE A 740     -28.968  -1.240  28.010  1.00 88.70           C  
ATOM   3683  CE1 PHE A 740     -28.467  -2.741  25.772  1.00 88.70           C  
ATOM   3684  CE2 PHE A 740     -27.816  -1.986  27.927  1.00 88.70           C  
ATOM   3685  CZ  PHE A 740     -27.562  -2.738  26.806  1.00 88.70           C  
ATOM   3686  H   PHE A 740     -29.370   1.367  27.574  1.00  0.00           H  
ATOM   3687  HA  PHE A 740     -30.718   0.514  25.205  1.00  0.00           H  
ATOM   3688  HB3 PHE A 740     -31.960  -0.983  26.853  1.00  0.00           H  
ATOM   3689  HB2 PHE A 740     -31.343  -0.170  28.107  1.00  0.00           H  
ATOM   3690  HD1 PHE A 740     -30.071  -1.690  24.951  1.00  0.00           H  
ATOM   3691  HD2 PHE A 740     -29.113  -0.426  28.664  1.00  0.00           H  
ATOM   3692  HE1 PHE A 740     -27.935  -3.011  24.951  1.00  0.00           H  
ATOM   3693  HE2 PHE A 740     -27.068  -1.905  28.700  1.00  0.00           H  
ATOM   3694  HZ  PHE A 740     -26.615  -3.236  26.685  1.00  0.00           H  
ATOM   3695  N   VAL A 741     -32.517   2.348  27.300  1.00140.42           N  
ATOM   3696  CA  VAL A 741     -33.855   2.871  27.358  1.00140.42           C  
ATOM   3697  C   VAL A 741     -34.126   3.882  26.287  1.00140.42           C  
ATOM   3698  O   VAL A 741     -35.252   3.908  25.792  1.00140.42           O  
ATOM   3699  CB  VAL A 741     -34.339   3.394  28.698  1.00140.42           C  
ATOM   3700  CG1 VAL A 741     -34.097   2.296  29.745  1.00140.42           C  
ATOM   3701  CG2 VAL A 741     -33.787   4.782  29.040  1.00140.42           C  
ATOM   3702  H   VAL A 741     -31.894   2.441  28.091  1.00  0.00           H  
ATOM   3703  HA  VAL A 741     -34.520   2.028  27.151  1.00  0.00           H  
ATOM   3704  HB  VAL A 741     -35.424   3.499  28.615  1.00  0.00           H  
ATOM   3705 HG11 VAL A 741     -34.416   2.625  30.734  1.00  0.00           H  
ATOM   3706 HG12 VAL A 741     -34.661   1.394  29.506  1.00  0.00           H  
ATOM   3707 HG13 VAL A 741     -33.052   2.009  29.814  1.00  0.00           H  
ATOM   3708 HG21 VAL A 741     -34.666   5.174  29.553  1.00  0.00           H  
ATOM   3709 HG22 VAL A 741     -33.200   4.902  29.938  1.00  0.00           H  
ATOM   3710 HG23 VAL A 741     -33.800   5.598  28.324  1.00  0.00           H  
ATOM   3711  N   PRO A 742     -33.219   4.723  25.866  1.00 72.01           N  
ATOM   3712  CA  PRO A 742     -33.578   5.678  24.862  1.00 72.01           C  
ATOM   3713  C   PRO A 742     -33.973   4.982  23.605  1.00 72.01           C  
ATOM   3714  O   PRO A 742     -34.799   5.517  22.869  1.00 72.01           O  
ATOM   3715  CD  PRO A 742     -32.037   5.127  26.614  1.00 72.01           C  
ATOM   3716  CB  PRO A 742     -32.370   6.600  24.711  1.00 72.01           C  
ATOM   3717  CG  PRO A 742     -31.684   6.528  26.088  1.00 72.01           C  
ATOM   3718  HA  PRO A 742     -34.372   6.303  25.265  1.00  0.00           H  
ATOM   3719  HD2 PRO A 742     -31.243   4.446  26.314  1.00  0.00           H  
ATOM   3720  HD3 PRO A 742     -31.994   5.188  27.658  1.00  0.00           H  
ATOM   3721  HB3 PRO A 742     -32.646   7.618  24.435  1.00  0.00           H  
ATOM   3722  HB2 PRO A 742     -31.682   6.226  23.950  1.00  0.00           H  
ATOM   3723  HG2 PRO A 742     -30.625   6.728  26.010  1.00  0.00           H  
ATOM   3724  HG3 PRO A 742     -32.116   7.283  26.746  1.00  0.00           H  
ATOM   3725  N   LYS A 743     -33.358   3.822  23.307  1.00124.69           N  
ATOM   3726  CA  LYS A 743     -33.713   3.095  22.127  1.00124.69           C  
ATOM   3727  C   LYS A 743     -35.058   2.461  22.305  1.00124.69           C  
ATOM   3728  O   LYS A 743     -35.832   2.360  21.357  1.00124.69           O  
ATOM   3729  CB  LYS A 743     -32.684   2.024  21.708  1.00124.69           C  
ATOM   3730  CG  LYS A 743     -32.549   0.828  22.649  1.00124.69           C  
ATOM   3731  CD  LYS A 743     -31.703  -0.307  22.067  1.00124.69           C  
ATOM   3732  CE  LYS A 743     -30.217   0.041  21.950  1.00124.69           C  
ATOM   3733  NZ  LYS A 743     -29.467  -1.102  21.382  1.00124.69           N1+
ATOM   3734  H   LYS A 743     -32.667   3.433  23.934  1.00  0.00           H  
ATOM   3735  HA  LYS A 743     -33.725   3.875  21.376  1.00  0.00           H  
ATOM   3736  HB3 LYS A 743     -31.719   2.532  21.682  1.00  0.00           H  
ATOM   3737  HB2 LYS A 743     -32.759   1.661  20.704  1.00  0.00           H  
ATOM   3738  HG3 LYS A 743     -33.492   0.425  23.002  1.00  0.00           H  
ATOM   3739  HG2 LYS A 743     -31.892   1.183  23.421  1.00  0.00           H  
ATOM   3740  HD3 LYS A 743     -32.003  -0.345  21.019  1.00  0.00           H  
ATOM   3741  HD2 LYS A 743     -32.072  -1.284  22.264  1.00  0.00           H  
ATOM   3742  HE3 LYS A 743     -29.794   0.269  22.929  1.00  0.00           H  
ATOM   3743  HE2 LYS A 743     -30.062   0.916  21.318  1.00  0.00           H  
ATOM   3744  HZ1 LYS A 743     -29.493  -1.888  22.018  1.00  0.00           H  
ATOM   3745  HZ2 LYS A 743     -29.872  -1.370  20.497  1.00  0.00           H  
ATOM   3746  HZ3 LYS A 743     -28.505  -0.831  21.241  1.00  0.00           H  
ATOM   3747  N   LEU A 744     -35.365   1.986  23.527  1.00142.12           N  
ATOM   3748  CA  LEU A 744     -36.627   1.351  23.783  1.00142.12           C  
ATOM   3749  C   LEU A 744     -37.728   2.351  23.648  1.00142.12           C  
ATOM   3750  O   LEU A 744     -38.782   2.052  23.089  1.00142.12           O  
ATOM   3751  CB  LEU A 744     -36.750   0.773  25.203  1.00142.12           C  
ATOM   3752  CG  LEU A 744     -35.823  -0.418  25.491  1.00142.12           C  
ATOM   3753  CD1 LEU A 744     -36.048  -0.954  26.915  1.00142.12           C  
ATOM   3754  CD2 LEU A 744     -35.961  -1.506  24.413  1.00142.12           C  
ATOM   3755  H   LEU A 744     -34.695   2.066  24.280  1.00  0.00           H  
ATOM   3756  HA  LEU A 744     -36.798   0.571  23.039  1.00  0.00           H  
ATOM   3757  HB3 LEU A 744     -37.779   0.442  25.364  1.00  0.00           H  
ATOM   3758  HB2 LEU A 744     -36.571   1.550  25.947  1.00  0.00           H  
ATOM   3759  HG  LEU A 744     -34.820  -0.021  25.445  1.00  0.00           H  
ATOM   3760 HD11 LEU A 744     -35.855  -1.991  27.094  1.00  0.00           H  
ATOM   3761 HD12 LEU A 744     -35.503  -0.361  27.651  1.00  0.00           H  
ATOM   3762 HD13 LEU A 744     -37.101  -0.853  27.178  1.00  0.00           H  
ATOM   3763 HD21 LEU A 744     -35.691  -2.504  24.743  1.00  0.00           H  
ATOM   3764 HD22 LEU A 744     -37.001  -1.584  24.098  1.00  0.00           H  
ATOM   3765 HD23 LEU A 744     -35.375  -1.271  23.524  1.00  0.00           H  
ATOM   3766  N   ILE A 745     -37.511   3.576  24.161  1.00 86.31           N  
ATOM   3767  CA  ILE A 745     -38.567   4.545  24.153  1.00 86.31           C  
ATOM   3768  C   ILE A 745     -38.950   4.858  22.743  1.00 86.31           C  
ATOM   3769  O   ILE A 745     -40.130   4.841  22.401  1.00 86.31           O  
ATOM   3770  CB  ILE A 745     -38.192   5.829  24.840  1.00 86.31           C  
ATOM   3771  CG1 ILE A 745     -37.023   6.524  24.124  1.00 86.31           C  
ATOM   3772  CG2 ILE A 745     -37.907   5.503  26.316  1.00 86.31           C  
ATOM   3773  CD1 ILE A 745     -36.789   7.960  24.592  1.00 86.31           C  
ATOM   3774  H   ILE A 745     -36.636   3.793  24.624  1.00  0.00           H  
ATOM   3775  HA  ILE A 745     -39.413   4.142  24.672  1.00  0.00           H  
ATOM   3776  HB  ILE A 745     -39.060   6.491  24.805  1.00  0.00           H  
ATOM   3777 HG13 ILE A 745     -36.983   6.700  23.065  1.00  0.00           H  
ATOM   3778 HG12 ILE A 745     -36.213   5.943  24.490  1.00  0.00           H  
ATOM   3779 HG21 ILE A 745     -36.852   5.551  26.571  1.00  0.00           H  
ATOM   3780 HG22 ILE A 745     -38.385   6.249  26.951  1.00  0.00           H  
ATOM   3781 HG23 ILE A 745     -38.282   4.530  26.634  1.00  0.00           H  
ATOM   3782 HD11 ILE A 745     -35.876   8.367  24.155  1.00  0.00           H  
ATOM   3783 HD12 ILE A 745     -37.616   8.608  24.301  1.00  0.00           H  
ATOM   3784 HD13 ILE A 745     -36.685   8.016  25.676  1.00  0.00           H  
ATOM   3785  N   THR A 746     -37.963   5.110  21.868  1.00 96.79           N  
ATOM   3786  CA  THR A 746     -38.283   5.473  20.520  1.00 96.79           C  
ATOM   3787  C   THR A 746     -38.991   4.333  19.859  1.00 96.79           C  
ATOM   3788  O   THR A 746     -39.939   4.535  19.101  1.00 96.79           O  
ATOM   3789  CB  THR A 746     -37.074   5.819  19.699  1.00 96.79           C  
ATOM   3790  OG1 THR A 746     -37.472   6.336  18.438  1.00 96.79           O  
ATOM   3791  CG2 THR A 746     -36.209   4.563  19.514  1.00 96.79           C  
ATOM   3792  H   THR A 746     -36.996   5.095  22.164  1.00  0.00           H  
ATOM   3793  HA  THR A 746     -38.934   6.348  20.541  1.00  0.00           H  
ATOM   3794  HB  THR A 746     -36.494   6.594  20.203  1.00  0.00           H  
ATOM   3795  HG1 THR A 746     -38.008   5.692  17.999  1.00  0.00           H  
ATOM   3796 HG21 THR A 746     -35.362   4.876  18.903  1.00  0.00           H  
ATOM   3797 HG22 THR A 746     -35.787   4.363  20.476  1.00  0.00           H  
ATOM   3798 HG23 THR A 746     -36.652   3.759  18.948  1.00  0.00           H  
ATOM   3799  N   LEU A 747     -38.544   3.094  20.128  1.00110.35           N  
ATOM   3800  CA  LEU A 747     -39.117   1.953  19.481  1.00110.35           C  
ATOM   3801  C   LEU A 747     -40.553   1.815  19.882  1.00110.35           C  
ATOM   3802  O   LEU A 747     -41.399   1.548  19.032  1.00110.35           O  
ATOM   3803  CB  LEU A 747     -38.365   0.656  19.858  1.00110.35           C  
ATOM   3804  CG  LEU A 747     -38.707  -0.625  19.056  1.00110.35           C  
ATOM   3805  CD1 LEU A 747     -37.860  -1.803  19.563  1.00110.35           C  
ATOM   3806  CD2 LEU A 747     -40.206  -0.976  19.051  1.00110.35           C  
ATOM   3807  H   LEU A 747     -37.762   2.959  20.755  1.00  0.00           H  
ATOM   3808  HA  LEU A 747     -39.052   2.093  18.400  1.00  0.00           H  
ATOM   3809  HB3 LEU A 747     -38.487   0.454  20.923  1.00  0.00           H  
ATOM   3810  HB2 LEU A 747     -37.299   0.844  19.724  1.00  0.00           H  
ATOM   3811  HG  LEU A 747     -38.415  -0.443  18.020  1.00  0.00           H  
ATOM   3812 HD11 LEU A 747     -38.393  -2.555  20.129  1.00  0.00           H  
ATOM   3813 HD12 LEU A 747     -37.205  -2.192  18.789  1.00  0.00           H  
ATOM   3814 HD13 LEU A 747     -37.139  -1.436  20.294  1.00  0.00           H  
ATOM   3815 HD21 LEU A 747     -40.513  -1.798  18.476  1.00  0.00           H  
ATOM   3816 HD22 LEU A 747     -40.710  -0.973  20.018  1.00  0.00           H  
ATOM   3817 HD23 LEU A 747     -40.677  -0.354  18.311  1.00  0.00           H  
ATOM   3818  N   ARG A 748     -40.852   1.903  21.195  1.00119.95           N  
ATOM   3819  CA  ARG A 748     -42.208   1.768  21.651  1.00119.95           C  
ATOM   3820  C   ARG A 748     -43.054   2.973  21.368  1.00119.95           C  
ATOM   3821  O   ARG A 748     -44.122   2.860  20.767  1.00119.95           O  
ATOM   3822  CB  ARG A 748     -42.294   1.504  23.164  1.00119.95           C  
ATOM   3823  CG  ARG A 748     -41.669   2.610  24.017  1.00119.95           C  
ATOM   3824  CD  ARG A 748     -41.742   2.339  25.521  1.00119.95           C  
ATOM   3825  NE  ARG A 748     -41.100   3.490  26.217  1.00119.95           N  
ATOM   3826  CZ  ARG A 748     -41.279   3.662  27.559  1.00119.95           C  
ATOM   3827  NH1 ARG A 748     -42.058   2.789  28.262  1.00119.95           N  
ATOM   3828  NH2 ARG A 748     -40.681   4.709  28.199  1.00119.95           N1+
ATOM   3829  H   ARG A 748     -40.117   2.075  21.871  1.00  0.00           H  
ATOM   3830  HA  ARG A 748     -42.663   0.908  21.155  1.00  0.00           H  
ATOM   3831  HB3 ARG A 748     -41.781   0.565  23.378  1.00  0.00           H  
ATOM   3832  HB2 ARG A 748     -43.332   1.348  23.463  1.00  0.00           H  
ATOM   3833  HG3 ARG A 748     -42.274   3.508  23.991  1.00  0.00           H  
ATOM   3834  HG2 ARG A 748     -40.711   2.897  23.689  1.00  0.00           H  
ATOM   3835  HD3 ARG A 748     -41.212   1.421  25.776  1.00  0.00           H  
ATOM   3836  HD2 ARG A 748     -42.783   2.228  25.826  1.00  0.00           H  
ATOM   3837  HE  ARG A 748     -40.523   4.122  25.683  1.00  0.00           H  
ATOM   3838 HH12 ARG A 748     -42.199   2.910  29.254  1.00  0.00           H  
ATOM   3839 HH11 ARG A 748     -42.502   2.015  27.791  1.00  0.00           H  
ATOM   3840 HH22 ARG A 748     -40.804   4.839  29.193  1.00  0.00           H  
ATOM   3841 HH21 ARG A 748     -40.116   5.368  27.683  1.00  0.00           H  
ATOM   3842  N   THR A 749     -42.590   4.164  21.803  1.00113.59           N  
ATOM   3843  CA  THR A 749     -43.405   5.343  21.711  1.00113.59           C  
ATOM   3844  C   THR A 749     -43.582   5.806  20.303  1.00113.59           C  
ATOM   3845  O   THR A 749     -44.707   6.068  19.879  1.00113.59           O  
ATOM   3846  CB  THR A 749     -42.906   6.501  22.539  1.00113.59           C  
ATOM   3847  OG1 THR A 749     -43.907   7.506  22.607  1.00113.59           O  
ATOM   3848  CG2 THR A 749     -41.622   7.088  21.929  1.00113.59           C  
ATOM   3849  H   THR A 749     -41.667   4.240  22.215  1.00  0.00           H  
ATOM   3850  HA  THR A 749     -44.391   5.079  22.104  1.00  0.00           H  
ATOM   3851  HB  THR A 749     -42.711   6.160  23.557  1.00  0.00           H  
ATOM   3852  HG1 THR A 749     -44.112   7.792  21.728  1.00  0.00           H  
ATOM   3853 HG21 THR A 749     -40.913   7.196  22.750  1.00  0.00           H  
ATOM   3854 HG22 THR A 749     -41.048   6.588  21.166  1.00  0.00           H  
ATOM   3855 HG23 THR A 749     -41.779   8.118  21.675  1.00  0.00           H  
ATOM   3856  N   ASN A 750     -42.490   5.911  19.521  1.00 59.88           N  
ATOM   3857  CA  ASN A 750     -42.692   6.457  18.214  1.00 59.88           C  
ATOM   3858  C   ASN A 750     -42.094   5.553  17.193  1.00 59.88           C  
ATOM   3859  O   ASN A 750     -40.894   5.597  16.928  1.00 59.88           O  
ATOM   3860  CB  ASN A 750     -42.025   7.831  18.037  1.00 59.88           C  
ATOM   3861  CG  ASN A 750     -42.695   8.801  19.000  1.00 59.88           C  
ATOM   3862  OD1 ASN A 750     -43.918   8.923  19.030  1.00 59.88           O  
ATOM   3863  ND2 ASN A 750     -41.870   9.504  19.822  1.00 59.88           N  
ATOM   3864  H   ASN A 750     -41.568   5.631  19.826  1.00  0.00           H  
ATOM   3865  HA  ASN A 750     -43.727   6.611  17.900  1.00  0.00           H  
ATOM   3866  HB3 ASN A 750     -42.148   8.209  17.020  1.00  0.00           H  
ATOM   3867  HB2 ASN A 750     -40.954   7.789  18.246  1.00  0.00           H  
ATOM   3868 HD22 ASN A 750     -42.266  10.163  20.477  1.00  0.00           H  
ATOM   3869 HD21 ASN A 750     -40.870   9.378  19.766  1.00  0.00           H  
ATOM   3870  N   PRO A 751     -42.911   4.728  16.610  1.00 64.18           N  
ATOM   3871  CA  PRO A 751     -42.421   3.887  15.557  1.00 64.18           C  
ATOM   3872  C   PRO A 751     -42.150   4.705  14.338  1.00 64.18           C  
ATOM   3873  O   PRO A 751     -41.366   4.279  13.491  1.00 64.18           O  
ATOM   3874  CD  PRO A 751     -43.977   4.089  17.364  1.00 64.18           C  
ATOM   3875  CB  PRO A 751     -43.479   2.804  15.362  1.00 64.18           C  
ATOM   3876  CG  PRO A 751     -44.132   2.687  16.751  1.00 64.18           C  
ATOM   3877  HA  PRO A 751     -41.497   3.394  15.871  1.00  0.00           H  
ATOM   3878  HD2 PRO A 751     -44.901   4.661  17.264  1.00  0.00           H  
ATOM   3879  HD3 PRO A 751     -43.758   3.945  18.417  1.00  0.00           H  
ATOM   3880  HB3 PRO A 751     -43.057   1.860  15.017  1.00  0.00           H  
ATOM   3881  HB2 PRO A 751     -44.231   3.120  14.636  1.00  0.00           H  
ATOM   3882  HG2 PRO A 751     -45.170   2.356  16.707  1.00  0.00           H  
ATOM   3883  HG3 PRO A 751     -43.577   1.963  17.350  1.00  0.00           H  
ATOM   3884  N   ASP A 752     -42.807   5.872  14.221  1.00 24.48           N  
ATOM   3885  CA  ASP A 752     -42.648   6.718  13.077  1.00 24.48           C  
ATOM   3886  C   ASP A 752     -41.246   7.226  13.064  1.00 24.48           C  
ATOM   3887  O   ASP A 752     -40.613   7.321  12.013  1.00 24.48           O  
ATOM   3888  CB  ASP A 752     -43.577   7.942  13.117  1.00 24.48           C  
ATOM   3889  CG  ASP A 752     -45.009   7.447  12.973  1.00 24.48           C  
ATOM   3890  OD1 ASP A 752     -45.188   6.235  12.675  1.00 24.48           O  
ATOM   3891  OD2 ASP A 752     -45.943   8.272  13.156  1.00 24.48           O1-
ATOM   3892  H   ASP A 752     -43.484   6.137  14.921  1.00  0.00           H  
ATOM   3893  HA  ASP A 752     -42.790   6.144  12.157  1.00  0.00           H  
ATOM   3894  HB3 ASP A 752     -43.367   8.629  12.296  1.00  0.00           H  
ATOM   3895  HB2 ASP A 752     -43.476   8.498  14.050  1.00  0.00           H  
ATOM   3896  N   ALA A 753     -40.723   7.553  14.257  1.00 24.40           N  
ATOM   3897  CA  ALA A 753     -39.420   8.132  14.376  1.00 24.40           C  
ATOM   3898  C   ALA A 753     -38.389   7.180  13.864  1.00 24.40           C  
ATOM   3899  O   ALA A 753     -37.464   7.588  13.164  1.00 24.40           O  
ATOM   3900  CB  ALA A 753     -39.052   8.468  15.832  1.00 24.40           C  
ATOM   3901  H   ALA A 753     -41.274   7.421  15.092  1.00  0.00           H  
ATOM   3902  HA  ALA A 753     -39.386   9.049  13.784  1.00  0.00           H  
ATOM   3903  HB1 ALA A 753     -38.055   8.906  15.904  1.00  0.00           H  
ATOM   3904  HB2 ALA A 753     -39.753   9.191  16.249  1.00  0.00           H  
ATOM   3905  HB3 ALA A 753     -39.075   7.586  16.472  1.00  0.00           H  
ATOM   3906  N   ALA A 754     -38.514   5.877  14.177  1.00 49.83           N  
ATOM   3907  CA  ALA A 754     -37.451   5.009  13.764  1.00 49.83           C  
ATOM   3908  C   ALA A 754     -37.788   4.359  12.463  1.00 49.83           C  
ATOM   3909  O   ALA A 754     -38.693   3.531  12.374  1.00 49.83           O  
ATOM   3910  CB  ALA A 754     -37.154   3.885  14.771  1.00 49.83           C  
ATOM   3911  H   ALA A 754     -39.296   5.524  14.711  1.00  0.00           H  
ATOM   3912  HA  ALA A 754     -36.491   5.521  13.667  1.00  0.00           H  
ATOM   3913  HB1 ALA A 754     -36.383   3.204  14.404  1.00  0.00           H  
ATOM   3914  HB2 ALA A 754     -36.797   4.300  15.714  1.00  0.00           H  
ATOM   3915  HB3 ALA A 754     -38.044   3.295  14.996  1.00  0.00           H  
ATOM   3916  N   THR A 755     -37.010   4.686  11.415  1.00 74.70           N  
ATOM   3917  CA  THR A 755     -37.265   4.116  10.128  1.00 74.70           C  
ATOM   3918  C   THR A 755     -37.008   2.620  10.236  1.00 74.70           C  
ATOM   3919  O   THR A 755     -37.234   1.909   9.220  1.00 74.70           O  
ATOM   3920  CB  THR A 755     -36.367   4.653   9.053  1.00 74.70           C  
ATOM   3921  OG1 THR A 755     -35.013   4.336   9.341  1.00 74.70           O  
ATOM   3922  CG2 THR A 755     -36.550   6.178   8.973  1.00 74.70           C  
ATOM   3923  OXT THR A 755     -36.583   2.166  11.332  1.00 74.70           O1-
ATOM   3924  H   THR A 755     -36.277   5.371  11.519  1.00  0.00           H  
ATOM   3925  HA  THR A 755     -38.308   4.279   9.849  1.00  0.00           H  
ATOM   3926  HB  THR A 755     -36.623   4.219   8.085  1.00  0.00           H  
ATOM   3927  HG1 THR A 755     -34.817   4.624  10.219  1.00  0.00           H  
ATOM   3928 HG21 THR A 755     -35.961   6.591   8.154  1.00  0.00           H  
ATOM   3929 HG22 THR A 755     -37.592   6.441   8.787  1.00  0.00           H  
ATOM   3930 HG23 THR A 755     -36.234   6.688   9.884  1.00  0.00           H  
CONECT 1097 2236
CONECT 2202 2212
CONECT 2236 1097
CONECT 2496 2509
CONECT 2509 2496
CONECT 2212 2202
ENDMDL
END   
