# Supplementary material for: Ligand-guided homology modelling of the GABAB2 subunit of the GABAB receptor
Source: PLoS One. 2017 Mar 21;12(3):e0173889. doi: 10.1371/journal.pone.0173889 (PMC5360267; doi:10.1371/journal.pone.0173889)
Supplement: S3 Model — Cluster 2 based model 1. Template 4oo9. (PDB) [file pone.0173889.s006.pdb]

REMARK   4      COMPLIES WITH FORMAT V. 3.0, 1-DEC-2006
REMARK 888
REMARK 888 WRITTEN BY MAESTRO (A PRODUCT OF SCHRODINGER, LLC)
TITLE     c2_m1_4oo9
HELIX    1   1 SER A  483  LYS A  505  1
HELIX    2   2 LYS A  510  LYS A  513  1
HELIX    3   3 MET A  519  LEU A  536  1
HELIX    4   4 GLU A  550  LYS A  586  1
HELIX    5   5 ASP A  594  VAL A  618  1
HELIX    6   6 THR A  654  ARG A  679  1
HELIX    7   7 ASP A  688  VAL A  709  1
HELIX    8   8 GLN A  720  THR A  749  1
TURN     1   1 LYS A 476  TYR A 482
TURN     2   2 ASN A 506  GLN A 509
TURN     3   3 MET A 514  TYR A 518
TURN     4   4 PHE A 537  PHE A 549
TURN     5   5 MET A 587  LYS A 593
TURN     6   6 ASP A 619  MET A 653
TURN     7   7 ASN A 680  ASN A 687
TURN     8   8 SER A 710  VAL A 719
TURN     9   9 ASN A 750  THR A 755
SEQRES   1 A  269  LYS ILE SER LEU PRO LEU TYR SER ILE LEU SER ALA LEU
SEQRES   2 A  269  THR ILE LEU GLY MET ILE MET ALA SER ALA PHE LEU PHE
SEQRES   3 A  269  PHE ASN ILE LYS ASN ARG ASN GLN LYS LEU ILE LYS MET
SEQRES   4 A  269  SER SER PRO TYR MET ASN ASN LEU ILE ILE LEU GLY GLY
SEQRES   5 A  269  MET LEU SER TYR ALA SER ILE PHE LEU PHE PHE GLU THR
SEQRES   6 A  269  LEU CYS THR VAL ARG THR TRP ILE LEU THR VAL GLY TYR
SEQRES   7 A  269  THR THR ALA PHE GLY ALA MET PHE ALA LYS THR TRP ARG
SEQRES   8 A  269  VAL HIS ALA ILE PHE LYS ASN VAL LYS MET LYS LYS LYS
SEQRES   9 A  269  ILE ILE LYS ASP GLN LYS LEU LEU VAL ILE VAL GLY GLY
SEQRES  10 A  269  MET LEU LEU ILE ASP LEU CYS ILE LEU ILE CYS TRP GLN
SEQRES  11 A  269  ALA VAL ASP PRO LEU ARG ARG THR VAL GLU LYS TYR SER
SEQRES  12 A  269  MET GLU PRO ASP PRO ALA GLY ARG ASP ILE SER ILE ARG
SEQRES  13 A  269  PRO LEU LEU GLU HIS CYS GLU ASN THR HIS MET THR ILE
SEQRES  14 A  269  TRP LEU GLY ILE VAL TYR ALA TYR LYS GLY LEU LEU MET
SEQRES  15 A  269  LEU PHE GLY CYS PHE LEU ALA TRP GLU THR ARG ASN VAL
SEQRES  16 A  269  SER ILE PRO ALA LEU ASN ASP SER LYS TYR ILE GLY MET
SEQRES  17 A  269  SER VAL TYR ASN VAL GLY ILE MET CYS ILE ILE GLY ALA
SEQRES  18 A  269  ALA VAL SER PHE LEU THR ARG ASP GLN PRO ASN VAL GLN
SEQRES  19 A  269  PHE CYS ILE VAL ALA LEU VAL ILE ILE PHE CYS SER THR
SEQRES  20 A  269  ILE THR LEU CYS LEU VAL PHE VAL PRO LYS LEU ILE THR
SEQRES  21 A  269  LEU ARG THR ASN PRO ASP ALA ALA THR
SSBOND   1 CYS A  553    CYS A  648                          1555   1555  2.03
MODEL        1
ATOM      1  N   LYS A 476     -39.546   0.690  58.238  1.00 66.26           N1+
ATOM      2  CA  LYS A 476     -40.145   0.317  59.539  1.00 66.26           C  
ATOM      3  C   LYS A 476     -39.146   0.510  60.628  1.00 66.26           C  
ATOM      4  O   LYS A 476     -38.329   1.428  60.583  1.00 66.26           O  
ATOM      5  CB  LYS A 476     -40.568  -1.162  59.528  1.00 66.26           C  
ATOM      6  CG  LYS A 476     -41.640  -1.482  58.486  1.00 66.26           C  
ATOM      7  CD  LYS A 476     -42.945  -0.706  58.679  1.00 66.26           C  
ATOM      8  CE  LYS A 476     -44.010  -1.035  57.631  1.00 66.26           C  
ATOM      9  NZ  LYS A 476     -45.236  -0.245  57.888  1.00 66.26           N1+
ATOM     10  H1  LYS A 476     -39.244   1.653  58.284  1.00  0.00           H  
ATOM     11  H2  LYS A 476     -38.740   0.106  58.063  1.00  0.00           H  
ATOM     12  H3  LYS A 476     -40.221   0.577  57.496  1.00  0.00           H  
ATOM     13  HA  LYS A 476     -40.984   0.978  59.752  1.00  0.00           H  
ATOM     14  HB3 LYS A 476     -41.009  -1.470  60.477  1.00  0.00           H  
ATOM     15  HB2 LYS A 476     -39.705  -1.809  59.355  1.00  0.00           H  
ATOM     16  HG3 LYS A 476     -41.856  -2.550  58.527  1.00  0.00           H  
ATOM     17  HG2 LYS A 476     -41.252  -1.301  57.483  1.00  0.00           H  
ATOM     18  HD3 LYS A 476     -42.756   0.365  58.632  1.00  0.00           H  
ATOM     19  HD2 LYS A 476     -43.339  -0.908  59.676  1.00  0.00           H  
ATOM     20  HE3 LYS A 476     -44.259  -2.097  57.658  1.00  0.00           H  
ATOM     21  HE2 LYS A 476     -43.646  -0.811  56.628  1.00  0.00           H  
ATOM     22  HZ1 LYS A 476     -45.024   0.741  57.839  1.00  0.00           H  
ATOM     23  HZ2 LYS A 476     -45.934  -0.471  57.192  1.00  0.00           H  
ATOM     24  HZ3 LYS A 476     -45.597  -0.466  58.805  1.00  0.00           H  
ATOM     25  N   ILE A 477     -39.206  -0.351  61.659  1.00 30.64           N  
ATOM     26  CA  ILE A 477     -38.268  -0.249  62.735  1.00 30.64           C  
ATOM     27  C   ILE A 477     -36.923  -0.545  62.165  1.00 30.64           C  
ATOM     28  O   ILE A 477     -35.948   0.150  62.444  1.00 30.64           O  
ATOM     29  CB  ILE A 477     -38.520  -1.245  63.829  1.00 30.64           C  
ATOM     30  CG1 ILE A 477     -39.893  -0.998  64.474  1.00 30.64           C  
ATOM     31  CG2 ILE A 477     -37.348  -1.166  64.821  1.00 30.64           C  
ATOM     32  CD1 ILE A 477     -40.346  -2.130  65.396  1.00 30.64           C  
ATOM     33  H   ILE A 477     -39.901  -1.082  61.685  1.00  0.00           H  
ATOM     34  HA  ILE A 477     -38.280   0.764  63.144  1.00  0.00           H  
ATOM     35  HB  ILE A 477     -38.540  -2.254  63.410  1.00  0.00           H  
ATOM     36 HG13 ILE A 477     -40.662  -0.884  63.710  1.00  0.00           H  
ATOM     37 HG12 ILE A 477     -39.879  -0.057  65.027  1.00  0.00           H  
ATOM     38 HG21 ILE A 477     -37.583  -1.699  65.741  1.00  0.00           H  
ATOM     39 HG22 ILE A 477     -36.430  -1.635  64.462  1.00  0.00           H  
ATOM     40 HG23 ILE A 477     -37.123  -0.138  65.110  1.00  0.00           H  
ATOM     41 HD11 ILE A 477     -41.353  -1.941  65.768  1.00  0.00           H  
ATOM     42 HD12 ILE A 477     -40.365  -3.085  64.870  1.00  0.00           H  
ATOM     43 HD13 ILE A 477     -39.697  -2.237  66.265  1.00  0.00           H  
ATOM     44  N   SER A 478     -36.854  -1.593  61.326  1.00127.70           N  
ATOM     45  CA  SER A 478     -35.613  -1.984  60.734  1.00127.70           C  
ATOM     46  C   SER A 478     -35.305  -1.012  59.645  1.00127.70           C  
ATOM     47  O   SER A 478     -36.125  -0.162  59.305  1.00127.70           O  
ATOM     48  CB  SER A 478     -35.648  -3.391  60.111  1.00127.70           C  
ATOM     49  OG  SER A 478     -34.385  -3.711  59.545  1.00127.70           O  
ATOM     50  H   SER A 478     -37.684  -2.125  61.115  1.00  0.00           H  
ATOM     51  HA  SER A 478     -34.817  -1.954  61.482  1.00  0.00           H  
ATOM     52  HB3 SER A 478     -36.416  -3.463  59.338  1.00  0.00           H  
ATOM     53  HB2 SER A 478     -35.888  -4.136  60.871  1.00  0.00           H  
ATOM     54  HG  SER A 478     -34.437  -4.571  59.154  1.00  0.00           H  
ATOM     55  N   LEU A 479     -34.079  -1.101  59.097  1.00100.72           N  
ATOM     56  CA  LEU A 479     -33.658  -0.225  58.043  1.00100.72           C  
ATOM     57  C   LEU A 479     -34.280  -0.675  56.758  1.00100.72           C  
ATOM     58  O   LEU A 479     -34.568  -1.851  56.539  1.00100.72           O  
ATOM     59  CB  LEU A 479     -32.133  -0.196  57.841  1.00100.72           C  
ATOM     60  CG  LEU A 479     -31.366   0.391  59.040  1.00100.72           C  
ATOM     61  CD1 LEU A 479     -31.693   1.879  59.236  1.00100.72           C  
ATOM     62  CD2 LEU A 479     -31.590  -0.443  60.310  1.00100.72           C  
ATOM     63  H   LEU A 479     -33.465  -1.850  59.384  1.00  0.00           H  
ATOM     64  HA  LEU A 479     -33.921   0.754  58.419  1.00  0.00           H  
ATOM     65  HB3 LEU A 479     -31.880   0.390  56.955  1.00  0.00           H  
ATOM     66  HB2 LEU A 479     -31.768  -1.205  57.637  1.00  0.00           H  
ATOM     67  HG  LEU A 479     -30.306   0.321  58.788  1.00  0.00           H  
ATOM     68 HD11 LEU A 479     -30.990   2.331  59.937  1.00  0.00           H  
ATOM     69 HD12 LEU A 479     -31.616   2.433  58.299  1.00  0.00           H  
ATOM     70 HD13 LEU A 479     -32.689   2.041  59.646  1.00  0.00           H  
ATOM     71 HD21 LEU A 479     -30.793  -0.240  61.026  1.00  0.00           H  
ATOM     72 HD22 LEU A 479     -32.516  -0.190  60.826  1.00  0.00           H  
ATOM     73 HD23 LEU A 479     -31.567  -1.515  60.111  1.00  0.00           H  
ATOM     74  N   PRO A 480     -34.513   0.299  55.923  1.00141.05           N  
ATOM     75  CA  PRO A 480     -35.102   0.072  54.629  1.00141.05           C  
ATOM     76  C   PRO A 480     -34.180  -0.635  53.690  1.00141.05           C  
ATOM     77  O   PRO A 480     -34.648  -1.118  52.661  1.00141.05           O  
ATOM     78  CD  PRO A 480     -34.833   1.620  56.440  1.00141.05           C  
ATOM     79  CB  PRO A 480     -35.542   1.444  54.125  1.00141.05           C  
ATOM     80  CG  PRO A 480     -35.792   2.245  55.415  1.00141.05           C  
ATOM     81  HA  PRO A 480     -35.996  -0.543  54.758  1.00  0.00           H  
ATOM     82  HD2 PRO A 480     -33.925   2.218  56.538  1.00  0.00           H  
ATOM     83  HD3 PRO A 480     -35.390   1.638  57.378  1.00  0.00           H  
ATOM     84  HB3 PRO A 480     -36.423   1.394  53.485  1.00  0.00           H  
ATOM     85  HB2 PRO A 480     -34.744   1.922  53.555  1.00  0.00           H  
ATOM     86  HG2 PRO A 480     -35.636   3.317  55.287  1.00  0.00           H  
ATOM     87  HG3 PRO A 480     -36.823   2.094  55.736  1.00  0.00           H  
ATOM     88  N   LEU A 481     -32.876  -0.704  54.008  1.00236.95           N  
ATOM     89  CA  LEU A 481     -31.938  -1.334  53.125  1.00236.95           C  
ATOM     90  C   LEU A 481     -32.306  -2.780  53.072  1.00236.95           C  
ATOM     91  O   LEU A 481     -33.207  -3.215  53.751  1.00236.95           O  
ATOM     92  CB  LEU A 481     -30.481  -1.228  53.603  1.00236.95           C  
ATOM     93  CG  LEU A 481     -29.973   0.225  53.687  1.00236.95           C  
ATOM     94  CD1 LEU A 481     -28.513   0.282  54.167  1.00236.95           C  
ATOM     95  CD2 LEU A 481     -30.197   0.973  52.363  1.00236.95           C  
ATOM     96  H   LEU A 481     -32.540  -0.300  54.869  1.00  0.00           H  
ATOM     97  HA  LEU A 481     -31.984  -0.882  52.156  1.00  0.00           H  
ATOM     98  HB3 LEU A 481     -29.823  -1.778  52.928  1.00  0.00           H  
ATOM     99  HB2 LEU A 481     -30.374  -1.701  54.582  1.00  0.00           H  
ATOM    100  HG  LEU A 481     -30.562   0.743  54.446  1.00  0.00           H  
ATOM    101 HD11 LEU A 481     -28.176   1.313  54.283  1.00  0.00           H  
ATOM    102 HD12 LEU A 481     -28.395  -0.213  55.131  1.00  0.00           H  
ATOM    103 HD13 LEU A 481     -27.845  -0.208  53.458  1.00  0.00           H  
ATOM    104 HD21 LEU A 481     -29.690   1.939  52.376  1.00  0.00           H  
ATOM    105 HD22 LEU A 481     -29.805   0.412  51.513  1.00  0.00           H  
ATOM    106 HD23 LEU A 481     -31.250   1.186  52.180  1.00  0.00           H  
ATOM    107  N   TYR A 482     -31.708  -3.572  52.188  1.00237.59           N  
ATOM    108  CA  TYR A 482     -31.967  -4.990  52.123  1.00237.59           C  
ATOM    109  C   TYR A 482     -33.303  -5.280  51.485  1.00237.59           C  
ATOM    110  O   TYR A 482     -33.379  -6.082  50.558  1.00237.59           O  
ATOM    111  CB  TYR A 482     -31.951  -5.665  53.506  1.00237.59           C  
ATOM    112  CG  TYR A 482     -32.238  -7.112  53.298  1.00237.59           C  
ATOM    113  CD1 TYR A 482     -31.236  -7.981  52.929  1.00237.59           C  
ATOM    114  CD2 TYR A 482     -33.511  -7.602  53.475  1.00237.59           C  
ATOM    115  CE1 TYR A 482     -31.501  -9.316  52.739  1.00237.59           C  
ATOM    116  CE2 TYR A 482     -33.783  -8.936  53.286  1.00237.59           C  
ATOM    117  CZ  TYR A 482     -32.776  -9.795  52.917  1.00237.59           C  
ATOM    118  OH  TYR A 482     -33.052 -11.166  52.723  1.00237.59           O  
ATOM    119  H   TYR A 482     -30.984  -3.194  51.594  1.00  0.00           H  
ATOM    120  HA  TYR A 482     -31.185  -5.424  51.498  1.00  0.00           H  
ATOM    121  HB3 TYR A 482     -32.673  -5.343  54.250  1.00  0.00           H  
ATOM    122  HB2 TYR A 482     -30.968  -5.552  53.967  1.00  0.00           H  
ATOM    123  HD1 TYR A 482     -30.229  -7.615  52.784  1.00  0.00           H  
ATOM    124  HD2 TYR A 482     -34.315  -6.941  53.767  1.00  0.00           H  
ATOM    125  HE1 TYR A 482     -30.703  -9.984  52.447  1.00  0.00           H  
ATOM    126  HE2 TYR A 482     -34.787  -9.307  53.428  1.00  0.00           H  
ATOM    127  HH  TYR A 482     -32.292 -11.662  52.459  1.00  0.00           H  
ATOM    128  N   SER A 483     -34.392  -4.618  51.929  1.00 64.55           N  
ATOM    129  CA  SER A 483     -35.682  -4.796  51.337  1.00 64.55           C  
ATOM    130  C   SER A 483     -35.651  -4.043  50.056  1.00 64.55           C  
ATOM    131  O   SER A 483     -36.147  -4.498  49.029  1.00 64.55           O  
ATOM    132  CB  SER A 483     -36.822  -4.215  52.188  1.00 64.55           C  
ATOM    133  OG  SER A 483     -36.915  -4.911  53.422  1.00 64.55           O  
ATOM    134  H   SER A 483     -34.282  -3.960  52.693  1.00  0.00           H  
ATOM    135  HA  SER A 483     -35.878  -5.853  51.142  1.00  0.00           H  
ATOM    136  HB3 SER A 483     -37.779  -4.309  51.672  1.00  0.00           H  
ATOM    137  HB2 SER A 483     -36.671  -3.155  52.400  1.00  0.00           H  
ATOM    138  HG  SER A 483     -36.110  -4.782  53.902  1.00  0.00           H  
ATOM    139  N   ILE A 484     -35.044  -2.843  50.118  1.00132.37           N  
ATOM    140  CA  ILE A 484     -34.949  -1.971  48.989  1.00132.37           C  
ATOM    141  C   ILE A 484     -34.054  -2.600  47.975  1.00132.37           C  
ATOM    142  O   ILE A 484     -34.325  -2.529  46.777  1.00132.37           O  
ATOM    143  CB  ILE A 484     -34.454  -0.589  49.342  1.00132.37           C  
ATOM    144  CG1 ILE A 484     -33.017  -0.585  49.897  1.00132.37           C  
ATOM    145  CG2 ILE A 484     -35.483   0.021  50.307  1.00132.37           C  
ATOM    146  CD1 ILE A 484     -31.926  -0.663  48.830  1.00132.37           C  
ATOM    147  H   ILE A 484     -34.681  -2.514  51.002  1.00  0.00           H  
ATOM    148  HA  ILE A 484     -35.942  -1.874  48.543  1.00  0.00           H  
ATOM    149  HB  ILE A 484     -34.454   0.037  48.447  1.00  0.00           H  
ATOM    150 HG13 ILE A 484     -32.927  -1.471  50.513  1.00  0.00           H  
ATOM    151 HG12 ILE A 484     -32.845   0.293  50.520  1.00  0.00           H  
ATOM    152 HG21 ILE A 484     -35.040   0.745  50.990  1.00  0.00           H  
ATOM    153 HG22 ILE A 484     -36.209   0.586  49.722  1.00  0.00           H  
ATOM    154 HG23 ILE A 484     -36.095  -0.686  50.862  1.00  0.00           H  
ATOM    155 HD11 ILE A 484     -31.051  -0.986  49.363  1.00  0.00           H  
ATOM    156 HD12 ILE A 484     -32.106  -1.077  47.850  1.00  0.00           H  
ATOM    157 HD13 ILE A 484     -31.697   0.369  48.567  1.00  0.00           H  
ATOM    158  N   LEU A 485     -32.963  -3.249  48.431  1.00 47.55           N  
ATOM    159  CA  LEU A 485     -32.025  -3.804  47.493  1.00 47.55           C  
ATOM    160  C   LEU A 485     -32.701  -4.869  46.690  1.00 47.55           C  
ATOM    161  O   LEU A 485     -32.452  -5.000  45.491  1.00 47.55           O  
ATOM    162  CB  LEU A 485     -30.810  -4.445  48.185  1.00 47.55           C  
ATOM    163  CG  LEU A 485     -29.951  -3.433  48.966  1.00 47.55           C  
ATOM    164  CD1 LEU A 485     -28.745  -4.117  49.629  1.00 47.55           C  
ATOM    165  CD2 LEU A 485     -29.544  -2.242  48.081  1.00 47.55           C  
ATOM    166  H   LEU A 485     -32.776  -3.307  49.421  1.00  0.00           H  
ATOM    167  HA  LEU A 485     -31.729  -3.056  46.761  1.00  0.00           H  
ATOM    168  HB3 LEU A 485     -30.139  -4.848  47.446  1.00  0.00           H  
ATOM    169  HB2 LEU A 485     -31.111  -5.266  48.838  1.00  0.00           H  
ATOM    170  HG  LEU A 485     -30.564  -3.049  49.777  1.00  0.00           H  
ATOM    171 HD11 LEU A 485     -28.044  -3.387  50.034  1.00  0.00           H  
ATOM    172 HD12 LEU A 485     -29.067  -4.754  50.452  1.00  0.00           H  
ATOM    173 HD13 LEU A 485     -28.213  -4.756  48.931  1.00  0.00           H  
ATOM    174 HD21 LEU A 485     -29.120  -1.458  48.702  1.00  0.00           H  
ATOM    175 HD22 LEU A 485     -28.724  -2.565  47.438  1.00  0.00           H  
ATOM    176 HD23 LEU A 485     -30.247  -1.815  47.384  1.00  0.00           H  
ATOM    177  N   SER A 486     -33.562  -5.675  47.342  1.00 67.88           N  
ATOM    178  CA  SER A 486     -34.238  -6.738  46.651  1.00 67.88           C  
ATOM    179  C   SER A 486     -35.164  -6.159  45.624  1.00 67.88           C  
ATOM    180  O   SER A 486     -35.193  -6.601  44.476  1.00 67.88           O  
ATOM    181  CB  SER A 486     -35.084  -7.611  47.592  1.00 67.88           C  
ATOM    182  OG  SER A 486     -35.728  -8.640  46.854  1.00 67.88           O  
ATOM    183  H   SER A 486     -33.729  -5.548  48.331  1.00  0.00           H  
ATOM    184  HA  SER A 486     -33.494  -7.370  46.161  1.00  0.00           H  
ATOM    185  HB3 SER A 486     -35.839  -7.026  48.119  1.00  0.00           H  
ATOM    186  HB2 SER A 486     -34.452  -8.069  48.353  1.00  0.00           H  
ATOM    187  HG  SER A 486     -35.068  -9.199  46.472  1.00  0.00           H  
ATOM    188  N   ALA A 487     -35.947  -5.138  46.012  1.00 19.68           N  
ATOM    189  CA  ALA A 487     -36.889  -4.559  45.098  1.00 19.68           C  
ATOM    190  C   ALA A 487     -36.126  -3.967  43.962  1.00 19.68           C  
ATOM    191  O   ALA A 487     -36.521  -4.071  42.801  1.00 19.68           O  
ATOM    192  CB  ALA A 487     -37.723  -3.434  45.735  1.00 19.68           C  
ATOM    193  H   ALA A 487     -35.906  -4.794  46.962  1.00  0.00           H  
ATOM    194  HA  ALA A 487     -37.641  -5.306  44.891  1.00  0.00           H  
ATOM    195  HB1 ALA A 487     -38.450  -3.030  45.028  1.00  0.00           H  
ATOM    196  HB2 ALA A 487     -38.279  -3.806  46.596  1.00  0.00           H  
ATOM    197  HB3 ALA A 487     -37.101  -2.608  46.084  1.00  0.00           H  
ATOM    198  N   LEU A 488     -34.990  -3.325  44.274  1.00 37.10           N  
ATOM    199  CA  LEU A 488     -34.213  -2.696  43.253  1.00 37.10           C  
ATOM    200  C   LEU A 488     -33.744  -3.753  42.304  1.00 37.10           C  
ATOM    201  O   LEU A 488     -33.810  -3.575  41.089  1.00 37.10           O  
ATOM    202  CB  LEU A 488     -32.992  -1.972  43.847  1.00 37.10           C  
ATOM    203  CG  LEU A 488     -32.096  -1.260  42.819  1.00 37.10           C  
ATOM    204  CD1 LEU A 488     -32.875  -0.187  42.042  1.00 37.10           C  
ATOM    205  CD2 LEU A 488     -30.842  -0.690  43.503  1.00 37.10           C  
ATOM    206  H   LEU A 488     -34.704  -3.230  45.242  1.00  0.00           H  
ATOM    207  HA  LEU A 488     -34.852  -1.984  42.728  1.00  0.00           H  
ATOM    208  HB3 LEU A 488     -32.381  -2.676  44.411  1.00  0.00           H  
ATOM    209  HB2 LEU A 488     -33.339  -1.240  44.577  1.00  0.00           H  
ATOM    210  HG  LEU A 488     -31.873  -2.058  42.164  1.00  0.00           H  
ATOM    211 HD11 LEU A 488     -32.229   0.387  41.380  1.00  0.00           H  
ATOM    212 HD12 LEU A 488     -33.654  -0.622  41.416  1.00  0.00           H  
ATOM    213 HD13 LEU A 488     -33.348   0.523  42.721  1.00  0.00           H  
ATOM    214 HD21 LEU A 488     -30.254   0.007  42.914  1.00  0.00           H  
ATOM    215 HD22 LEU A 488     -31.168  -0.082  44.347  1.00  0.00           H  
ATOM    216 HD23 LEU A 488     -30.206  -1.446  43.952  1.00  0.00           H  
ATOM    217  N   THR A 489     -33.270  -4.896  42.836  1.00109.33           N  
ATOM    218  CA  THR A 489     -32.768  -5.941  41.983  1.00109.33           C  
ATOM    219  C   THR A 489     -33.884  -6.516  41.170  1.00109.33           C  
ATOM    220  O   THR A 489     -33.704  -6.801  39.988  1.00109.33           O  
ATOM    221  CB  THR A 489     -32.158  -7.099  42.721  1.00109.33           C  
ATOM    222  OG1 THR A 489     -33.142  -7.792  43.470  1.00109.33           O  
ATOM    223  CG2 THR A 489     -31.069  -6.564  43.658  1.00109.33           C  
ATOM    224  H   THR A 489     -33.201  -5.002  43.841  1.00  0.00           H  
ATOM    225  HA  THR A 489     -32.025  -5.514  41.345  1.00  0.00           H  
ATOM    226  HB  THR A 489     -31.724  -7.817  42.023  1.00  0.00           H  
ATOM    227  HG1 THR A 489     -33.631  -7.173  43.996  1.00  0.00           H  
ATOM    228 HG21 THR A 489     -31.158  -6.990  44.654  1.00  0.00           H  
ATOM    229 HG22 THR A 489     -30.127  -6.805  43.178  1.00  0.00           H  
ATOM    230 HG23 THR A 489     -31.100  -5.486  43.701  1.00  0.00           H  
ATOM    231  N   ILE A 490     -35.064  -6.722  41.787  1.00 83.45           N  
ATOM    232  CA  ILE A 490     -36.148  -7.352  41.085  1.00 83.45           C  
ATOM    233  C   ILE A 490     -36.608  -6.480  39.960  1.00 83.45           C  
ATOM    234  O   ILE A 490     -36.836  -6.957  38.849  1.00 83.45           O  
ATOM    235  CB  ILE A 490     -37.338  -7.654  41.953  1.00 83.45           C  
ATOM    236  CG1 ILE A 490     -37.983  -6.366  42.483  1.00 83.45           C  
ATOM    237  CG2 ILE A 490     -36.878  -8.617  43.059  1.00 83.45           C  
ATOM    238  CD1 ILE A 490     -39.353  -6.588  43.122  1.00 83.45           C  
ATOM    239  H   ILE A 490     -35.175  -6.506  42.770  1.00  0.00           H  
ATOM    240  HA  ILE A 490     -35.787  -8.293  40.663  1.00  0.00           H  
ATOM    241  HB  ILE A 490     -38.090  -8.172  41.352  1.00  0.00           H  
ATOM    242 HG13 ILE A 490     -38.241  -5.549  41.837  1.00  0.00           H  
ATOM    243 HG12 ILE A 490     -37.263  -6.139  43.215  1.00  0.00           H  
ATOM    244 HG21 ILE A 490     -37.427  -8.488  43.991  1.00  0.00           H  
ATOM    245 HG22 ILE A 490     -37.058  -9.642  42.736  1.00  0.00           H  
ATOM    246 HG23 ILE A 490     -35.818  -8.591  43.295  1.00  0.00           H  
ATOM    247 HD11 ILE A 490     -39.735  -5.658  43.545  1.00  0.00           H  
ATOM    248 HD12 ILE A 490     -40.077  -6.934  42.383  1.00  0.00           H  
ATOM    249 HD13 ILE A 490     -39.323  -7.320  43.928  1.00  0.00           H  
ATOM    250  N   LEU A 491     -36.742  -5.167  40.217  1.00 29.37           N  
ATOM    251  CA  LEU A 491     -37.226  -4.272  39.206  1.00 29.37           C  
ATOM    252  C   LEU A 491     -36.256  -4.281  38.068  1.00 29.37           C  
ATOM    253  O   LEU A 491     -36.655  -4.252  36.905  1.00 29.37           O  
ATOM    254  CB  LEU A 491     -37.348  -2.821  39.703  1.00 29.37           C  
ATOM    255  CG  LEU A 491     -38.382  -2.643  40.829  1.00 29.37           C  
ATOM    256  CD1 LEU A 491     -38.464  -1.178  41.286  1.00 29.37           C  
ATOM    257  CD2 LEU A 491     -39.749  -3.221  40.430  1.00 29.37           C  
ATOM    258  H   LEU A 491     -36.544  -4.805  41.142  1.00  0.00           H  
ATOM    259  HA  LEU A 491     -38.180  -4.629  38.820  1.00  0.00           H  
ATOM    260  HB3 LEU A 491     -37.623  -2.170  38.871  1.00  0.00           H  
ATOM    261  HB2 LEU A 491     -36.379  -2.465  40.059  1.00  0.00           H  
ATOM    262  HG  LEU A 491     -38.174  -3.205  41.707  1.00  0.00           H  
ATOM    263 HD11 LEU A 491     -39.181  -1.057  42.098  1.00  0.00           H  
ATOM    264 HD12 LEU A 491     -37.497  -0.828  41.649  1.00  0.00           H  
ATOM    265 HD13 LEU A 491     -38.771  -0.524  40.469  1.00  0.00           H  
ATOM    266 HD21 LEU A 491     -40.505  -2.973  41.175  1.00  0.00           H  
ATOM    267 HD22 LEU A 491     -40.088  -2.819  39.475  1.00  0.00           H  
ATOM    268 HD23 LEU A 491     -39.737  -4.308  40.357  1.00  0.00           H  
ATOM    269  N   GLY A 492     -34.950  -4.320  38.383  1.00 16.04           N  
ATOM    270  CA  GLY A 492     -33.932  -4.293  37.375  1.00 16.04           C  
ATOM    271  C   GLY A 492     -34.026  -5.510  36.509  1.00 16.04           C  
ATOM    272  O   GLY A 492     -33.857  -5.426  35.294  1.00 16.04           O  
ATOM    273  H   GLY A 492     -34.669  -4.333  39.355  1.00  0.00           H  
ATOM    274  HA3 GLY A 492     -33.010  -4.344  37.918  1.00  0.00           H  
ATOM    275  HA2 GLY A 492     -33.954  -3.369  36.794  1.00  0.00           H  
ATOM    276  N   MET A 493     -34.283  -6.684  37.114  1.00 21.18           N  
ATOM    277  CA  MET A 493     -34.335  -7.903  36.355  1.00 21.18           C  
ATOM    278  C   MET A 493     -35.462  -7.823  35.379  1.00 21.18           C  
ATOM    279  O   MET A 493     -35.320  -8.216  34.221  1.00 21.18           O  
ATOM    280  CB  MET A 493     -34.575  -9.142  37.235  1.00 21.18           C  
ATOM    281  CG  MET A 493     -33.419  -9.446  38.190  1.00 21.18           C  
ATOM    282  SD  MET A 493     -33.677 -10.907  39.243  1.00 21.18           S  
ATOM    283  CE  MET A 493     -33.553 -12.104  37.883  1.00 21.18           C  
ATOM    284  H   MET A 493     -34.402  -6.722  38.118  1.00  0.00           H  
ATOM    285  HA  MET A 493     -33.397  -8.030  35.808  1.00  0.00           H  
ATOM    286  HB3 MET A 493     -34.743 -10.000  36.585  1.00  0.00           H  
ATOM    287  HB2 MET A 493     -35.489  -9.022  37.818  1.00  0.00           H  
ATOM    288  HG3 MET A 493     -33.159  -8.623  38.822  1.00  0.00           H  
ATOM    289  HG2 MET A 493     -32.516  -9.618  37.602  1.00  0.00           H  
ATOM    290  HE1 MET A 493     -33.508 -13.113  38.293  1.00  0.00           H  
ATOM    291  HE2 MET A 493     -34.417 -12.060  37.222  1.00  0.00           H  
ATOM    292  HE3 MET A 493     -32.646 -11.940  37.302  1.00  0.00           H  
ATOM    293  N   ILE A 494     -36.615  -7.292  35.820  1.00 20.90           N  
ATOM    294  CA  ILE A 494     -37.762  -7.218  34.965  1.00 20.90           C  
ATOM    295  C   ILE A 494     -37.439  -6.323  33.812  1.00 20.90           C  
ATOM    296  O   ILE A 494     -37.756  -6.637  32.666  1.00 20.90           O  
ATOM    297  CB  ILE A 494     -38.965  -6.645  35.656  1.00 20.90           C  
ATOM    298  CG1 ILE A 494     -39.381  -7.539  36.836  1.00 20.90           C  
ATOM    299  CG2 ILE A 494     -40.072  -6.456  34.605  1.00 20.90           C  
ATOM    300  CD1 ILE A 494     -40.406  -6.888  37.763  1.00 20.90           C  
ATOM    301  H   ILE A 494     -36.693  -6.974  36.777  1.00  0.00           H  
ATOM    302  HA  ILE A 494     -37.995  -8.218  34.591  1.00  0.00           H  
ATOM    303  HB  ILE A 494     -38.721  -5.664  36.067  1.00  0.00           H  
ATOM    304 HG13 ILE A 494     -38.531  -7.853  37.430  1.00  0.00           H  
ATOM    305 HG12 ILE A 494     -39.800  -8.468  36.446  1.00  0.00           H  
ATOM    306 HG21 ILE A 494     -41.030  -6.265  35.085  1.00  0.00           H  
ATOM    307 HG22 ILE A 494     -39.920  -5.596  33.952  1.00  0.00           H  
ATOM    308 HG23 ILE A 494     -40.209  -7.345  33.988  1.00  0.00           H  
ATOM    309 HD11 ILE A 494     -40.615  -7.535  38.615  1.00  0.00           H  
ATOM    310 HD12 ILE A 494     -40.038  -5.941  38.156  1.00  0.00           H  
ATOM    311 HD13 ILE A 494     -41.354  -6.699  37.261  1.00  0.00           H  
ATOM    312  N   MET A 495     -36.785  -5.180  34.091  1.00 97.17           N  
ATOM    313  CA  MET A 495     -36.489  -4.234  33.056  1.00 97.17           C  
ATOM    314  C   MET A 495     -35.585  -4.871  32.049  1.00 97.17           C  
ATOM    315  O   MET A 495     -35.797  -4.743  30.845  1.00 97.17           O  
ATOM    316  CB  MET A 495     -35.760  -2.985  33.585  1.00 97.17           C  
ATOM    317  CG  MET A 495     -35.461  -1.947  32.502  1.00 97.17           C  
ATOM    318  SD  MET A 495     -36.926  -1.075  31.872  1.00 97.17           S  
ATOM    319  CE  MET A 495     -37.235  -0.156  33.408  1.00 97.17           C  
ATOM    320  H   MET A 495     -36.543  -4.955  35.048  1.00  0.00           H  
ATOM    321  HA  MET A 495     -37.422  -3.936  32.574  1.00  0.00           H  
ATOM    322  HB3 MET A 495     -34.815  -3.277  34.045  1.00  0.00           H  
ATOM    323  HB2 MET A 495     -36.334  -2.549  34.400  1.00  0.00           H  
ATOM    324  HG3 MET A 495     -34.913  -2.360  31.657  1.00  0.00           H  
ATOM    325  HG2 MET A 495     -34.787  -1.197  32.917  1.00  0.00           H  
ATOM    326  HE1 MET A 495     -37.987   0.610  33.223  1.00  0.00           H  
ATOM    327  HE2 MET A 495     -37.619  -0.803  34.195  1.00  0.00           H  
ATOM    328  HE3 MET A 495     -36.332   0.342  33.762  1.00  0.00           H  
ATOM    329  N   ALA A 496     -34.553  -5.589  32.525  1.00 23.89           N  
ATOM    330  CA  ALA A 496     -33.604  -6.214  31.650  1.00 23.89           C  
ATOM    331  C   ALA A 496     -34.306  -7.248  30.832  1.00 23.89           C  
ATOM    332  O   ALA A 496     -34.034  -7.399  29.642  1.00 23.89           O  
ATOM    333  CB  ALA A 496     -32.462  -6.912  32.408  1.00 23.89           C  
ATOM    334  H   ALA A 496     -34.413  -5.665  33.526  1.00  0.00           H  
ATOM    335  HA  ALA A 496     -33.178  -5.457  30.988  1.00  0.00           H  
ATOM    336  HB1 ALA A 496     -31.753  -7.379  31.722  1.00  0.00           H  
ATOM    337  HB2 ALA A 496     -31.905  -6.193  33.008  1.00  0.00           H  
ATOM    338  HB3 ALA A 496     -32.830  -7.684  33.086  1.00  0.00           H  
ATOM    339  N   SER A 497     -35.226  -7.997  31.462  1.00 59.24           N  
ATOM    340  CA  SER A 497     -35.920  -9.043  30.770  1.00 59.24           C  
ATOM    341  C   SER A 497     -36.747  -8.442  29.680  1.00 59.24           C  
ATOM    342  O   SER A 497     -36.805  -8.970  28.572  1.00 59.24           O  
ATOM    343  CB  SER A 497     -36.869  -9.834  31.687  1.00 59.24           C  
ATOM    344  OG  SER A 497     -37.528 -10.851  30.947  1.00 59.24           O  
ATOM    345  H   SER A 497     -35.400  -7.863  32.451  1.00  0.00           H  
ATOM    346  HA  SER A 497     -35.190  -9.729  30.335  1.00  0.00           H  
ATOM    347  HB3 SER A 497     -37.618  -9.194  32.154  1.00  0.00           H  
ATOM    348  HB2 SER A 497     -36.306 -10.303  32.495  1.00  0.00           H  
ATOM    349  HG  SER A 497     -38.044 -10.447  30.266  1.00  0.00           H  
ATOM    350  N   ALA A 498     -37.407  -7.307  29.972  1.00 26.50           N  
ATOM    351  CA  ALA A 498     -38.276  -6.698  29.007  1.00 26.50           C  
ATOM    352  C   ALA A 498     -37.495  -6.252  27.812  1.00 26.50           C  
ATOM    353  O   ALA A 498     -37.900  -6.491  26.676  1.00 26.50           O  
ATOM    354  CB  ALA A 498     -39.008  -5.466  29.564  1.00 26.50           C  
ATOM    355  H   ALA A 498     -37.344  -6.906  30.900  1.00  0.00           H  
ATOM    356  HA  ALA A 498     -39.023  -7.430  28.692  1.00  0.00           H  
ATOM    357  HB1 ALA A 498     -39.679  -5.027  28.827  1.00  0.00           H  
ATOM    358  HB2 ALA A 498     -39.614  -5.740  30.428  1.00  0.00           H  
ATOM    359  HB3 ALA A 498     -38.317  -4.688  29.890  1.00  0.00           H  
ATOM    360  N   PHE A 499     -36.332  -5.614  28.034  1.00 40.92           N  
ATOM    361  CA  PHE A 499     -35.583  -5.046  26.951  1.00 40.92           C  
ATOM    362  C   PHE A 499     -35.101  -6.120  26.024  1.00 40.92           C  
ATOM    363  O   PHE A 499     -35.175  -5.971  24.806  1.00 40.92           O  
ATOM    364  CB  PHE A 499     -34.353  -4.249  27.413  1.00 40.92           C  
ATOM    365  CG  PHE A 499     -33.861  -3.531  26.205  1.00 40.92           C  
ATOM    366  CD1 PHE A 499     -34.429  -2.334  25.839  1.00 40.92           C  
ATOM    367  CD2 PHE A 499     -32.846  -4.051  25.438  1.00 40.92           C  
ATOM    368  CE1 PHE A 499     -33.991  -1.659  24.725  1.00 40.92           C  
ATOM    369  CE2 PHE A 499     -32.404  -3.378  24.323  1.00 40.92           C  
ATOM    370  CZ  PHE A 499     -32.974  -2.182  23.963  1.00 40.92           C  
ATOM    371  H   PHE A 499     -36.022  -5.450  28.984  1.00  0.00           H  
ATOM    372  HA  PHE A 499     -36.257  -4.382  26.405  1.00  0.00           H  
ATOM    373  HB3 PHE A 499     -33.577  -4.886  27.844  1.00  0.00           H  
ATOM    374  HB2 PHE A 499     -34.629  -3.526  28.182  1.00  0.00           H  
ATOM    375  HD1 PHE A 499     -35.237  -1.922  26.425  1.00  0.00           H  
ATOM    376  HD2 PHE A 499     -32.357  -4.971  25.727  1.00  0.00           H  
ATOM    377  HE1 PHE A 499     -34.427  -0.778  24.339  1.00  0.00           H  
ATOM    378  HE2 PHE A 499     -31.515  -3.695  23.834  1.00  0.00           H  
ATOM    379  HZ  PHE A 499     -32.608  -1.644  23.102  1.00  0.00           H  
ATOM    380  N   LEU A 500     -34.593  -7.236  26.577  1.00 77.61           N  
ATOM    381  CA  LEU A 500     -34.037  -8.284  25.767  1.00 77.61           C  
ATOM    382  C   LEU A 500     -35.104  -8.857  24.886  1.00 77.61           C  
ATOM    383  O   LEU A 500     -34.870  -9.114  23.706  1.00 77.61           O  
ATOM    384  CB  LEU A 500     -33.463  -9.440  26.604  1.00 77.61           C  
ATOM    385  CG  LEU A 500     -32.868 -10.577  25.752  1.00 77.61           C  
ATOM    386  CD1 LEU A 500     -31.657 -10.088  24.939  1.00 77.61           C  
ATOM    387  CD2 LEU A 500     -32.548 -11.810  26.611  1.00 77.61           C  
ATOM    388  H   LEU A 500     -34.555  -7.326  27.584  1.00  0.00           H  
ATOM    389  HA  LEU A 500     -33.248  -7.852  25.148  1.00  0.00           H  
ATOM    390  HB3 LEU A 500     -34.245  -9.842  27.251  1.00  0.00           H  
ATOM    391  HB2 LEU A 500     -32.702  -9.056  27.283  1.00  0.00           H  
ATOM    392  HG  LEU A 500     -33.599 -10.960  25.042  1.00  0.00           H  
ATOM    393 HD11 LEU A 500     -31.029 -10.916  24.611  1.00  0.00           H  
ATOM    394 HD12 LEU A 500     -31.983  -9.561  24.042  1.00  0.00           H  
ATOM    395 HD13 LEU A 500     -31.045  -9.390  25.502  1.00  0.00           H  
ATOM    396 HD21 LEU A 500     -32.169 -12.629  25.999  1.00  0.00           H  
ATOM    397 HD22 LEU A 500     -31.792 -11.579  27.362  1.00  0.00           H  
ATOM    398 HD23 LEU A 500     -33.436 -12.172  27.130  1.00  0.00           H  
ATOM    399  N   PHE A 501     -36.316  -9.048  25.436  1.00 29.17           N  
ATOM    400  CA  PHE A 501     -37.381  -9.653  24.689  1.00 29.17           C  
ATOM    401  C   PHE A 501     -37.673  -8.796  23.502  1.00 29.17           C  
ATOM    402  O   PHE A 501     -37.851  -9.302  22.394  1.00 29.17           O  
ATOM    403  CB  PHE A 501     -38.680  -9.776  25.503  1.00 29.17           C  
ATOM    404  CG  PHE A 501     -39.703 -10.416  24.629  1.00 29.17           C  
ATOM    405  CD1 PHE A 501     -39.754 -11.784  24.495  1.00 29.17           C  
ATOM    406  CD2 PHE A 501     -40.616  -9.646  23.945  1.00 29.17           C  
ATOM    407  CE1 PHE A 501     -40.699 -12.375  23.689  1.00 29.17           C  
ATOM    408  CE2 PHE A 501     -41.562 -10.230  23.138  1.00 29.17           C  
ATOM    409  CZ  PHE A 501     -41.605 -11.597  23.008  1.00 29.17           C  
ATOM    410  H   PHE A 501     -36.473  -8.810  26.406  1.00  0.00           H  
ATOM    411  HA  PHE A 501     -37.057 -10.642  24.355  1.00  0.00           H  
ATOM    412  HB3 PHE A 501     -39.033  -8.807  25.860  1.00  0.00           H  
ATOM    413  HB2 PHE A 501     -38.516 -10.391  26.389  1.00  0.00           H  
ATOM    414  HD1 PHE A 501     -39.046 -12.406  25.025  1.00  0.00           H  
ATOM    415  HD2 PHE A 501     -40.604  -8.570  24.049  1.00  0.00           H  
ATOM    416  HE1 PHE A 501     -40.732 -13.451  23.595  1.00  0.00           H  
ATOM    417  HE2 PHE A 501     -42.293  -9.594  22.666  1.00  0.00           H  
ATOM    418  HZ  PHE A 501     -42.360 -12.065  22.394  1.00  0.00           H  
ATOM    419  N   PHE A 502     -37.717  -7.463  23.695  1.00127.13           N  
ATOM    420  CA  PHE A 502     -38.035  -6.586  22.608  1.00127.13           C  
ATOM    421  C   PHE A 502     -37.003  -6.715  21.531  1.00127.13           C  
ATOM    422  O   PHE A 502     -37.344  -6.784  20.352  1.00127.13           O  
ATOM    423  CB  PHE A 502     -38.126  -5.104  23.013  1.00127.13           C  
ATOM    424  CG  PHE A 502     -39.417  -4.923  23.736  1.00127.13           C  
ATOM    425  CD1 PHE A 502     -40.591  -4.797  23.030  1.00127.13           C  
ATOM    426  CD2 PHE A 502     -39.461  -4.870  25.110  1.00127.13           C  
ATOM    427  CE1 PHE A 502     -41.790  -4.629  23.682  1.00127.13           C  
ATOM    428  CE2 PHE A 502     -40.656  -4.703  25.768  1.00127.13           C  
ATOM    429  CZ  PHE A 502     -41.824  -4.582  25.054  1.00127.13           C  
ATOM    430  H   PHE A 502     -37.562  -7.075  24.617  1.00  0.00           H  
ATOM    431  HA  PHE A 502     -38.988  -6.901  22.175  1.00  0.00           H  
ATOM    432  HB3 PHE A 502     -38.120  -4.445  22.142  1.00  0.00           H  
ATOM    433  HB2 PHE A 502     -37.279  -4.817  23.637  1.00  0.00           H  
ATOM    434  HD1 PHE A 502     -40.577  -4.834  21.950  1.00  0.00           H  
ATOM    435  HD2 PHE A 502     -38.538  -4.704  25.627  1.00  0.00           H  
ATOM    436  HE1 PHE A 502     -42.706  -4.547  23.114  1.00  0.00           H  
ATOM    437  HE2 PHE A 502     -40.673  -4.619  26.843  1.00  0.00           H  
ATOM    438  HZ  PHE A 502     -42.773  -4.497  25.562  1.00  0.00           H  
ATOM    439  N   ASN A 503     -35.711  -6.768  21.901  1.00 49.25           N  
ATOM    440  CA  ASN A 503     -34.671  -6.857  20.916  1.00 49.25           C  
ATOM    441  C   ASN A 503     -34.835  -8.118  20.133  1.00 49.25           C  
ATOM    442  O   ASN A 503     -34.577  -8.143  18.931  1.00 49.25           O  
ATOM    443  CB  ASN A 503     -33.256  -6.897  21.518  1.00 49.25           C  
ATOM    444  CG  ASN A 503     -32.907  -5.515  22.045  1.00 49.25           C  
ATOM    445  OD1 ASN A 503     -31.769  -5.260  22.432  1.00 49.25           O  
ATOM    446  ND2 ASN A 503     -33.909  -4.594  22.057  1.00 49.25           N  
ATOM    447  H   ASN A 503     -35.463  -6.733  22.882  1.00  0.00           H  
ATOM    448  HA  ASN A 503     -34.961  -6.005  20.346  1.00  0.00           H  
ATOM    449  HB3 ASN A 503     -32.511  -7.158  20.764  1.00  0.00           H  
ATOM    450  HB2 ASN A 503     -33.173  -7.627  22.323  1.00  0.00           H  
ATOM    451 HD22 ASN A 503     -33.730  -3.671  22.425  1.00  0.00           H  
ATOM    452 HD21 ASN A 503     -34.836  -4.851  21.749  1.00  0.00           H  
ATOM    453  N   ILE A 504     -35.228  -9.215  20.802  1.00 82.90           N  
ATOM    454  CA  ILE A 504     -35.371 -10.471  20.122  1.00 82.90           C  
ATOM    455  C   ILE A 504     -36.494 -10.395  19.133  1.00 82.90           C  
ATOM    456  O   ILE A 504     -36.349 -10.812  17.985  1.00 82.90           O  
ATOM    457  CB  ILE A 504     -35.675 -11.605  21.056  1.00 82.90           C  
ATOM    458  CG1 ILE A 504     -34.543 -11.771  22.084  1.00 82.90           C  
ATOM    459  CG2 ILE A 504     -35.915 -12.862  20.204  1.00 82.90           C  
ATOM    460  CD1 ILE A 504     -33.188 -12.086  21.453  1.00 82.90           C  
ATOM    461  H   ILE A 504     -35.404  -9.169  21.798  1.00  0.00           H  
ATOM    462  HA  ILE A 504     -34.442 -10.696  19.605  1.00  0.00           H  
ATOM    463  HB  ILE A 504     -36.587 -11.407  21.621  1.00  0.00           H  
ATOM    464 HG13 ILE A 504     -34.810 -12.579  22.767  1.00  0.00           H  
ATOM    465 HG12 ILE A 504     -34.364 -10.935  22.699  1.00  0.00           H  
ATOM    466 HG21 ILE A 504     -35.878 -13.747  20.840  1.00  0.00           H  
ATOM    467 HG22 ILE A 504     -36.900 -12.894  19.737  1.00  0.00           H  
ATOM    468 HG23 ILE A 504     -35.161 -13.007  19.432  1.00  0.00           H  
ATOM    469 HD11 ILE A 504     -32.464 -12.329  22.231  1.00  0.00           H  
ATOM    470 HD12 ILE A 504     -33.230 -12.943  20.780  1.00  0.00           H  
ATOM    471 HD13 ILE A 504     -32.776 -11.238  20.906  1.00  0.00           H  
ATOM    472  N   LYS A 505     -37.649  -9.844  19.550  1.00129.69           N  
ATOM    473  CA  LYS A 505     -38.794  -9.827  18.687  1.00129.69           C  
ATOM    474  C   LYS A 505     -38.502  -9.017  17.465  1.00129.69           C  
ATOM    475  O   LYS A 505     -38.758  -9.469  16.349  1.00129.69           O  
ATOM    476  CB  LYS A 505     -40.033  -9.212  19.360  1.00129.69           C  
ATOM    477  CG  LYS A 505     -41.273  -9.202  18.464  1.00129.69           C  
ATOM    478  CD  LYS A 505     -42.569  -8.891  19.215  1.00129.69           C  
ATOM    479  CE  LYS A 505     -43.042 -10.029  20.123  1.00129.69           C  
ATOM    480  NZ  LYS A 505     -43.460 -11.188  19.303  1.00129.69           N1+
ATOM    481  H   LYS A 505     -37.735  -9.500  20.499  1.00  0.00           H  
ATOM    482  HA  LYS A 505     -39.025 -10.853  18.393  1.00  0.00           H  
ATOM    483  HB3 LYS A 505     -39.824  -8.197  19.705  1.00  0.00           H  
ATOM    484  HB2 LYS A 505     -40.219  -9.788  20.265  1.00  0.00           H  
ATOM    485  HG3 LYS A 505     -41.365 -10.152  17.937  1.00  0.00           H  
ATOM    486  HG2 LYS A 505     -41.154  -8.444  17.688  1.00  0.00           H  
ATOM    487  HD3 LYS A 505     -43.356  -8.647  18.501  1.00  0.00           H  
ATOM    488  HD2 LYS A 505     -42.423  -7.990  19.813  1.00  0.00           H  
ATOM    489  HE3 LYS A 505     -43.858  -9.715  20.774  1.00  0.00           H  
ATOM    490  HE2 LYS A 505     -42.223 -10.388  20.722  1.00  0.00           H  
ATOM    491  HZ1 LYS A 505     -42.687 -11.493  18.729  1.00  0.00           H  
ATOM    492  HZ2 LYS A 505     -43.747 -11.945  19.908  1.00  0.00           H  
ATOM    493  HZ3 LYS A 505     -44.234 -10.922  18.710  1.00  0.00           H  
ATOM    494  N   ASN A 506     -37.942  -7.801  17.629  1.00109.11           N  
ATOM    495  CA  ASN A 506     -37.712  -7.007  16.457  1.00109.11           C  
ATOM    496  C   ASN A 506     -36.246  -6.967  16.168  1.00109.11           C  
ATOM    497  O   ASN A 506     -35.657  -5.895  16.047  1.00109.11           O  
ATOM    498  CB  ASN A 506     -38.189  -5.555  16.622  1.00109.11           C  
ATOM    499  CG  ASN A 506     -39.709  -5.580  16.709  1.00109.11           C  
ATOM    500  OD1 ASN A 506     -40.258  -5.092  17.854  1.00109.11           O  
ATOM    501  ND2 ASN A 506     -40.389  -6.030  15.789  1.00109.11           N  
ATOM    502  H   ASN A 506     -37.711  -7.441  18.547  1.00  0.00           H  
ATOM    503  HA  ASN A 506     -38.153  -7.390  15.534  1.00  0.00           H  
ATOM    504  HB3 ASN A 506     -37.813  -4.855  15.920  1.00  0.00           H  
ATOM    505  HB2 ASN A 506     -37.800  -5.215  17.574  1.00  0.00           H  
ATOM    506 HD22 ASN A 506     -41.395  -6.034  15.872  1.00  0.00           H  
ATOM    507 HD21 ASN A 506     -39.946  -6.403  14.962  1.00  0.00           H  
ATOM    508  N   ARG A 507     -35.630  -8.148  15.994  1.00177.06           N  
ATOM    509  CA  ARG A 507     -34.227  -8.238  15.707  1.00177.06           C  
ATOM    510  C   ARG A 507     -33.988  -7.660  14.349  1.00177.06           C  
ATOM    511  O   ARG A 507     -32.957  -7.039  14.094  1.00177.06           O  
ATOM    512  CB  ARG A 507     -33.718  -9.687  15.664  1.00177.06           C  
ATOM    513  CG  ARG A 507     -33.818 -10.403  17.009  1.00177.06           C  
ATOM    514  CD  ARG A 507     -33.314 -11.845  16.977  1.00177.06           C  
ATOM    515  NE  ARG A 507     -31.837 -11.811  17.167  1.00177.06           N  
ATOM    516  CZ  ARG A 507     -31.186 -12.921  17.621  1.00177.06           C  
ATOM    517  NH1 ARG A 507     -31.886 -14.062  17.885  1.00177.06           N  
ATOM    518  NH2 ARG A 507     -29.837 -12.888  17.816  1.00177.06           N1+
ATOM    519  H   ARG A 507     -36.154  -9.003  16.116  1.00  0.00           H  
ATOM    520  HA  ARG A 507     -33.640  -7.684  16.436  1.00  0.00           H  
ATOM    521  HB3 ARG A 507     -32.683  -9.716  15.319  1.00  0.00           H  
ATOM    522  HB2 ARG A 507     -34.296 -10.254  14.931  1.00  0.00           H  
ATOM    523  HG3 ARG A 507     -34.494  -9.979  17.648  1.00  0.00           H  
ATOM    524  HG2 ARG A 507     -33.020  -9.889  17.548  1.00  0.00           H  
ATOM    525  HD3 ARG A 507     -33.578 -12.352  16.049  1.00  0.00           H  
ATOM    526  HD2 ARG A 507     -33.785 -12.383  17.796  1.00  0.00           H  
ATOM    527  HE  ARG A 507     -31.334 -10.968  16.925  1.00  0.00           H  
ATOM    528 HH12 ARG A 507     -32.883 -14.093  17.727  1.00  0.00           H  
ATOM    529 HH11 ARG A 507     -31.415 -14.886  18.232  1.00  0.00           H  
ATOM    530 HH22 ARG A 507     -29.350 -13.703  18.161  1.00  0.00           H  
ATOM    531 HH21 ARG A 507     -29.313 -12.051  17.606  1.00  0.00           H  
ATOM    532  N   ASN A 508     -34.952  -7.878  13.439  1.00 62.15           N  
ATOM    533  CA  ASN A 508     -34.872  -7.488  12.061  1.00 62.15           C  
ATOM    534  C   ASN A 508     -34.842  -5.997  11.915  1.00 62.15           C  
ATOM    535  O   ASN A 508     -34.222  -5.484  10.986  1.00 62.15           O  
ATOM    536  CB  ASN A 508     -36.063  -8.004  11.236  1.00 62.15           C  
ATOM    537  CG  ASN A 508     -35.956  -9.522  11.176  1.00 62.15           C  
ATOM    538  OD1 ASN A 508     -36.823 -10.237  11.675  1.00 62.15           O  
ATOM    539  ND2 ASN A 508     -34.862 -10.030  10.549  1.00 62.15           N  
ATOM    540  H   ASN A 508     -35.769  -8.396  13.730  1.00  0.00           H  
ATOM    541  HA  ASN A 508     -33.929  -7.857  11.653  1.00  0.00           H  
ATOM    542  HB3 ASN A 508     -36.049  -7.614  10.217  1.00  0.00           H  
ATOM    543  HB2 ASN A 508     -37.015  -7.712  11.683  1.00  0.00           H  
ATOM    544 HD22 ASN A 508     -34.748 -11.031  10.484  1.00  0.00           H  
ATOM    545 HD21 ASN A 508     -34.175  -9.412  10.144  1.00  0.00           H  
ATOM    546  N   GLN A 509     -35.517  -5.261  12.818  1.00 88.21           N  
ATOM    547  CA  GLN A 509     -35.622  -3.834  12.680  1.00 88.21           C  
ATOM    548  C   GLN A 509     -34.257  -3.224  12.594  1.00 88.21           C  
ATOM    549  O   GLN A 509     -33.300  -3.692  13.207  1.00 88.21           O  
ATOM    550  CB  GLN A 509     -36.370  -3.159  13.843  1.00 88.21           C  
ATOM    551  CG  GLN A 509     -37.839  -3.578  13.946  1.00 88.21           C  
ATOM    552  CD  GLN A 509     -38.574  -3.021  12.737  1.00 88.21           C  
ATOM    553  OE1 GLN A 509     -37.982  -2.361  11.883  1.00 88.21           O  
ATOM    554  NE2 GLN A 509     -39.905  -3.294  12.657  1.00 88.21           N  
ATOM    555  H   GLN A 509     -35.976  -5.711  13.596  1.00  0.00           H  
ATOM    556  HA  GLN A 509     -36.085  -3.670  11.710  1.00  0.00           H  
ATOM    557  HB3 GLN A 509     -36.296  -2.070  13.782  1.00  0.00           H  
ATOM    558  HB2 GLN A 509     -35.877  -3.420  14.780  1.00  0.00           H  
ATOM    559  HG3 GLN A 509     -38.308  -3.154  14.835  1.00  0.00           H  
ATOM    560  HG2 GLN A 509     -37.956  -4.660  13.906  1.00  0.00           H  
ATOM    561 HE22 GLN A 509     -40.433  -2.938  11.873  1.00  0.00           H  
ATOM    562 HE21 GLN A 509     -40.363  -3.825  13.382  1.00  0.00           H  
ATOM    563  N   LYS A 510     -34.163  -2.123  11.818  1.00 98.73           N  
ATOM    564  CA  LYS A 510     -32.931  -1.442  11.531  1.00 98.73           C  
ATOM    565  C   LYS A 510     -32.326  -0.929  12.797  1.00 98.73           C  
ATOM    566  O   LYS A 510     -31.106  -0.904  12.940  1.00 98.73           O  
ATOM    567  CB  LYS A 510     -33.121  -0.235  10.597  1.00 98.73           C  
ATOM    568  CG  LYS A 510     -31.815   0.497  10.279  1.00 98.73           C  
ATOM    569  CD  LYS A 510     -31.935   1.501   9.132  1.00 98.73           C  
ATOM    570  CE  LYS A 510     -32.530   2.845   9.552  1.00 98.73           C  
ATOM    571  NZ  LYS A 510     -32.609   3.752   8.385  1.00 98.73           N1+
ATOM    572  H   LYS A 510     -35.003  -1.769  11.375  1.00  0.00           H  
ATOM    573  HA  LYS A 510     -32.268  -2.141  11.036  1.00  0.00           H  
ATOM    574  HB3 LYS A 510     -33.844   0.466  11.017  1.00  0.00           H  
ATOM    575  HB2 LYS A 510     -33.557  -0.606   9.669  1.00  0.00           H  
ATOM    576  HG3 LYS A 510     -31.067  -0.246  10.001  1.00  0.00           H  
ATOM    577  HG2 LYS A 510     -31.437   1.025  11.153  1.00  0.00           H  
ATOM    578  HD3 LYS A 510     -32.407   1.047   8.263  1.00  0.00           H  
ATOM    579  HD2 LYS A 510     -30.920   1.706   8.788  1.00  0.00           H  
ATOM    580  HE3 LYS A 510     -31.858   3.312  10.273  1.00  0.00           H  
ATOM    581  HE2 LYS A 510     -33.483   2.774  10.074  1.00  0.00           H  
ATOM    582  HZ1 LYS A 510     -31.696   3.848   7.965  1.00  0.00           H  
ATOM    583  HZ2 LYS A 510     -33.253   3.357   7.713  1.00  0.00           H  
ATOM    584  HZ3 LYS A 510     -32.944   4.657   8.680  1.00  0.00           H  
ATOM    585  N   LEU A 511     -33.162  -0.498  13.758  1.00109.99           N  
ATOM    586  CA  LEU A 511     -32.634   0.070  14.964  1.00109.99           C  
ATOM    587  C   LEU A 511     -31.792  -0.961  15.651  1.00109.99           C  
ATOM    588  O   LEU A 511     -30.756  -0.627  16.220  1.00109.99           O  
ATOM    589  CB  LEU A 511     -33.752   0.523  15.927  1.00109.99           C  
ATOM    590  CG  LEU A 511     -33.282   1.178  17.246  1.00109.99           C  
ATOM    591  CD1 LEU A 511     -32.655   0.170  18.223  1.00109.99           C  
ATOM    592  CD2 LEU A 511     -32.368   2.382  16.964  1.00109.99           C  
ATOM    593  H   LEU A 511     -34.162  -0.528  13.614  1.00  0.00           H  
ATOM    594  HA  LEU A 511     -32.013   0.924  14.690  1.00  0.00           H  
ATOM    595  HB3 LEU A 511     -34.414  -0.314  16.159  1.00  0.00           H  
ATOM    596  HB2 LEU A 511     -34.380   1.243  15.400  1.00  0.00           H  
ATOM    597  HG  LEU A 511     -34.180   1.581  17.718  1.00  0.00           H  
ATOM    598 HD11 LEU A 511     -33.395   0.169  19.000  1.00  0.00           H  
ATOM    599 HD12 LEU A 511     -32.707  -0.881  17.961  1.00  0.00           H  
ATOM    600 HD13 LEU A 511     -31.660   0.419  18.582  1.00  0.00           H  
ATOM    601 HD21 LEU A 511     -32.194   2.953  17.877  1.00  0.00           H  
ATOM    602 HD22 LEU A 511     -31.392   2.079  16.584  1.00  0.00           H  
ATOM    603 HD23 LEU A 511     -32.819   3.060  16.239  1.00  0.00           H  
ATOM    604  N   ILE A 512     -32.265  -2.222  15.705  1.00 62.69           N  
ATOM    605  CA  ILE A 512     -31.508  -3.303  16.278  1.00 62.69           C  
ATOM    606  C   ILE A 512     -30.419  -3.777  15.362  1.00 62.69           C  
ATOM    607  O   ILE A 512     -29.320  -4.101  15.809  1.00 62.69           O  
ATOM    608  CB  ILE A 512     -32.349  -4.479  16.684  1.00 62.69           C  
ATOM    609  CG1 ILE A 512     -33.270  -4.069  17.847  1.00 62.69           C  
ATOM    610  CG2 ILE A 512     -31.409  -5.646  17.029  1.00 62.69           C  
ATOM    611  CD1 ILE A 512     -34.253  -5.154  18.280  1.00 62.69           C  
ATOM    612  H   ILE A 512     -33.137  -2.442  15.244  1.00  0.00           H  
ATOM    613  HA  ILE A 512     -31.013  -2.937  17.181  1.00  0.00           H  
ATOM    614  HB  ILE A 512     -32.978  -4.786  15.846  1.00  0.00           H  
ATOM    615 HG13 ILE A 512     -33.873  -3.216  17.533  1.00  0.00           H  
ATOM    616 HG12 ILE A 512     -32.685  -3.708  18.696  1.00  0.00           H  
ATOM    617 HG21 ILE A 512     -31.952  -6.429  17.555  1.00  0.00           H  
ATOM    618 HG22 ILE A 512     -30.992  -6.156  16.158  1.00  0.00           H  
ATOM    619 HG23 ILE A 512     -30.604  -5.352  17.704  1.00  0.00           H  
ATOM    620 HD11 ILE A 512     -33.647  -5.465  19.116  1.00  0.00           H  
ATOM    621 HD12 ILE A 512     -35.254  -4.830  18.561  1.00  0.00           H  
ATOM    622 HD13 ILE A 512     -34.198  -6.052  17.700  1.00  0.00           H  
ATOM    623  N   LYS A 513     -30.717  -3.845  14.051  1.00 44.30           N  
ATOM    624  CA  LYS A 513     -29.856  -4.401  13.039  1.00 44.30           C  
ATOM    625  C   LYS A 513     -28.583  -3.623  12.898  1.00 44.30           C  
ATOM    626  O   LYS A 513     -27.530  -4.197  12.620  1.00 44.30           O  
ATOM    627  CB  LYS A 513     -30.530  -4.432  11.657  1.00 44.30           C  
ATOM    628  CG  LYS A 513     -29.712  -5.149  10.582  1.00 44.30           C  
ATOM    629  CD  LYS A 513     -30.510  -5.442   9.309  1.00 44.30           C  
ATOM    630  CE  LYS A 513     -29.703  -6.162   8.228  1.00 44.30           C  
ATOM    631  NZ  LYS A 513     -30.552  -6.402   7.040  1.00 44.30           N1+
ATOM    632  H   LYS A 513     -31.655  -3.590  13.763  1.00  0.00           H  
ATOM    633  HA  LYS A 513     -29.612  -5.423  13.338  1.00  0.00           H  
ATOM    634  HB3 LYS A 513     -30.707  -3.418  11.316  1.00  0.00           H  
ATOM    635  HB2 LYS A 513     -31.501  -4.919  11.747  1.00  0.00           H  
ATOM    636  HG3 LYS A 513     -29.339  -6.093  10.984  1.00  0.00           H  
ATOM    637  HG2 LYS A 513     -28.835  -4.560  10.313  1.00  0.00           H  
ATOM    638  HD3 LYS A 513     -30.894  -4.502   8.910  1.00  0.00           H  
ATOM    639  HD2 LYS A 513     -31.383  -6.042   9.569  1.00  0.00           H  
ATOM    640  HE3 LYS A 513     -29.330  -7.117   8.599  1.00  0.00           H  
ATOM    641  HE2 LYS A 513     -28.838  -5.566   7.933  1.00  0.00           H  
ATOM    642  HZ1 LYS A 513     -31.344  -6.973   7.300  1.00  0.00           H  
ATOM    643  HZ2 LYS A 513     -30.881  -5.520   6.675  1.00  0.00           H  
ATOM    644  HZ3 LYS A 513     -30.014  -6.879   6.330  1.00  0.00           H  
ATOM    645  N   MET A 514     -28.636  -2.295  13.092  1.00148.99           N  
ATOM    646  CA  MET A 514     -27.507  -1.444  12.844  1.00148.99           C  
ATOM    647  C   MET A 514     -26.341  -1.815  13.710  1.00148.99           C  
ATOM    648  O   MET A 514     -25.202  -1.752  13.251  1.00148.99           O  
ATOM    649  CB  MET A 514     -27.816   0.040  13.115  1.00148.99           C  
ATOM    650  CG  MET A 514     -28.849   0.635  12.157  1.00148.99           C  
ATOM    651  SD  MET A 514     -28.281   0.787  10.436  1.00148.99           S  
ATOM    652  CE  MET A 514     -27.184   2.199  10.756  1.00148.99           C  
ATOM    653  H   MET A 514     -29.525  -1.863  13.311  1.00  0.00           H  
ATOM    654  HA  MET A 514     -27.204  -1.566  11.802  1.00  0.00           H  
ATOM    655  HB3 MET A 514     -26.910   0.644  13.105  1.00  0.00           H  
ATOM    656  HB2 MET A 514     -28.213   0.133  14.128  1.00  0.00           H  
ATOM    657  HG3 MET A 514     -29.376   1.518  12.518  1.00  0.00           H  
ATOM    658  HG2 MET A 514     -29.510  -0.119  11.817  1.00  0.00           H  
ATOM    659  HE1 MET A 514     -26.839   2.623   9.814  1.00  0.00           H  
ATOM    660  HE2 MET A 514     -27.687   2.979  11.329  1.00  0.00           H  
ATOM    661  HE3 MET A 514     -26.326   1.829  11.309  1.00  0.00           H  
ATOM    662  N   SER A 515     -26.571  -2.188  14.983  1.00 48.42           N  
ATOM    663  CA  SER A 515     -25.463  -2.460  15.859  1.00 48.42           C  
ATOM    664  C   SER A 515     -25.229  -3.939  15.978  1.00 48.42           C  
ATOM    665  O   SER A 515     -26.046  -4.747  15.542  1.00 48.42           O  
ATOM    666  CB  SER A 515     -25.668  -1.906  17.281  1.00 48.42           C  
ATOM    667  OG  SER A 515     -24.543  -2.205  18.095  1.00 48.42           O  
ATOM    668  H   SER A 515     -27.516  -2.289  15.326  1.00  0.00           H  
ATOM    669  HA  SER A 515     -24.534  -2.011  15.500  1.00  0.00           H  
ATOM    670  HB3 SER A 515     -26.563  -2.330  17.738  1.00  0.00           H  
ATOM    671  HB2 SER A 515     -25.804  -0.824  17.254  1.00  0.00           H  
ATOM    672  HG  SER A 515     -24.750  -1.964  18.987  1.00  0.00           H  
ATOM    673  N   SER A 516     -24.069  -4.329  16.559  1.00 54.13           N  
ATOM    674  CA  SER A 516     -23.763  -5.723  16.726  1.00 54.13           C  
ATOM    675  C   SER A 516     -24.656  -6.264  17.798  1.00 54.13           C  
ATOM    676  O   SER A 516     -24.526  -5.932  18.975  1.00 54.13           O  
ATOM    677  CB  SER A 516     -22.309  -5.982  17.157  1.00 54.13           C  
ATOM    678  OG  SER A 516     -21.414  -5.543  16.145  1.00 54.13           O  
ATOM    679  H   SER A 516     -23.442  -3.640  16.946  1.00  0.00           H  
ATOM    680  HA  SER A 516     -23.815  -6.141  15.726  1.00  0.00           H  
ATOM    681  HB3 SER A 516     -22.132  -7.045  17.333  1.00  0.00           H  
ATOM    682  HB2 SER A 516     -22.067  -5.455  18.080  1.00  0.00           H  
ATOM    683  HG  SER A 516     -21.519  -6.092  15.381  1.00  0.00           H  
ATOM    684  N   PRO A 517     -25.573  -7.097  17.391  1.00 88.37           N  
ATOM    685  CA  PRO A 517     -26.538  -7.718  18.254  1.00 88.37           C  
ATOM    686  C   PRO A 517     -25.904  -8.645  19.241  1.00 88.37           C  
ATOM    687  O   PRO A 517     -26.423  -8.782  20.348  1.00 88.37           O  
ATOM    688  CD  PRO A 517     -25.698  -7.515  16.005  1.00 88.37           C  
ATOM    689  CB  PRO A 517     -27.503  -8.453  17.322  1.00 88.37           C  
ATOM    690  CG  PRO A 517     -26.670  -8.706  16.051  1.00 88.37           C  
ATOM    691  HA  PRO A 517     -27.092  -6.956  18.802  1.00  0.00           H  
ATOM    692  HD2 PRO A 517     -24.774  -7.925  15.594  1.00  0.00           H  
ATOM    693  HD3 PRO A 517     -26.156  -6.886  15.264  1.00  0.00           H  
ATOM    694  HB3 PRO A 517     -28.341  -7.797  17.080  1.00  0.00           H  
ATOM    695  HB2 PRO A 517     -27.918  -9.370  17.741  1.00  0.00           H  
ATOM    696  HG2 PRO A 517     -26.112  -9.637  16.165  1.00  0.00           H  
ATOM    697  HG3 PRO A 517     -27.282  -8.796  15.153  1.00  0.00           H  
ATOM    698  N   TYR A 518     -24.797  -9.303  18.857  1.00 83.63           N  
ATOM    699  CA  TYR A 518     -24.164 -10.269  19.706  1.00 83.63           C  
ATOM    700  C   TYR A 518     -23.629  -9.578  20.917  1.00 83.63           C  
ATOM    701  O   TYR A 518     -23.754 -10.078  22.034  1.00 83.63           O  
ATOM    702  CB  TYR A 518     -22.986 -10.979  19.016  1.00 83.63           C  
ATOM    703  CG  TYR A 518     -23.551 -11.752  17.873  1.00 83.63           C  
ATOM    704  CD1 TYR A 518     -24.110 -12.992  18.074  1.00 83.63           C  
ATOM    705  CD2 TYR A 518     -23.522 -11.233  16.598  1.00 83.63           C  
ATOM    706  CE1 TYR A 518     -24.630 -13.706  17.021  1.00 83.63           C  
ATOM    707  CE2 TYR A 518     -24.041 -11.942  15.541  1.00 83.63           C  
ATOM    708  CZ  TYR A 518     -24.598 -13.180  15.752  1.00 83.63           C  
ATOM    709  OH  TYR A 518     -25.132 -13.910  14.669  1.00 83.63           O  
ATOM    710  H   TYR A 518     -24.434  -9.168  17.925  1.00  0.00           H  
ATOM    711  HA  TYR A 518     -24.899 -11.010  20.024  1.00  0.00           H  
ATOM    712  HB3 TYR A 518     -22.490 -11.664  19.703  1.00  0.00           H  
ATOM    713  HB2 TYR A 518     -22.289 -10.234  18.631  1.00  0.00           H  
ATOM    714  HD1 TYR A 518     -24.140 -13.416  19.068  1.00  0.00           H  
ATOM    715  HD2 TYR A 518     -23.087 -10.261  16.415  1.00  0.00           H  
ATOM    716  HE1 TYR A 518     -25.063 -14.680  17.196  1.00  0.00           H  
ATOM    717  HE2 TYR A 518     -24.011 -11.523  14.546  1.00  0.00           H  
ATOM    718  HH  TYR A 518     -25.466 -14.758  14.918  1.00  0.00           H  
ATOM    719  N   MET A 519     -23.013  -8.400  20.716  1.00 57.30           N  
ATOM    720  CA  MET A 519     -22.411  -7.669  21.792  1.00 57.30           C  
ATOM    721  C   MET A 519     -23.461  -7.251  22.771  1.00 57.30           C  
ATOM    722  O   MET A 519     -23.239  -7.296  23.981  1.00 57.30           O  
ATOM    723  CB  MET A 519     -21.706  -6.380  21.332  1.00 57.30           C  
ATOM    724  CG  MET A 519     -20.419  -6.620  20.543  1.00 57.30           C  
ATOM    725  SD  MET A 519     -19.589  -5.096  20.000  1.00 57.30           S  
ATOM    726  CE  MET A 519     -18.068  -5.928  19.470  1.00 57.30           C  
ATOM    727  H   MET A 519     -22.958  -8.019  19.783  1.00  0.00           H  
ATOM    728  HA  MET A 519     -21.690  -8.309  22.306  1.00  0.00           H  
ATOM    729  HB3 MET A 519     -21.445  -5.767  22.199  1.00  0.00           H  
ATOM    730  HB2 MET A 519     -22.386  -5.773  20.732  1.00  0.00           H  
ATOM    731  HG3 MET A 519     -20.626  -7.231  19.664  1.00  0.00           H  
ATOM    732  HG2 MET A 519     -19.729  -7.190  21.167  1.00  0.00           H  
ATOM    733  HE1 MET A 519     -17.332  -5.217  19.108  1.00  0.00           H  
ATOM    734  HE2 MET A 519     -17.666  -6.435  20.347  1.00  0.00           H  
ATOM    735  HE3 MET A 519     -18.436  -6.663  18.770  1.00  0.00           H  
ATOM    736  N   ASN A 520     -24.636  -6.833  22.269  1.00 28.85           N  
ATOM    737  CA  ASN A 520     -25.686  -6.345  23.115  1.00 28.85           C  
ATOM    738  C   ASN A 520     -26.121  -7.439  24.039  1.00 28.85           C  
ATOM    739  O   ASN A 520     -26.400  -7.196  25.211  1.00 28.85           O  
ATOM    740  CB  ASN A 520     -26.926  -5.892  22.324  1.00 28.85           C  
ATOM    741  CG  ASN A 520     -26.551  -4.650  21.529  1.00 28.85           C  
ATOM    742  OD1 ASN A 520     -25.954  -3.715  22.060  1.00 28.85           O  
ATOM    743  ND2 ASN A 520     -26.904  -4.641  20.216  1.00 28.85           N  
ATOM    744  H   ASN A 520     -24.772  -6.815  21.268  1.00  0.00           H  
ATOM    745  HA  ASN A 520     -25.310  -5.530  23.733  1.00  0.00           H  
ATOM    746  HB3 ASN A 520     -27.745  -5.629  22.994  1.00  0.00           H  
ATOM    747  HB2 ASN A 520     -27.293  -6.678  21.663  1.00  0.00           H  
ATOM    748 HD22 ASN A 520     -26.642  -3.858  19.636  1.00  0.00           H  
ATOM    749 HD21 ASN A 520     -27.401  -5.425  19.820  1.00  0.00           H  
ATOM    750  N   ASN A 521     -26.185  -8.681  23.531  1.00 24.99           N  
ATOM    751  CA  ASN A 521     -26.630  -9.779  24.337  1.00 24.99           C  
ATOM    752  C   ASN A 521     -25.691  -9.930  25.495  1.00 24.99           C  
ATOM    753  O   ASN A 521     -26.116 -10.205  26.616  1.00 24.99           O  
ATOM    754  CB  ASN A 521     -26.638 -11.115  23.573  1.00 24.99           C  
ATOM    755  CG  ASN A 521     -27.729 -11.044  22.513  1.00 24.99           C  
ATOM    756  OD1 ASN A 521     -28.853 -10.627  22.789  1.00 24.99           O  
ATOM    757  ND2 ASN A 521     -27.388 -11.456  21.263  1.00 24.99           N  
ATOM    758  H   ASN A 521     -25.952  -8.845  22.561  1.00  0.00           H  
ATOM    759  HA  ASN A 521     -27.646  -9.572  24.650  1.00  0.00           H  
ATOM    760  HB3 ASN A 521     -26.880 -11.942  24.242  1.00  0.00           H  
ATOM    761  HB2 ASN A 521     -25.670 -11.340  23.127  1.00  0.00           H  
ATOM    762 HD22 ASN A 521     -26.454 -11.790  21.077  1.00  0.00           H  
ATOM    763 HD21 ASN A 521     -28.071 -11.400  20.522  1.00  0.00           H  
ATOM    764  N   LEU A 522     -24.380  -9.767  25.255  1.00 32.10           N  
ATOM    765  CA  LEU A 522     -23.414  -9.915  26.307  1.00 32.10           C  
ATOM    766  C   LEU A 522     -23.616  -8.835  27.327  1.00 32.10           C  
ATOM    767  O   LEU A 522     -23.550  -9.087  28.529  1.00 32.10           O  
ATOM    768  CB  LEU A 522     -21.966  -9.806  25.801  1.00 32.10           C  
ATOM    769  CG  LEU A 522     -21.575 -10.925  24.818  1.00 32.10           C  
ATOM    770  CD1 LEU A 522     -20.118 -10.776  24.354  1.00 32.10           C  
ATOM    771  CD2 LEU A 522     -21.873 -12.314  25.405  1.00 32.10           C  
ATOM    772  H   LEU A 522     -24.060  -9.537  24.324  1.00  0.00           H  
ATOM    773  HA  LEU A 522     -23.568 -10.866  26.818  1.00  0.00           H  
ATOM    774  HB3 LEU A 522     -21.284  -9.847  26.653  1.00  0.00           H  
ATOM    775  HB2 LEU A 522     -21.786  -8.839  25.334  1.00  0.00           H  
ATOM    776  HG  LEU A 522     -22.191 -10.819  23.926  1.00  0.00           H  
ATOM    777 HD11 LEU A 522     -19.875 -11.537  23.611  1.00  0.00           H  
ATOM    778 HD12 LEU A 522     -19.962  -9.796  23.901  1.00  0.00           H  
ATOM    779 HD13 LEU A 522     -19.428 -10.881  25.192  1.00  0.00           H  
ATOM    780 HD21 LEU A 522     -21.468 -13.097  24.762  1.00  0.00           H  
ATOM    781 HD22 LEU A 522     -21.423 -12.436  26.391  1.00  0.00           H  
ATOM    782 HD23 LEU A 522     -22.942 -12.508  25.487  1.00  0.00           H  
ATOM    783  N   ILE A 523     -23.864  -7.595  26.866  1.00 33.30           N  
ATOM    784  CA  ILE A 523     -24.032  -6.475  27.750  1.00 33.30           C  
ATOM    785  C   ILE A 523     -25.251  -6.685  28.597  1.00 33.30           C  
ATOM    786  O   ILE A 523     -25.230  -6.433  29.800  1.00 33.30           O  
ATOM    787  CB  ILE A 523     -24.207  -5.179  27.007  1.00 33.30           C  
ATOM    788  CG1 ILE A 523     -22.953  -4.867  26.171  1.00 33.30           C  
ATOM    789  CG2 ILE A 523     -24.557  -4.083  28.029  1.00 33.30           C  
ATOM    790  CD1 ILE A 523     -23.146  -3.732  25.163  1.00 33.30           C  
ATOM    791  H   ILE A 523     -23.902  -7.435  25.868  1.00  0.00           H  
ATOM    792  HA  ILE A 523     -23.160  -6.412  28.402  1.00  0.00           H  
ATOM    793  HB  ILE A 523     -25.042  -5.266  26.311  1.00  0.00           H  
ATOM    794 HG13 ILE A 523     -22.581  -5.737  25.645  1.00  0.00           H  
ATOM    795 HG12 ILE A 523     -22.143  -4.593  26.849  1.00  0.00           H  
ATOM    796 HG21 ILE A 523     -24.479  -3.095  27.579  1.00  0.00           H  
ATOM    797 HG22 ILE A 523     -25.581  -4.131  28.401  1.00  0.00           H  
ATOM    798 HG23 ILE A 523     -23.875  -4.086  28.881  1.00  0.00           H  
ATOM    799 HD11 ILE A 523     -22.226  -3.561  24.603  1.00  0.00           H  
ATOM    800 HD12 ILE A 523     -23.928  -3.960  24.442  1.00  0.00           H  
ATOM    801 HD13 ILE A 523     -23.407  -2.792  25.646  1.00  0.00           H  
ATOM    802  N   ILE A 524     -26.356  -7.151  27.984  1.00119.73           N  
ATOM    803  CA  ILE A 524     -27.584  -7.350  28.701  1.00119.73           C  
ATOM    804  C   ILE A 524     -27.396  -8.424  29.725  1.00119.73           C  
ATOM    805  O   ILE A 524     -27.965  -8.357  30.814  1.00119.73           O  
ATOM    806  CB  ILE A 524     -28.751  -7.726  27.832  1.00119.73           C  
ATOM    807  CG1 ILE A 524     -30.066  -7.547  28.609  1.00119.73           C  
ATOM    808  CG2 ILE A 524     -28.545  -9.161  27.325  1.00119.73           C  
ATOM    809  CD1 ILE A 524     -30.387  -6.089  28.938  1.00119.73           C  
ATOM    810  H   ILE A 524     -26.340  -7.329  26.986  1.00  0.00           H  
ATOM    811  HA  ILE A 524     -27.779  -6.410  29.216  1.00  0.00           H  
ATOM    812  HB  ILE A 524     -28.788  -7.056  26.971  1.00  0.00           H  
ATOM    813 HG13 ILE A 524     -30.125  -8.164  29.504  1.00  0.00           H  
ATOM    814 HG12 ILE A 524     -30.873  -7.907  27.972  1.00  0.00           H  
ATOM    815 HG21 ILE A 524     -29.471  -9.467  26.855  1.00  0.00           H  
ATOM    816 HG22 ILE A 524     -27.919  -8.990  26.493  1.00  0.00           H  
ATOM    817 HG23 ILE A 524     -28.353 -10.030  27.943  1.00  0.00           H  
ATOM    818 HD11 ILE A 524     -31.408  -5.999  29.308  1.00  0.00           H  
ATOM    819 HD12 ILE A 524     -29.722  -5.723  29.715  1.00  0.00           H  
ATOM    820 HD13 ILE A 524     -30.293  -5.444  28.064  1.00  0.00           H  
ATOM    821  N   LEU A 525     -26.625  -9.471  29.379  1.00115.92           N  
ATOM    822  CA  LEU A 525     -26.390 -10.568  30.277  1.00115.92           C  
ATOM    823  C   LEU A 525     -25.630 -10.085  31.473  1.00115.92           C  
ATOM    824  O   LEU A 525     -25.915 -10.481  32.601  1.00115.92           O  
ATOM    825  CB  LEU A 525     -25.563 -11.694  29.632  1.00115.92           C  
ATOM    826  CG  LEU A 525     -25.302 -12.882  30.576  1.00115.92           C  
ATOM    827  CD1 LEU A 525     -26.612 -13.591  30.958  1.00115.92           C  
ATOM    828  CD2 LEU A 525     -24.254 -13.842  29.992  1.00115.92           C  
ATOM    829  H   LEU A 525     -26.212  -9.505  28.455  1.00  0.00           H  
ATOM    830  HA  LEU A 525     -27.361 -10.952  30.594  1.00  0.00           H  
ATOM    831  HB3 LEU A 525     -24.609 -11.301  29.282  1.00  0.00           H  
ATOM    832  HB2 LEU A 525     -26.076 -12.051  28.738  1.00  0.00           H  
ATOM    833  HG  LEU A 525     -24.839 -12.547  31.503  1.00  0.00           H  
ATOM    834 HD11 LEU A 525     -26.410 -14.478  31.558  1.00  0.00           H  
ATOM    835 HD12 LEU A 525     -27.266 -12.955  31.555  1.00  0.00           H  
ATOM    836 HD13 LEU A 525     -27.164 -13.910  30.074  1.00  0.00           H  
ATOM    837 HD21 LEU A 525     -24.043 -14.661  30.680  1.00  0.00           H  
ATOM    838 HD22 LEU A 525     -24.598 -14.276  29.052  1.00  0.00           H  
ATOM    839 HD23 LEU A 525     -23.313 -13.327  29.796  1.00  0.00           H  
ATOM    840  N   GLY A 526     -24.633  -9.207  31.255  1.00 22.70           N  
ATOM    841  CA  GLY A 526     -23.802  -8.737  32.326  1.00 22.70           C  
ATOM    842  C   GLY A 526     -24.615  -7.978  33.323  1.00 22.70           C  
ATOM    843  O   GLY A 526     -24.376  -8.076  34.526  1.00 22.70           O  
ATOM    844  H   GLY A 526     -24.417  -8.915  30.310  1.00  0.00           H  
ATOM    845  HA3 GLY A 526     -23.152  -7.986  31.886  1.00  0.00           H  
ATOM    846  HA2 GLY A 526     -23.263  -9.556  32.805  1.00  0.00           H  
ATOM    847  N   GLY A 527     -25.568  -7.163  32.838  1.00 22.76           N  
ATOM    848  CA  GLY A 527     -26.399  -6.367  33.693  1.00 22.76           C  
ATOM    849  C   GLY A 527     -27.276  -7.250  34.527  1.00 22.76           C  
ATOM    850  O   GLY A 527     -27.533  -6.959  35.694  1.00 22.76           O  
ATOM    851  H   GLY A 527     -25.699  -7.096  31.837  1.00  0.00           H  
ATOM    852  HA3 GLY A 527     -27.026  -5.720  33.078  1.00  0.00           H  
ATOM    853  HA2 GLY A 527     -25.790  -5.718  34.324  1.00  0.00           H  
ATOM    854  N   MET A 528     -27.778  -8.349  33.935  1.00 64.31           N  
ATOM    855  CA  MET A 528     -28.679  -9.223  34.633  1.00 64.31           C  
ATOM    856  C   MET A 528     -27.972  -9.795  35.820  1.00 64.31           C  
ATOM    857  O   MET A 528     -28.538  -9.886  36.909  1.00 64.31           O  
ATOM    858  CB  MET A 528     -29.154 -10.399  33.763  1.00 64.31           C  
ATOM    859  CG  MET A 528     -30.125 -11.340  34.480  1.00 64.31           C  
ATOM    860  SD  MET A 528     -30.702 -12.737  33.469  1.00 64.31           S  
ATOM    861  CE  MET A 528     -31.753 -13.450  34.767  1.00 64.31           C  
ATOM    862  H   MET A 528     -27.553  -8.550  32.970  1.00  0.00           H  
ATOM    863  HA  MET A 528     -29.550  -8.655  34.960  1.00  0.00           H  
ATOM    864  HB3 MET A 528     -28.305 -10.980  33.402  1.00  0.00           H  
ATOM    865  HB2 MET A 528     -29.641 -10.003  32.871  1.00  0.00           H  
ATOM    866  HG3 MET A 528     -30.995 -10.776  34.821  1.00  0.00           H  
ATOM    867  HG2 MET A 528     -29.669 -11.780  35.366  1.00  0.00           H  
ATOM    868  HE1 MET A 528     -32.210 -14.373  34.411  1.00  0.00           H  
ATOM    869  HE2 MET A 528     -31.170 -13.677  35.660  1.00  0.00           H  
ATOM    870  HE3 MET A 528     -32.550 -12.756  35.033  1.00  0.00           H  
ATOM    871  N   LEU A 529     -26.700 -10.185  35.635  1.00 40.54           N  
ATOM    872  CA  LEU A 529     -25.912 -10.764  36.682  1.00 40.54           C  
ATOM    873  C   LEU A 529     -25.721  -9.731  37.747  1.00 40.54           C  
ATOM    874  O   LEU A 529     -25.636 -10.053  38.930  1.00 40.54           O  
ATOM    875  CB  LEU A 529     -24.516 -11.202  36.207  1.00 40.54           C  
ATOM    876  CG  LEU A 529     -24.556 -12.314  35.143  1.00 40.54           C  
ATOM    877  CD1 LEU A 529     -23.139 -12.716  34.702  1.00 40.54           C  
ATOM    878  CD2 LEU A 529     -25.400 -13.510  35.613  1.00 40.54           C  
ATOM    879  H   LEU A 529     -26.285 -10.092  34.718  1.00  0.00           H  
ATOM    880  HA  LEU A 529     -26.448 -11.600  37.132  1.00  0.00           H  
ATOM    881  HB3 LEU A 529     -23.910 -11.501  37.056  1.00  0.00           H  
ATOM    882  HB2 LEU A 529     -23.990 -10.347  35.783  1.00  0.00           H  
ATOM    883  HG  LEU A 529     -25.046 -11.927  34.259  1.00  0.00           H  
ATOM    884 HD11 LEU A 529     -23.172 -13.417  33.867  1.00  0.00           H  
ATOM    885 HD12 LEU A 529     -22.559 -11.849  34.382  1.00  0.00           H  
ATOM    886 HD13 LEU A 529     -22.607 -13.200  35.520  1.00  0.00           H  
ATOM    887 HD21 LEU A 529     -25.312 -14.340  34.912  1.00  0.00           H  
ATOM    888 HD22 LEU A 529     -25.083 -13.872  36.589  1.00  0.00           H  
ATOM    889 HD23 LEU A 529     -26.462 -13.267  35.667  1.00  0.00           H  
ATOM    890  N   SER A 530     -25.628  -8.451  37.340  1.00 75.22           N  
ATOM    891  CA  SER A 530     -25.394  -7.377  38.262  1.00 75.22           C  
ATOM    892  C   SER A 530     -26.505  -7.324  39.267  1.00 75.22           C  
ATOM    893  O   SER A 530     -26.260  -7.143  40.458  1.00 75.22           O  
ATOM    894  CB  SER A 530     -25.336  -6.004  37.570  1.00 75.22           C  
ATOM    895  OG  SER A 530     -24.235  -5.954  36.675  1.00 75.22           O  
ATOM    896  H   SER A 530     -25.705  -8.238  36.355  1.00  0.00           H  
ATOM    897  HA  SER A 530     -24.448  -7.554  38.777  1.00  0.00           H  
ATOM    898  HB3 SER A 530     -25.161  -5.232  38.318  1.00  0.00           H  
ATOM    899  HB2 SER A 530     -26.251  -5.685  37.090  1.00  0.00           H  
ATOM    900  HG  SER A 530     -24.358  -6.603  35.996  1.00  0.00           H  
ATOM    901  N   TYR A 531     -27.763  -7.461  38.807  1.00 49.12           N  
ATOM    902  CA  TYR A 531     -28.906  -7.436  39.679  1.00 49.12           C  
ATOM    903  C   TYR A 531     -28.885  -8.654  40.550  1.00 49.12           C  
ATOM    904  O   TYR A 531     -29.237  -8.604  41.727  1.00 49.12           O  
ATOM    905  CB  TYR A 531     -30.246  -7.409  38.923  1.00 49.12           C  
ATOM    906  CG  TYR A 531     -30.337  -6.094  38.226  1.00 49.12           C  
ATOM    907  CD1 TYR A 531     -30.640  -4.952  38.933  1.00 49.12           C  
ATOM    908  CD2 TYR A 531     -30.130  -5.998  36.868  1.00 49.12           C  
ATOM    909  CE1 TYR A 531     -30.729  -3.734  38.300  1.00 49.12           C  
ATOM    910  CE2 TYR A 531     -30.218  -4.784  36.230  1.00 49.12           C  
ATOM    911  CZ  TYR A 531     -30.516  -3.649  36.945  1.00 49.12           C  
ATOM    912  OH  TYR A 531     -30.607  -2.400  36.292  1.00 49.12           O  
ATOM    913  H   TYR A 531     -27.916  -7.593  37.816  1.00  0.00           H  
ATOM    914  HA  TYR A 531     -28.847  -6.582  40.330  1.00  0.00           H  
ATOM    915  HB3 TYR A 531     -31.088  -7.503  39.611  1.00  0.00           H  
ATOM    916  HB2 TYR A 531     -30.325  -8.231  38.210  1.00  0.00           H  
ATOM    917  HD1 TYR A 531     -30.832  -4.990  39.969  1.00  0.00           H  
ATOM    918  HD2 TYR A 531     -29.929  -6.887  36.294  1.00  0.00           H  
ATOM    919  HE1 TYR A 531     -31.073  -2.867  38.831  1.00  0.00           H  
ATOM    920  HE2 TYR A 531     -30.059  -4.729  35.162  1.00  0.00           H  
ATOM    921  HH  TYR A 531     -30.386  -2.444  35.374  1.00  0.00           H  
ATOM    922  N   ALA A 532     -28.467  -9.791  39.969  1.00 44.15           N  
ATOM    923  CA  ALA A 532     -28.425 -11.064  40.629  1.00 44.15           C  
ATOM    924  C   ALA A 532     -27.495 -10.984  41.800  1.00 44.15           C  
ATOM    925  O   ALA A 532     -27.694 -11.662  42.805  1.00 44.15           O  
ATOM    926  CB  ALA A 532     -27.919 -12.192  39.715  1.00 44.15           C  
ATOM    927  H   ALA A 532     -28.198  -9.763  38.994  1.00  0.00           H  
ATOM    928  HA  ALA A 532     -29.456 -11.305  40.844  1.00  0.00           H  
ATOM    929  HB1 ALA A 532     -28.099 -13.166  40.172  1.00  0.00           H  
ATOM    930  HB2 ALA A 532     -28.442 -12.185  38.758  1.00  0.00           H  
ATOM    931  HB3 ALA A 532     -26.851 -12.136  39.509  1.00  0.00           H  
ATOM    932  N   SER A 533     -26.429 -10.178  41.680  1.00 43.51           N  
ATOM    933  CA  SER A 533     -25.355  -9.961  42.644  1.00 43.51           C  
ATOM    934  C   SER A 533     -25.876  -9.634  44.045  1.00 43.51           C  
ATOM    935  O   SER A 533     -25.241 -10.014  45.027  1.00 43.51           O  
ATOM    936  CB  SER A 533     -24.420  -8.834  42.188  1.00 43.51           C  
ATOM    937  OG  SER A 533     -23.726  -9.064  40.973  1.00 43.51           O  
ATOM    938  H   SER A 533     -26.340  -9.685  40.801  1.00  0.00           H  
ATOM    939  HA  SER A 533     -24.762 -10.869  42.707  1.00  0.00           H  
ATOM    940  HB3 SER A 533     -23.669  -8.725  42.954  1.00  0.00           H  
ATOM    941  HB2 SER A 533     -24.926  -7.879  42.183  1.00  0.00           H  
ATOM    942  HG  SER A 533     -24.358  -9.194  40.280  1.00  0.00           H  
ATOM    943  N   ILE A 534     -27.039  -8.968  44.151  1.00 60.57           N  
ATOM    944  CA  ILE A 534     -27.595  -8.624  45.430  1.00 60.57           C  
ATOM    945  C   ILE A 534     -28.152  -9.841  46.097  1.00 60.57           C  
ATOM    946  O   ILE A 534     -28.108  -9.955  47.320  1.00 60.57           O  
ATOM    947  CB  ILE A 534     -28.622  -7.531  45.376  1.00 60.57           C  
ATOM    948  CG1 ILE A 534     -27.923  -6.220  44.966  1.00 60.57           C  
ATOM    949  CG2 ILE A 534     -29.322  -7.453  46.744  1.00 60.57           C  
ATOM    950  CD1 ILE A 534     -28.851  -5.016  44.812  1.00 60.57           C  
ATOM    951  H   ILE A 534     -27.542  -8.699  43.316  1.00  0.00           H  
ATOM    952  HA  ILE A 534     -26.786  -8.266  46.071  1.00  0.00           H  
ATOM    953  HB  ILE A 534     -29.305  -7.915  44.638  1.00  0.00           H  
ATOM    954 HG13 ILE A 534     -27.384  -6.350  44.026  1.00  0.00           H  
ATOM    955 HG12 ILE A 534     -27.151  -6.001  45.695  1.00  0.00           H  
ATOM    956 HG21 ILE A 534     -30.107  -6.715  46.697  1.00  0.00           H  
ATOM    957 HG22 ILE A 534     -29.914  -8.321  47.032  1.00  0.00           H  
ATOM    958 HG23 ILE A 534     -28.643  -7.187  47.556  1.00  0.00           H  
ATOM    959 HD11 ILE A 534     -28.333  -4.082  45.010  1.00  0.00           H  
ATOM    960 HD12 ILE A 534     -29.150  -5.052  43.802  1.00  0.00           H  
ATOM    961 HD13 ILE A 534     -29.733  -5.028  45.433  1.00  0.00           H  
ATOM    962  N   PHE A 535     -28.713 -10.781  45.320  1.00 35.25           N  
ATOM    963  CA  PHE A 535     -29.245 -11.968  45.922  1.00 35.25           C  
ATOM    964  C   PHE A 535     -28.120 -12.655  46.631  1.00 35.25           C  
ATOM    965  O   PHE A 535     -28.275 -13.135  47.753  1.00 35.25           O  
ATOM    966  CB  PHE A 535     -29.828 -12.953  44.895  1.00 35.25           C  
ATOM    967  CG  PHE A 535     -31.034 -12.313  44.299  1.00 35.25           C  
ATOM    968  CD1 PHE A 535     -32.250 -12.385  44.939  1.00 35.25           C  
ATOM    969  CD2 PHE A 535     -30.951 -11.639  43.102  1.00 35.25           C  
ATOM    970  CE1 PHE A 535     -33.366 -11.795  44.393  1.00 35.25           C  
ATOM    971  CE2 PHE A 535     -32.064 -11.048  42.551  1.00 35.25           C  
ATOM    972  CZ  PHE A 535     -33.274 -11.124  43.197  1.00 35.25           C  
ATOM    973  H   PHE A 535     -28.725 -10.685  44.314  1.00  0.00           H  
ATOM    974  HA  PHE A 535     -30.011 -11.699  46.654  1.00  0.00           H  
ATOM    975  HB3 PHE A 535     -30.130 -13.883  45.380  1.00  0.00           H  
ATOM    976  HB2 PHE A 535     -29.113 -13.234  44.122  1.00  0.00           H  
ATOM    977  HD1 PHE A 535     -32.335 -12.906  45.881  1.00  0.00           H  
ATOM    978  HD2 PHE A 535     -29.999 -11.554  42.661  1.00  0.00           H  
ATOM    979  HE1 PHE A 535     -34.315 -11.855  44.906  1.00  0.00           H  
ATOM    980  HE2 PHE A 535     -31.978 -10.501  41.624  1.00  0.00           H  
ATOM    981  HZ  PHE A 535     -34.146 -10.649  42.770  1.00  0.00           H  
ATOM    982  N   LEU A 536     -26.939 -12.704  45.990  1.00 86.46           N  
ATOM    983  CA  LEU A 536     -25.796 -13.352  46.563  1.00 86.46           C  
ATOM    984  C   LEU A 536     -25.468 -12.663  47.843  1.00 86.46           C  
ATOM    985  O   LEU A 536     -25.181 -13.308  48.850  1.00 86.46           O  
ATOM    986  CB  LEU A 536     -24.545 -13.189  45.692  1.00 86.46           C  
ATOM    987  CG  LEU A 536     -24.591 -13.916  44.341  1.00 86.46           C  
ATOM    988  CD1 LEU A 536     -25.836 -13.543  43.526  1.00 86.46           C  
ATOM    989  CD2 LEU A 536     -23.304 -13.626  43.562  1.00 86.46           C  
ATOM    990  H   LEU A 536     -26.852 -12.284  45.076  1.00  0.00           H  
ATOM    991  HA  LEU A 536     -26.007 -14.409  46.741  1.00  0.00           H  
ATOM    992  HB3 LEU A 536     -23.729 -13.648  46.237  1.00  0.00           H  
ATOM    993  HB2 LEU A 536     -24.262 -12.150  45.548  1.00  0.00           H  
ATOM    994  HG  LEU A 536     -24.677 -14.973  44.582  1.00  0.00           H  
ATOM    995 HD11 LEU A 536     -25.739 -13.825  42.477  1.00  0.00           H  
ATOM    996 HD12 LEU A 536     -26.762 -13.983  43.894  1.00  0.00           H  
ATOM    997 HD13 LEU A 536     -25.818 -12.474  43.606  1.00  0.00           H  
ATOM    998 HD21 LEU A 536     -23.331 -14.017  42.561  1.00  0.00           H  
ATOM    999 HD22 LEU A 536     -23.080 -12.561  43.519  1.00  0.00           H  
ATOM   1000 HD23 LEU A 536     -22.764 -14.116  44.313  1.00  0.00           H  
ATOM   1001  N   PHE A 537     -25.389 -11.321  47.826  1.00 27.29           N  
ATOM   1002  CA  PHE A 537     -24.961 -10.437  48.914  1.00 27.29           C  
ATOM   1003  C   PHE A 537     -25.995 -10.250  50.046  1.00 27.29           C  
ATOM   1004  O   PHE A 537     -25.666  -9.487  50.982  1.00 27.29           O  
ATOM   1005  CB  PHE A 537     -24.558  -9.060  48.310  1.00 27.29           C  
ATOM   1006  CG  PHE A 537     -23.056  -8.878  48.196  1.00 27.29           C  
ATOM   1007  CD1 PHE A 537     -22.418  -8.684  46.957  1.00 27.29           C  
ATOM   1008  CD2 PHE A 537     -22.285  -8.916  49.369  1.00 27.29           C  
ATOM   1009  CE1 PHE A 537     -21.014  -8.548  46.908  1.00 27.29           C  
ATOM   1010  CE2 PHE A 537     -20.883  -8.822  49.316  1.00 27.29           C  
ATOM   1011  CZ  PHE A 537     -20.243  -8.634  48.081  1.00 27.29           C  
ATOM   1012  OXT PHE A 537     -27.066 -10.890  50.006  1.00 27.29           O1-
ATOM   1013  H   PHE A 537     -25.638 -10.864  46.960  1.00  0.00           H  
ATOM   1014  HA  PHE A 537     -24.097 -10.891  49.395  1.00  0.00           H  
ATOM   1015  HB3 PHE A 537     -24.919  -8.226  48.914  1.00  0.00           H  
ATOM   1016  HB2 PHE A 537     -25.020  -8.908  47.337  1.00  0.00           H  
ATOM   1017  HD1 PHE A 537     -23.010  -8.633  46.056  1.00  0.00           H  
ATOM   1018  HD2 PHE A 537     -22.793  -9.042  50.309  1.00  0.00           H  
ATOM   1019  HE1 PHE A 537     -20.509  -8.371  45.976  1.00  0.00           H  
ATOM   1020  HE2 PHE A 537     -20.305  -8.912  50.222  1.00  0.00           H  
ATOM   1021  HZ  PHE A 537     -19.167  -8.548  48.034  1.00  0.00           H  
ATOM   1022  N   PHE A 549     -24.960 -20.460  50.647  1.00 73.10           N1+
ATOM   1023  CA  PHE A 549     -24.193 -20.558  51.908  1.00 73.10           C  
ATOM   1024  C   PHE A 549     -22.768 -20.199  51.653  1.00 73.10           C  
ATOM   1025  O   PHE A 549     -22.444 -19.044  51.384  1.00 73.10           O  
ATOM   1026  CB  PHE A 549     -24.246 -21.994  52.450  1.00 73.10           C  
ATOM   1027  CG  PHE A 549     -25.674 -22.289  52.752  1.00 73.10           C  
ATOM   1028  CD1 PHE A 549     -26.254 -21.842  53.918  1.00 73.10           C  
ATOM   1029  CD2 PHE A 549     -26.435 -23.017  51.866  1.00 73.10           C  
ATOM   1030  CE1 PHE A 549     -27.573 -22.113  54.191  1.00 73.10           C  
ATOM   1031  CE2 PHE A 549     -27.755 -23.291  52.134  1.00 73.10           C  
ATOM   1032  CZ  PHE A 549     -28.326 -22.839  53.300  1.00 73.10           C  
ATOM   1033  H1  PHE A 549     -24.931 -19.505  50.317  1.00  0.00           H  
ATOM   1034  H2  PHE A 549     -24.567 -21.079  49.954  1.00  0.00           H  
ATOM   1035  H3  PHE A 549     -25.920 -20.722  50.826  1.00  0.00           H  
ATOM   1036  HA  PHE A 549     -24.604 -19.852  52.632  1.00  0.00           H  
ATOM   1037  HB3 PHE A 549     -23.676 -22.109  53.375  1.00  0.00           H  
ATOM   1038  HB2 PHE A 549     -23.883 -22.737  51.736  1.00  0.00           H  
ATOM   1039  HD1 PHE A 549     -25.673 -21.271  54.628  1.00  0.00           H  
ATOM   1040  HD2 PHE A 549     -26.000 -23.384  50.948  1.00  0.00           H  
ATOM   1041  HE1 PHE A 549     -28.019 -21.757  55.108  1.00  0.00           H  
ATOM   1042  HE2 PHE A 549     -28.342 -23.865  51.432  1.00  0.00           H  
ATOM   1043  HZ  PHE A 549     -29.363 -23.054  53.515  1.00  0.00           H  
ATOM   1044  N   GLU A 550     -21.877 -21.202  51.739  1.00 58.46           N  
ATOM   1045  CA  GLU A 550     -20.479 -20.994  51.507  1.00 58.46           C  
ATOM   1046  C   GLU A 550     -20.320 -20.608  50.073  1.00 58.46           C  
ATOM   1047  O   GLU A 550     -19.510 -19.747  49.732  1.00 58.46           O  
ATOM   1048  CB  GLU A 550     -19.660 -22.270  51.744  1.00 58.46           C  
ATOM   1049  CG  GLU A 550     -19.700 -22.740  53.199  1.00 58.46           C  
ATOM   1050  CD  GLU A 550     -18.908 -24.035  53.294  1.00 58.46           C  
ATOM   1051  OE1 GLU A 550     -17.758 -24.062  52.781  1.00 58.46           O  
ATOM   1052  OE2 GLU A 550     -19.446 -25.016  53.874  1.00 58.46           O1-
ATOM   1053  H   GLU A 550     -22.180 -22.131  51.995  1.00  0.00           H  
ATOM   1054  HA  GLU A 550     -20.107 -20.191  52.147  1.00  0.00           H  
ATOM   1055  HB3 GLU A 550     -18.625 -22.076  51.454  1.00  0.00           H  
ATOM   1056  HB2 GLU A 550     -20.016 -23.071  51.091  1.00  0.00           H  
ATOM   1057  HG3 GLU A 550     -20.724 -22.914  53.532  1.00  0.00           H  
ATOM   1058  HG2 GLU A 550     -19.259 -21.996  53.862  1.00  0.00           H  
ATOM   1059  N   THR A 551     -21.123 -21.240  49.199  1.00 95.97           N  
ATOM   1060  CA  THR A 551     -21.070 -21.021  47.784  1.00 95.97           C  
ATOM   1061  C   THR A 551     -21.448 -19.604  47.502  1.00 95.97           C  
ATOM   1062  O   THR A 551     -20.942 -18.992  46.565  1.00 95.97           O  
ATOM   1063  CB  THR A 551     -22.016 -21.902  47.025  1.00 95.97           C  
ATOM   1064  OG1 THR A 551     -21.788 -21.777  45.628  1.00 95.97           O  
ATOM   1065  CG2 THR A 551     -23.457 -21.491  47.369  1.00 95.97           C  
ATOM   1066  H   THR A 551     -21.749 -21.952  49.545  1.00  0.00           H  
ATOM   1067  HA  THR A 551     -20.047 -21.222  47.465  1.00  0.00           H  
ATOM   1068  HB  THR A 551     -21.850 -22.944  47.303  1.00  0.00           H  
ATOM   1069  HG1 THR A 551     -21.925 -20.877  45.373  1.00  0.00           H  
ATOM   1070 HG21 THR A 551     -24.130 -22.275  47.022  1.00  0.00           H  
ATOM   1071 HG22 THR A 551     -23.639 -21.407  48.439  1.00  0.00           H  
ATOM   1072 HG23 THR A 551     -23.806 -20.592  46.860  1.00  0.00           H  
ATOM   1073  N   LEU A 552     -22.352 -19.037  48.311  1.00 37.18           N  
ATOM   1074  CA  LEU A 552     -22.801 -17.703  48.052  1.00 37.18           C  
ATOM   1075  C   LEU A 552     -21.620 -16.790  48.086  1.00 37.18           C  
ATOM   1076  O   LEU A 552     -21.526 -15.863  47.284  1.00 37.18           O  
ATOM   1077  CB  LEU A 552     -23.810 -17.199  49.097  1.00 37.18           C  
ATOM   1078  CG  LEU A 552     -25.132 -17.990  49.115  1.00 37.18           C  
ATOM   1079  CD1 LEU A 552     -26.101 -17.436  50.172  1.00 37.18           C  
ATOM   1080  CD2 LEU A 552     -25.757 -18.061  47.714  1.00 37.18           C  
ATOM   1081  H   LEU A 552     -22.704 -19.534  49.115  1.00  0.00           H  
ATOM   1082  HA  LEU A 552     -23.222 -17.643  47.048  1.00  0.00           H  
ATOM   1083  HB3 LEU A 552     -24.050 -16.155  48.883  1.00  0.00           H  
ATOM   1084  HB2 LEU A 552     -23.370 -17.184  50.093  1.00  0.00           H  
ATOM   1085  HG  LEU A 552     -24.823 -18.988  49.108  1.00  0.00           H  
ATOM   1086 HD11 LEU A 552     -27.024 -18.015  50.204  1.00  0.00           H  
ATOM   1087 HD12 LEU A 552     -25.658 -17.465  51.168  1.00  0.00           H  
ATOM   1088 HD13 LEU A 552     -26.367 -16.400  49.957  1.00  0.00           H  
ATOM   1089 HD21 LEU A 552     -26.728 -18.555  47.753  1.00  0.00           H  
ATOM   1090 HD22 LEU A 552     -25.920 -17.063  47.305  1.00  0.00           H  
ATOM   1091 HD23 LEU A 552     -25.159 -18.623  46.997  1.00  0.00           H  
ATOM   1092  N   CYS A 553     -20.678 -17.027  49.016  1.00 40.38           N  
ATOM   1093  CA  CYS A 553     -19.547 -16.152  49.127  1.00 40.38           C  
ATOM   1094  C   CYS A 553     -18.758 -16.191  47.854  1.00 40.38           C  
ATOM   1095  O   CYS A 553     -18.287 -15.154  47.388  1.00 40.38           O  
ATOM   1096  CB  CYS A 553     -18.617 -16.505  50.304  1.00 40.38           C  
ATOM   1097  SG  CYS A 553     -19.454 -16.287  51.905  1.00 40.38           S  
ATOM   1098  H   CYS A 553     -20.766 -17.806  49.654  1.00  0.00           H  
ATOM   1099  HA  CYS A 553     -19.907 -15.142  49.285  1.00  0.00           H  
ATOM   1100  HB3 CYS A 553     -17.744 -15.852  50.293  1.00  0.00           H  
ATOM   1101  HB2 CYS A 553     -18.243 -17.526  50.234  1.00  0.00           H  
ATOM   1102  N   THR A 554     -18.571 -17.384  47.258  1.00104.50           N  
ATOM   1103  CA  THR A 554     -17.820 -17.450  46.037  1.00104.50           C  
ATOM   1104  C   THR A 554     -18.590 -16.798  44.930  1.00104.50           C  
ATOM   1105  O   THR A 554     -18.022 -16.100  44.091  1.00104.50           O  
ATOM   1106  CB  THR A 554     -17.466 -18.847  45.603  1.00104.50           C  
ATOM   1107  OG1 THR A 554     -16.481 -18.797  44.581  1.00104.50           O  
ATOM   1108  CG2 THR A 554     -18.719 -19.557  45.073  1.00104.50           C  
ATOM   1109  H   THR A 554     -18.973 -18.226  47.645  1.00  0.00           H  
ATOM   1110  HA  THR A 554     -16.883 -16.906  46.183  1.00  0.00           H  
ATOM   1111  HB  THR A 554     -17.043 -19.407  46.438  1.00  0.00           H  
ATOM   1112  HG1 THR A 554     -16.817 -18.302  43.848  1.00  0.00           H  
ATOM   1113 HG21 THR A 554     -18.286 -20.428  44.579  1.00  0.00           H  
ATOM   1114 HG22 THR A 554     -19.257 -20.141  45.793  1.00  0.00           H  
ATOM   1115 HG23 THR A 554     -19.231 -19.187  44.196  1.00  0.00           H  
ATOM   1116  N   VAL A 555     -19.920 -17.005  44.905  1.00 46.77           N  
ATOM   1117  CA  VAL A 555     -20.748 -16.518  43.843  1.00 46.77           C  
ATOM   1118  C   VAL A 555     -20.719 -15.018  43.840  1.00 46.77           C  
ATOM   1119  O   VAL A 555     -20.771 -14.394  42.781  1.00 46.77           O  
ATOM   1120  CB  VAL A 555     -22.168 -16.994  43.970  1.00 46.77           C  
ATOM   1121  CG1 VAL A 555     -22.992 -16.445  42.796  1.00 46.77           C  
ATOM   1122  CG2 VAL A 555     -22.155 -18.532  44.049  1.00 46.77           C  
ATOM   1123  H   VAL A 555     -20.344 -17.591  45.615  1.00  0.00           H  
ATOM   1124  HA  VAL A 555     -20.331 -16.880  42.903  1.00  0.00           H  
ATOM   1125  HB  VAL A 555     -22.588 -16.607  44.899  1.00  0.00           H  
ATOM   1126 HG11 VAL A 555     -23.994 -16.133  43.055  1.00  0.00           H  
ATOM   1127 HG12 VAL A 555     -22.516 -15.784  42.087  1.00  0.00           H  
ATOM   1128 HG13 VAL A 555     -23.212 -17.271  42.122  1.00  0.00           H  
ATOM   1129 HG21 VAL A 555     -22.852 -18.875  44.814  1.00  0.00           H  
ATOM   1130 HG22 VAL A 555     -22.503 -18.984  43.121  1.00  0.00           H  
ATOM   1131 HG23 VAL A 555     -21.212 -19.017  44.209  1.00  0.00           H  
ATOM   1132  N   ARG A 556     -20.553 -14.339  45.003  1.00 83.18           N  
ATOM   1133  CA  ARG A 556     -20.476 -12.870  45.154  1.00 83.18           C  
ATOM   1134  C   ARG A 556     -19.504 -12.191  44.187  1.00 83.18           C  
ATOM   1135  O   ARG A 556     -19.916 -11.678  43.148  1.00 83.18           O  
ATOM   1136  CB  ARG A 556     -20.258 -12.434  46.616  1.00 83.18           C  
ATOM   1137  CG  ARG A 556     -21.528 -12.564  47.463  1.00 83.18           C  
ATOM   1138  CD  ARG A 556     -21.275 -12.447  48.963  1.00 83.18           C  
ATOM   1139  NE  ARG A 556     -22.434 -12.932  49.718  1.00 83.18           N  
ATOM   1140  CZ  ARG A 556     -22.429 -13.450  50.950  1.00 83.18           C  
ATOM   1141  NH1 ARG A 556     -21.289 -13.582  51.635  1.00 83.18           N  
ATOM   1142  NH2 ARG A 556     -23.587 -13.838  51.489  1.00 83.18           N1+
ATOM   1143  H   ARG A 556     -20.502 -14.886  45.853  1.00  0.00           H  
ATOM   1144  HA  ARG A 556     -21.439 -12.444  44.894  1.00  0.00           H  
ATOM   1145  HB3 ARG A 556     -19.936 -11.392  46.659  1.00  0.00           H  
ATOM   1146  HB2 ARG A 556     -19.445 -13.007  47.055  1.00  0.00           H  
ATOM   1147  HG3 ARG A 556     -21.972 -13.531  47.283  1.00  0.00           H  
ATOM   1148  HG2 ARG A 556     -22.258 -11.816  47.150  1.00  0.00           H  
ATOM   1149  HD3 ARG A 556     -20.953 -11.459  49.281  1.00  0.00           H  
ATOM   1150  HD2 ARG A 556     -20.495 -13.164  49.148  1.00  0.00           H  
ATOM   1151  HE  ARG A 556     -23.333 -12.837  49.258  1.00  0.00           H  
ATOM   1152 HH12 ARG A 556     -21.291 -14.007  52.552  1.00  0.00           H  
ATOM   1153 HH11 ARG A 556     -20.419 -13.289  51.219  1.00  0.00           H  
ATOM   1154 HH22 ARG A 556     -23.623 -14.218  52.424  1.00  0.00           H  
ATOM   1155 HH21 ARG A 556     -24.446 -13.726  50.965  1.00  0.00           H  
ATOM   1156  N   THR A 557     -18.211 -12.197  44.512  1.00 46.29           N  
ATOM   1157  CA  THR A 557     -17.166 -11.501  43.758  1.00 46.29           C  
ATOM   1158  C   THR A 557     -17.080 -12.009  42.301  1.00 46.29           C  
ATOM   1159  O   THR A 557     -16.722 -11.223  41.426  1.00 46.29           O  
ATOM   1160  CB  THR A 557     -15.831 -11.626  44.541  1.00 46.29           C  
ATOM   1161  OG1 THR A 557     -15.996 -11.052  45.836  1.00 46.29           O  
ATOM   1162  CG2 THR A 557     -14.618 -10.920  43.920  1.00 46.29           C  
ATOM   1163  H   THR A 557     -17.931 -12.650  45.370  1.00  0.00           H  
ATOM   1164  HA  THR A 557     -17.438 -10.445  43.716  1.00  0.00           H  
ATOM   1165  HB  THR A 557     -15.592 -12.684  44.651  1.00  0.00           H  
ATOM   1166  HG1 THR A 557     -16.149 -10.125  45.737  1.00  0.00           H  
ATOM   1167 HG21 THR A 557     -13.725 -11.100  44.517  1.00  0.00           H  
ATOM   1168 HG22 THR A 557     -14.403 -11.274  42.914  1.00  0.00           H  
ATOM   1169 HG23 THR A 557     -14.769  -9.842  43.860  1.00  0.00           H  
ATOM   1170  N   TRP A 558     -17.503 -13.259  42.027  1.00158.43           N  
ATOM   1171  CA  TRP A 558     -17.712 -13.798  40.684  1.00158.43           C  
ATOM   1172  C   TRP A 558     -18.727 -12.966  39.894  1.00158.43           C  
ATOM   1173  O   TRP A 558     -18.356 -12.290  38.936  1.00158.43           O  
ATOM   1174  CB  TRP A 558     -18.149 -15.284  40.713  1.00158.43           C  
ATOM   1175  CG  TRP A 558     -18.565 -15.857  39.380  1.00158.43           C  
ATOM   1176  CD2 TRP A 558     -19.842 -16.467  39.021  1.00158.43           C  
ATOM   1177  CD1 TRP A 558     -17.857 -15.796  38.228  1.00158.43           C  
ATOM   1178  NE1 TRP A 558     -18.604 -16.316  37.192  1.00158.43           N  
ATOM   1179  CE2 TRP A 558     -19.850 -16.718  37.616  1.00158.43           C  
ATOM   1180  CE3 TRP A 558     -21.009 -16.815  39.737  1.00158.43           C  
ATOM   1181  CZ2 TRP A 558     -20.966 -17.258  36.954  1.00158.43           C  
ATOM   1182  CZ3 TRP A 558     -22.130 -17.373  39.091  1.00158.43           C  
ATOM   1183  CH2 TRP A 558     -22.114 -17.585  37.699  1.00158.43           C  
ATOM   1184  H   TRP A 558     -17.802 -13.837  42.801  1.00  0.00           H  
ATOM   1185  HA  TRP A 558     -16.765 -13.728  40.157  1.00  0.00           H  
ATOM   1186  HB3 TRP A 558     -18.995 -15.400  41.382  1.00  0.00           H  
ATOM   1187  HB2 TRP A 558     -17.380 -15.916  41.152  1.00  0.00           H  
ATOM   1188  HD1 TRP A 558     -16.878 -15.360  38.125  1.00  0.00           H  
ATOM   1189  HE1 TRP A 558     -18.266 -16.352  36.241  1.00  0.00           H  
ATOM   1190  HE3 TRP A 558     -21.031 -16.650  40.798  1.00  0.00           H  
ATOM   1191  HZ2 TRP A 558     -20.941 -17.426  35.888  1.00  0.00           H  
ATOM   1192  HZ3 TRP A 558     -23.009 -17.630  39.663  1.00  0.00           H  
ATOM   1193  HH2 TRP A 558     -22.978 -18.005  37.205  1.00  0.00           H  
ATOM   1194  N   ILE A 559     -20.006 -13.037  40.279  1.00128.74           N  
ATOM   1195  CA  ILE A 559     -21.107 -12.454  39.520  1.00128.74           C  
ATOM   1196  C   ILE A 559     -21.037 -10.914  39.511  1.00128.74           C  
ATOM   1197  O   ILE A 559     -21.518 -10.308  38.556  1.00128.74           O  
ATOM   1198  CB  ILE A 559     -22.454 -13.086  39.980  1.00128.74           C  
ATOM   1199  CG1 ILE A 559     -23.099 -13.886  38.832  1.00128.74           C  
ATOM   1200  CG2 ILE A 559     -23.462 -12.096  40.572  1.00128.74           C  
ATOM   1201  CD1 ILE A 559     -24.323 -14.715  39.251  1.00128.74           C  
ATOM   1202  H   ILE A 559     -20.240 -13.578  41.103  1.00  0.00           H  
ATOM   1203  HA  ILE A 559     -20.958 -12.749  38.486  1.00  0.00           H  
ATOM   1204  HB  ILE A 559     -22.226 -13.817  40.750  1.00  0.00           H  
ATOM   1205 HG13 ILE A 559     -22.356 -14.574  38.429  1.00  0.00           H  
ATOM   1206 HG12 ILE A 559     -23.358 -13.236  38.008  1.00  0.00           H  
ATOM   1207 HG21 ILE A 559     -24.351 -12.586  40.964  1.00  0.00           H  
ATOM   1208 HG22 ILE A 559     -23.010 -11.545  41.396  1.00  0.00           H  
ATOM   1209 HG23 ILE A 559     -23.787 -11.392  39.813  1.00  0.00           H  
ATOM   1210 HD11 ILE A 559     -24.618 -15.395  38.453  1.00  0.00           H  
ATOM   1211 HD12 ILE A 559     -24.112 -15.317  40.135  1.00  0.00           H  
ATOM   1212 HD13 ILE A 559     -25.183 -14.083  39.470  1.00  0.00           H  
ATOM   1213  N   LEU A 560     -20.354 -10.297  40.489  1.00 60.07           N  
ATOM   1214  CA  LEU A 560     -19.973  -8.891  40.428  1.00 60.07           C  
ATOM   1215  C   LEU A 560     -18.902  -8.661  39.359  1.00 60.07           C  
ATOM   1216  O   LEU A 560     -19.145  -7.859  38.459  1.00 60.07           O  
ATOM   1217  CB  LEU A 560     -19.437  -8.373  41.780  1.00 60.07           C  
ATOM   1218  CG  LEU A 560     -20.549  -7.874  42.711  1.00 60.07           C  
ATOM   1219  CD1 LEU A 560     -21.175  -9.017  43.504  1.00 60.07           C  
ATOM   1220  CD2 LEU A 560     -20.049  -6.795  43.671  1.00 60.07           C  
ATOM   1221  H   LEU A 560     -19.994 -10.852  41.255  1.00  0.00           H  
ATOM   1222  HA  LEU A 560     -20.847  -8.304  40.137  1.00  0.00           H  
ATOM   1223  HB3 LEU A 560     -18.769  -7.530  41.597  1.00  0.00           H  
ATOM   1224  HB2 LEU A 560     -18.818  -9.124  42.273  1.00  0.00           H  
ATOM   1225  HG  LEU A 560     -21.323  -7.412  42.100  1.00  0.00           H  
ATOM   1226 HD11 LEU A 560     -21.948  -8.644  44.166  1.00  0.00           H  
ATOM   1227 HD12 LEU A 560     -21.622  -9.770  42.856  1.00  0.00           H  
ATOM   1228 HD13 LEU A 560     -20.428  -9.495  44.132  1.00  0.00           H  
ATOM   1229 HD21 LEU A 560     -20.861  -6.470  44.314  1.00  0.00           H  
ATOM   1230 HD22 LEU A 560     -19.239  -7.162  44.303  1.00  0.00           H  
ATOM   1231 HD23 LEU A 560     -19.688  -5.916  43.138  1.00  0.00           H  
ATOM   1232  N   THR A 561     -17.731  -9.323  39.437  1.00124.43           N  
ATOM   1233  CA  THR A 561     -16.641  -9.088  38.503  1.00124.43           C  
ATOM   1234  C   THR A 561     -17.068  -9.358  37.059  1.00124.43           C  
ATOM   1235  O   THR A 561     -16.882  -8.481  36.214  1.00124.43           O  
ATOM   1236  CB  THR A 561     -15.342  -9.822  38.898  1.00124.43           C  
ATOM   1237  OG1 THR A 561     -14.288  -9.219  38.188  1.00124.43           O  
ATOM   1238  CG2 THR A 561     -15.220 -11.316  38.573  1.00124.43           C  
ATOM   1239  H   THR A 561     -17.580  -9.990  40.183  1.00  0.00           H  
ATOM   1240  HA  THR A 561     -16.430  -8.019  38.577  1.00  0.00           H  
ATOM   1241  HB  THR A 561     -15.173  -9.678  39.961  1.00  0.00           H  
ATOM   1242  HG1 THR A 561     -13.474  -9.627  38.440  1.00  0.00           H  
ATOM   1243 HG21 THR A 561     -14.247 -11.677  38.889  1.00  0.00           H  
ATOM   1244 HG22 THR A 561     -15.957 -11.910  39.095  1.00  0.00           H  
ATOM   1245 HG23 THR A 561     -15.303 -11.527  37.507  1.00  0.00           H  
ATOM   1246  N   VAL A 562     -17.731 -10.497  36.792  1.00116.31           N  
ATOM   1247  CA  VAL A 562     -18.306 -10.753  35.485  1.00116.31           C  
ATOM   1248  C   VAL A 562     -19.439  -9.748  35.197  1.00116.31           C  
ATOM   1249  O   VAL A 562     -19.406  -9.152  34.135  1.00116.31           O  
ATOM   1250  CB  VAL A 562     -18.659 -12.246  35.246  1.00116.31           C  
ATOM   1251  CG1 VAL A 562     -17.411 -13.142  35.377  1.00116.31           C  
ATOM   1252  CG2 VAL A 562     -19.813 -12.835  36.065  1.00116.31           C  
ATOM   1253  H   VAL A 562     -17.896 -11.167  37.534  1.00  0.00           H  
ATOM   1254  HA  VAL A 562     -17.522 -10.532  34.757  1.00  0.00           H  
ATOM   1255  HB  VAL A 562     -18.980 -12.312  34.207  1.00  0.00           H  
ATOM   1256 HG11 VAL A 562     -17.628 -14.163  35.061  1.00  0.00           H  
ATOM   1257 HG12 VAL A 562     -16.588 -12.777  34.762  1.00  0.00           H  
ATOM   1258 HG13 VAL A 562     -17.056 -13.186  36.407  1.00  0.00           H  
ATOM   1259 HG21 VAL A 562     -20.254 -13.680  35.536  1.00  0.00           H  
ATOM   1260 HG22 VAL A 562     -19.461 -13.234  37.009  1.00  0.00           H  
ATOM   1261 HG23 VAL A 562     -20.609 -12.116  36.254  1.00  0.00           H  
ATOM   1262  N   GLY A 563     -20.332  -9.408  36.135  1.00 34.21           N  
ATOM   1263  CA  GLY A 563     -21.385  -8.398  35.967  1.00 34.21           C  
ATOM   1264  C   GLY A 563     -20.903  -7.056  35.386  1.00 34.21           C  
ATOM   1265  O   GLY A 563     -21.438  -6.586  34.382  1.00 34.21           O  
ATOM   1266  H   GLY A 563     -20.294  -9.875  37.031  1.00  0.00           H  
ATOM   1267  HA3 GLY A 563     -21.865  -8.211  36.928  1.00  0.00           H  
ATOM   1268  HA2 GLY A 563     -22.140  -8.826  35.312  1.00  0.00           H  
ATOM   1269  N   TYR A 564     -19.799  -6.517  35.921  1.00 94.51           N  
ATOM   1270  CA  TYR A 564     -19.157  -5.310  35.400  1.00 94.51           C  
ATOM   1271  C   TYR A 564     -18.317  -5.605  34.137  1.00 94.51           C  
ATOM   1272  O   TYR A 564     -18.353  -4.829  33.180  1.00 94.51           O  
ATOM   1273  CB  TYR A 564     -18.214  -4.725  36.475  1.00 94.51           C  
ATOM   1274  CG  TYR A 564     -18.890  -4.317  37.776  1.00 94.51           C  
ATOM   1275  CD1 TYR A 564     -18.596  -5.011  38.967  1.00 94.51           C  
ATOM   1276  CD2 TYR A 564     -19.812  -3.249  37.809  1.00 94.51           C  
ATOM   1277  CE1 TYR A 564     -19.235  -4.668  40.171  1.00 94.51           C  
ATOM   1278  CE2 TYR A 564     -20.422  -2.878  39.024  1.00 94.51           C  
ATOM   1279  CZ  TYR A 564     -20.121  -3.577  40.208  1.00 94.51           C  
ATOM   1280  OH  TYR A 564     -20.625  -3.151  41.399  1.00 94.51           O  
ATOM   1281  H   TYR A 564     -19.385  -6.967  36.727  1.00  0.00           H  
ATOM   1282  HA  TYR A 564     -19.918  -4.568  35.149  1.00  0.00           H  
ATOM   1283  HB3 TYR A 564     -17.712  -3.839  36.081  1.00  0.00           H  
ATOM   1284  HB2 TYR A 564     -17.417  -5.438  36.701  1.00  0.00           H  
ATOM   1285  HD1 TYR A 564     -17.866  -5.806  38.965  1.00  0.00           H  
ATOM   1286  HD2 TYR A 564     -20.044  -2.706  36.905  1.00  0.00           H  
ATOM   1287  HE1 TYR A 564     -18.988  -5.198  41.077  1.00  0.00           H  
ATOM   1288  HE2 TYR A 564     -21.102  -2.039  39.047  1.00  0.00           H  
ATOM   1289  HH  TYR A 564     -21.179  -2.389  41.321  1.00  0.00           H  
ATOM   1290  N   THR A 565     -17.553  -6.707  34.114  1.00116.85           N  
ATOM   1291  CA  THR A 565     -16.564  -6.984  33.062  1.00116.85           C  
ATOM   1292  C   THR A 565     -17.254  -7.466  31.782  1.00116.85           C  
ATOM   1293  O   THR A 565     -16.819  -7.069  30.698  1.00116.85           O  
ATOM   1294  CB  THR A 565     -15.549  -8.075  33.491  1.00116.85           C  
ATOM   1295  OG1 THR A 565     -14.855  -7.645  34.644  1.00116.85           O  
ATOM   1296  CG2 THR A 565     -14.472  -8.367  32.429  1.00116.85           C  
ATOM   1297  H   THR A 565     -17.569  -7.330  34.912  1.00  0.00           H  
ATOM   1298  HA  THR A 565     -16.017  -6.065  32.839  1.00  0.00           H  
ATOM   1299  HB  THR A 565     -16.069  -9.004  33.726  1.00  0.00           H  
ATOM   1300  HG1 THR A 565     -15.444  -7.699  35.384  1.00  0.00           H  
ATOM   1301 HG21 THR A 565     -13.842  -9.200  32.716  1.00  0.00           H  
ATOM   1302 HG22 THR A 565     -14.888  -8.639  31.461  1.00  0.00           H  
ATOM   1303 HG23 THR A 565     -13.825  -7.509  32.278  1.00  0.00           H  
ATOM   1304  N   THR A 566     -18.331  -8.271  31.883  1.00111.83           N  
ATOM   1305  CA  THR A 566     -19.079  -8.698  30.739  1.00111.83           C  
ATOM   1306  C   THR A 566     -19.630  -7.509  30.002  1.00111.83           C  
ATOM   1307  O   THR A 566     -19.658  -7.503  28.773  1.00111.83           O  
ATOM   1308  CB  THR A 566     -20.214  -9.592  31.120  1.00111.83           C  
ATOM   1309  OG1 THR A 566     -21.053  -8.914  32.038  1.00111.83           O  
ATOM   1310  CG2 THR A 566     -19.648 -10.869  31.765  1.00111.83           C  
ATOM   1311  H   THR A 566     -18.652  -8.561  32.800  1.00  0.00           H  
ATOM   1312  HA  THR A 566     -18.410  -9.237  30.064  1.00  0.00           H  
ATOM   1313  HB  THR A 566     -20.814  -9.862  30.249  1.00  0.00           H  
ATOM   1314  HG1 THR A 566     -20.578  -8.802  32.851  1.00  0.00           H  
ATOM   1315 HG21 THR A 566     -20.440 -11.437  32.255  1.00  0.00           H  
ATOM   1316 HG22 THR A 566     -19.234 -11.517  30.993  1.00  0.00           H  
ATOM   1317 HG23 THR A 566     -18.863 -10.706  32.489  1.00  0.00           H  
ATOM   1318  N   ALA A 567     -20.053  -6.438  30.698  1.00 50.36           N  
ATOM   1319  CA  ALA A 567     -20.604  -5.235  30.088  1.00 50.36           C  
ATOM   1320  C   ALA A 567     -19.490  -4.386  29.458  1.00 50.36           C  
ATOM   1321  O   ALA A 567     -19.495  -4.157  28.248  1.00 50.36           O  
ATOM   1322  CB  ALA A 567     -21.342  -4.418  31.162  1.00 50.36           C  
ATOM   1323  H   ALA A 567     -20.010  -6.474  31.706  1.00  0.00           H  
ATOM   1324  HA  ALA A 567     -21.315  -5.510  29.309  1.00  0.00           H  
ATOM   1325  HB1 ALA A 567     -21.759  -3.501  30.745  1.00  0.00           H  
ATOM   1326  HB2 ALA A 567     -22.173  -4.991  31.577  1.00  0.00           H  
ATOM   1327  HB3 ALA A 567     -20.693  -4.141  31.993  1.00  0.00           H  
ATOM   1328  N   PHE A 568     -18.516  -3.932  30.258  1.00 56.65           N  
ATOM   1329  CA  PHE A 568     -17.517  -2.957  29.808  1.00 56.65           C  
ATOM   1330  C   PHE A 568     -16.439  -3.556  28.895  1.00 56.65           C  
ATOM   1331  O   PHE A 568     -15.876  -2.834  28.072  1.00 56.65           O  
ATOM   1332  CB  PHE A 568     -16.904  -2.228  31.019  1.00 56.65           C  
ATOM   1333  CG  PHE A 568     -17.873  -1.168  31.505  1.00 56.65           C  
ATOM   1334  CD1 PHE A 568     -17.966   0.053  30.804  1.00 56.65           C  
ATOM   1335  CD2 PHE A 568     -18.778  -1.447  32.551  1.00 56.65           C  
ATOM   1336  CE1 PHE A 568     -18.995   0.963  31.107  1.00 56.65           C  
ATOM   1337  CE2 PHE A 568     -19.807  -0.536  32.852  1.00 56.65           C  
ATOM   1338  CZ  PHE A 568     -19.925   0.659  32.120  1.00 56.65           C  
ATOM   1339  H   PHE A 568     -18.530  -4.179  31.239  1.00  0.00           H  
ATOM   1340  HA  PHE A 568     -18.029  -2.213  29.197  1.00  0.00           H  
ATOM   1341  HB3 PHE A 568     -15.974  -1.726  30.744  1.00  0.00           H  
ATOM   1342  HB2 PHE A 568     -16.654  -2.924  31.821  1.00  0.00           H  
ATOM   1343  HD1 PHE A 568     -17.281   0.270  29.997  1.00  0.00           H  
ATOM   1344  HD2 PHE A 568     -18.719  -2.376  33.094  1.00  0.00           H  
ATOM   1345  HE1 PHE A 568     -19.083   1.883  30.547  1.00  0.00           H  
ATOM   1346  HE2 PHE A 568     -20.517  -0.763  33.635  1.00  0.00           H  
ATOM   1347  HZ  PHE A 568     -20.729   1.347  32.339  1.00  0.00           H  
ATOM   1348  N   GLY A 569     -16.223  -4.875  28.943  1.00 40.62           N  
ATOM   1349  CA  GLY A 569     -15.390  -5.587  27.983  1.00 40.62           C  
ATOM   1350  C   GLY A 569     -16.046  -5.640  26.599  1.00 40.62           C  
ATOM   1351  O   GLY A 569     -15.377  -5.387  25.595  1.00 40.62           O  
ATOM   1352  H   GLY A 569     -16.715  -5.430  29.631  1.00  0.00           H  
ATOM   1353  HA3 GLY A 569     -15.232  -6.605  28.338  1.00  0.00           H  
ATOM   1354  HA2 GLY A 569     -14.406  -5.120  27.914  1.00  0.00           H  
ATOM   1355  N   ALA A 570     -17.362  -5.932  26.537  1.00 45.08           N  
ATOM   1356  CA  ALA A 570     -18.122  -6.033  25.323  1.00 45.08           C  
ATOM   1357  C   ALA A 570     -18.272  -4.669  24.717  1.00 45.08           C  
ATOM   1358  O   ALA A 570     -18.265  -4.513  23.497  1.00 45.08           O  
ATOM   1359  CB  ALA A 570     -19.536  -6.591  25.553  1.00 45.08           C  
ATOM   1360  H   ALA A 570     -17.854  -6.111  27.402  1.00  0.00           H  
ATOM   1361  HA  ALA A 570     -17.593  -6.598  24.560  1.00  0.00           H  
ATOM   1362  HB1 ALA A 570     -20.078  -6.707  24.613  1.00  0.00           H  
ATOM   1363  HB2 ALA A 570     -19.522  -7.565  26.040  1.00  0.00           H  
ATOM   1364  HB3 ALA A 570     -20.127  -5.939  26.196  1.00  0.00           H  
ATOM   1365  N   MET A 571     -18.471  -3.654  25.580  1.00 74.08           N  
ATOM   1366  CA  MET A 571     -18.689  -2.288  25.190  1.00 74.08           C  
ATOM   1367  C   MET A 571     -17.457  -1.701  24.570  1.00 74.08           C  
ATOM   1368  O   MET A 571     -17.547  -0.888  23.651  1.00 74.08           O  
ATOM   1369  CB  MET A 571     -19.079  -1.390  26.376  1.00 74.08           C  
ATOM   1370  CG  MET A 571     -19.352   0.062  25.977  1.00 74.08           C  
ATOM   1371  SD  MET A 571     -20.875   0.303  25.014  1.00 74.08           S  
ATOM   1372  CE  MET A 571     -21.993  -0.097  26.387  1.00 74.08           C  
ATOM   1373  H   MET A 571     -18.520  -3.870  26.568  1.00  0.00           H  
ATOM   1374  HA  MET A 571     -19.494  -2.273  24.452  1.00  0.00           H  
ATOM   1375  HB3 MET A 571     -18.264  -1.389  27.100  1.00  0.00           H  
ATOM   1376  HB2 MET A 571     -19.924  -1.822  26.907  1.00  0.00           H  
ATOM   1377  HG3 MET A 571     -18.521   0.538  25.461  1.00  0.00           H  
ATOM   1378  HG2 MET A 571     -19.456   0.649  26.890  1.00  0.00           H  
ATOM   1379  HE1 MET A 571     -23.018   0.125  26.089  1.00  0.00           H  
ATOM   1380  HE2 MET A 571     -21.956  -1.152  26.651  1.00  0.00           H  
ATOM   1381  HE3 MET A 571     -21.766   0.501  27.270  1.00  0.00           H  
ATOM   1382  N   PHE A 572     -16.267  -2.072  25.078  1.00 79.17           N  
ATOM   1383  CA  PHE A 572     -15.039  -1.513  24.588  1.00 79.17           C  
ATOM   1384  C   PHE A 572     -14.856  -1.878  23.149  1.00 79.17           C  
ATOM   1385  O   PHE A 572     -14.477  -1.040  22.333  1.00 79.17           O  
ATOM   1386  CB  PHE A 572     -13.803  -2.020  25.351  1.00 79.17           C  
ATOM   1387  CG  PHE A 572     -12.613  -1.359  24.744  1.00 79.17           C  
ATOM   1388  CD1 PHE A 572     -12.246  -0.088  25.124  1.00 79.17           C  
ATOM   1389  CD2 PHE A 572     -11.861  -2.013  23.795  1.00 79.17           C  
ATOM   1390  CE1 PHE A 572     -11.148   0.521  24.565  1.00 79.17           C  
ATOM   1391  CE2 PHE A 572     -10.761  -1.408  23.232  1.00 79.17           C  
ATOM   1392  CZ  PHE A 572     -10.404  -0.138  23.617  1.00 79.17           C  
ATOM   1393  H   PHE A 572     -16.230  -2.724  25.850  1.00  0.00           H  
ATOM   1394  HA  PHE A 572     -15.096  -0.429  24.694  1.00  0.00           H  
ATOM   1395  HB3 PHE A 572     -13.709  -3.107  25.305  1.00  0.00           H  
ATOM   1396  HB2 PHE A 572     -13.869  -1.755  26.407  1.00  0.00           H  
ATOM   1397  HD1 PHE A 572     -12.832   0.415  25.871  1.00  0.00           H  
ATOM   1398  HD2 PHE A 572     -12.128  -3.012  23.484  1.00  0.00           H  
ATOM   1399  HE1 PHE A 572     -10.833   1.493  24.866  1.00  0.00           H  
ATOM   1400  HE2 PHE A 572     -10.178  -1.931  22.488  1.00  0.00           H  
ATOM   1401  HZ  PHE A 572      -9.536   0.335  23.182  1.00  0.00           H  
ATOM   1402  N   ALA A 573     -15.124  -3.147  22.801  1.00 30.43           N  
ATOM   1403  CA  ALA A 573     -14.948  -3.623  21.459  1.00 30.43           C  
ATOM   1404  C   ALA A 573     -15.863  -2.861  20.556  1.00 30.43           C  
ATOM   1405  O   ALA A 573     -15.511  -2.551  19.419  1.00 30.43           O  
ATOM   1406  CB  ALA A 573     -15.284  -5.116  21.307  1.00 30.43           C  
ATOM   1407  H   ALA A 573     -15.437  -3.799  23.507  1.00  0.00           H  
ATOM   1408  HA  ALA A 573     -13.915  -3.455  21.148  1.00  0.00           H  
ATOM   1409  HB1 ALA A 573     -15.275  -5.440  20.274  1.00  0.00           H  
ATOM   1410  HB2 ALA A 573     -14.558  -5.728  21.843  1.00  0.00           H  
ATOM   1411  HB3 ALA A 573     -16.263  -5.345  21.729  1.00  0.00           H  
ATOM   1412  N   LYS A 574     -17.083  -2.566  21.039  1.00124.70           N  
ATOM   1413  CA  LYS A 574     -18.064  -1.863  20.265  1.00124.70           C  
ATOM   1414  C   LYS A 574     -17.548  -0.486  19.961  1.00124.70           C  
ATOM   1415  O   LYS A 574     -17.607  -0.032  18.819  1.00124.70           O  
ATOM   1416  CB  LYS A 574     -19.383  -1.717  21.044  1.00124.70           C  
ATOM   1417  CG  LYS A 574     -20.609  -1.377  20.196  1.00124.70           C  
ATOM   1418  CD  LYS A 574     -20.536  -0.041  19.460  1.00124.70           C  
ATOM   1419  CE  LYS A 574     -21.791   0.244  18.635  1.00124.70           C  
ATOM   1420  NZ  LYS A 574     -21.950  -0.784  17.582  1.00124.70           N1+
ATOM   1421  H   LYS A 574     -17.329  -2.860  21.974  1.00  0.00           H  
ATOM   1422  HA  LYS A 574     -18.239  -2.410  19.336  1.00  0.00           H  
ATOM   1423  HB3 LYS A 574     -19.301  -0.976  21.839  1.00  0.00           H  
ATOM   1424  HB2 LYS A 574     -19.592  -2.652  21.565  1.00  0.00           H  
ATOM   1425  HG3 LYS A 574     -21.483  -1.369  20.849  1.00  0.00           H  
ATOM   1426  HG2 LYS A 574     -20.772  -2.191  19.489  1.00  0.00           H  
ATOM   1427  HD3 LYS A 574     -19.810  -0.068  18.669  1.00  0.00           H  
ATOM   1428  HD2 LYS A 574     -20.310   0.784  20.137  1.00  0.00           H  
ATOM   1429  HE3 LYS A 574     -21.696   1.218  18.155  1.00  0.00           H  
ATOM   1430  HE2 LYS A 574     -22.685   0.280  19.260  1.00  0.00           H  
ATOM   1431  HZ1 LYS A 574     -22.531  -0.419  16.841  1.00  0.00           H  
ATOM   1432  HZ2 LYS A 574     -21.032  -1.022  17.243  1.00  0.00           H  
ATOM   1433  HZ3 LYS A 574     -22.391  -1.602  17.981  1.00  0.00           H  
ATOM   1434  N   THR A 575     -17.024   0.210  20.989  1.00 40.83           N  
ATOM   1435  CA  THR A 575     -16.512   1.547  20.863  1.00 40.83           C  
ATOM   1436  C   THR A 575     -15.252   1.552  20.051  1.00 40.83           C  
ATOM   1437  O   THR A 575     -15.007   2.461  19.262  1.00 40.83           O  
ATOM   1438  CB  THR A 575     -16.201   2.175  22.191  1.00 40.83           C  
ATOM   1439  OG1 THR A 575     -15.194   1.431  22.863  1.00 40.83           O  
ATOM   1440  CG2 THR A 575     -17.487   2.210  23.033  1.00 40.83           C  
ATOM   1441  H   THR A 575     -17.028  -0.212  21.908  1.00  0.00           H  
ATOM   1442  HA  THR A 575     -17.314   2.166  20.491  1.00  0.00           H  
ATOM   1443  HB  THR A 575     -15.883   3.206  22.058  1.00  0.00           H  
ATOM   1444  HG1 THR A 575     -15.455   0.523  22.908  1.00  0.00           H  
ATOM   1445 HG21 THR A 575     -17.265   2.447  24.074  1.00  0.00           H  
ATOM   1446 HG22 THR A 575     -18.142   3.002  22.668  1.00  0.00           H  
ATOM   1447 HG23 THR A 575     -18.089   1.309  23.017  1.00  0.00           H  
ATOM   1448  N   TRP A 576     -14.395   0.536  20.234  1.00 96.19           N  
ATOM   1449  CA  TRP A 576     -13.148   0.502  19.527  1.00 96.19           C  
ATOM   1450  C   TRP A 576     -13.445   0.411  18.064  1.00 96.19           C  
ATOM   1451  O   TRP A 576     -12.806   1.074  17.249  1.00 96.19           O  
ATOM   1452  CB  TRP A 576     -12.284  -0.712  19.906  1.00 96.19           C  
ATOM   1453  CG  TRP A 576     -10.960  -0.778  19.182  1.00 96.19           C  
ATOM   1454  CD2 TRP A 576     -10.792  -1.289  17.852  1.00 96.19           C  
ATOM   1455  CD1 TRP A 576      -9.724  -0.383  19.604  1.00 96.19           C  
ATOM   1456  NE1 TRP A 576      -8.794  -0.621  18.620  1.00 96.19           N  
ATOM   1457  CE2 TRP A 576      -9.438  -1.177  17.535  1.00 96.19           C  
ATOM   1458  CE3 TRP A 576     -11.692  -1.807  16.967  1.00 96.19           C  
ATOM   1459  CZ2 TRP A 576      -8.962  -1.585  16.322  1.00 96.19           C  
ATOM   1460  CZ3 TRP A 576     -11.209  -2.218  15.745  1.00 96.19           C  
ATOM   1461  CH2 TRP A 576      -9.870  -2.109  15.429  1.00 96.19           C  
ATOM   1462  H   TRP A 576     -14.581  -0.173  20.935  1.00  0.00           H  
ATOM   1463  HA  TRP A 576     -12.588   1.409  19.723  1.00  0.00           H  
ATOM   1464  HB3 TRP A 576     -12.820  -1.650  19.757  1.00  0.00           H  
ATOM   1465  HB2 TRP A 576     -12.074  -0.657  20.973  1.00  0.00           H  
ATOM   1466  HD1 TRP A 576      -9.525   0.051  20.573  1.00  0.00           H  
ATOM   1467  HE1 TRP A 576      -7.809  -0.416  18.710  1.00  0.00           H  
ATOM   1468  HE3 TRP A 576     -12.701  -2.041  17.245  1.00  0.00           H  
ATOM   1469  HZ2 TRP A 576      -7.915  -1.499  16.072  1.00  0.00           H  
ATOM   1470  HZ3 TRP A 576     -11.868  -2.630  15.067  1.00  0.00           H  
ATOM   1471  HH2 TRP A 576      -9.515  -2.425  14.460  1.00  0.00           H  
ATOM   1472  N   ARG A 577     -14.429  -0.427  17.695  1.00 95.28           N  
ATOM   1473  CA  ARG A 577     -14.760  -0.613  16.314  1.00 95.28           C  
ATOM   1474  C   ARG A 577     -15.238   0.682  15.745  1.00 95.28           C  
ATOM   1475  O   ARG A 577     -14.859   1.053  14.634  1.00 95.28           O  
ATOM   1476  CB  ARG A 577     -15.876  -1.650  16.095  1.00 95.28           C  
ATOM   1477  CG  ARG A 577     -16.229  -1.847  14.619  1.00 95.28           C  
ATOM   1478  CD  ARG A 577     -17.339  -2.872  14.377  1.00 95.28           C  
ATOM   1479  NE  ARG A 577     -18.598  -2.321  14.953  1.00 95.28           N  
ATOM   1480  CZ  ARG A 577     -19.799  -2.637  14.387  1.00 95.28           C  
ATOM   1481  NH1 ARG A 577     -19.841  -3.420  13.270  1.00 95.28           N  
ATOM   1482  NH2 ARG A 577     -20.957  -2.173  14.940  1.00 95.28           N1+
ATOM   1483  H   ARG A 577     -14.923  -0.966  18.395  1.00  0.00           H  
ATOM   1484  HA  ARG A 577     -13.847  -0.845  15.784  1.00  0.00           H  
ATOM   1485  HB3 ARG A 577     -16.760  -1.390  16.677  1.00  0.00           H  
ATOM   1486  HB2 ARG A 577     -15.533  -2.605  16.496  1.00  0.00           H  
ATOM   1487  HG3 ARG A 577     -15.537  -1.668  13.818  1.00  0.00           H  
ATOM   1488  HG2 ARG A 577     -16.773  -0.928  14.405  1.00  0.00           H  
ATOM   1489  HD3 ARG A 577     -17.084  -3.826  14.824  1.00  0.00           H  
ATOM   1490  HD2 ARG A 577     -17.411  -3.022  13.300  1.00  0.00           H  
ATOM   1491  HE  ARG A 577     -18.541  -1.786  15.807  1.00  0.00           H  
ATOM   1492 HH12 ARG A 577     -20.725  -3.688  12.861  1.00  0.00           H  
ATOM   1493 HH11 ARG A 577     -18.988  -3.793  12.878  1.00  0.00           H  
ATOM   1494 HH22 ARG A 577     -21.848  -2.426  14.534  1.00  0.00           H  
ATOM   1495 HH21 ARG A 577     -20.916  -1.523  15.702  1.00  0.00           H  
ATOM   1496  N   VAL A 578     -16.085   1.415  16.494  1.00104.04           N  
ATOM   1497  CA  VAL A 578     -16.602   2.648  15.983  1.00104.04           C  
ATOM   1498  C   VAL A 578     -15.485   3.636  15.836  1.00104.04           C  
ATOM   1499  O   VAL A 578     -15.526   4.493  14.956  1.00104.04           O  
ATOM   1500  CB  VAL A 578     -17.739   3.234  16.782  1.00104.04           C  
ATOM   1501  CG1 VAL A 578     -17.296   3.522  18.217  1.00104.04           C  
ATOM   1502  CG2 VAL A 578     -18.255   4.473  16.031  1.00104.04           C  
ATOM   1503  H   VAL A 578     -16.378   1.092  17.406  1.00  0.00           H  
ATOM   1504  HA  VAL A 578     -16.983   2.460  14.984  1.00  0.00           H  
ATOM   1505  HB  VAL A 578     -18.556   2.510  16.806  1.00  0.00           H  
ATOM   1506 HG11 VAL A 578     -17.999   4.147  18.768  1.00  0.00           H  
ATOM   1507 HG12 VAL A 578     -17.345   2.528  18.610  1.00  0.00           H  
ATOM   1508 HG13 VAL A 578     -16.313   3.897  18.255  1.00  0.00           H  
ATOM   1509 HG21 VAL A 578     -19.201   4.794  16.468  1.00  0.00           H  
ATOM   1510 HG22 VAL A 578     -17.602   5.341  16.078  1.00  0.00           H  
ATOM   1511 HG23 VAL A 578     -18.457   4.259  14.980  1.00  0.00           H  
ATOM   1512  N   HIS A 579     -14.470   3.567  16.717  1.00 64.46           N  
ATOM   1513  CA  HIS A 579     -13.349   4.461  16.634  1.00 64.46           C  
ATOM   1514  C   HIS A 579     -12.586   4.197  15.370  1.00 64.46           C  
ATOM   1515  O   HIS A 579     -12.189   5.126  14.669  1.00 64.46           O  
ATOM   1516  ND1 HIS A 579      -9.963   5.085  17.241  1.00 64.46           N  
ATOM   1517  CG  HIS A 579     -11.215   5.253  17.746  1.00 64.46           C  
ATOM   1518  CB  HIS A 579     -12.369   4.295  17.807  1.00 64.46           C  
ATOM   1519  NE2 HIS A 579     -10.035   7.086  17.995  1.00 64.46           N  
ATOM   1520  CD2 HIS A 579     -11.255   6.541  18.231  1.00 64.46           C  
ATOM   1521  CE1 HIS A 579      -9.216   6.240  17.395  1.00 64.46           C  
ATOM   1522  H   HIS A 579     -14.494   2.880  17.460  1.00  0.00           H  
ATOM   1523  HA  HIS A 579     -13.715   5.491  16.626  1.00  0.00           H  
ATOM   1524  HD1 HIS A 579      -9.619   4.228  16.835  1.00  0.00           H  
ATOM   1525  HB3 HIS A 579     -11.969   3.285  17.847  1.00  0.00           H  
ATOM   1526  HB2 HIS A 579     -12.933   4.482  18.722  1.00  0.00           H  
ATOM   1527  HD2 HIS A 579     -12.053   6.967  18.787  1.00  0.00           H  
ATOM   1528  HE1 HIS A 579      -8.191   6.411  17.102  1.00  0.00           H  
ATOM   1529  N   ALA A 580     -12.358   2.909  15.051  1.00 27.06           N  
ATOM   1530  CA  ALA A 580     -11.601   2.532  13.891  1.00 27.06           C  
ATOM   1531  C   ALA A 580     -12.320   2.984  12.662  1.00 27.06           C  
ATOM   1532  O   ALA A 580     -11.700   3.487  11.727  1.00 27.06           O  
ATOM   1533  CB  ALA A 580     -11.407   1.011  13.777  1.00 27.06           C  
ATOM   1534  H   ALA A 580     -12.699   2.180  15.666  1.00  0.00           H  
ATOM   1535  HA  ALA A 580     -10.738   3.074  14.145  1.00  0.00           H  
ATOM   1536  HB1 ALA A 580     -10.777   0.749  12.926  1.00  0.00           H  
ATOM   1537  HB2 ALA A 580     -10.922   0.621  14.672  1.00  0.00           H  
ATOM   1538  HB3 ALA A 580     -12.353   0.478  13.668  1.00  0.00           H  
ATOM   1539  N   ILE A 581     -13.656   2.826  12.638  1.00 26.04           N  
ATOM   1540  CA  ILE A 581     -14.429   3.174  11.482  1.00 26.04           C  
ATOM   1541  C   ILE A 581     -14.285   4.641  11.236  1.00 26.04           C  
ATOM   1542  O   ILE A 581     -14.097   5.071  10.099  1.00 26.04           O  
ATOM   1543  CB  ILE A 581     -15.892   2.887  11.658  1.00 26.04           C  
ATOM   1544  CG1 ILE A 581     -16.120   1.381  11.876  1.00 26.04           C  
ATOM   1545  CG2 ILE A 581     -16.638   3.454  10.438  1.00 26.04           C  
ATOM   1546  CD1 ILE A 581     -17.530   1.040  12.354  1.00 26.04           C  
ATOM   1547  H   ILE A 581     -14.127   2.404  13.429  1.00  0.00           H  
ATOM   1548  HA  ILE A 581     -14.234   2.672  10.565  1.00  0.00           H  
ATOM   1549  HB  ILE A 581     -16.259   3.398  12.550  1.00  0.00           H  
ATOM   1550 HG13 ILE A 581     -15.359   0.883  12.453  1.00  0.00           H  
ATOM   1551 HG12 ILE A 581     -16.000   0.903  10.903  1.00  0.00           H  
ATOM   1552 HG21 ILE A 581     -17.662   3.088  10.407  1.00  0.00           H  
ATOM   1553 HG22 ILE A 581     -16.743   4.540  10.450  1.00  0.00           H  
ATOM   1554 HG23 ILE A 581     -16.182   3.159   9.492  1.00  0.00           H  
ATOM   1555 HD11 ILE A 581     -17.649  -0.040  12.439  1.00  0.00           H  
ATOM   1556 HD12 ILE A 581     -17.761   1.469  13.323  1.00  0.00           H  
ATOM   1557 HD13 ILE A 581     -18.293   1.381  11.657  1.00  0.00           H  
ATOM   1558  N   PHE A 582     -14.359   5.451  12.307  1.00 26.70           N  
ATOM   1559  CA  PHE A 582     -14.267   6.873  12.165  1.00 26.70           C  
ATOM   1560  C   PHE A 582     -12.922   7.195  11.602  1.00 26.70           C  
ATOM   1561  O   PHE A 582     -12.798   8.002  10.685  1.00 26.70           O  
ATOM   1562  CB  PHE A 582     -14.402   7.616  13.506  1.00 26.70           C  
ATOM   1563  CG  PHE A 582     -14.289   9.074  13.223  1.00 26.70           C  
ATOM   1564  CD1 PHE A 582     -15.392   9.791  12.814  1.00 26.70           C  
ATOM   1565  CD2 PHE A 582     -13.087   9.725  13.367  1.00 26.70           C  
ATOM   1566  CE1 PHE A 582     -15.294  11.137  12.553  1.00 26.70           C  
ATOM   1567  CE2 PHE A 582     -12.983  11.072  13.107  1.00 26.70           C  
ATOM   1568  CZ  PHE A 582     -14.088  11.780  12.698  1.00 26.70           C  
ATOM   1569  H   PHE A 582     -14.523   5.062  13.227  1.00  0.00           H  
ATOM   1570  HA  PHE A 582     -15.045   7.211  11.475  1.00  0.00           H  
ATOM   1571  HB3 PHE A 582     -13.644   7.308  14.228  1.00  0.00           H  
ATOM   1572  HB2 PHE A 582     -15.368   7.397  13.962  1.00  0.00           H  
ATOM   1573  HD1 PHE A 582     -16.336   9.288  12.665  1.00  0.00           H  
ATOM   1574  HD2 PHE A 582     -12.211   9.184  13.695  1.00  0.00           H  
ATOM   1575  HE1 PHE A 582     -16.163  11.687  12.226  1.00  0.00           H  
ATOM   1576  HE2 PHE A 582     -12.034  11.573  13.227  1.00  0.00           H  
ATOM   1577  HZ  PHE A 582     -14.009  12.837  12.492  1.00  0.00           H  
ATOM   1578  N   LYS A 583     -11.868   6.559  12.136  1.00122.60           N  
ATOM   1579  CA  LYS A 583     -10.546   6.815  11.653  1.00122.60           C  
ATOM   1580  C   LYS A 583     -10.483   6.380  10.224  1.00122.60           C  
ATOM   1581  O   LYS A 583      -9.820   7.009   9.400  1.00122.60           O  
ATOM   1582  CB  LYS A 583      -9.463   6.045  12.427  1.00122.60           C  
ATOM   1583  CG  LYS A 583      -8.045   6.318  11.925  1.00122.60           C  
ATOM   1584  CD  LYS A 583      -7.559   7.745  12.187  1.00122.60           C  
ATOM   1585  CE  LYS A 583      -7.163   7.998  13.641  1.00122.60           C  
ATOM   1586  NZ  LYS A 583      -6.704   9.396  13.804  1.00122.60           N1+
ATOM   1587  H   LYS A 583     -12.003   5.911  12.903  1.00  0.00           H  
ATOM   1588  HA  LYS A 583     -10.365   7.889  11.711  1.00  0.00           H  
ATOM   1589  HB3 LYS A 583      -9.942   5.111  12.530  1.00  0.00           H  
ATOM   1590  HB2 LYS A 583      -9.502   6.401  13.457  1.00  0.00           H  
ATOM   1591  HG3 LYS A 583      -7.891   6.055  10.879  1.00  0.00           H  
ATOM   1592  HG2 LYS A 583      -7.408   5.762  12.604  1.00  0.00           H  
ATOM   1593  HD3 LYS A 583      -8.286   8.482  11.847  1.00  0.00           H  
ATOM   1594  HD2 LYS A 583      -6.677   7.911  11.566  1.00  0.00           H  
ATOM   1595  HE3 LYS A 583      -6.360   7.328  13.952  1.00  0.00           H  
ATOM   1596  HE2 LYS A 583      -8.003   7.837  14.316  1.00  0.00           H  
ATOM   1597  HZ1 LYS A 583      -7.453  10.027  13.556  1.00  0.00           H  
ATOM   1598  HZ2 LYS A 583      -6.444   9.554  14.768  1.00  0.00           H  
ATOM   1599  HZ3 LYS A 583      -5.905   9.562  13.209  1.00  0.00           H  
ATOM   1600  N   ASN A 584     -11.199   5.290   9.897  1.00 30.46           N  
ATOM   1601  CA  ASN A 584     -11.170   4.720   8.584  1.00 30.46           C  
ATOM   1602  C   ASN A 584     -11.629   5.739   7.598  1.00 30.46           C  
ATOM   1603  O   ASN A 584     -11.054   5.853   6.516  1.00 30.46           O  
ATOM   1604  CB  ASN A 584     -12.097   3.500   8.433  1.00 30.46           C  
ATOM   1605  CG  ASN A 584     -11.514   2.348   9.237  1.00 30.46           C  
ATOM   1606  OD1 ASN A 584     -10.307   2.110   9.220  1.00 30.46           O  
ATOM   1607  ND2 ASN A 584     -12.393   1.610   9.967  1.00 30.46           N  
ATOM   1608  H   ASN A 584     -11.714   4.801  10.618  1.00  0.00           H  
ATOM   1609  HA  ASN A 584     -10.213   4.279   8.507  1.00  0.00           H  
ATOM   1610  HB3 ASN A 584     -12.054   3.163   7.396  1.00  0.00           H  
ATOM   1611  HB2 ASN A 584     -13.153   3.649   8.607  1.00  0.00           H  
ATOM   1612 HD22 ASN A 584     -13.379   1.816   9.932  1.00  0.00           H  
ATOM   1613 HD21 ASN A 584     -12.049   0.843  10.526  1.00  0.00           H  
ATOM   1614  N   VAL A 585     -12.674   6.516   7.935  1.00 88.19           N  
ATOM   1615  CA  VAL A 585     -13.137   7.459   6.963  1.00 88.19           C  
ATOM   1616  C   VAL A 585     -12.019   8.412   6.690  1.00 88.19           C  
ATOM   1617  O   VAL A 585     -11.757   8.754   5.539  1.00 88.19           O  
ATOM   1618  CB  VAL A 585     -14.350   8.249   7.379  1.00 88.19           C  
ATOM   1619  CG1 VAL A 585     -15.490   7.261   7.674  1.00 88.19           C  
ATOM   1620  CG2 VAL A 585     -14.000   9.196   8.536  1.00 88.19           C  
ATOM   1621  H   VAL A 585     -13.146   6.417   8.824  1.00  0.00           H  
ATOM   1622  HA  VAL A 585     -13.378   6.928   6.039  1.00  0.00           H  
ATOM   1623  HB  VAL A 585     -14.658   8.857   6.526  1.00  0.00           H  
ATOM   1624 HG11 VAL A 585     -16.423   7.798   7.844  1.00  0.00           H  
ATOM   1625 HG12 VAL A 585     -15.657   6.577   6.841  1.00  0.00           H  
ATOM   1626 HG13 VAL A 585     -15.301   6.666   8.565  1.00  0.00           H  
ATOM   1627 HG21 VAL A 585     -14.460  10.149   8.274  1.00  0.00           H  
ATOM   1628 HG22 VAL A 585     -14.588   8.900   9.404  1.00  0.00           H  
ATOM   1629 HG23 VAL A 585     -13.055   9.527   8.915  1.00  0.00           H  
ATOM   1630  N   LYS A 586     -11.309   8.854   7.746  1.00 94.10           N  
ATOM   1631  CA  LYS A 586     -10.237   9.774   7.520  1.00 94.10           C  
ATOM   1632  C   LYS A 586      -9.224   9.089   6.660  1.00 94.10           C  
ATOM   1633  O   LYS A 586      -8.797   9.628   5.641  1.00 94.10           O  
ATOM   1634  CB  LYS A 586      -9.535  10.199   8.821  1.00 94.10           C  
ATOM   1635  CG  LYS A 586      -8.387  11.186   8.602  1.00 94.10           C  
ATOM   1636  CD  LYS A 586      -7.903  11.856   9.890  1.00 94.10           C  
ATOM   1637  CE  LYS A 586      -6.756  12.845   9.674  1.00 94.10           C  
ATOM   1638  NZ  LYS A 586      -6.358  13.447  10.966  1.00 94.10           N1+
ATOM   1639  H   LYS A 586     -11.520   8.536   8.682  1.00  0.00           H  
ATOM   1640  HA  LYS A 586     -10.619  10.661   7.011  1.00  0.00           H  
ATOM   1641  HB3 LYS A 586      -9.156   9.350   9.385  1.00  0.00           H  
ATOM   1642  HB2 LYS A 586     -10.282  10.665   9.464  1.00  0.00           H  
ATOM   1643  HG3 LYS A 586      -8.709  11.963   7.907  1.00  0.00           H  
ATOM   1644  HG2 LYS A 586      -7.541  10.684   8.130  1.00  0.00           H  
ATOM   1645  HD3 LYS A 586      -7.589  11.083  10.593  1.00  0.00           H  
ATOM   1646  HD2 LYS A 586      -8.743  12.373  10.358  1.00  0.00           H  
ATOM   1647  HE3 LYS A 586      -7.058  13.638   8.990  1.00  0.00           H  
ATOM   1648  HE2 LYS A 586      -5.894  12.343   9.233  1.00  0.00           H  
ATOM   1649  HZ1 LYS A 586      -6.044  12.726  11.598  1.00  0.00           H  
ATOM   1650  HZ2 LYS A 586      -5.608  14.106  10.811  1.00  0.00           H  
ATOM   1651  HZ3 LYS A 586      -7.148  13.932  11.370  1.00  0.00           H  
ATOM   1652  N   MET A 587      -8.829   7.860   7.042  1.00321.89           N  
ATOM   1653  CA  MET A 587      -7.879   7.125   6.259  1.00321.89           C  
ATOM   1654  C   MET A 587      -8.257   5.687   6.373  1.00321.89           C  
ATOM   1655  O   MET A 587      -8.754   5.250   7.408  1.00321.89           O  
ATOM   1656  CB  MET A 587      -6.431   7.257   6.760  1.00321.89           C  
ATOM   1657  CG  MET A 587      -5.422   6.470   5.919  1.00321.89           C  
ATOM   1658  SD  MET A 587      -3.700   6.606   6.485  1.00321.89           S  
ATOM   1659  CE  MET A 587      -3.472   8.305   5.886  1.00321.89           C  
ATOM   1660  H   MET A 587      -9.227   7.425   7.868  1.00  0.00           H  
ATOM   1661  HA  MET A 587      -7.931   7.396   5.202  1.00  0.00           H  
ATOM   1662  HB3 MET A 587      -6.361   6.942   7.803  1.00  0.00           H  
ATOM   1663  HB2 MET A 587      -6.171   8.315   6.752  1.00  0.00           H  
ATOM   1664  HG3 MET A 587      -5.484   6.756   4.869  1.00  0.00           H  
ATOM   1665  HG2 MET A 587      -5.614   5.404   5.963  1.00  0.00           H  
ATOM   1666  HE1 MET A 587      -2.428   8.596   6.006  1.00  0.00           H  
ATOM   1667  HE2 MET A 587      -3.724   8.384   4.829  1.00  0.00           H  
ATOM   1668  HE3 MET A 587      -4.079   9.013   6.449  1.00  0.00           H  
ATOM   1669  N   LYS A 588      -8.023   4.899   5.308  1.00277.20           N  
ATOM   1670  CA  LYS A 588      -8.418   3.523   5.360  1.00277.20           C  
ATOM   1671  C   LYS A 588      -7.559   2.822   6.358  1.00277.20           C  
ATOM   1672  O   LYS A 588      -6.355   3.053   6.436  1.00277.20           O  
ATOM   1673  CB  LYS A 588      -8.272   2.787   4.016  1.00277.20           C  
ATOM   1674  CG  LYS A 588      -6.825   2.701   3.523  1.00277.20           C  
ATOM   1675  CD  LYS A 588      -6.629   1.713   2.372  1.00277.20           C  
ATOM   1676  CE  LYS A 588      -6.765   0.248   2.792  1.00277.20           C  
ATOM   1677  NZ  LYS A 588      -5.666  -0.121   3.711  1.00277.20           N1+
ATOM   1678  H   LYS A 588      -7.611   5.270   4.465  1.00  0.00           H  
ATOM   1679  HA  LYS A 588      -9.468   3.466   5.660  1.00  0.00           H  
ATOM   1680  HB3 LYS A 588      -8.885   3.279   3.260  1.00  0.00           H  
ATOM   1681  HB2 LYS A 588      -8.699   1.792   4.132  1.00  0.00           H  
ATOM   1682  HG3 LYS A 588      -6.084   2.408   4.255  1.00  0.00           H  
ATOM   1683  HG2 LYS A 588      -6.517   3.693   3.191  1.00  0.00           H  
ATOM   1684  HD3 LYS A 588      -5.647   1.870   1.923  1.00  0.00           H  
ATOM   1685  HD2 LYS A 588      -7.353   1.932   1.586  1.00  0.00           H  
ATOM   1686  HE3 LYS A 588      -6.702  -0.392   1.912  1.00  0.00           H  
ATOM   1687  HE2 LYS A 588      -7.725   0.037   3.261  1.00  0.00           H  
ATOM   1688  HZ1 LYS A 588      -5.716   0.452   4.542  1.00  0.00           H  
ATOM   1689  HZ2 LYS A 588      -5.753  -1.094   3.968  1.00  0.00           H  
ATOM   1690  HZ3 LYS A 588      -4.778   0.028   3.254  1.00  0.00           H  
ATOM   1691  N   LYS A 589      -8.186   1.950   7.174  1.00219.68           N  
ATOM   1692  CA  LYS A 589      -7.456   1.196   8.149  1.00219.68           C  
ATOM   1693  C   LYS A 589      -7.996  -0.194   8.116  1.00219.68           C  
ATOM   1694  O   LYS A 589      -8.854  -0.525   7.299  1.00219.68           O  
ATOM   1695  CB  LYS A 589      -7.622   1.678   9.599  1.00219.68           C  
ATOM   1696  CG  LYS A 589      -7.077   3.080   9.873  1.00219.68           C  
ATOM   1697  CD  LYS A 589      -7.303   3.522  11.320  1.00219.68           C  
ATOM   1698  CE  LYS A 589      -8.722   3.252  11.826  1.00219.68           C  
ATOM   1699  NZ  LYS A 589      -8.762   3.363  13.302  1.00219.68           N1+
ATOM   1700  H   LYS A 589      -9.181   1.796   7.098  1.00  0.00           H  
ATOM   1701  HA  LYS A 589      -6.394   1.125   7.907  1.00  0.00           H  
ATOM   1702  HB3 LYS A 589      -6.889   1.100  10.165  1.00  0.00           H  
ATOM   1703  HB2 LYS A 589      -8.491   1.300  10.101  1.00  0.00           H  
ATOM   1704  HG3 LYS A 589      -7.584   3.793   9.225  1.00  0.00           H  
ATOM   1705  HG2 LYS A 589      -6.019   3.134   9.615  1.00  0.00           H  
ATOM   1706  HD3 LYS A 589      -6.741   4.423  11.428  1.00  0.00           H  
ATOM   1707  HD2 LYS A 589      -6.680   2.849  11.911  1.00  0.00           H  
ATOM   1708  HE3 LYS A 589      -9.022   2.216  11.744  1.00  0.00           H  
ATOM   1709  HE2 LYS A 589      -9.419   3.781  11.193  1.00  0.00           H  
ATOM   1710  HZ1 LYS A 589      -8.573   4.318  13.573  1.00  0.00           H  
ATOM   1711  HZ2 LYS A 589      -9.676   3.094  13.629  1.00  0.00           H  
ATOM   1712  HZ3 LYS A 589      -8.067   2.752  13.706  1.00  0.00           H  
ATOM   1713  N   LYS A 590      -7.476  -1.054   9.012  1.00189.11           N  
ATOM   1714  CA  LYS A 590      -7.929  -2.409   9.087  1.00189.11           C  
ATOM   1715  C   LYS A 590      -9.302  -2.383   9.671  1.00189.11           C  
ATOM   1716  O   LYS A 590      -9.680  -1.436  10.359  1.00189.11           O  
ATOM   1717  CB  LYS A 590      -7.057  -3.301   9.988  1.00189.11           C  
ATOM   1718  CG  LYS A 590      -5.637  -3.502   9.456  1.00189.11           C  
ATOM   1719  CD  LYS A 590      -4.678  -4.104  10.486  1.00189.11           C  
ATOM   1720  CE  LYS A 590      -4.292  -3.133  11.604  1.00189.11           C  
ATOM   1721  NZ  LYS A 590      -5.438  -2.931  12.518  1.00189.11           N1+
ATOM   1722  H   LYS A 590      -6.773  -0.737   9.662  1.00  0.00           H  
ATOM   1723  HA  LYS A 590      -7.965  -2.846   8.086  1.00  0.00           H  
ATOM   1724  HB3 LYS A 590      -7.513  -4.285  10.113  1.00  0.00           H  
ATOM   1725  HB2 LYS A 590      -7.120  -2.825  10.952  1.00  0.00           H  
ATOM   1726  HG3 LYS A 590      -5.223  -2.557   9.104  1.00  0.00           H  
ATOM   1727  HG2 LYS A 590      -5.680  -4.151   8.580  1.00  0.00           H  
ATOM   1728  HD3 LYS A 590      -3.765  -4.395   9.965  1.00  0.00           H  
ATOM   1729  HD2 LYS A 590      -5.089  -5.027  10.899  1.00  0.00           H  
ATOM   1730  HE3 LYS A 590      -3.965  -2.174  11.199  1.00  0.00           H  
ATOM   1731  HE2 LYS A 590      -3.461  -3.540  12.180  1.00  0.00           H  
ATOM   1732  HZ1 LYS A 590      -5.723  -3.822  12.900  1.00  0.00           H  
ATOM   1733  HZ2 LYS A 590      -5.162  -2.318  13.271  1.00  0.00           H  
ATOM   1734  HZ3 LYS A 590      -6.207  -2.519  12.012  1.00  0.00           H  
ATOM   1735  N   ILE A 591     -10.097  -3.431   9.384  1.00 94.16           N  
ATOM   1736  CA  ILE A 591     -11.440  -3.486   9.880  1.00 94.16           C  
ATOM   1737  C   ILE A 591     -11.550  -4.706  10.732  1.00 94.16           C  
ATOM   1738  O   ILE A 591     -10.861  -5.699  10.508  1.00 94.16           O  
ATOM   1739  CB  ILE A 591     -12.471  -3.607   8.794  1.00 94.16           C  
ATOM   1740  CG1 ILE A 591     -12.419  -2.379   7.869  1.00 94.16           C  
ATOM   1741  CG2 ILE A 591     -13.840  -3.817   9.460  1.00 94.16           C  
ATOM   1742  CD1 ILE A 591     -12.708  -1.062   8.588  1.00 94.16           C  
ATOM   1743  H   ILE A 591      -9.755  -4.200   8.827  1.00  0.00           H  
ATOM   1744  HA  ILE A 591     -11.694  -2.647  10.530  1.00  0.00           H  
ATOM   1745  HB  ILE A 591     -12.259  -4.481   8.175  1.00  0.00           H  
ATOM   1746 HG13 ILE A 591     -13.152  -2.509   7.071  1.00  0.00           H  
ATOM   1747 HG12 ILE A 591     -11.453  -2.314   7.367  1.00  0.00           H  
ATOM   1748 HG21 ILE A 591     -14.626  -3.599   8.737  1.00  0.00           H  
ATOM   1749 HG22 ILE A 591     -14.027  -4.851   9.750  1.00  0.00           H  
ATOM   1750 HG23 ILE A 591     -14.025  -3.151  10.305  1.00  0.00           H  
ATOM   1751 HD11 ILE A 591     -12.741  -0.245   7.867  1.00  0.00           H  
ATOM   1752 HD12 ILE A 591     -13.664  -1.074   9.110  1.00  0.00           H  
ATOM   1753 HD13 ILE A 591     -11.926  -0.825   9.303  1.00  0.00           H  
ATOM   1754  N   ILE A 592     -12.418  -4.643  11.761  1.00130.30           N  
ATOM   1755  CA  ILE A 592     -12.587  -5.760  12.641  1.00130.30           C  
ATOM   1756  C   ILE A 592     -13.932  -6.343  12.367  1.00130.30           C  
ATOM   1757  O   ILE A 592     -14.911  -5.625  12.171  1.00130.30           O  
ATOM   1758  CB  ILE A 592     -12.538  -5.406  14.101  1.00130.30           C  
ATOM   1759  CG1 ILE A 592     -13.692  -4.462  14.486  1.00130.30           C  
ATOM   1760  CG2 ILE A 592     -11.140  -4.839  14.395  1.00130.30           C  
ATOM   1761  CD1 ILE A 592     -13.651  -3.105  13.783  1.00130.30           C  
ATOM   1762  H   ILE A 592     -12.981  -3.819  11.912  1.00  0.00           H  
ATOM   1763  HA  ILE A 592     -11.840  -6.541  12.484  1.00  0.00           H  
ATOM   1764  HB  ILE A 592     -12.648  -6.318  14.693  1.00  0.00           H  
ATOM   1765 HG13 ILE A 592     -13.521  -4.238  15.537  1.00  0.00           H  
ATOM   1766 HG12 ILE A 592     -14.687  -4.905  14.481  1.00  0.00           H  
ATOM   1767 HG21 ILE A 592     -11.002  -4.673  15.461  1.00  0.00           H  
ATOM   1768 HG22 ILE A 592     -10.392  -5.591  14.142  1.00  0.00           H  
ATOM   1769 HG23 ILE A 592     -10.880  -3.979  13.785  1.00  0.00           H  
ATOM   1770 HD11 ILE A 592     -13.804  -2.327  14.493  1.00  0.00           H  
ATOM   1771 HD12 ILE A 592     -12.720  -2.831  13.296  1.00  0.00           H  
ATOM   1772 HD13 ILE A 592     -14.381  -3.094  12.975  1.00  0.00           H  
ATOM   1773  N   LYS A 593     -13.993  -7.687  12.326  1.00 86.21           N  
ATOM   1774  CA  LYS A 593     -15.207  -8.379  12.016  1.00 86.21           C  
ATOM   1775  C   LYS A 593     -15.958  -8.627  13.281  1.00 86.21           C  
ATOM   1776  O   LYS A 593     -15.441  -8.452  14.383  1.00 86.21           O  
ATOM   1777  CB  LYS A 593     -14.982  -9.742  11.337  1.00 86.21           C  
ATOM   1778  CG  LYS A 593     -14.335  -9.630   9.955  1.00 86.21           C  
ATOM   1779  CD  LYS A 593     -15.160  -8.821   8.954  1.00 86.21           C  
ATOM   1780  CE  LYS A 593     -14.511  -8.712   7.573  1.00 86.21           C  
ATOM   1781  NZ  LYS A 593     -15.374  -7.918   6.669  1.00 86.21           N1+
ATOM   1782  H   LYS A 593     -13.162  -8.229  12.512  1.00  0.00           H  
ATOM   1783  HA  LYS A 593     -15.853  -7.764  11.389  1.00  0.00           H  
ATOM   1784  HB3 LYS A 593     -15.994 -10.025  11.043  1.00  0.00           H  
ATOM   1785  HB2 LYS A 593     -14.853 -10.623  11.937  1.00  0.00           H  
ATOM   1786  HG3 LYS A 593     -14.315 -10.591   9.456  1.00  0.00           H  
ATOM   1787  HG2 LYS A 593     -13.312  -9.258  10.026  1.00  0.00           H  
ATOM   1788  HD3 LYS A 593     -15.301  -7.805   9.320  1.00  0.00           H  
ATOM   1789  HD2 LYS A 593     -16.156  -9.256   8.856  1.00  0.00           H  
ATOM   1790  HE3 LYS A 593     -14.358  -9.700   7.138  1.00  0.00           H  
ATOM   1791  HE2 LYS A 593     -13.534  -8.232   7.645  1.00  0.00           H  
ATOM   1792  HZ1 LYS A 593     -15.503  -6.992   7.049  1.00  0.00           H  
ATOM   1793  HZ2 LYS A 593     -14.937  -7.848   5.760  1.00  0.00           H  
ATOM   1794  HZ3 LYS A 593     -16.272  -8.370   6.573  1.00  0.00           H  
ATOM   1795  N   ASP A 594     -17.239  -9.014  13.128  1.00 25.03           N  
ATOM   1796  CA  ASP A 594     -18.102  -9.279  14.240  1.00 25.03           C  
ATOM   1797  C   ASP A 594     -17.577 -10.458  14.993  1.00 25.03           C  
ATOM   1798  O   ASP A 594     -17.587 -10.472  16.223  1.00 25.03           O  
ATOM   1799  CB  ASP A 594     -19.539  -9.612  13.806  1.00 25.03           C  
ATOM   1800  CG  ASP A 594     -20.161  -8.349  13.227  1.00 25.03           C  
ATOM   1801  OD1 ASP A 594     -19.509  -7.274  13.316  1.00 25.03           O  
ATOM   1802  OD2 ASP A 594     -21.299  -8.439  12.693  1.00 25.03           O1-
ATOM   1803  H   ASP A 594     -17.633  -9.080  12.201  1.00  0.00           H  
ATOM   1804  HA  ASP A 594     -18.089  -8.434  14.933  1.00  0.00           H  
ATOM   1805  HB3 ASP A 594     -20.147  -9.934  14.653  1.00  0.00           H  
ATOM   1806  HB2 ASP A 594     -19.564 -10.408  13.059  1.00  0.00           H  
ATOM   1807  N   GLN A 595     -17.091 -11.480  14.267  1.00 55.62           N  
ATOM   1808  CA  GLN A 595     -16.632 -12.682  14.900  1.00 55.62           C  
ATOM   1809  C   GLN A 595     -15.466 -12.349  15.772  1.00 55.62           C  
ATOM   1810  O   GLN A 595     -15.351 -12.852  16.890  1.00 55.62           O  
ATOM   1811  CB  GLN A 595     -16.186 -13.750  13.882  1.00 55.62           C  
ATOM   1812  CG  GLN A 595     -15.688 -15.056  14.510  1.00 55.62           C  
ATOM   1813  CD  GLN A 595     -14.229 -14.886  14.916  1.00 55.62           C  
ATOM   1814  OE1 GLN A 595     -13.574 -13.914  14.542  1.00 55.62           O  
ATOM   1815  NE2 GLN A 595     -13.702 -15.863  15.702  1.00 55.62           N  
ATOM   1816  H   GLN A 595     -17.110 -11.432  13.260  1.00  0.00           H  
ATOM   1817  HA  GLN A 595     -17.435 -13.090  15.518  1.00  0.00           H  
ATOM   1818  HB3 GLN A 595     -15.491 -13.342  13.146  1.00  0.00           H  
ATOM   1819  HB2 GLN A 595     -17.066 -14.004  13.290  1.00  0.00           H  
ATOM   1820  HG3 GLN A 595     -15.745 -15.865  13.781  1.00  0.00           H  
ATOM   1821  HG2 GLN A 595     -16.300 -15.345  15.366  1.00  0.00           H  
ATOM   1822 HE22 GLN A 595     -12.738 -15.801  15.995  1.00  0.00           H  
ATOM   1823 HE21 GLN A 595     -14.273 -16.643  15.993  1.00  0.00           H  
ATOM   1824  N   LYS A 596     -14.569 -11.477  15.281  1.00 59.09           N  
ATOM   1825  CA  LYS A 596     -13.391 -11.127  16.017  1.00 59.09           C  
ATOM   1826  C   LYS A 596     -13.791 -10.439  17.283  1.00 59.09           C  
ATOM   1827  O   LYS A 596     -13.180 -10.646  18.330  1.00 59.09           O  
ATOM   1828  CB  LYS A 596     -12.466 -10.171  15.242  1.00 59.09           C  
ATOM   1829  CG  LYS A 596     -11.802 -10.821  14.026  1.00 59.09           C  
ATOM   1830  CD  LYS A 596     -12.784 -11.197  12.915  1.00 59.09           C  
ATOM   1831  CE  LYS A 596     -12.114 -11.846  11.703  1.00 59.09           C  
ATOM   1832  NZ  LYS A 596     -13.129 -12.178  10.679  1.00 59.09           N1+
ATOM   1833  H   LYS A 596     -14.716 -11.065  14.372  1.00  0.00           H  
ATOM   1834  HA  LYS A 596     -12.837 -12.031  16.277  1.00  0.00           H  
ATOM   1835  HB3 LYS A 596     -11.669  -9.825  15.903  1.00  0.00           H  
ATOM   1836  HB2 LYS A 596     -13.002  -9.273  14.933  1.00  0.00           H  
ATOM   1837  HG3 LYS A 596     -11.264 -11.713  14.350  1.00  0.00           H  
ATOM   1838  HG2 LYS A 596     -11.047 -10.141  13.629  1.00  0.00           H  
ATOM   1839  HD3 LYS A 596     -13.078 -10.196  12.652  1.00  0.00           H  
ATOM   1840  HD2 LYS A 596     -13.613 -11.826  13.195  1.00  0.00           H  
ATOM   1841  HE3 LYS A 596     -11.604 -12.764  11.998  1.00  0.00           H  
ATOM   1842  HE2 LYS A 596     -11.365 -11.181  11.271  1.00  0.00           H  
ATOM   1843  HZ1 LYS A 596     -13.613 -11.337  10.401  1.00  0.00           H  
ATOM   1844  HZ2 LYS A 596     -12.674 -12.590   9.876  1.00  0.00           H  
ATOM   1845  HZ3 LYS A 596     -13.789 -12.839  11.063  1.00  0.00           H  
ATOM   1846  N   LEU A 597     -14.847  -9.610  17.218  1.00 34.07           N  
ATOM   1847  CA  LEU A 597     -15.269  -8.829  18.346  1.00 34.07           C  
ATOM   1848  C   LEU A 597     -15.674  -9.737  19.464  1.00 34.07           C  
ATOM   1849  O   LEU A 597     -15.369  -9.470  20.626  1.00 34.07           O  
ATOM   1850  CB  LEU A 597     -16.472  -7.932  18.007  1.00 34.07           C  
ATOM   1851  CG  LEU A 597     -16.160  -6.894  16.911  1.00 34.07           C  
ATOM   1852  CD1 LEU A 597     -17.385  -6.014  16.603  1.00 34.07           C  
ATOM   1853  CD2 LEU A 597     -14.909  -6.071  17.263  1.00 34.07           C  
ATOM   1854  H   LEU A 597     -15.327  -9.481  16.337  1.00  0.00           H  
ATOM   1855  HA  LEU A 597     -14.422  -8.232  18.691  1.00  0.00           H  
ATOM   1856  HB3 LEU A 597     -16.500  -7.458  18.963  1.00  0.00           H  
ATOM   1857  HB2 LEU A 597     -17.394  -8.486  17.825  1.00  0.00           H  
ATOM   1858  HG  LEU A 597     -16.023  -7.400  16.045  1.00  0.00           H  
ATOM   1859 HD11 LEU A 597     -17.356  -5.798  15.537  1.00  0.00           H  
ATOM   1860 HD12 LEU A 597     -18.338  -6.529  16.714  1.00  0.00           H  
ATOM   1861 HD13 LEU A 597     -17.398  -5.036  17.078  1.00  0.00           H  
ATOM   1862 HD21 LEU A 597     -14.983  -5.070  16.847  1.00  0.00           H  
ATOM   1863 HD22 LEU A 597     -14.776  -5.943  18.330  1.00  0.00           H  
ATOM   1864 HD23 LEU A 597     -14.005  -6.542  16.876  1.00  0.00           H  
ATOM   1865  N   LEU A 598     -16.383 -10.832  19.145  1.00 31.68           N  
ATOM   1866  CA  LEU A 598     -16.835 -11.744  20.157  1.00 31.68           C  
ATOM   1867  C   LEU A 598     -15.648 -12.384  20.808  1.00 31.68           C  
ATOM   1868  O   LEU A 598     -15.615 -12.560  22.025  1.00 31.68           O  
ATOM   1869  CB  LEU A 598     -17.713 -12.871  19.588  1.00 31.68           C  
ATOM   1870  CG  LEU A 598     -19.021 -12.361  18.955  1.00 31.68           C  
ATOM   1871  CD1 LEU A 598     -19.873 -13.523  18.419  1.00 31.68           C  
ATOM   1872  CD2 LEU A 598     -19.790 -11.447  19.920  1.00 31.68           C  
ATOM   1873  H   LEU A 598     -16.617 -11.017  18.179  1.00  0.00           H  
ATOM   1874  HA  LEU A 598     -17.386 -11.203  20.909  1.00  0.00           H  
ATOM   1875  HB3 LEU A 598     -17.967 -13.571  20.387  1.00  0.00           H  
ATOM   1876  HB2 LEU A 598     -17.160 -13.448  18.846  1.00  0.00           H  
ATOM   1877  HG  LEU A 598     -18.749 -11.753  18.094  1.00  0.00           H  
ATOM   1878 HD11 LEU A 598     -20.769 -13.153  17.919  1.00  0.00           H  
ATOM   1879 HD12 LEU A 598     -19.315 -14.119  17.695  1.00  0.00           H  
ATOM   1880 HD13 LEU A 598     -20.191 -14.186  19.224  1.00  0.00           H  
ATOM   1881 HD21 LEU A 598     -20.514 -10.913  19.335  1.00  0.00           H  
ATOM   1882 HD22 LEU A 598     -20.285 -11.997  20.720  1.00  0.00           H  
ATOM   1883 HD23 LEU A 598     -19.224 -10.630  20.355  1.00  0.00           H  
ATOM   1884  N   VAL A 599     -14.635 -12.761  20.011  1.00 21.47           N  
ATOM   1885  CA  VAL A 599     -13.484 -13.415  20.564  1.00 21.47           C  
ATOM   1886  C   VAL A 599     -12.786 -12.473  21.492  1.00 21.47           C  
ATOM   1887  O   VAL A 599     -12.389 -12.852  22.594  1.00 21.47           O  
ATOM   1888  CB  VAL A 599     -12.492 -13.827  19.515  1.00 21.47           C  
ATOM   1889  CG1 VAL A 599     -11.262 -14.428  20.215  1.00 21.47           C  
ATOM   1890  CG2 VAL A 599     -13.186 -14.786  18.534  1.00 21.47           C  
ATOM   1891  H   VAL A 599     -14.684 -12.605  19.013  1.00  0.00           H  
ATOM   1892  HA  VAL A 599     -13.809 -14.295  21.124  1.00  0.00           H  
ATOM   1893  HB  VAL A 599     -12.161 -12.964  18.936  1.00  0.00           H  
ATOM   1894 HG11 VAL A 599     -10.640 -14.948  19.485  1.00  0.00           H  
ATOM   1895 HG12 VAL A 599     -10.609 -13.684  20.672  1.00  0.00           H  
ATOM   1896 HG13 VAL A 599     -11.538 -15.164  20.972  1.00  0.00           H  
ATOM   1897 HG21 VAL A 599     -12.473 -15.052  17.756  1.00  0.00           H  
ATOM   1898 HG22 VAL A 599     -13.482 -15.709  19.034  1.00  0.00           H  
ATOM   1899 HG23 VAL A 599     -14.070 -14.382  18.067  1.00  0.00           H  
ATOM   1900  N   ILE A 600     -12.633 -11.205  21.067  1.00 75.98           N  
ATOM   1901  CA  ILE A 600     -11.921 -10.232  21.842  1.00 75.98           C  
ATOM   1902  C   ILE A 600     -12.642 -10.008  23.132  1.00 75.98           C  
ATOM   1903  O   ILE A 600     -12.021  -9.946  24.191  1.00 75.98           O  
ATOM   1904  CB  ILE A 600     -11.824  -8.902  21.151  1.00 75.98           C  
ATOM   1905  CG1 ILE A 600     -11.062  -9.041  19.821  1.00 75.98           C  
ATOM   1906  CG2 ILE A 600     -11.176  -7.908  22.129  1.00 75.98           C  
ATOM   1907  CD1 ILE A 600      -9.627  -9.539  19.990  1.00 75.98           C  
ATOM   1908  H   ILE A 600     -12.975 -10.941  20.151  1.00  0.00           H  
ATOM   1909  HA  ILE A 600     -10.930 -10.621  22.083  1.00  0.00           H  
ATOM   1910  HB  ILE A 600     -12.821  -8.531  20.903  1.00  0.00           H  
ATOM   1911 HG13 ILE A 600     -11.052  -8.075  19.316  1.00  0.00           H  
ATOM   1912 HG12 ILE A 600     -11.435  -9.732  19.120  1.00  0.00           H  
ATOM   1913 HG21 ILE A 600     -10.837  -7.025  21.587  1.00  0.00           H  
ATOM   1914 HG22 ILE A 600     -11.865  -7.527  22.885  1.00  0.00           H  
ATOM   1915 HG23 ILE A 600     -10.301  -8.320  22.634  1.00  0.00           H  
ATOM   1916 HD11 ILE A 600      -9.102  -9.502  19.035  1.00  0.00           H  
ATOM   1917 HD12 ILE A 600      -9.058  -8.927  20.689  1.00  0.00           H  
ATOM   1918 HD13 ILE A 600      -9.584 -10.575  20.328  1.00  0.00           H  
ATOM   1919  N   VAL A 601     -13.980  -9.883  23.080  1.00 78.76           N  
ATOM   1920  CA  VAL A 601     -14.715  -9.625  24.282  1.00 78.76           C  
ATOM   1921  C   VAL A 601     -14.542 -10.788  25.201  1.00 78.76           C  
ATOM   1922  O   VAL A 601     -14.401 -10.619  26.411  1.00 78.76           O  
ATOM   1923  CB  VAL A 601     -16.188  -9.404  24.067  1.00 78.76           C  
ATOM   1924  CG1 VAL A 601     -16.845 -10.723  23.637  1.00 78.76           C  
ATOM   1925  CG2 VAL A 601     -16.779  -8.815  25.358  1.00 78.76           C  
ATOM   1926  H   VAL A 601     -14.470  -9.925  22.195  1.00  0.00           H  
ATOM   1927  HA  VAL A 601     -14.282  -8.734  24.745  1.00  0.00           H  
ATOM   1928  HB  VAL A 601     -16.322  -8.659  23.280  1.00  0.00           H  
ATOM   1929 HG11 VAL A 601     -17.886 -10.510  23.481  1.00  0.00           H  
ATOM   1930 HG12 VAL A 601     -16.523 -10.730  22.635  1.00  0.00           H  
ATOM   1931 HG13 VAL A 601     -16.827 -11.643  24.216  1.00  0.00           H  
ATOM   1932 HG21 VAL A 601     -17.826  -8.590  25.207  1.00  0.00           H  
ATOM   1933 HG22 VAL A 601     -16.769  -9.532  26.179  1.00  0.00           H  
ATOM   1934 HG23 VAL A 601     -16.188  -7.977  25.677  1.00  0.00           H  
ATOM   1935  N   GLY A 602     -14.535 -12.011  24.642  1.00 16.19           N  
ATOM   1936  CA  GLY A 602     -14.410 -13.193  25.444  1.00 16.19           C  
ATOM   1937  C   GLY A 602     -13.093 -13.182  26.158  1.00 16.19           C  
ATOM   1938  O   GLY A 602     -13.011 -13.573  27.321  1.00 16.19           O  
ATOM   1939  H   GLY A 602     -14.666 -12.110  23.643  1.00  0.00           H  
ATOM   1940  HA3 GLY A 602     -14.463 -14.069  24.797  1.00  0.00           H  
ATOM   1941  HA2 GLY A 602     -15.234 -13.261  26.156  1.00  0.00           H  
ATOM   1942  N   GLY A 603     -12.020 -12.747  25.472  1.00 15.56           N  
ATOM   1943  CA  GLY A 603     -10.711 -12.763  26.062  1.00 15.56           C  
ATOM   1944  C   GLY A 603     -10.663 -11.843  27.243  1.00 15.56           C  
ATOM   1945  O   GLY A 603     -10.081 -12.177  28.275  1.00 15.56           O  
ATOM   1946  H   GLY A 603     -12.123 -12.450  24.510  1.00  0.00           H  
ATOM   1947  HA3 GLY A 603      -9.984 -12.430  25.321  1.00  0.00           H  
ATOM   1948  HA2 GLY A 603     -10.435 -13.777  26.355  1.00  0.00           H  
ATOM   1949  N   MET A 604     -11.274 -10.652  27.119  1.00 69.51           N  
ATOM   1950  CA  MET A 604     -11.237  -9.659  28.155  1.00 69.51           C  
ATOM   1951  C   MET A 604     -11.946 -10.173  29.367  1.00 69.51           C  
ATOM   1952  O   MET A 604     -11.556  -9.871  30.494  1.00 69.51           O  
ATOM   1953  CB  MET A 604     -11.920  -8.344  27.744  1.00 69.51           C  
ATOM   1954  CG  MET A 604     -11.208  -7.610  26.602  1.00 69.51           C  
ATOM   1955  SD  MET A 604      -9.575  -6.931  27.027  1.00 69.51           S  
ATOM   1956  CE  MET A 604      -8.725  -8.535  27.088  1.00 69.51           C  
ATOM   1957  H   MET A 604     -11.744 -10.427  26.251  1.00  0.00           H  
ATOM   1958  HA  MET A 604     -10.312  -9.477  28.675  1.00  0.00           H  
ATOM   1959  HB3 MET A 604     -11.994  -7.667  28.598  1.00  0.00           H  
ATOM   1960  HB2 MET A 604     -12.946  -8.544  27.432  1.00  0.00           H  
ATOM   1961  HG3 MET A 604     -11.831  -6.771  26.291  1.00  0.00           H  
ATOM   1962  HG2 MET A 604     -11.100  -8.245  25.727  1.00  0.00           H  
ATOM   1963  HE1 MET A 604      -7.716  -8.293  27.407  1.00  0.00           H  
ATOM   1964  HE2 MET A 604      -8.995  -9.528  27.368  1.00  0.00           H  
ATOM   1965  HE3 MET A 604      -8.575  -8.724  26.025  1.00  0.00           H  
ATOM   1966  N   LEU A 605     -13.042 -10.926  29.164  1.00117.61           N  
ATOM   1967  CA  LEU A 605     -13.809 -11.475  30.247  1.00117.61           C  
ATOM   1968  C   LEU A 605     -12.984 -12.490  30.975  1.00117.61           C  
ATOM   1969  O   LEU A 605     -13.010 -12.562  32.202  1.00117.61           O  
ATOM   1970  CB  LEU A 605     -15.083 -12.189  29.764  1.00117.61           C  
ATOM   1971  CG  LEU A 605     -15.926 -12.792  30.902  1.00117.61           C  
ATOM   1972  CD1 LEU A 605     -16.478 -11.701  31.829  1.00117.61           C  
ATOM   1973  CD2 LEU A 605     -17.024 -13.718  30.353  1.00117.61           C  
ATOM   1974  H   LEU A 605     -13.341 -11.116  28.216  1.00  0.00           H  
ATOM   1975  HA  LEU A 605     -14.072 -10.669  30.927  1.00  0.00           H  
ATOM   1976  HB3 LEU A 605     -14.821 -12.979  29.060  1.00  0.00           H  
ATOM   1977  HB2 LEU A 605     -15.694 -11.487  29.195  1.00  0.00           H  
ATOM   1978  HG  LEU A 605     -15.327 -13.459  31.520  1.00  0.00           H  
ATOM   1979 HD11 LEU A 605     -17.191 -12.128  32.531  1.00  0.00           H  
ATOM   1980 HD12 LEU A 605     -15.688 -11.245  32.425  1.00  0.00           H  
ATOM   1981 HD13 LEU A 605     -16.956 -10.907  31.259  1.00  0.00           H  
ATOM   1982 HD21 LEU A 605     -17.600 -14.168  31.162  1.00  0.00           H  
ATOM   1983 HD22 LEU A 605     -17.717 -13.171  29.715  1.00  0.00           H  
ATOM   1984 HD23 LEU A 605     -16.597 -14.530  29.763  1.00  0.00           H  
ATOM   1985  N   LEU A 606     -12.219 -13.296  30.218  1.00 87.61           N  
ATOM   1986  CA  LEU A 606     -11.436 -14.378  30.746  1.00 87.61           C  
ATOM   1987  C   LEU A 606     -10.400 -13.815  31.665  1.00 87.61           C  
ATOM   1988  O   LEU A 606     -10.093 -14.407  32.697  1.00 87.61           O  
ATOM   1989  CB  LEU A 606     -10.743 -15.174  29.614  1.00 87.61           C  
ATOM   1990  CG  LEU A 606     -10.009 -16.484  29.995  1.00 87.61           C  
ATOM   1991  CD1 LEU A 606      -9.409 -17.138  28.741  1.00 87.61           C  
ATOM   1992  CD2 LEU A 606      -8.936 -16.295  31.081  1.00 87.61           C  
ATOM   1993  H   LEU A 606     -12.241 -13.179  29.213  1.00  0.00           H  
ATOM   1994  HA  LEU A 606     -12.095 -15.046  31.304  1.00  0.00           H  
ATOM   1995  HB3 LEU A 606     -10.033 -14.532  29.096  1.00  0.00           H  
ATOM   1996  HB2 LEU A 606     -11.500 -15.421  28.868  1.00  0.00           H  
ATOM   1997  HG  LEU A 606     -10.751 -17.179  30.390  1.00  0.00           H  
ATOM   1998 HD11 LEU A 606      -8.962 -18.105  28.973  1.00  0.00           H  
ATOM   1999 HD12 LEU A 606     -10.173 -17.308  27.982  1.00  0.00           H  
ATOM   2000 HD13 LEU A 606      -8.635 -16.510  28.299  1.00  0.00           H  
ATOM   2001 HD21 LEU A 606      -8.181 -17.074  30.973  1.00  0.00           H  
ATOM   2002 HD22 LEU A 606      -8.376 -15.363  31.002  1.00  0.00           H  
ATOM   2003 HD23 LEU A 606      -9.321 -16.481  32.081  1.00  0.00           H  
ATOM   2004  N   ILE A 607      -9.836 -12.645  31.319  1.00 28.84           N  
ATOM   2005  CA  ILE A 607      -8.788 -12.082  32.120  1.00 28.84           C  
ATOM   2006  C   ILE A 607      -9.315 -11.823  33.496  1.00 28.84           C  
ATOM   2007  O   ILE A 607      -8.651 -12.129  34.486  1.00 28.84           O  
ATOM   2008  CB  ILE A 607      -8.274 -10.782  31.570  1.00 28.84           C  
ATOM   2009  CG1 ILE A 607      -7.644 -11.007  30.186  1.00 28.84           C  
ATOM   2010  CG2 ILE A 607      -7.306 -10.175  32.599  1.00 28.84           C  
ATOM   2011  CD1 ILE A 607      -7.346  -9.714  29.429  1.00 28.84           C  
ATOM   2012  H   ILE A 607     -10.111 -12.179  30.465  1.00  0.00           H  
ATOM   2013  HA  ILE A 607      -7.967 -12.800  32.185  1.00  0.00           H  
ATOM   2014  HB  ILE A 607      -9.106 -10.087  31.445  1.00  0.00           H  
ATOM   2015 HG13 ILE A 607      -8.260 -11.635  29.566  1.00  0.00           H  
ATOM   2016 HG12 ILE A 607      -6.716 -11.568  30.302  1.00  0.00           H  
ATOM   2017 HG21 ILE A 607      -6.742  -9.356  32.155  1.00  0.00           H  
ATOM   2018 HG22 ILE A 607      -7.802  -9.727  33.461  1.00  0.00           H  
ATOM   2019 HG23 ILE A 607      -6.571 -10.900  32.954  1.00  0.00           H  
ATOM   2020 HD11 ILE A 607      -7.022  -9.976  28.424  1.00  0.00           H  
ATOM   2021 HD12 ILE A 607      -8.210  -9.056  29.457  1.00  0.00           H  
ATOM   2022 HD13 ILE A 607      -6.523  -9.171  29.891  1.00  0.00           H  
ATOM   2023  N   ASP A 608     -10.491 -11.199  33.647  1.00 44.76           N  
ATOM   2024  CA  ASP A 608     -11.035 -10.925  34.980  1.00 44.76           C  
ATOM   2025  C   ASP A 608     -11.488 -12.222  35.656  1.00 44.76           C  
ATOM   2026  O   ASP A 608     -11.468 -12.281  36.888  1.00 44.76           O  
ATOM   2027  CB  ASP A 608     -12.185  -9.909  34.957  1.00 44.76           C  
ATOM   2028  CG  ASP A 608     -11.726  -8.499  34.568  1.00 44.76           C  
ATOM   2029  OD1 ASP A 608     -11.217  -8.335  33.437  1.00 44.76           O  
ATOM   2030  OD2 ASP A 608     -11.879  -7.598  35.421  1.00 44.76           O1-
ATOM   2031  H   ASP A 608     -11.011 -10.890  32.837  1.00  0.00           H  
ATOM   2032  HA  ASP A 608     -10.242 -10.499  35.600  1.00  0.00           H  
ATOM   2033  HB3 ASP A 608     -12.646  -9.848  35.944  1.00  0.00           H  
ATOM   2034  HB2 ASP A 608     -12.967 -10.260  34.291  1.00  0.00           H  
ATOM   2035  N   LEU A 609     -11.773 -13.301  34.889  1.00 31.57           N  
ATOM   2036  CA  LEU A 609     -12.072 -14.565  35.497  1.00 31.57           C  
ATOM   2037  C   LEU A 609     -10.818 -15.133  36.086  1.00 31.57           C  
ATOM   2038  O   LEU A 609     -10.836 -15.698  37.179  1.00 31.57           O  
ATOM   2039  CB  LEU A 609     -12.621 -15.593  34.493  1.00 31.57           C  
ATOM   2040  CG  LEU A 609     -12.953 -16.956  35.127  1.00 31.57           C  
ATOM   2041  CD1 LEU A 609     -14.094 -16.833  36.150  1.00 31.57           C  
ATOM   2042  CD2 LEU A 609     -13.227 -18.021  34.054  1.00 31.57           C  
ATOM   2043  H   LEU A 609     -11.756 -13.225  33.880  1.00  0.00           H  
ATOM   2044  HA  LEU A 609     -12.806 -14.396  36.286  1.00  0.00           H  
ATOM   2045  HB3 LEU A 609     -11.907 -15.756  33.688  1.00  0.00           H  
ATOM   2046  HB2 LEU A 609     -13.513 -15.189  34.013  1.00  0.00           H  
ATOM   2047  HG  LEU A 609     -12.090 -17.352  35.659  1.00  0.00           H  
ATOM   2048 HD11 LEU A 609     -14.347 -17.806  36.571  1.00  0.00           H  
ATOM   2049 HD12 LEU A 609     -13.815 -16.192  36.981  1.00  0.00           H  
ATOM   2050 HD13 LEU A 609     -14.996 -16.423  35.695  1.00  0.00           H  
ATOM   2051 HD21 LEU A 609     -13.426 -18.993  34.506  1.00  0.00           H  
ATOM   2052 HD22 LEU A 609     -14.091 -17.753  33.445  1.00  0.00           H  
ATOM   2053 HD23 LEU A 609     -12.373 -18.138  33.386  1.00  0.00           H  
ATOM   2054  N   CYS A 610      -9.687 -14.990  35.372  1.00 56.51           N  
ATOM   2055  CA  CYS A 610      -8.444 -15.537  35.830  1.00 56.51           C  
ATOM   2056  C   CYS A 610      -8.100 -14.889  37.131  1.00 56.51           C  
ATOM   2057  O   CYS A 610      -7.633 -15.551  38.057  1.00 56.51           O  
ATOM   2058  CB  CYS A 610      -7.277 -15.268  34.865  1.00 56.51           C  
ATOM   2059  SG  CYS A 610      -5.707 -15.966  35.459  1.00 56.51           S  
ATOM   2060  H   CYS A 610      -9.720 -14.536  34.467  1.00  0.00           H  
ATOM   2061  HA  CYS A 610      -8.550 -16.616  35.886  1.00  0.00           H  
ATOM   2062  HB3 CYS A 610      -7.131 -14.200  34.700  1.00  0.00           H  
ATOM   2063  HB2 CYS A 610      -7.495 -15.701  33.888  1.00  0.00           H  
ATOM   2064  HG  CYS A 610      -5.719 -15.350  36.645  1.00  0.00           H  
ATOM   2065  N   ILE A 611      -8.236 -13.550  37.225  1.00 28.88           N  
ATOM   2066  CA  ILE A 611      -7.960 -12.759  38.429  1.00 28.88           C  
ATOM   2067  C   ILE A 611      -8.813 -13.267  39.593  1.00 28.88           C  
ATOM   2068  O   ILE A 611      -8.258 -13.608  40.636  1.00 28.88           O  
ATOM   2069  CB  ILE A 611      -8.130 -11.237  38.150  1.00 28.88           C  
ATOM   2070  CG1 ILE A 611      -7.079 -10.717  37.142  1.00 28.88           C  
ATOM   2071  CG2 ILE A 611      -8.142 -10.347  39.415  1.00 28.88           C  
ATOM   2072  CD1 ILE A 611      -5.635 -10.679  37.670  1.00 28.88           C  
ATOM   2073  H   ILE A 611      -8.580 -13.051  36.415  1.00  0.00           H  
ATOM   2074  HA  ILE A 611      -6.924 -12.951  38.711  1.00  0.00           H  
ATOM   2075  HB  ILE A 611      -9.104 -11.103  37.679  1.00  0.00           H  
ATOM   2076 HG13 ILE A 611      -7.364  -9.715  36.824  1.00  0.00           H  
ATOM   2077 HG12 ILE A 611      -7.090 -11.322  36.240  1.00  0.00           H  
ATOM   2078 HG21 ILE A 611      -8.179  -9.289  39.154  1.00  0.00           H  
ATOM   2079 HG22 ILE A 611      -9.012 -10.549  40.037  1.00  0.00           H  
ATOM   2080 HG23 ILE A 611      -7.257 -10.508  40.032  1.00  0.00           H  
ATOM   2081 HD11 ILE A 611      -4.954 -10.361  36.882  1.00  0.00           H  
ATOM   2082 HD12 ILE A 611      -5.524  -9.977  38.497  1.00  0.00           H  
ATOM   2083 HD13 ILE A 611      -5.290 -11.655  38.006  1.00  0.00           H  
ATOM   2084  N   LEU A 612     -10.122 -13.431  39.364  1.00128.22           N  
ATOM   2085  CA  LEU A 612     -11.067 -14.031  40.296  1.00128.22           C  
ATOM   2086  C   LEU A 612     -10.638 -15.422  40.772  1.00128.22           C  
ATOM   2087  O   LEU A 612     -10.638 -15.663  41.979  1.00128.22           O  
ATOM   2088  CB  LEU A 612     -12.458 -14.095  39.658  1.00128.22           C  
ATOM   2089  CG  LEU A 612     -13.553 -14.709  40.555  1.00128.22           C  
ATOM   2090  CD1 LEU A 612     -14.087 -13.696  41.571  1.00128.22           C  
ATOM   2091  CD2 LEU A 612     -14.645 -15.309  39.682  1.00128.22           C  
ATOM   2092  H   LEU A 612     -10.484 -13.150  38.462  1.00  0.00           H  
ATOM   2093  HA  LEU A 612     -11.122 -13.372  41.164  1.00  0.00           H  
ATOM   2094  HB3 LEU A 612     -12.400 -14.673  38.740  1.00  0.00           H  
ATOM   2095  HB2 LEU A 612     -12.746 -13.097  39.342  1.00  0.00           H  
ATOM   2096  HG  LEU A 612     -13.178 -15.554  41.130  1.00  0.00           H  
ATOM   2097 HD11 LEU A 612     -14.849 -14.146  42.207  1.00  0.00           H  
ATOM   2098 HD12 LEU A 612     -13.291 -13.339  42.224  1.00  0.00           H  
ATOM   2099 HD13 LEU A 612     -14.523 -12.833  41.071  1.00  0.00           H  
ATOM   2100 HD21 LEU A 612     -15.450 -15.703  40.291  1.00  0.00           H  
ATOM   2101 HD22 LEU A 612     -15.036 -14.570  38.983  1.00  0.00           H  
ATOM   2102 HD23 LEU A 612     -14.258 -16.151  39.112  1.00  0.00           H  
ATOM   2103  N   ILE A 613     -10.266 -16.339  39.860  1.00123.49           N  
ATOM   2104  CA  ILE A 613      -9.895 -17.666  40.249  1.00123.49           C  
ATOM   2105  C   ILE A 613      -8.630 -17.610  41.045  1.00123.49           C  
ATOM   2106  O   ILE A 613      -8.491 -18.311  42.046  1.00123.49           O  
ATOM   2107  CB  ILE A 613      -9.735 -18.605  39.078  1.00123.49           C  
ATOM   2108  CG1 ILE A 613      -8.575 -18.216  38.143  1.00123.49           C  
ATOM   2109  CG2 ILE A 613     -11.097 -18.655  38.365  1.00123.49           C  
ATOM   2110  CD1 ILE A 613      -7.198 -18.672  38.626  1.00123.49           C  
ATOM   2111  H   ILE A 613     -10.292 -16.107  38.874  1.00  0.00           H  
ATOM   2112  HA  ILE A 613     -10.679 -18.067  40.896  1.00  0.00           H  
ATOM   2113  HB  ILE A 613      -9.537 -19.613  39.448  1.00  0.00           H  
ATOM   2114 HG13 ILE A 613      -8.826 -17.274  37.769  1.00  0.00           H  
ATOM   2115 HG12 ILE A 613      -8.718 -18.816  37.244  1.00  0.00           H  
ATOM   2116 HG21 ILE A 613     -11.713 -17.762  38.444  1.00  0.00           H  
ATOM   2117 HG22 ILE A 613     -10.980 -18.858  37.301  1.00  0.00           H  
ATOM   2118 HG23 ILE A 613     -11.692 -19.474  38.767  1.00  0.00           H  
ATOM   2119 HD11 ILE A 613      -6.491 -17.850  38.721  1.00  0.00           H  
ATOM   2120 HD12 ILE A 613      -7.209 -19.271  39.536  1.00  0.00           H  
ATOM   2121 HD13 ILE A 613      -6.752 -19.319  37.871  1.00  0.00           H  
ATOM   2122  N   CYS A 614      -7.678 -16.755  40.632  1.00 61.25           N  
ATOM   2123  CA  CYS A 614      -6.413 -16.702  41.305  1.00 61.25           C  
ATOM   2124  C   CYS A 614      -6.633 -16.290  42.722  1.00 61.25           C  
ATOM   2125  O   CYS A 614      -6.060 -16.871  43.639  1.00 61.25           O  
ATOM   2126  CB  CYS A 614      -5.444 -15.681  40.688  1.00 61.25           C  
ATOM   2127  SG  CYS A 614      -3.852 -15.634  41.566  1.00 61.25           S  
ATOM   2128  H   CYS A 614      -7.819 -16.197  39.799  1.00  0.00           H  
ATOM   2129  HA  CYS A 614      -5.952 -17.692  41.284  1.00  0.00           H  
ATOM   2130  HB3 CYS A 614      -5.876 -14.689  40.596  1.00  0.00           H  
ATOM   2131  HB2 CYS A 614      -5.225 -15.981  39.663  1.00  0.00           H  
ATOM   2132  HG  CYS A 614      -4.364 -15.396  42.778  1.00  0.00           H  
ATOM   2133  N   TRP A 615      -7.489 -15.258  42.858  1.00 86.19           N  
ATOM   2134  CA  TRP A 615      -8.010 -14.607  44.046  1.00 86.19           C  
ATOM   2135  C   TRP A 615      -8.619 -15.597  45.030  1.00 86.19           C  
ATOM   2136  O   TRP A 615      -8.411 -15.473  46.235  1.00 86.19           O  
ATOM   2137  CB  TRP A 615      -8.948 -13.449  43.673  1.00 86.19           C  
ATOM   2138  CG  TRP A 615      -8.266 -12.122  43.519  1.00 86.19           C  
ATOM   2139  CD2 TRP A 615      -6.906 -11.778  43.083  1.00 86.19           C  
ATOM   2140  CD1 TRP A 615      -8.834 -10.959  43.881  1.00 86.19           C  
ATOM   2141  NE1 TRP A 615      -7.893  -9.956  43.852  1.00 86.19           N  
ATOM   2142  CE2 TRP A 615      -6.685 -10.401  43.371  1.00 86.19           C  
ATOM   2143  CE3 TRP A 615      -5.818 -12.473  42.502  1.00 86.19           C  
ATOM   2144  CZ2 TRP A 615      -5.440  -9.784  43.175  1.00 86.19           C  
ATOM   2145  CZ3 TRP A 615      -4.577 -11.857  42.257  1.00 86.19           C  
ATOM   2146  CH2 TRP A 615      -4.381 -10.511  42.608  1.00 86.19           C  
ATOM   2147  H   TRP A 615      -7.856 -14.885  41.990  1.00  0.00           H  
ATOM   2148  HA  TRP A 615      -7.191 -14.101  44.530  1.00  0.00           H  
ATOM   2149  HB3 TRP A 615      -9.706 -13.326  44.449  1.00  0.00           H  
ATOM   2150  HB2 TRP A 615      -9.504 -13.652  42.769  1.00  0.00           H  
ATOM   2151  HD1 TRP A 615      -9.847 -10.879  44.239  1.00  0.00           H  
ATOM   2152  HE1 TRP A 615      -8.078  -9.030  44.221  1.00  0.00           H  
ATOM   2153  HE3 TRP A 615      -5.911 -13.511  42.278  1.00  0.00           H  
ATOM   2154  HZ2 TRP A 615      -5.294  -8.760  43.456  1.00  0.00           H  
ATOM   2155  HZ3 TRP A 615      -3.768 -12.426  41.825  1.00  0.00           H  
ATOM   2156  HH2 TRP A 615      -3.423 -10.040  42.445  1.00  0.00           H  
ATOM   2157  N   GLN A 616      -9.269 -16.649  44.524  1.00 42.94           N  
ATOM   2158  CA  GLN A 616      -9.850 -17.640  45.376  1.00 42.94           C  
ATOM   2159  C   GLN A 616      -8.736 -18.501  45.891  1.00 42.94           C  
ATOM   2160  O   GLN A 616      -8.693 -18.827  47.076  1.00 42.94           O  
ATOM   2161  CB  GLN A 616     -10.868 -18.542  44.653  1.00 42.94           C  
ATOM   2162  CG  GLN A 616     -12.130 -17.793  44.218  1.00 42.94           C  
ATOM   2163  CD  GLN A 616     -13.057 -18.779  43.520  1.00 42.94           C  
ATOM   2164  OE1 GLN A 616     -14.107 -18.402  43.001  1.00 42.94           O  
ATOM   2165  NE2 GLN A 616     -12.657 -20.078  43.499  1.00 42.94           N  
ATOM   2166  H   GLN A 616      -9.389 -16.730  43.523  1.00  0.00           H  
ATOM   2167  HA  GLN A 616     -10.348 -17.166  46.225  1.00  0.00           H  
ATOM   2168  HB3 GLN A 616     -11.133 -19.343  45.349  1.00  0.00           H  
ATOM   2169  HB2 GLN A 616     -10.374 -18.999  43.793  1.00  0.00           H  
ATOM   2170  HG3 GLN A 616     -11.911 -16.970  43.548  1.00  0.00           H  
ATOM   2171  HG2 GLN A 616     -12.650 -17.378  45.079  1.00  0.00           H  
ATOM   2172 HE22 GLN A 616     -13.240 -20.769  43.050  1.00  0.00           H  
ATOM   2173 HE21 GLN A 616     -11.784 -20.346  43.928  1.00  0.00           H  
ATOM   2174  N   ALA A 617      -7.799 -18.892  45.004  1.00 29.76           N  
ATOM   2175  CA  ALA A 617      -6.698 -19.731  45.389  1.00 29.76           C  
ATOM   2176  C   ALA A 617      -5.773 -19.009  46.327  1.00 29.76           C  
ATOM   2177  O   ALA A 617      -5.338 -19.571  47.329  1.00 29.76           O  
ATOM   2178  CB  ALA A 617      -5.859 -20.202  44.188  1.00 29.76           C  
ATOM   2179  H   ALA A 617      -7.865 -18.590  44.041  1.00  0.00           H  
ATOM   2180  HA  ALA A 617      -7.092 -20.614  45.897  1.00  0.00           H  
ATOM   2181  HB1 ALA A 617      -5.054 -20.868  44.502  1.00  0.00           H  
ATOM   2182  HB2 ALA A 617      -6.479 -20.756  43.483  1.00  0.00           H  
ATOM   2183  HB3 ALA A 617      -5.409 -19.375  43.641  1.00  0.00           H  
ATOM   2184  N   VAL A 618      -5.440 -17.739  46.024  1.00 91.60           N  
ATOM   2185  CA  VAL A 618      -4.516 -16.995  46.832  1.00 91.60           C  
ATOM   2186  C   VAL A 618      -5.110 -16.773  48.185  1.00 91.60           C  
ATOM   2187  O   VAL A 618      -4.424 -16.922  49.195  1.00 91.60           O  
ATOM   2188  CB  VAL A 618      -4.150 -15.666  46.236  1.00 91.60           C  
ATOM   2189  CG1 VAL A 618      -3.422 -15.920  44.906  1.00 91.60           C  
ATOM   2190  CG2 VAL A 618      -5.421 -14.817  46.090  1.00 91.60           C  
ATOM   2191  H   VAL A 618      -5.792 -17.318  45.171  1.00  0.00           H  
ATOM   2192  HA  VAL A 618      -3.603 -17.583  46.952  1.00  0.00           H  
ATOM   2193  HB  VAL A 618      -3.461 -15.129  46.892  1.00  0.00           H  
ATOM   2194 HG11 VAL A 618      -3.380 -15.009  44.311  1.00  0.00           H  
ATOM   2195 HG12 VAL A 618      -2.388 -16.201  45.109  1.00  0.00           H  
ATOM   2196 HG13 VAL A 618      -3.816 -16.726  44.298  1.00  0.00           H  
ATOM   2197 HG21 VAL A 618      -5.220 -13.989  45.411  1.00  0.00           H  
ATOM   2198 HG22 VAL A 618      -6.162 -15.443  45.655  1.00  0.00           H  
ATOM   2199 HG23 VAL A 618      -5.776 -14.350  47.008  1.00  0.00           H  
ATOM   2200  N   ASP A 619      -6.399 -16.390  48.238  1.00 52.83           N  
ATOM   2201  CA  ASP A 619      -7.070 -16.234  49.496  1.00 52.83           C  
ATOM   2202  C   ASP A 619      -8.161 -17.251  49.489  1.00 52.83           C  
ATOM   2203  O   ASP A 619      -9.307 -16.989  49.124  1.00 52.83           O  
ATOM   2204  CB  ASP A 619      -7.704 -14.847  49.675  1.00 52.83           C  
ATOM   2205  CG  ASP A 619      -6.569 -13.849  49.876  1.00 52.83           C  
ATOM   2206  OD1 ASP A 619      -5.414 -14.307  50.089  1.00 52.83           O  
ATOM   2207  OD2 ASP A 619      -6.837 -12.618  49.821  1.00 52.83           O1-
ATOM   2208  H   ASP A 619      -6.929 -16.258  47.387  1.00  0.00           H  
ATOM   2209  HA  ASP A 619      -6.459 -16.370  50.389  1.00  0.00           H  
ATOM   2210  HB3 ASP A 619      -8.379 -14.799  50.531  1.00  0.00           H  
ATOM   2211  HB2 ASP A 619      -8.248 -14.571  48.783  1.00  0.00           H  
ATOM   2212  N   PRO A 620      -7.767 -18.420  49.908  1.00108.55           N  
ATOM   2213  CA  PRO A 620      -8.579 -19.603  49.896  1.00108.55           C  
ATOM   2214  C   PRO A 620      -9.608 -19.546  50.964  1.00108.55           C  
ATOM   2215  O   PRO A 620      -9.437 -18.793  51.920  1.00108.55           O  
ATOM   2216  CD  PRO A 620      -6.370 -18.705  50.182  1.00108.55           C  
ATOM   2217  CB  PRO A 620      -7.630 -20.767  50.180  1.00108.55           C  
ATOM   2218  CG  PRO A 620      -6.221 -20.208  49.926  1.00108.55           C  
ATOM   2219  HA  PRO A 620      -9.122 -19.818  48.991  1.00  0.00           H  
ATOM   2220  HD2 PRO A 620      -6.012 -18.414  51.171  1.00  0.00           H  
ATOM   2221  HD3 PRO A 620      -5.660 -18.646  49.433  1.00  0.00           H  
ATOM   2222  HB3 PRO A 620      -7.847 -21.630  49.549  1.00  0.00           H  
ATOM   2223  HB2 PRO A 620      -7.686 -21.110  51.216  1.00  0.00           H  
ATOM   2224  HG2 PRO A 620      -5.524 -20.618  50.658  1.00  0.00           H  
ATOM   2225  HG3 PRO A 620      -5.927 -20.691  49.021  1.00  0.00           H  
ATOM   2226  N   LEU A 621     -10.686 -20.337  50.813  1.00275.28           N  
ATOM   2227  CA  LEU A 621     -11.642 -20.423  51.869  1.00275.28           C  
ATOM   2228  C   LEU A 621     -10.982 -21.312  52.880  1.00275.28           C  
ATOM   2229  O   LEU A 621     -10.142 -22.138  52.527  1.00275.28           O  
ATOM   2230  CB  LEU A 621     -12.989 -21.034  51.442  1.00275.28           C  
ATOM   2231  CG  LEU A 621     -14.082 -20.942  52.523  1.00275.28           C  
ATOM   2232  CD1 LEU A 621     -14.488 -19.484  52.788  1.00275.28           C  
ATOM   2233  CD2 LEU A 621     -15.284 -21.830  52.169  1.00275.28           C  
ATOM   2234  H   LEU A 621     -10.774 -20.937  50.007  1.00  0.00           H  
ATOM   2235  HA  LEU A 621     -11.809 -19.430  52.288  1.00  0.00           H  
ATOM   2236  HB3 LEU A 621     -12.841 -22.071  51.218  1.00  0.00           H  
ATOM   2237  HB2 LEU A 621     -13.340 -20.562  50.523  1.00  0.00           H  
ATOM   2238  HG  LEU A 621     -13.724 -21.357  53.461  1.00  0.00           H  
ATOM   2239 HD11 LEU A 621     -15.353 -19.434  53.449  1.00  0.00           H  
ATOM   2240 HD12 LEU A 621     -13.692 -18.918  53.271  1.00  0.00           H  
ATOM   2241 HD13 LEU A 621     -14.757 -18.976  51.862  1.00  0.00           H  
ATOM   2242 HD21 LEU A 621     -16.045 -21.791  52.950  1.00  0.00           H  
ATOM   2243 HD22 LEU A 621     -15.751 -21.512  51.237  1.00  0.00           H  
ATOM   2244 HD23 LEU A 621     -14.989 -22.873  52.056  1.00  0.00           H  
ATOM   2245  N   ARG A 622     -11.339 -21.152  54.168  1.00273.57           N  
ATOM   2246  CA  ARG A 622     -10.692 -21.830  55.261  1.00273.57           C  
ATOM   2247  C   ARG A 622     -10.908 -23.311  55.190  1.00273.57           C  
ATOM   2248  O   ARG A 622     -11.940 -23.779  54.713  1.00273.57           O  
ATOM   2249  CB  ARG A 622     -11.239 -21.385  56.623  1.00273.57           C  
ATOM   2250  CG  ARG A 622     -12.714 -21.753  56.784  1.00273.57           C  
ATOM   2251  CD  ARG A 622     -13.407 -21.084  57.971  1.00273.57           C  
ATOM   2252  NE  ARG A 622     -14.809 -21.587  58.013  1.00273.57           N  
ATOM   2253  CZ  ARG A 622     -15.760 -21.040  57.199  1.00273.57           C  
ATOM   2254  NH1 ARG A 622     -15.417 -20.085  56.287  1.00273.57           N  
ATOM   2255  NH2 ARG A 622     -17.058 -21.448  57.307  1.00273.57           N1+
ATOM   2256  H   ARG A 622     -12.040 -20.463  54.393  1.00  0.00           H  
ATOM   2257  HA  ARG A 622      -9.624 -21.607  55.216  1.00  0.00           H  
ATOM   2258  HB3 ARG A 622     -11.121 -20.304  56.712  1.00  0.00           H  
ATOM   2259  HB2 ARG A 622     -10.656 -21.818  57.438  1.00  0.00           H  
ATOM   2260  HG3 ARG A 622     -12.824 -22.827  56.933  1.00  0.00           H  
ATOM   2261  HG2 ARG A 622     -13.263 -21.517  55.874  1.00  0.00           H  
ATOM   2262  HD3 ARG A 622     -13.375 -19.996  57.907  1.00  0.00           H  
ATOM   2263  HD2 ARG A 622     -12.909 -21.361  58.901  1.00  0.00           H  
ATOM   2264  HE  ARG A 622     -15.038 -22.325  58.665  1.00  0.00           H  
ATOM   2265 HH12 ARG A 622     -16.119 -19.669  55.693  1.00  0.00           H  
ATOM   2266 HH11 ARG A 622     -14.458 -19.781  56.213  1.00  0.00           H  
ATOM   2267 HH22 ARG A 622     -17.316 -22.153  57.982  1.00  0.00           H  
ATOM   2268 HH21 ARG A 622     -17.770 -21.059  56.705  1.00  0.00           H  
ATOM   2269  N   ARG A 623      -9.886 -24.072  55.648  1.00341.62           N  
ATOM   2270  CA  ARG A 623      -9.919 -25.507  55.753  1.00341.62           C  
ATOM   2271  C   ARG A 623      -8.618 -25.960  56.354  1.00341.62           C  
ATOM   2272  O   ARG A 623      -7.683 -25.172  56.492  1.00341.62           O  
ATOM   2273  CB  ARG A 623     -10.189 -26.238  54.422  1.00341.62           C  
ATOM   2274  CG  ARG A 623     -11.689 -26.445  54.175  1.00341.62           C  
ATOM   2275  CD  ARG A 623     -12.095 -26.724  52.729  1.00341.62           C  
ATOM   2276  NE  ARG A 623     -12.218 -25.402  52.055  1.00341.62           N  
ATOM   2277  CZ  ARG A 623     -12.390 -25.324  50.702  1.00341.62           C  
ATOM   2278  NH1 ARG A 623     -12.421 -26.460  49.949  1.00341.62           N  
ATOM   2279  NH2 ARG A 623     -12.517 -24.104  50.105  1.00341.62           N1+
ATOM   2280  H   ARG A 623      -9.050 -23.618  55.989  1.00  0.00           H  
ATOM   2281  HA  ARG A 623     -10.693 -25.770  56.476  1.00  0.00           H  
ATOM   2282  HB3 ARG A 623      -9.696 -27.210  54.371  1.00  0.00           H  
ATOM   2283  HB2 ARG A 623      -9.757 -25.658  53.605  1.00  0.00           H  
ATOM   2284  HG3 ARG A 623     -12.434 -25.906  54.744  1.00  0.00           H  
ATOM   2285  HG2 ARG A 623     -11.857 -27.409  54.659  1.00  0.00           H  
ATOM   2286  HD3 ARG A 623     -13.055 -27.240  52.687  1.00  0.00           H  
ATOM   2287  HD2 ARG A 623     -11.350 -27.350  52.235  1.00  0.00           H  
ATOM   2288  HE  ARG A 623     -12.189 -24.572  52.635  1.00  0.00           H  
ATOM   2289 HH12 ARG A 623     -12.555 -26.411  48.949  1.00  0.00           H  
ATOM   2290 HH11 ARG A 623     -12.321 -27.362  50.392  1.00  0.00           H  
ATOM   2291 HH22 ARG A 623     -12.614 -24.030  49.102  1.00  0.00           H  
ATOM   2292 HH21 ARG A 623     -12.506 -23.266  50.666  1.00  0.00           H  
ATOM   2293  N   THR A 624      -8.535 -27.246  56.763  1.00180.13           N  
ATOM   2294  CA  THR A 624      -7.333 -27.755  57.368  1.00180.13           C  
ATOM   2295  C   THR A 624      -6.307 -27.863  56.286  1.00180.13           C  
ATOM   2296  O   THR A 624      -6.484 -28.622  55.335  1.00180.13           O  
ATOM   2297  CB  THR A 624      -7.496 -29.139  57.934  1.00180.13           C  
ATOM   2298  OG1 THR A 624      -8.562 -29.166  58.868  1.00180.13           O  
ATOM   2299  CG2 THR A 624      -6.186 -29.552  58.625  1.00180.13           C  
ATOM   2300  H   THR A 624      -9.320 -27.871  56.655  1.00  0.00           H  
ATOM   2301  HA  THR A 624      -7.000 -27.075  58.157  1.00  0.00           H  
ATOM   2302  HB  THR A 624      -7.743 -29.862  57.153  1.00  0.00           H  
ATOM   2303  HG1 THR A 624      -8.353 -28.585  59.583  1.00  0.00           H  
ATOM   2304 HG21 THR A 624      -6.135 -30.635  58.743  1.00  0.00           H  
ATOM   2305 HG22 THR A 624      -5.269 -29.143  58.218  1.00  0.00           H  
ATOM   2306 HG23 THR A 624      -6.188 -29.160  59.642  1.00  0.00           H  
ATOM   2307  N   VAL A 625      -5.214 -27.081  56.386  1.00118.30           N  
ATOM   2308  CA  VAL A 625      -4.195 -27.122  55.373  1.00118.30           C  
ATOM   2309  C   VAL A 625      -3.515 -28.454  55.390  1.00118.30           C  
ATOM   2310  O   VAL A 625      -3.493 -29.166  54.390  1.00118.30           O  
ATOM   2311  CB  VAL A 625      -3.114 -26.111  55.614  1.00118.30           C  
ATOM   2312  CG1 VAL A 625      -2.057 -26.256  54.509  1.00118.30           C  
ATOM   2313  CG2 VAL A 625      -3.748 -24.716  55.704  1.00118.30           C  
ATOM   2314  H   VAL A 625      -5.111 -26.442  57.161  1.00  0.00           H  
ATOM   2315  HA  VAL A 625      -4.650 -26.952  54.394  1.00  0.00           H  
ATOM   2316  HB  VAL A 625      -2.620 -26.271  56.574  1.00  0.00           H  
ATOM   2317 HG11 VAL A 625      -1.389 -25.395  54.522  1.00  0.00           H  
ATOM   2318 HG12 VAL A 625      -1.408 -27.125  54.627  1.00  0.00           H  
ATOM   2319 HG13 VAL A 625      -2.505 -26.291  53.515  1.00  0.00           H  
ATOM   2320 HG21 VAL A 625      -2.978 -23.950  55.802  1.00  0.00           H  
ATOM   2321 HG22 VAL A 625      -4.326 -24.482  54.809  1.00  0.00           H  
ATOM   2322 HG23 VAL A 625      -4.406 -24.610  56.566  1.00  0.00           H  
ATOM   2323  N   GLU A 626      -2.987 -28.826  56.573  1.00260.21           N  
ATOM   2324  CA  GLU A 626      -2.207 -30.008  56.820  1.00260.21           C  
ATOM   2325  C   GLU A 626      -3.135 -31.152  57.054  1.00260.21           C  
ATOM   2326  O   GLU A 626      -4.339 -30.959  57.194  1.00260.21           O  
ATOM   2327  CB  GLU A 626      -1.302 -29.859  58.061  1.00260.21           C  
ATOM   2328  CG  GLU A 626      -0.444 -31.079  58.388  1.00260.21           C  
ATOM   2329  CD  GLU A 626       0.771 -31.066  57.471  1.00260.21           C  
ATOM   2330  OE1 GLU A 626       0.651 -31.564  56.319  1.00260.21           O  
ATOM   2331  OE2 GLU A 626       1.838 -30.562  57.909  1.00260.21           O1-
ATOM   2332  H   GLU A 626      -3.106 -28.197  57.352  1.00  0.00           H  
ATOM   2333  HA  GLU A 626      -1.597 -30.218  55.940  1.00  0.00           H  
ATOM   2334  HB3 GLU A 626      -1.924 -29.636  58.930  1.00  0.00           H  
ATOM   2335  HB2 GLU A 626      -0.671 -28.977  57.936  1.00  0.00           H  
ATOM   2336  HG3 GLU A 626      -0.865 -32.062  58.553  1.00  0.00           H  
ATOM   2337  HG2 GLU A 626      -0.042 -30.876  59.382  1.00  0.00           H  
ATOM   2338  N   LYS A 627      -2.588 -32.387  57.071  1.00222.80           N  
ATOM   2339  CA  LYS A 627      -3.449 -33.509  57.303  1.00222.80           C  
ATOM   2340  C   LYS A 627      -4.030 -33.332  58.664  1.00222.80           C  
ATOM   2341  O   LYS A 627      -3.531 -32.535  59.459  1.00222.80           O  
ATOM   2342  CB  LYS A 627      -2.799 -34.909  57.197  1.00222.80           C  
ATOM   2343  CG  LYS A 627      -2.553 -35.399  55.760  1.00222.80           C  
ATOM   2344  CD  LYS A 627      -1.904 -36.787  55.707  1.00222.80           C  
ATOM   2345  CE  LYS A 627      -2.691 -37.822  56.523  1.00222.80           C  
ATOM   2346  NZ  LYS A 627      -2.016 -39.138  56.555  1.00222.80           N1+
ATOM   2347  H   LYS A 627      -1.594 -32.519  56.944  1.00  0.00           H  
ATOM   2348  HA  LYS A 627      -4.271 -33.473  56.584  1.00  0.00           H  
ATOM   2349  HB3 LYS A 627      -3.468 -35.611  57.688  1.00  0.00           H  
ATOM   2350  HB2 LYS A 627      -1.866 -34.925  57.762  1.00  0.00           H  
ATOM   2351  HG3 LYS A 627      -1.920 -34.684  55.233  1.00  0.00           H  
ATOM   2352  HG2 LYS A 627      -3.501 -35.422  55.220  1.00  0.00           H  
ATOM   2353  HD3 LYS A 627      -0.886 -36.717  56.092  1.00  0.00           H  
ATOM   2354  HD2 LYS A 627      -1.820 -37.111  54.669  1.00  0.00           H  
ATOM   2355  HE3 LYS A 627      -3.702 -37.941  56.130  1.00  0.00           H  
ATOM   2356  HE2 LYS A 627      -2.774 -37.548  57.572  1.00  0.00           H  
ATOM   2357  HZ1 LYS A 627      -1.098 -39.036  56.965  1.00  0.00           H  
ATOM   2358  HZ2 LYS A 627      -2.560 -39.784  57.108  1.00  0.00           H  
ATOM   2359  HZ3 LYS A 627      -1.925 -39.494  55.614  1.00  0.00           H  
ATOM   2360  N   TYR A 628      -5.126 -34.074  58.929  1.00285.70           N  
ATOM   2361  CA  TYR A 628      -5.949 -33.971  60.100  1.00285.70           C  
ATOM   2362  C   TYR A 628      -5.157 -33.694  61.326  1.00285.70           C  
ATOM   2363  O   TYR A 628      -4.032 -34.155  61.475  1.00285.70           O  
ATOM   2364  CB  TYR A 628      -6.851 -35.189  60.345  1.00285.70           C  
ATOM   2365  CG  TYR A 628      -7.867 -35.161  59.251  1.00285.70           C  
ATOM   2366  CD1 TYR A 628      -8.882 -34.235  59.291  1.00285.70           C  
ATOM   2367  CD2 TYR A 628      -7.820 -36.052  58.200  1.00285.70           C  
ATOM   2368  CE1 TYR A 628      -9.828 -34.181  58.295  1.00285.70           C  
ATOM   2369  CE2 TYR A 628      -8.762 -36.008  57.198  1.00285.70           C  
ATOM   2370  CZ  TYR A 628      -9.763 -35.069  57.248  1.00285.70           C  
ATOM   2371  OH  TYR A 628     -10.725 -35.024  56.218  1.00285.70           O  
ATOM   2372  H   TYR A 628      -5.456 -34.696  58.206  1.00  0.00           H  
ATOM   2373  HA  TYR A 628      -6.566 -33.085  59.932  1.00  0.00           H  
ATOM   2374  HB3 TYR A 628      -7.364 -35.135  61.307  1.00  0.00           H  
ATOM   2375  HB2 TYR A 628      -6.280 -36.119  60.332  1.00  0.00           H  
ATOM   2376  HD1 TYR A 628      -8.943 -33.534  60.111  1.00  0.00           H  
ATOM   2377  HD2 TYR A 628      -7.034 -36.791  58.154  1.00  0.00           H  
ATOM   2378  HE1 TYR A 628     -10.615 -33.443  58.341  1.00  0.00           H  
ATOM   2379  HE2 TYR A 628      -8.712 -36.708  56.377  1.00  0.00           H  
ATOM   2380  HH  TYR A 628     -11.391 -34.368  56.360  1.00  0.00           H  
ATOM   2381  N   SER A 629      -5.759 -32.868  62.207  1.00171.46           N  
ATOM   2382  CA  SER A 629      -5.184 -32.431  63.441  1.00171.46           C  
ATOM   2383  C   SER A 629      -6.162 -32.754  64.515  1.00171.46           C  
ATOM   2384  O   SER A 629      -7.325 -33.044  64.247  1.00171.46           O  
ATOM   2385  CB  SER A 629      -5.075 -30.908  63.527  1.00171.46           C  
ATOM   2386  OG  SER A 629      -6.383 -30.350  63.513  1.00171.46           O  
ATOM   2387  H   SER A 629      -6.687 -32.527  62.000  1.00  0.00           H  
ATOM   2388  HA  SER A 629      -4.226 -32.915  63.632  1.00  0.00           H  
ATOM   2389  HB3 SER A 629      -4.508 -30.519  62.680  1.00  0.00           H  
ATOM   2390  HB2 SER A 629      -4.604 -30.522  64.426  1.00  0.00           H  
ATOM   2391  HG  SER A 629      -6.826 -30.584  64.316  1.00  0.00           H  
ATOM   2392  N   MET A 630      -5.684 -32.708  65.771  1.00220.72           N  
ATOM   2393  CA  MET A 630      -6.479 -32.886  66.952  1.00220.72           C  
ATOM   2394  C   MET A 630      -6.165 -31.672  67.752  1.00220.72           C  
ATOM   2395  O   MET A 630      -6.651 -30.575  67.483  1.00220.72           O  
ATOM   2396  CB  MET A 630      -6.046 -34.071  67.834  1.00220.72           C  
ATOM   2397  CG  MET A 630      -6.866 -34.223  69.122  1.00220.72           C  
ATOM   2398  SD  MET A 630      -6.037 -35.200  70.416  1.00220.72           S  
ATOM   2399  CE  MET A 630      -6.987 -34.506  71.802  1.00220.72           C  
ATOM   2400  H   MET A 630      -4.714 -32.462  65.907  1.00  0.00           H  
ATOM   2401  HA  MET A 630      -7.552 -32.921  66.749  1.00  0.00           H  
ATOM   2402  HB3 MET A 630      -4.972 -34.126  68.020  1.00  0.00           H  
ATOM   2403  HB2 MET A 630      -6.215 -34.977  67.251  1.00  0.00           H  
ATOM   2404  HG3 MET A 630      -7.803 -34.726  68.882  1.00  0.00           H  
ATOM   2405  HG2 MET A 630      -7.188 -33.284  69.568  1.00  0.00           H  
ATOM   2406  HE1 MET A 630      -6.691 -34.988  72.734  1.00  0.00           H  
ATOM   2407  HE2 MET A 630      -6.804 -33.436  71.899  1.00  0.00           H  
ATOM   2408  HE3 MET A 630      -8.055 -34.668  71.655  1.00  0.00           H  
ATOM   2409  N   GLU A 631      -5.333 -31.876  68.786  1.00161.78           N  
ATOM   2410  CA  GLU A 631      -4.797 -30.840  69.609  1.00161.78           C  
ATOM   2411  C   GLU A 631      -3.935 -29.934  68.771  1.00161.78           C  
ATOM   2412  O   GLU A 631      -3.778 -28.788  69.187  1.00161.78           O  
ATOM   2413  CB  GLU A 631      -3.948 -31.345  70.791  1.00161.78           C  
ATOM   2414  CG  GLU A 631      -2.615 -31.996  70.405  1.00161.78           C  
ATOM   2415  CD  GLU A 631      -1.495 -30.979  70.587  1.00161.78           C  
ATOM   2416  OE1 GLU A 631      -1.793 -29.756  70.612  1.00161.78           O  
ATOM   2417  OE2 GLU A 631      -0.325 -31.422  70.728  1.00161.78           O1-
ATOM   2418  H   GLU A 631      -5.006 -32.815  68.962  1.00  0.00           H  
ATOM   2419  HA  GLU A 631      -5.633 -30.261  70.007  1.00  0.00           H  
ATOM   2420  HB3 GLU A 631      -4.543 -32.104  71.302  1.00  0.00           H  
ATOM   2421  HB2 GLU A 631      -3.850 -30.564  71.547  1.00  0.00           H  
ATOM   2422  HG3 GLU A 631      -2.607 -32.673  69.565  1.00  0.00           H  
ATOM   2423  HG2 GLU A 631      -2.415 -32.700  71.214  1.00  0.00           H  
ATOM   2424  N   PRO A 632      -3.355 -30.314  67.640  1.00111.70           N  
ATOM   2425  CA  PRO A 632      -2.537 -29.381  66.926  1.00111.70           C  
ATOM   2426  C   PRO A 632      -3.227 -28.107  66.606  1.00111.70           C  
ATOM   2427  O   PRO A 632      -4.442 -28.110  66.410  1.00111.70           O  
ATOM   2428  CD  PRO A 632      -2.855 -31.658  67.381  1.00111.70           C  
ATOM   2429  CB  PRO A 632      -1.988 -30.136  65.710  1.00111.70           C  
ATOM   2430  CG  PRO A 632      -2.471 -31.589  65.895  1.00111.70           C  
ATOM   2431  HA  PRO A 632      -1.689 -29.149  67.576  1.00  0.00           H  
ATOM   2432  HD2 PRO A 632      -3.457 -32.542  67.540  1.00  0.00           H  
ATOM   2433  HD3 PRO A 632      -1.898 -31.777  67.886  1.00  0.00           H  
ATOM   2434  HB3 PRO A 632      -0.898 -30.093  65.705  1.00  0.00           H  
ATOM   2435  HB2 PRO A 632      -2.332 -29.730  64.758  1.00  0.00           H  
ATOM   2436  HG2 PRO A 632      -3.307 -31.836  65.272  1.00  0.00           H  
ATOM   2437  HG3 PRO A 632      -1.687 -32.306  65.650  1.00  0.00           H  
ATOM   2438  N   ASP A 633      -2.445 -27.010  66.565  1.00243.62           N  
ATOM   2439  CA  ASP A 633      -2.995 -25.703  66.395  1.00243.62           C  
ATOM   2440  C   ASP A 633      -4.069 -25.581  67.427  1.00243.62           C  
ATOM   2441  O   ASP A 633      -5.234 -25.308  67.144  1.00243.62           O  
ATOM   2442  CB  ASP A 633      -3.584 -25.483  64.997  1.00243.62           C  
ATOM   2443  CG  ASP A 633      -3.753 -23.986  64.839  1.00243.62           C  
ATOM   2444  OD1 ASP A 633      -3.739 -23.283  65.884  1.00243.62           O  
ATOM   2445  OD2 ASP A 633      -3.888 -23.519  63.679  1.00243.62           O1-
ATOM   2446  H   ASP A 633      -1.454 -27.097  66.735  1.00  0.00           H  
ATOM   2447  HA  ASP A 633      -2.167 -25.008  66.556  1.00  0.00           H  
ATOM   2448  HB3 ASP A 633      -4.529 -25.997  64.818  1.00  0.00           H  
ATOM   2449  HB2 ASP A 633      -2.885 -25.830  64.236  1.00  0.00           H  
ATOM   2450  N   PRO A 634      -3.631 -25.783  68.641  1.00271.35           N  
ATOM   2451  CA  PRO A 634      -4.492 -25.904  69.783  1.00271.35           C  
ATOM   2452  C   PRO A 634      -5.552 -24.858  69.892  1.00271.35           C  
ATOM   2453  O   PRO A 634      -6.708 -25.220  70.104  1.00271.35           O  
ATOM   2454  CD  PRO A 634      -2.265 -25.476  69.028  1.00271.35           C  
ATOM   2455  CB  PRO A 634      -3.579 -25.863  71.014  1.00271.35           C  
ATOM   2456  CG  PRO A 634      -2.155 -26.026  70.460  1.00271.35           C  
ATOM   2457  HA  PRO A 634      -5.009 -26.859  69.738  1.00  0.00           H  
ATOM   2458  HD2 PRO A 634      -2.135 -24.392  69.032  1.00  0.00           H  
ATOM   2459  HD3 PRO A 634      -1.443 -25.904  68.460  1.00  0.00           H  
ATOM   2460  HB3 PRO A 634      -3.823 -26.653  71.725  1.00  0.00           H  
ATOM   2461  HB2 PRO A 634      -3.642 -24.915  71.553  1.00  0.00           H  
ATOM   2462  HG2 PRO A 634      -1.401 -25.513  71.058  1.00  0.00           H  
ATOM   2463  HG3 PRO A 634      -1.894 -27.084  70.427  1.00  0.00           H  
ATOM   2464  N   ALA A 635      -5.214 -23.564  69.761  1.00208.43           N  
ATOM   2465  CA  ALA A 635      -6.257 -22.600  69.952  1.00208.43           C  
ATOM   2466  C   ALA A 635      -6.374 -21.770  68.718  1.00208.43           C  
ATOM   2467  O   ALA A 635      -5.372 -21.353  68.140  1.00208.43           O  
ATOM   2468  CB  ALA A 635      -5.996 -21.645  71.130  1.00208.43           C  
ATOM   2469  H   ALA A 635      -4.276 -23.268  69.534  1.00  0.00           H  
ATOM   2470  HA  ALA A 635      -7.250 -23.011  70.140  1.00  0.00           H  
ATOM   2471  HB1 ALA A 635      -6.786 -20.899  71.228  1.00  0.00           H  
ATOM   2472  HB2 ALA A 635      -5.954 -22.198  72.069  1.00  0.00           H  
ATOM   2473  HB3 ALA A 635      -5.048 -21.116  71.020  1.00  0.00           H  
ATOM   2474  N   GLY A 636      -7.624 -21.520  68.279  1.00 87.84           N  
ATOM   2475  CA  GLY A 636      -7.842 -20.727  67.106  1.00 87.84           C  
ATOM   2476  C   GLY A 636      -8.018 -19.304  67.527  1.00 87.84           C  
ATOM   2477  O   GLY A 636      -8.188 -19.007  68.708  1.00 87.84           O  
ATOM   2478  H   GLY A 636      -8.424 -21.876  68.782  1.00  0.00           H  
ATOM   2479  HA3 GLY A 636      -8.757 -21.072  66.626  1.00  0.00           H  
ATOM   2480  HA2 GLY A 636      -7.044 -20.823  66.366  1.00  0.00           H  
ATOM   2481  N   ARG A 637      -7.987 -18.386  66.539  1.00214.21           N  
ATOM   2482  CA  ARG A 637      -8.178 -16.991  66.800  1.00214.21           C  
ATOM   2483  C   ARG A 637      -9.588 -16.694  66.405  1.00214.21           C  
ATOM   2484  O   ARG A 637      -9.979 -15.542  66.232  1.00214.21           O  
ATOM   2485  CB  ARG A 637      -7.245 -16.121  65.931  1.00214.21           C  
ATOM   2486  CG  ARG A 637      -7.422 -14.607  66.061  1.00214.21           C  
ATOM   2487  CD  ARG A 637      -6.554 -13.817  65.077  1.00214.21           C  
ATOM   2488  NE  ARG A 637      -6.319 -14.697  63.897  1.00214.21           N  
ATOM   2489  CZ  ARG A 637      -6.061 -14.170  62.664  1.00214.21           C  
ATOM   2490  NH1 ARG A 637      -6.059 -12.816  62.482  1.00214.21           N  
ATOM   2491  NH2 ARG A 637      -5.808 -15.007  61.614  1.00214.21           N1+
ATOM   2492  H   ARG A 637      -7.858 -18.687  65.584  1.00  0.00           H  
ATOM   2493  HA  ARG A 637      -8.038 -16.723  67.849  1.00  0.00           H  
ATOM   2494  HB3 ARG A 637      -7.444 -16.479  64.920  1.00  0.00           H  
ATOM   2495  HB2 ARG A 637      -6.209 -16.381  66.156  1.00  0.00           H  
ATOM   2496  HG3 ARG A 637      -7.182 -14.307  67.082  1.00  0.00           H  
ATOM   2497  HG2 ARG A 637      -8.375 -14.155  65.841  1.00  0.00           H  
ATOM   2498  HD3 ARG A 637      -5.587 -13.584  65.524  1.00  0.00           H  
ATOM   2499  HD2 ARG A 637      -7.035 -12.873  64.820  1.00  0.00           H  
ATOM   2500  HE  ARG A 637      -6.271 -15.694  64.050  1.00  0.00           H  
ATOM   2501 HH12 ARG A 637      -5.870 -12.419  61.573  1.00  0.00           H  
ATOM   2502 HH11 ARG A 637      -6.245 -12.201  63.261  1.00  0.00           H  
ATOM   2503 HH22 ARG A 637      -5.803 -16.009  61.748  1.00  0.00           H  
ATOM   2504 HH21 ARG A 637      -5.608 -14.631  60.698  1.00  0.00           H  
ATOM   2505  N   ASP A 638     -10.414 -17.749  66.297  1.00202.50           N  
ATOM   2506  CA  ASP A 638     -11.782 -17.563  65.913  1.00202.50           C  
ATOM   2507  C   ASP A 638     -12.632 -17.945  67.076  1.00202.50           C  
ATOM   2508  O   ASP A 638     -12.446 -19.006  67.671  1.00202.50           O  
ATOM   2509  CB  ASP A 638     -12.195 -18.406  64.689  1.00202.50           C  
ATOM   2510  CG  ASP A 638     -11.995 -19.889  64.997  1.00202.50           C  
ATOM   2511  OD1 ASP A 638     -11.136 -20.226  65.854  1.00202.50           O  
ATOM   2512  OD2 ASP A 638     -12.710 -20.712  64.366  1.00202.50           O1-
ATOM   2513  H   ASP A 638     -10.096 -18.696  66.466  1.00  0.00           H  
ATOM   2514  HA  ASP A 638     -12.020 -16.531  65.647  1.00  0.00           H  
ATOM   2515  HB3 ASP A 638     -11.592 -18.140  63.821  1.00  0.00           H  
ATOM   2516  HB2 ASP A 638     -13.238 -18.225  64.424  1.00  0.00           H  
ATOM   2517  N   ILE A 639     -13.580 -17.065  67.455  1.00162.85           N  
ATOM   2518  CA  ILE A 639     -14.409 -17.361  68.585  1.00162.85           C  
ATOM   2519  C   ILE A 639     -15.249 -18.564  68.285  1.00162.85           C  
ATOM   2520  O   ILE A 639     -15.315 -19.498  69.082  1.00162.85           O  
ATOM   2521  CB  ILE A 639     -15.328 -16.227  68.961  1.00162.85           C  
ATOM   2522  CG1 ILE A 639     -16.134 -16.594  70.217  1.00162.85           C  
ATOM   2523  CG2 ILE A 639     -16.198 -15.846  67.750  1.00162.85           C  
ATOM   2524  CD1 ILE A 639     -16.876 -15.410  70.834  1.00162.85           C  
ATOM   2525  H   ILE A 639     -13.699 -16.192  66.964  1.00  0.00           H  
ATOM   2526  HA  ILE A 639     -13.764 -17.582  69.439  1.00  0.00           H  
ATOM   2527  HB  ILE A 639     -14.695 -15.372  69.202  1.00  0.00           H  
ATOM   2528 HG13 ILE A 639     -15.466 -17.004  70.976  1.00  0.00           H  
ATOM   2529 HG12 ILE A 639     -16.873 -17.369  70.011  1.00  0.00           H  
ATOM   2530 HG21 ILE A 639     -16.570 -14.832  67.895  1.00  0.00           H  
ATOM   2531 HG22 ILE A 639     -15.675 -15.827  66.795  1.00  0.00           H  
ATOM   2532 HG23 ILE A 639     -17.096 -16.455  67.654  1.00  0.00           H  
ATOM   2533 HD11 ILE A 639     -17.401 -15.712  71.741  1.00  0.00           H  
ATOM   2534 HD12 ILE A 639     -16.187 -14.608  71.101  1.00  0.00           H  
ATOM   2535 HD13 ILE A 639     -17.617 -15.002  70.146  1.00  0.00           H  
ATOM   2536  N   SER A 640     -15.902 -18.577  67.111  1.00163.61           N  
ATOM   2537  CA  SER A 640     -16.762 -19.667  66.763  1.00163.61           C  
ATOM   2538  C   SER A 640     -17.517 -19.214  65.558  1.00163.61           C  
ATOM   2539  O   SER A 640     -17.205 -18.176  64.975  1.00163.61           O  
ATOM   2540  CB  SER A 640     -17.785 -20.013  67.860  1.00163.61           C  
ATOM   2541  OG  SER A 640     -18.644 -18.907  68.093  1.00163.61           O  
ATOM   2542  H   SER A 640     -15.817 -17.809  66.461  1.00  0.00           H  
ATOM   2543  HA  SER A 640     -16.158 -20.539  66.505  1.00  0.00           H  
ATOM   2544  HB3 SER A 640     -17.395 -20.383  68.803  1.00  0.00           H  
ATOM   2545  HB2 SER A 640     -18.412 -20.845  67.536  1.00  0.00           H  
ATOM   2546  HG  SER A 640     -18.127 -18.203  68.454  1.00  0.00           H  
ATOM   2547  N   ILE A 641     -18.526 -19.994  65.133  1.00117.08           N  
ATOM   2548  CA  ILE A 641     -19.280 -19.562  63.995  1.00117.08           C  
ATOM   2549  C   ILE A 641     -20.679 -19.329  64.454  1.00117.08           C  
ATOM   2550  O   ILE A 641     -21.297 -20.199  65.067  1.00117.08           O  
ATOM   2551  CB  ILE A 641     -19.342 -20.574  62.889  1.00117.08           C  
ATOM   2552  CG1 ILE A 641     -17.927 -20.883  62.371  1.00117.08           C  
ATOM   2553  CG2 ILE A 641     -20.289 -20.033  61.803  1.00117.08           C  
ATOM   2554  CD1 ILE A 641     -17.203 -19.659  61.813  1.00117.08           C  
ATOM   2555  H   ILE A 641     -18.790 -20.838  65.619  1.00  0.00           H  
ATOM   2556  HA  ILE A 641     -18.949 -18.618  63.558  1.00  0.00           H  
ATOM   2557  HB  ILE A 641     -19.751 -21.516  63.259  1.00  0.00           H  
ATOM   2558 HG13 ILE A 641     -17.999 -21.635  61.585  1.00  0.00           H  
ATOM   2559 HG12 ILE A 641     -17.320 -21.339  63.154  1.00  0.00           H  
ATOM   2560 HG21 ILE A 641     -20.057 -20.494  60.843  1.00  0.00           H  
ATOM   2561 HG22 ILE A 641     -21.317 -20.323  62.004  1.00  0.00           H  
ATOM   2562 HG23 ILE A 641     -20.227 -18.954  61.650  1.00  0.00           H  
ATOM   2563 HD11 ILE A 641     -16.263 -19.962  61.351  1.00  0.00           H  
ATOM   2564 HD12 ILE A 641     -17.787 -19.155  61.043  1.00  0.00           H  
ATOM   2565 HD13 ILE A 641     -16.947 -18.928  62.576  1.00  0.00           H  
ATOM   2566  N   ARG A 642     -21.215 -18.124  64.184  1.00257.52           N  
ATOM   2567  CA  ARG A 642     -22.568 -17.866  64.565  1.00257.52           C  
ATOM   2568  C   ARG A 642     -23.432 -18.538  63.555  1.00257.52           C  
ATOM   2569  O   ARG A 642     -23.056 -18.714  62.397  1.00257.52           O  
ATOM   2570  CB  ARG A 642     -22.966 -16.377  64.594  1.00257.52           C  
ATOM   2571  CG  ARG A 642     -22.372 -15.594  65.767  1.00257.52           C  
ATOM   2572  CD  ARG A 642     -20.908 -15.191  65.583  1.00257.52           C  
ATOM   2573  NE  ARG A 642     -20.901 -13.822  64.994  1.00257.52           N  
ATOM   2574  CZ  ARG A 642     -19.749 -13.088  64.980  1.00257.52           C  
ATOM   2575  NH1 ARG A 642     -18.595 -13.621  65.475  1.00257.52           N  
ATOM   2576  NH2 ARG A 642     -19.754 -11.821  64.471  1.00257.52           N1+
ATOM   2577  H   ARG A 642     -20.701 -17.432  63.660  1.00  0.00           H  
ATOM   2578  HA  ARG A 642     -22.646 -18.232  65.587  1.00  0.00           H  
ATOM   2579  HB3 ARG A 642     -24.027 -16.395  64.713  1.00  0.00           H  
ATOM   2580  HB2 ARG A 642     -22.763 -15.880  63.644  1.00  0.00           H  
ATOM   2581  HG3 ARG A 642     -22.472 -16.178  66.683  1.00  0.00           H  
ATOM   2582  HG2 ARG A 642     -22.983 -14.706  65.937  1.00  0.00           H  
ATOM   2583  HD3 ARG A 642     -20.331 -15.875  64.964  1.00  0.00           H  
ATOM   2584  HD2 ARG A 642     -20.431 -15.154  66.563  1.00  0.00           H  
ATOM   2585  HE  ARG A 642     -21.753 -13.461  64.588  1.00  0.00           H  
ATOM   2586 HH12 ARG A 642     -18.586 -14.564  65.836  1.00  0.00           H  
ATOM   2587 HH11 ARG A 642     -17.740 -13.084  65.469  1.00  0.00           H  
ATOM   2588 HH22 ARG A 642     -20.598 -11.437  64.067  1.00  0.00           H  
ATOM   2589 HH21 ARG A 642     -18.909 -11.269  64.455  1.00  0.00           H  
ATOM   2590  N   PRO A 643     -24.577 -18.955  64.002  1.00171.30           N  
ATOM   2591  CA  PRO A 643     -25.541 -19.578  63.146  1.00171.30           C  
ATOM   2592  C   PRO A 643     -26.080 -18.545  62.217  1.00171.30           C  
ATOM   2593  O   PRO A 643     -26.697 -18.904  61.216  1.00171.30           O  
ATOM   2594  CD  PRO A 643     -24.793 -19.273  65.401  1.00171.30           C  
ATOM   2595  CB  PRO A 643     -26.585 -20.209  64.073  1.00171.30           C  
ATOM   2596  CG  PRO A 643     -26.289 -19.615  65.464  1.00171.30           C  
ATOM   2597  HA  PRO A 643     -25.074 -20.366  62.551  1.00  0.00           H  
ATOM   2598  HD2 PRO A 643     -24.634 -18.442  66.089  1.00  0.00           H  
ATOM   2599  HD3 PRO A 643     -24.180 -20.124  65.702  1.00  0.00           H  
ATOM   2600  HB3 PRO A 643     -26.439 -21.289  64.100  1.00  0.00           H  
ATOM   2601  HB2 PRO A 643     -27.616 -20.029  63.762  1.00  0.00           H  
ATOM   2602  HG2 PRO A 643     -26.875 -18.707  65.605  1.00  0.00           H  
ATOM   2603  HG3 PRO A 643     -26.532 -20.298  66.279  1.00  0.00           H  
ATOM   2604  N   LEU A 644     -25.864 -17.257  62.538  1.00239.65           N  
ATOM   2605  CA  LEU A 644     -26.370 -16.200  61.719  1.00239.65           C  
ATOM   2606  C   LEU A 644     -25.590 -16.195  60.450  1.00239.65           C  
ATOM   2607  O   LEU A 644     -24.412 -16.548  60.428  1.00239.65           O  
ATOM   2608  CB  LEU A 644     -26.203 -14.803  62.344  1.00239.65           C  
ATOM   2609  CG  LEU A 644     -26.936 -14.629  63.687  1.00239.65           C  
ATOM   2610  CD1 LEU A 644     -26.342 -15.548  64.767  1.00239.65           C  
ATOM   2611  CD2 LEU A 644     -26.972 -13.153  64.114  1.00239.65           C  
ATOM   2612  H   LEU A 644     -25.346 -17.020  63.370  1.00  0.00           H  
ATOM   2613  HA  LEU A 644     -27.429 -16.373  61.510  1.00  0.00           H  
ATOM   2614  HB3 LEU A 644     -26.579 -14.053  61.645  1.00  0.00           H  
ATOM   2615  HB2 LEU A 644     -25.145 -14.573  62.487  1.00  0.00           H  
ATOM   2616  HG  LEU A 644     -27.970 -14.938  63.533  1.00  0.00           H  
ATOM   2617 HD11 LEU A 644     -27.000 -15.440  65.629  1.00  0.00           H  
ATOM   2618 HD12 LEU A 644     -26.315 -16.622  64.680  1.00  0.00           H  
ATOM   2619 HD13 LEU A 644     -25.424 -15.106  65.140  1.00  0.00           H  
ATOM   2620 HD21 LEU A 644     -27.526 -13.027  65.045  1.00  0.00           H  
ATOM   2621 HD22 LEU A 644     -25.966 -12.762  64.270  1.00  0.00           H  
ATOM   2622 HD23 LEU A 644     -27.456 -12.535  63.358  1.00  0.00           H  
ATOM   2623  N   LEU A 645     -26.253 -15.814  59.343  1.00301.73           N  
ATOM   2624  CA  LEU A 645     -25.565 -15.741  58.093  1.00301.73           C  
ATOM   2625  C   LEU A 645     -24.647 -14.573  58.195  1.00301.73           C  
ATOM   2626  O   LEU A 645     -25.026 -13.516  58.697  1.00301.73           O  
ATOM   2627  CB  LEU A 645     -26.501 -15.505  56.895  1.00301.73           C  
ATOM   2628  CG  LEU A 645     -25.778 -15.423  55.539  1.00301.73           C  
ATOM   2629  CD1 LEU A 645     -25.088 -16.750  55.190  1.00301.73           C  
ATOM   2630  CD2 LEU A 645     -26.729 -14.938  54.432  1.00301.73           C  
ATOM   2631  H   LEU A 645     -27.220 -15.530  59.393  1.00  0.00           H  
ATOM   2632  HA  LEU A 645     -25.005 -16.666  57.944  1.00  0.00           H  
ATOM   2633  HB3 LEU A 645     -27.072 -14.588  57.056  1.00  0.00           H  
ATOM   2634  HB2 LEU A 645     -27.242 -16.305  56.857  1.00  0.00           H  
ATOM   2635  HG  LEU A 645     -25.003 -14.659  55.574  1.00  0.00           H  
ATOM   2636 HD11 LEU A 645     -24.651 -16.706  54.191  1.00  0.00           H  
ATOM   2637 HD12 LEU A 645     -24.274 -16.985  55.874  1.00  0.00           H  
ATOM   2638 HD13 LEU A 645     -25.794 -17.581  55.202  1.00  0.00           H  
ATOM   2639 HD21 LEU A 645     -26.208 -14.842  53.479  1.00  0.00           H  
ATOM   2640 HD22 LEU A 645     -27.556 -15.634  54.290  1.00  0.00           H  
ATOM   2641 HD23 LEU A 645     -27.151 -13.962  54.674  1.00  0.00           H  
ATOM   2642  N   GLU A 646     -23.393 -14.744  57.740  1.00302.33           N  
ATOM   2643  CA  GLU A 646     -22.467 -13.658  57.827  1.00302.33           C  
ATOM   2644  C   GLU A 646     -21.817 -13.522  56.494  1.00302.33           C  
ATOM   2645  O   GLU A 646     -21.681 -14.494  55.755  1.00302.33           O  
ATOM   2646  CB  GLU A 646     -21.342 -13.889  58.852  1.00302.33           C  
ATOM   2647  CG  GLU A 646     -20.395 -12.697  59.006  1.00302.33           C  
ATOM   2648  CD  GLU A 646     -21.075 -11.666  59.895  1.00302.33           C  
ATOM   2649  OE1 GLU A 646     -22.212 -11.945  60.363  1.00302.33           O  
ATOM   2650  OE2 GLU A 646     -20.465 -10.588  60.123  1.00302.33           O1-
ATOM   2651  H   GLU A 646     -23.094 -15.616  57.328  1.00  0.00           H  
ATOM   2652  HA  GLU A 646     -22.950 -12.699  58.023  1.00  0.00           H  
ATOM   2653  HB3 GLU A 646     -20.744 -14.744  58.528  1.00  0.00           H  
ATOM   2654  HB2 GLU A 646     -21.753 -14.226  59.806  1.00  0.00           H  
ATOM   2655  HG3 GLU A 646     -20.048 -12.190  58.124  1.00  0.00           H  
ATOM   2656  HG2 GLU A 646     -19.497 -13.027  59.528  1.00  0.00           H  
ATOM   2657  N   HIS A 647     -21.418 -12.286  56.144  1.00104.55           N  
ATOM   2658  CA  HIS A 647     -20.737 -12.088  54.902  1.00104.55           C  
ATOM   2659  C   HIS A 647     -19.373 -12.660  55.083  1.00104.55           C  
ATOM   2660  O   HIS A 647     -18.853 -12.697  56.196  1.00104.55           O  
ATOM   2661  ND1 HIS A 647     -22.775  -9.467  55.125  1.00104.55           N  
ATOM   2662  CG  HIS A 647     -21.906  -9.963  54.180  1.00104.55           C  
ATOM   2663  CB  HIS A 647     -20.591 -10.610  54.501  1.00104.55           C  
ATOM   2664  NE2 HIS A 647     -23.724  -9.115  53.146  1.00104.55           N  
ATOM   2665  CD2 HIS A 647     -22.502  -9.741  52.976  1.00104.55           C  
ATOM   2666  CE1 HIS A 647     -23.845  -8.972  54.453  1.00104.55           C  
ATOM   2667  H   HIS A 647     -21.547 -11.504  56.770  1.00  0.00           H  
ATOM   2668  HA  HIS A 647     -21.261 -12.611  54.102  1.00  0.00           H  
ATOM   2669  HB3 HIS A 647     -19.960 -10.521  53.614  1.00  0.00           H  
ATOM   2670  HB2 HIS A 647     -20.100 -10.036  55.289  1.00  0.00           H  
ATOM   2671  HD2 HIS A 647     -22.139 -10.017  52.001  1.00  0.00           H  
ATOM   2672  HE1 HIS A 647     -24.706  -8.530  54.933  1.00  0.00           H  
ATOM   2673  HE2 HIS A 647     -24.408  -8.891  52.430  1.00  0.00           H  
ATOM   2674  N   CYS A 648     -18.760 -13.157  53.993  1.00 63.00           N  
ATOM   2675  CA  CYS A 648     -17.457 -13.727  54.155  1.00 63.00           C  
ATOM   2676  C   CYS A 648     -16.458 -12.619  54.111  1.00 63.00           C  
ATOM   2677  O   CYS A 648     -15.825 -12.375  53.089  1.00 63.00           O  
ATOM   2678  CB  CYS A 648     -17.085 -14.754  53.066  1.00 63.00           C  
ATOM   2679  SG  CYS A 648     -17.953 -16.340  53.272  1.00 63.00           S  
ATOM   2680  H   CYS A 648     -19.178 -13.105  53.078  1.00  0.00           H  
ATOM   2681  HA  CYS A 648     -17.355 -14.247  55.112  1.00  0.00           H  
ATOM   2682  HB3 CYS A 648     -16.116 -14.993  53.436  1.00  0.00           H  
ATOM   2683  HB2 CYS A 648     -17.090 -14.384  52.040  1.00  0.00           H  
ATOM   2684  N   GLU A 649     -16.295 -11.900  55.235  1.00 83.53           N  
ATOM   2685  CA  GLU A 649     -15.340 -10.832  55.266  1.00 83.53           C  
ATOM   2686  C   GLU A 649     -13.969 -11.408  55.187  1.00 83.53           C  
ATOM   2687  O   GLU A 649     -13.121 -10.923  54.443  1.00 83.53           O  
ATOM   2688  CB  GLU A 649     -15.400  -9.994  56.554  1.00 83.53           C  
ATOM   2689  CG  GLU A 649     -14.378  -8.854  56.563  1.00 83.53           C  
ATOM   2690  CD  GLU A 649     -14.512  -8.091  57.873  1.00 83.53           C  
ATOM   2691  OE1 GLU A 649     -15.378  -8.478  58.701  1.00 83.53           O  
ATOM   2692  OE2 GLU A 649     -13.746  -7.107  58.061  1.00 83.53           O1-
ATOM   2693  H   GLU A 649     -16.861 -12.091  56.051  1.00  0.00           H  
ATOM   2694  HA  GLU A 649     -15.506 -10.168  54.414  1.00  0.00           H  
ATOM   2695  HB3 GLU A 649     -15.261 -10.647  57.419  1.00  0.00           H  
ATOM   2696  HB2 GLU A 649     -16.409  -9.585  56.636  1.00  0.00           H  
ATOM   2697  HG3 GLU A 649     -14.546  -8.174  55.727  1.00  0.00           H  
ATOM   2698  HG2 GLU A 649     -13.347  -9.201  56.505  1.00  0.00           H  
ATOM   2699  N   ASN A 650     -13.724 -12.490  55.945  1.00 72.06           N  
ATOM   2700  CA  ASN A 650     -12.408 -13.055  55.961  1.00 72.06           C  
ATOM   2701  C   ASN A 650     -12.102 -13.468  54.565  1.00 72.06           C  
ATOM   2702  O   ASN A 650     -10.998 -13.254  54.065  1.00 72.06           O  
ATOM   2703  CB  ASN A 650     -12.286 -14.285  56.882  1.00 72.06           C  
ATOM   2704  CG  ASN A 650     -13.238 -15.367  56.393  1.00 72.06           C  
ATOM   2705  OD1 ASN A 650     -14.566 -15.129  56.561  1.00 72.06           O  
ATOM   2706  ND2 ASN A 650     -12.812 -16.397  55.873  1.00 72.06           N  
ATOM   2707  H   ASN A 650     -14.446 -12.892  56.526  1.00  0.00           H  
ATOM   2708  HA  ASN A 650     -11.692 -12.296  56.284  1.00  0.00           H  
ATOM   2709  HB3 ASN A 650     -12.542 -14.018  57.908  1.00  0.00           H  
ATOM   2710  HB2 ASN A 650     -11.259 -14.655  56.900  1.00  0.00           H  
ATOM   2711 HD22 ASN A 650     -13.466 -17.080  55.521  1.00  0.00           H  
ATOM   2712 HD21 ASN A 650     -11.818 -16.533  55.757  1.00  0.00           H  
ATOM   2713  N   THR A 651     -13.100 -14.062  53.892  1.00 16.51           N  
ATOM   2714  CA  THR A 651     -12.915 -14.482  52.541  1.00 16.51           C  
ATOM   2715  C   THR A 651     -12.692 -13.260  51.712  1.00 16.51           C  
ATOM   2716  O   THR A 651     -11.821 -13.241  50.844  1.00 16.51           O  
ATOM   2717  CB  THR A 651     -14.121 -15.178  51.985  1.00 16.51           C  
ATOM   2718  OG1 THR A 651     -14.442 -16.310  52.778  1.00 16.51           O  
ATOM   2719  CG2 THR A 651     -13.814 -15.615  50.542  1.00 16.51           C  
ATOM   2720  H   THR A 651     -13.990 -14.223  54.339  1.00  0.00           H  
ATOM   2721  HA  THR A 651     -12.043 -15.138  52.483  1.00  0.00           H  
ATOM   2722  HB  THR A 651     -14.936 -14.477  51.880  1.00  0.00           H  
ATOM   2723  HG1 THR A 651     -15.173 -16.758  52.380  1.00  0.00           H  
ATOM   2724 HG21 THR A 651     -14.607 -16.263  50.168  1.00  0.00           H  
ATOM   2725 HG22 THR A 651     -13.761 -14.783  49.841  1.00  0.00           H  
ATOM   2726 HG23 THR A 651     -12.881 -16.178  50.475  1.00  0.00           H  
ATOM   2727  N   HIS A 652     -13.497 -12.189  51.820  1.00 84.15           N  
ATOM   2728  CA  HIS A 652     -13.473 -10.984  50.983  1.00 84.15           C  
ATOM   2729  C   HIS A 652     -12.496  -9.942  51.577  1.00 84.15           C  
ATOM   2730  O   HIS A 652     -12.924  -9.011  52.264  1.00 84.15           O  
ATOM   2731  ND1 HIS A 652     -17.359 -11.261  50.864  1.00 84.15           N  
ATOM   2732  CG  HIS A 652     -16.062 -11.132  50.408  1.00 84.15           C  
ATOM   2733  CB  HIS A 652     -14.894 -10.336  50.955  1.00 84.15           C  
ATOM   2734  NE2 HIS A 652     -17.222 -12.425  49.072  1.00 84.15           N  
ATOM   2735  CD2 HIS A 652     -16.021 -11.875  49.243  1.00 84.15           C  
ATOM   2736  CE1 HIS A 652     -18.086 -12.119  50.035  1.00 84.15           C  
ATOM   2737  H   HIS A 652     -14.229 -12.225  52.520  1.00  0.00           H  
ATOM   2738  HA  HIS A 652     -13.171 -11.229  49.965  1.00  0.00           H  
ATOM   2739  HB3 HIS A 652     -14.869  -9.397  50.404  1.00  0.00           H  
ATOM   2740  HB2 HIS A 652     -15.187 -10.060  51.969  1.00  0.00           H  
ATOM   2741  HD2 HIS A 652     -15.237 -11.960  48.579  1.00  0.00           H  
ATOM   2742  HE1 HIS A 652     -19.058 -12.490  50.260  1.00  0.00           H  
ATOM   2743  HE2 HIS A 652     -17.439 -13.055  48.312  1.00  0.00           H  
ATOM   2744  N   MET A 653     -11.187 -10.039  51.276  1.00 96.32           N  
ATOM   2745  CA  MET A 653     -10.212  -9.089  51.718  1.00 96.32           C  
ATOM   2746  C   MET A 653     -10.279  -7.927  50.784  1.00 96.32           C  
ATOM   2747  O   MET A 653     -11.025  -7.943  49.807  1.00 96.32           O  
ATOM   2748  CB  MET A 653      -8.769  -9.622  51.693  1.00 96.32           C  
ATOM   2749  CG  MET A 653      -8.498 -10.698  52.743  1.00 96.32           C  
ATOM   2750  SD  MET A 653      -8.578 -10.100  54.457  1.00 96.32           S  
ATOM   2751  CE  MET A 653      -7.085  -9.071  54.331  1.00 96.32           C  
ATOM   2752  H   MET A 653     -10.875 -10.820  50.717  1.00  0.00           H  
ATOM   2753  HA  MET A 653     -10.448  -8.737  52.724  1.00  0.00           H  
ATOM   2754  HB3 MET A 653      -8.048  -8.820  51.817  1.00  0.00           H  
ATOM   2755  HB2 MET A 653      -8.559 -10.044  50.709  1.00  0.00           H  
ATOM   2756  HG3 MET A 653      -7.519 -11.146  52.571  1.00  0.00           H  
ATOM   2757  HG2 MET A 653      -9.220 -11.509  52.634  1.00  0.00           H  
ATOM   2758  HE1 MET A 653      -6.782  -8.753  55.328  1.00  0.00           H  
ATOM   2759  HE2 MET A 653      -6.258  -9.625  53.888  1.00  0.00           H  
ATOM   2760  HE3 MET A 653      -7.268  -8.171  53.746  1.00  0.00           H  
ATOM   2761  N   THR A 654      -9.582  -6.847  51.136  1.00 22.40           N  
ATOM   2762  CA  THR A 654      -9.458  -5.640  50.334  1.00 22.40           C  
ATOM   2763  C   THR A 654      -8.724  -5.949  49.017  1.00 22.40           C  
ATOM   2764  O   THR A 654      -8.991  -5.301  48.009  1.00 22.40           O  
ATOM   2765  CB  THR A 654      -8.768  -4.537  51.181  1.00 22.40           C  
ATOM   2766  OG1 THR A 654      -7.505  -4.940  51.692  1.00 22.40           O  
ATOM   2767  CG2 THR A 654      -9.627  -4.089  52.371  1.00 22.40           C  
ATOM   2768  H   THR A 654      -9.042  -6.877  51.990  1.00  0.00           H  
ATOM   2769  HA  THR A 654     -10.461  -5.296  50.071  1.00  0.00           H  
ATOM   2770  HB  THR A 654      -8.598  -3.667  50.544  1.00  0.00           H  
ATOM   2771  HG1 THR A 654      -7.121  -4.211  52.155  1.00  0.00           H  
ATOM   2772 HG21 THR A 654      -9.153  -3.271  52.915  1.00  0.00           H  
ATOM   2773 HG22 THR A 654     -10.599  -3.733  52.033  1.00  0.00           H  
ATOM   2774 HG23 THR A 654      -9.799  -4.901  53.079  1.00  0.00           H  
ATOM   2775  N   ILE A 655      -7.900  -7.015  48.983  1.00 66.47           N  
ATOM   2776  CA  ILE A 655      -7.230  -7.480  47.805  1.00 66.47           C  
ATOM   2777  C   ILE A 655      -8.246  -8.146  46.935  1.00 66.47           C  
ATOM   2778  O   ILE A 655      -8.213  -8.011  45.713  1.00 66.47           O  
ATOM   2779  CB  ILE A 655      -6.149  -8.478  48.106  1.00 66.47           C  
ATOM   2780  CG1 ILE A 655      -5.050  -7.842  48.976  1.00 66.47           C  
ATOM   2781  CG2 ILE A 655      -5.621  -9.013  46.766  1.00 66.47           C  
ATOM   2782  CD1 ILE A 655      -5.501  -7.499  50.395  1.00 66.47           C  
ATOM   2783  H   ILE A 655      -7.732  -7.517  49.842  1.00  0.00           H  
ATOM   2784  HA  ILE A 655      -6.806  -6.626  47.271  1.00  0.00           H  
ATOM   2785  HB  ILE A 655      -6.558  -9.327  48.659  1.00  0.00           H  
ATOM   2786 HG13 ILE A 655      -4.631  -6.959  48.491  1.00  0.00           H  
ATOM   2787 HG12 ILE A 655      -4.229  -8.556  49.056  1.00  0.00           H  
ATOM   2788 HG21 ILE A 655      -4.681  -9.543  46.923  1.00  0.00           H  
ATOM   2789 HG22 ILE A 655      -6.278  -9.747  46.298  1.00  0.00           H  
ATOM   2790 HG23 ILE A 655      -5.411  -8.217  46.052  1.00  0.00           H  
ATOM   2791 HD11 ILE A 655      -4.634  -7.448  51.053  1.00  0.00           H  
ATOM   2792 HD12 ILE A 655      -5.964  -6.518  50.453  1.00  0.00           H  
ATOM   2793 HD13 ILE A 655      -6.165  -8.254  50.809  1.00  0.00           H  
ATOM   2794  N   TRP A 656      -9.197  -8.859  47.559  1.00 77.45           N  
ATOM   2795  CA  TRP A 656     -10.190  -9.729  46.941  1.00 77.45           C  
ATOM   2796  C   TRP A 656     -11.257  -8.938  46.179  1.00 77.45           C  
ATOM   2797  O   TRP A 656     -11.829  -9.458  45.230  1.00 77.45           O  
ATOM   2798  CB  TRP A 656     -10.872 -10.569  48.036  1.00 77.45           C  
ATOM   2799  CG  TRP A 656     -11.010 -12.029  47.752  1.00 77.45           C  
ATOM   2800  CD2 TRP A 656     -12.192 -12.840  47.457  1.00 77.45           C  
ATOM   2801  CD1 TRP A 656      -9.973 -12.889  47.783  1.00 77.45           C  
ATOM   2802  NE1 TRP A 656     -10.431 -14.166  47.562  1.00 77.45           N  
ATOM   2803  CE2 TRP A 656     -11.787 -14.207  47.368  1.00 77.45           C  
ATOM   2804  CE3 TRP A 656     -13.564 -12.576  47.258  1.00 77.45           C  
ATOM   2805  CZ2 TRP A 656     -12.689 -15.254  47.123  1.00 77.45           C  
ATOM   2806  CZ3 TRP A 656     -14.482 -13.622  47.012  1.00 77.45           C  
ATOM   2807  CH2 TRP A 656     -14.050 -14.958  46.943  1.00 77.45           C  
ATOM   2808  H   TRP A 656      -9.178  -8.859  48.568  1.00  0.00           H  
ATOM   2809  HA  TRP A 656      -9.649 -10.395  46.279  1.00  0.00           H  
ATOM   2810  HB3 TRP A 656     -11.839 -10.163  48.335  1.00  0.00           H  
ATOM   2811  HB2 TRP A 656     -10.253 -10.534  48.930  1.00  0.00           H  
ATOM   2812  HD1 TRP A 656      -8.951 -12.599  47.980  1.00  0.00           H  
ATOM   2813  HE1 TRP A 656      -9.805 -14.962  47.534  1.00  0.00           H  
ATOM   2814  HE3 TRP A 656     -13.861 -11.539  47.233  1.00  0.00           H  
ATOM   2815  HZ2 TRP A 656     -12.341 -16.275  47.081  1.00  0.00           H  
ATOM   2816  HZ3 TRP A 656     -15.528 -13.409  46.853  1.00  0.00           H  
ATOM   2817  HH2 TRP A 656     -14.758 -15.750  46.750  1.00  0.00           H  
ATOM   2818  N   LEU A 657     -11.529  -7.695  46.596  1.00105.81           N  
ATOM   2819  CA  LEU A 657     -12.474  -6.801  45.933  1.00105.81           C  
ATOM   2820  C   LEU A 657     -11.747  -5.645  45.224  1.00105.81           C  
ATOM   2821  O   LEU A 657     -12.186  -5.212  44.162  1.00105.81           O  
ATOM   2822  CB  LEU A 657     -13.485  -6.244  46.968  1.00105.81           C  
ATOM   2823  CG  LEU A 657     -14.757  -7.105  47.165  1.00105.81           C  
ATOM   2824  CD1 LEU A 657     -14.460  -8.511  47.707  1.00105.81           C  
ATOM   2825  CD2 LEU A 657     -15.778  -6.388  48.066  1.00105.81           C  
ATOM   2826  H   LEU A 657     -11.044  -7.350  47.412  1.00  0.00           H  
ATOM   2827  HA  LEU A 657     -13.038  -7.322  45.157  1.00  0.00           H  
ATOM   2828  HB3 LEU A 657     -13.819  -5.254  46.649  1.00  0.00           H  
ATOM   2829  HB2 LEU A 657     -12.989  -6.082  47.926  1.00  0.00           H  
ATOM   2830  HG  LEU A 657     -15.232  -7.226  46.191  1.00  0.00           H  
ATOM   2831 HD11 LEU A 657     -15.377  -9.032  47.984  1.00  0.00           H  
ATOM   2832 HD12 LEU A 657     -13.967  -9.128  46.958  1.00  0.00           H  
ATOM   2833 HD13 LEU A 657     -13.816  -8.468  48.585  1.00  0.00           H  
ATOM   2834 HD21 LEU A 657     -16.705  -6.958  48.143  1.00  0.00           H  
ATOM   2835 HD22 LEU A 657     -15.390  -6.252  49.075  1.00  0.00           H  
ATOM   2836 HD23 LEU A 657     -16.034  -5.404  47.671  1.00  0.00           H  
ATOM   2837  N   GLY A 658     -10.641  -5.132  45.776  1.00 32.34           N  
ATOM   2838  CA  GLY A 658     -10.002  -3.894  45.334  1.00 32.34           C  
ATOM   2839  C   GLY A 658      -9.218  -4.023  44.029  1.00 32.34           C  
ATOM   2840  O   GLY A 658      -9.238  -3.107  43.209  1.00 32.34           O  
ATOM   2841  H   GLY A 658     -10.289  -5.537  46.634  1.00  0.00           H  
ATOM   2842  HA3 GLY A 658      -9.314  -3.555  46.108  1.00  0.00           H  
ATOM   2843  HA2 GLY A 658     -10.754  -3.109  45.236  1.00  0.00           H  
ATOM   2844  N   ILE A 659      -8.568  -5.167  43.786  1.00 84.87           N  
ATOM   2845  CA  ILE A 659      -7.842  -5.401  42.533  1.00 84.87           C  
ATOM   2846  C   ILE A 659      -8.829  -5.850  41.438  1.00 84.87           C  
ATOM   2847  O   ILE A 659      -8.662  -5.510  40.269  1.00 84.87           O  
ATOM   2848  CB  ILE A 659      -6.721  -6.445  42.769  1.00 84.87           C  
ATOM   2849  CG1 ILE A 659      -5.788  -6.039  43.944  1.00 84.87           C  
ATOM   2850  CG2 ILE A 659      -5.903  -6.730  41.489  1.00 84.87           C  
ATOM   2851  CD1 ILE A 659      -5.126  -4.660  43.808  1.00 84.87           C  
ATOM   2852  H   ILE A 659      -8.578  -5.901  44.481  1.00  0.00           H  
ATOM   2853  HA  ILE A 659      -7.379  -4.474  42.194  1.00  0.00           H  
ATOM   2854  HB  ILE A 659      -7.197  -7.382  43.057  1.00  0.00           H  
ATOM   2855 HG13 ILE A 659      -4.991  -6.770  44.061  1.00  0.00           H  
ATOM   2856 HG12 ILE A 659      -6.339  -6.070  44.884  1.00  0.00           H  
ATOM   2857 HG21 ILE A 659      -5.024  -7.339  41.695  1.00  0.00           H  
ATOM   2858 HG22 ILE A 659      -6.492  -7.268  40.747  1.00  0.00           H  
ATOM   2859 HG23 ILE A 659      -5.554  -5.806  41.026  1.00  0.00           H  
ATOM   2860 HD11 ILE A 659      -4.440  -4.484  44.637  1.00  0.00           H  
ATOM   2861 HD12 ILE A 659      -4.550  -4.581  42.885  1.00  0.00           H  
ATOM   2862 HD13 ILE A 659      -5.858  -3.854  43.821  1.00  0.00           H  
ATOM   2863  N   VAL A 660      -9.914  -6.522  41.828  1.00 43.11           N  
ATOM   2864  CA  VAL A 660     -11.024  -6.905  40.963  1.00 43.11           C  
ATOM   2865  C   VAL A 660     -11.799  -5.640  40.514  1.00 43.11           C  
ATOM   2866  O   VAL A 660     -12.186  -5.517  39.351  1.00 43.11           O  
ATOM   2867  CB  VAL A 660     -11.895  -7.906  41.764  1.00 43.11           C  
ATOM   2868  CG1 VAL A 660     -13.050  -8.480  40.951  1.00 43.11           C  
ATOM   2869  CG2 VAL A 660     -11.062  -9.086  42.292  1.00 43.11           C  
ATOM   2870  H   VAL A 660     -10.004  -6.744  42.809  1.00  0.00           H  
ATOM   2871  HA  VAL A 660     -10.625  -7.402  40.076  1.00  0.00           H  
ATOM   2872  HB  VAL A 660     -12.328  -7.394  42.624  1.00  0.00           H  
ATOM   2873 HG11 VAL A 660     -13.665  -9.134  41.569  1.00  0.00           H  
ATOM   2874 HG12 VAL A 660     -13.701  -7.703  40.550  1.00  0.00           H  
ATOM   2875 HG13 VAL A 660     -12.658  -9.070  40.124  1.00  0.00           H  
ATOM   2876 HG21 VAL A 660     -11.695  -9.864  42.718  1.00  0.00           H  
ATOM   2877 HG22 VAL A 660     -10.482  -9.549  41.495  1.00  0.00           H  
ATOM   2878 HG23 VAL A 660     -10.369  -8.766  43.069  1.00  0.00           H  
ATOM   2879  N   TYR A 661     -11.937  -4.655  41.415  1.00 43.46           N  
ATOM   2880  CA  TYR A 661     -12.372  -3.289  41.136  1.00 43.46           C  
ATOM   2881  C   TYR A 661     -11.392  -2.566  40.193  1.00 43.46           C  
ATOM   2882  O   TYR A 661     -11.831  -1.889  39.265  1.00 43.46           O  
ATOM   2883  CB  TYR A 661     -12.528  -2.521  42.472  1.00 43.46           C  
ATOM   2884  CG  TYR A 661     -12.892  -1.050  42.358  1.00 43.46           C  
ATOM   2885  CD1 TYR A 661     -14.242  -0.669  42.412  1.00 43.46           C  
ATOM   2886  CD2 TYR A 661     -11.896  -0.061  42.191  1.00 43.46           C  
ATOM   2887  CE1 TYR A 661     -14.605   0.680  42.267  1.00 43.46           C  
ATOM   2888  CE2 TYR A 661     -12.259   1.290  42.023  1.00 43.46           C  
ATOM   2889  CZ  TYR A 661     -13.618   1.653  42.051  1.00 43.46           C  
ATOM   2890  OH  TYR A 661     -14.010   2.941  41.877  1.00 43.46           O  
ATOM   2891  H   TYR A 661     -11.634  -4.845  42.362  1.00  0.00           H  
ATOM   2892  HA  TYR A 661     -13.346  -3.335  40.647  1.00  0.00           H  
ATOM   2893  HB3 TYR A 661     -11.619  -2.583  43.059  1.00  0.00           H  
ATOM   2894  HB2 TYR A 661     -13.291  -3.013  43.075  1.00  0.00           H  
ATOM   2895  HD1 TYR A 661     -15.012  -1.414  42.552  1.00  0.00           H  
ATOM   2896  HD2 TYR A 661     -10.853  -0.341  42.163  1.00  0.00           H  
ATOM   2897  HE1 TYR A 661     -15.647   0.964  42.302  1.00  0.00           H  
ATOM   2898  HE2 TYR A 661     -11.496   2.039  41.871  1.00  0.00           H  
ATOM   2899  HH  TYR A 661     -13.316   3.526  41.603  1.00  0.00           H  
ATOM   2900  N   ALA A 662     -10.075  -2.700  40.402  1.00 28.96           N  
ATOM   2901  CA  ALA A 662      -9.057  -2.055  39.575  1.00 28.96           C  
ATOM   2902  C   ALA A 662      -9.115  -2.538  38.116  1.00 28.96           C  
ATOM   2903  O   ALA A 662      -9.165  -1.712  37.207  1.00 28.96           O  
ATOM   2904  CB  ALA A 662      -7.659  -2.297  40.165  1.00 28.96           C  
ATOM   2905  H   ALA A 662      -9.761  -3.250  41.190  1.00  0.00           H  
ATOM   2906  HA  ALA A 662      -9.249  -0.981  39.589  1.00  0.00           H  
ATOM   2907  HB1 ALA A 662      -6.909  -1.714  39.630  1.00  0.00           H  
ATOM   2908  HB2 ALA A 662      -7.616  -1.994  41.211  1.00  0.00           H  
ATOM   2909  HB3 ALA A 662      -7.354  -3.340  40.105  1.00  0.00           H  
ATOM   2910  N   TYR A 663      -9.169  -3.860  37.901  1.00 47.80           N  
ATOM   2911  CA  TYR A 663      -9.225  -4.506  36.586  1.00 47.80           C  
ATOM   2912  C   TYR A 663     -10.396  -4.038  35.697  1.00 47.80           C  
ATOM   2913  O   TYR A 663     -10.162  -3.621  34.560  1.00 47.80           O  
ATOM   2914  CB  TYR A 663      -9.169  -6.043  36.734  1.00 47.80           C  
ATOM   2915  CG  TYR A 663      -7.774  -6.616  36.556  1.00 47.80           C  
ATOM   2916  CD1 TYR A 663      -7.411  -7.199  35.322  1.00 47.80           C  
ATOM   2917  CD2 TYR A 663      -6.821  -6.532  37.592  1.00 47.80           C  
ATOM   2918  CE1 TYR A 663      -6.101  -7.674  35.121  1.00 47.80           C  
ATOM   2919  CE2 TYR A 663      -5.513  -7.011  37.392  1.00 47.80           C  
ATOM   2920  CZ  TYR A 663      -5.149  -7.572  36.153  1.00 47.80           C  
ATOM   2921  OH  TYR A 663      -3.874  -8.012  35.960  1.00 47.80           O  
ATOM   2922  H   TYR A 663      -9.140  -4.469  38.709  1.00  0.00           H  
ATOM   2923  HA  TYR A 663      -8.323  -4.194  36.056  1.00  0.00           H  
ATOM   2924  HB3 TYR A 663      -9.787  -6.507  35.971  1.00  0.00           H  
ATOM   2925  HB2 TYR A 663      -9.587  -6.368  37.688  1.00  0.00           H  
ATOM   2926  HD1 TYR A 663      -8.132  -7.270  34.520  1.00  0.00           H  
ATOM   2927  HD2 TYR A 663      -7.075  -6.079  38.534  1.00  0.00           H  
ATOM   2928  HE1 TYR A 663      -5.829  -8.108  34.170  1.00  0.00           H  
ATOM   2929  HE2 TYR A 663      -4.786  -6.934  38.187  1.00  0.00           H  
ATOM   2930  HH  TYR A 663      -3.722  -8.336  35.085  1.00  0.00           H  
ATOM   2931  N   LYS A 664     -11.637  -4.003  36.216  1.00118.19           N  
ATOM   2932  CA  LYS A 664     -12.792  -3.479  35.466  1.00118.19           C  
ATOM   2933  C   LYS A 664     -12.703  -1.950  35.254  1.00118.19           C  
ATOM   2934  O   LYS A 664     -13.322  -1.414  34.333  1.00118.19           O  
ATOM   2935  CB  LYS A 664     -14.128  -3.880  36.150  1.00118.19           C  
ATOM   2936  CG  LYS A 664     -14.428  -3.259  37.534  1.00118.19           C  
ATOM   2937  CD  LYS A 664     -15.145  -1.886  37.504  1.00118.19           C  
ATOM   2938  CE  LYS A 664     -14.589  -0.872  38.523  1.00118.19           C  
ATOM   2939  NZ  LYS A 664     -15.409   0.343  38.613  1.00118.19           N1+
ATOM   2940  H   LYS A 664     -11.790  -4.348  37.153  1.00  0.00           H  
ATOM   2941  HA  LYS A 664     -12.784  -3.944  34.479  1.00  0.00           H  
ATOM   2942  HB3 LYS A 664     -14.122  -4.965  36.262  1.00  0.00           H  
ATOM   2943  HB2 LYS A 664     -14.962  -3.676  35.477  1.00  0.00           H  
ATOM   2944  HG3 LYS A 664     -13.505  -3.214  38.102  1.00  0.00           H  
ATOM   2945  HG2 LYS A 664     -15.060  -3.950  38.094  1.00  0.00           H  
ATOM   2946  HD3 LYS A 664     -16.207  -2.051  37.692  1.00  0.00           H  
ATOM   2947  HD2 LYS A 664     -15.095  -1.446  36.510  1.00  0.00           H  
ATOM   2948  HE3 LYS A 664     -13.592  -0.555  38.225  1.00  0.00           H  
ATOM   2949  HE2 LYS A 664     -14.520  -1.320  39.515  1.00  0.00           H  
ATOM   2950  HZ1 LYS A 664     -15.468   0.777  37.701  1.00  0.00           H  
ATOM   2951  HZ2 LYS A 664     -16.337   0.105  38.933  1.00  0.00           H  
ATOM   2952  HZ3 LYS A 664     -14.982   0.988  39.262  1.00  0.00           H  
ATOM   2953  N   GLY A 665     -11.912  -1.249  36.079  1.00 18.28           N  
ATOM   2954  CA  GLY A 665     -11.661   0.186  36.007  1.00 18.28           C  
ATOM   2955  C   GLY A 665     -10.877   0.591  34.755  1.00 18.28           C  
ATOM   2956  O   GLY A 665     -11.167   1.637  34.174  1.00 18.28           O  
ATOM   2957  H   GLY A 665     -11.419  -1.758  36.800  1.00  0.00           H  
ATOM   2958  HA3 GLY A 665     -11.101   0.490  36.891  1.00  0.00           H  
ATOM   2959  HA2 GLY A 665     -12.613   0.718  36.032  1.00  0.00           H  
ATOM   2960  N   LEU A 666      -9.964  -0.270  34.267  1.00 76.77           N  
ATOM   2961  CA  LEU A 666      -9.307  -0.106  33.001  1.00 76.77           C  
ATOM   2962  C   LEU A 666     -10.313  -0.221  31.901  1.00 76.77           C  
ATOM   2963  O   LEU A 666     -10.301   0.567  30.958  1.00 76.77           O  
ATOM   2964  CB  LEU A 666      -8.208  -1.151  32.726  1.00 76.77           C  
ATOM   2965  CG  LEU A 666      -6.898  -0.931  33.508  1.00 76.77           C  
ATOM   2966  CD1 LEU A 666      -6.189   0.351  33.045  1.00 76.77           C  
ATOM   2967  CD2 LEU A 666      -7.116  -0.966  35.026  1.00 76.77           C  
ATOM   2968  H   LEU A 666      -9.783  -1.121  34.782  1.00  0.00           H  
ATOM   2969  HA  LEU A 666      -8.892   0.900  32.951  1.00  0.00           H  
ATOM   2970  HB3 LEU A 666      -7.967  -1.186  31.664  1.00  0.00           H  
ATOM   2971  HB2 LEU A 666      -8.591  -2.146  32.955  1.00  0.00           H  
ATOM   2972  HG  LEU A 666      -6.240  -1.766  33.263  1.00  0.00           H  
ATOM   2973 HD11 LEU A 666      -5.250   0.470  33.585  1.00  0.00           H  
ATOM   2974 HD12 LEU A 666      -5.927   0.325  31.992  1.00  0.00           H  
ATOM   2975 HD13 LEU A 666      -6.771   1.252  33.234  1.00  0.00           H  
ATOM   2976 HD21 LEU A 666      -6.160  -0.972  35.549  1.00  0.00           H  
ATOM   2977 HD22 LEU A 666      -7.670  -0.105  35.398  1.00  0.00           H  
ATOM   2978 HD23 LEU A 666      -7.634  -1.882  35.300  1.00  0.00           H  
ATOM   2979  N   LEU A 667     -11.226  -1.205  31.929  1.00 39.14           N  
ATOM   2980  CA  LEU A 667     -12.209  -1.400  30.849  1.00 39.14           C  
ATOM   2981  C   LEU A 667     -13.199  -0.225  30.752  1.00 39.14           C  
ATOM   2982  O   LEU A 667     -13.566   0.186  29.650  1.00 39.14           O  
ATOM   2983  CB  LEU A 667     -12.970  -2.729  31.029  1.00 39.14           C  
ATOM   2984  CG  LEU A 667     -12.099  -3.992  30.855  1.00 39.14           C  
ATOM   2985  CD1 LEU A 667     -12.881  -5.245  31.266  1.00 39.14           C  
ATOM   2986  CD2 LEU A 667     -11.567  -4.152  29.418  1.00 39.14           C  
ATOM   2987  H   LEU A 667     -11.232  -1.853  32.704  1.00  0.00           H  
ATOM   2988  HA  LEU A 667     -11.673  -1.424  29.899  1.00  0.00           H  
ATOM   2989  HB3 LEU A 667     -13.791  -2.780  30.312  1.00  0.00           H  
ATOM   2990  HB2 LEU A 667     -13.438  -2.744  32.014  1.00  0.00           H  
ATOM   2991  HG  LEU A 667     -11.242  -3.920  31.526  1.00  0.00           H  
ATOM   2992 HD11 LEU A 667     -12.258  -6.137  31.184  1.00  0.00           H  
ATOM   2993 HD12 LEU A 667     -13.218  -5.175  32.301  1.00  0.00           H  
ATOM   2994 HD13 LEU A 667     -13.761  -5.393  30.638  1.00  0.00           H  
ATOM   2995 HD21 LEU A 667     -11.032  -5.095  29.303  1.00  0.00           H  
ATOM   2996 HD22 LEU A 667     -12.377  -4.141  28.689  1.00  0.00           H  
ATOM   2997 HD23 LEU A 667     -10.867  -3.360  29.153  1.00  0.00           H  
ATOM   2998  N   MET A 668     -13.544   0.378  31.897  1.00 66.24           N  
ATOM   2999  CA  MET A 668     -14.259   1.648  31.966  1.00 66.24           C  
ATOM   3000  C   MET A 668     -13.402   2.811  31.418  1.00 66.24           C  
ATOM   3001  O   MET A 668     -13.953   3.663  30.716  1.00 66.24           O  
ATOM   3002  CB  MET A 668     -14.703   1.927  33.417  1.00 66.24           C  
ATOM   3003  CG  MET A 668     -15.863   1.026  33.874  1.00 66.24           C  
ATOM   3004  SD  MET A 668     -16.349   1.281  35.601  1.00 66.24           S  
ATOM   3005  CE  MET A 668     -17.654   0.030  35.761  1.00 66.24           C  
ATOM   3006  H   MET A 668     -13.210  -0.019  32.766  1.00  0.00           H  
ATOM   3007  HA  MET A 668     -15.152   1.578  31.340  1.00  0.00           H  
ATOM   3008  HB3 MET A 668     -15.024   2.965  33.513  1.00  0.00           H  
ATOM   3009  HB2 MET A 668     -13.858   1.809  34.096  1.00  0.00           H  
ATOM   3010  HG3 MET A 668     -15.596  -0.024  33.750  1.00  0.00           H  
ATOM   3011  HG2 MET A 668     -16.736   1.202  33.246  1.00  0.00           H  
ATOM   3012  HE1 MET A 668     -18.034   0.004  36.782  1.00  0.00           H  
ATOM   3013  HE2 MET A 668     -18.480   0.262  35.094  1.00  0.00           H  
ATOM   3014  HE3 MET A 668     -17.275  -0.960  35.505  1.00  0.00           H  
ATOM   3015  N   LEU A 669     -12.069   2.831  31.657  1.00 37.05           N  
ATOM   3016  CA  LEU A 669     -11.215   3.883  31.190  1.00 37.05           C  
ATOM   3017  C   LEU A 669     -11.084   3.797  29.705  1.00 37.05           C  
ATOM   3018  O   LEU A 669     -11.169   4.810  29.014  1.00 37.05           O  
ATOM   3019  CB  LEU A 669      -9.801   3.798  31.790  1.00 37.05           C  
ATOM   3020  CG  LEU A 669      -8.853   4.915  31.314  1.00 37.05           C  
ATOM   3021  CD1 LEU A 669      -9.350   6.299  31.763  1.00 37.05           C  
ATOM   3022  CD2 LEU A 669      -7.404   4.634  31.743  1.00 37.05           C  
ATOM   3023  H   LEU A 669     -11.660   2.106  32.232  1.00  0.00           H  
ATOM   3024  HA  LEU A 669     -11.670   4.838  31.459  1.00  0.00           H  
ATOM   3025  HB3 LEU A 669      -9.350   2.835  31.554  1.00  0.00           H  
ATOM   3026  HB2 LEU A 669      -9.871   3.826  32.878  1.00  0.00           H  
ATOM   3027  HG  LEU A 669      -8.819   4.773  30.243  1.00  0.00           H  
ATOM   3028 HD11 LEU A 669      -8.584   7.070  31.671  1.00  0.00           H  
ATOM   3029 HD12 LEU A 669     -10.221   6.623  31.192  1.00  0.00           H  
ATOM   3030 HD13 LEU A 669      -9.636   6.283  32.815  1.00  0.00           H  
ATOM   3031 HD21 LEU A 669      -6.721   5.380  31.336  1.00  0.00           H  
ATOM   3032 HD22 LEU A 669      -7.306   4.651  32.829  1.00  0.00           H  
ATOM   3033 HD23 LEU A 669      -7.069   3.657  31.394  1.00  0.00           H  
ATOM   3034  N   PHE A 670     -10.880   2.580  29.173  1.00 39.09           N  
ATOM   3035  CA  PHE A 670     -10.704   2.409  27.758  1.00 39.09           C  
ATOM   3036  C   PHE A 670     -11.963   2.755  27.029  1.00 39.09           C  
ATOM   3037  O   PHE A 670     -11.921   3.396  25.981  1.00 39.09           O  
ATOM   3038  CB  PHE A 670     -10.291   0.982  27.352  1.00 39.09           C  
ATOM   3039  CG  PHE A 670      -8.846   0.824  27.685  1.00 39.09           C  
ATOM   3040  CD1 PHE A 670      -8.441   0.458  28.947  1.00 39.09           C  
ATOM   3041  CD2 PHE A 670      -7.888   1.045  26.722  1.00 39.09           C  
ATOM   3042  CE1 PHE A 670      -7.107   0.316  29.245  1.00 39.09           C  
ATOM   3043  CE2 PHE A 670      -6.551   0.904  27.011  1.00 39.09           C  
ATOM   3044  CZ  PHE A 670      -6.158   0.538  28.276  1.00 39.09           C  
ATOM   3045  H   PHE A 670     -10.790   1.774  29.781  1.00  0.00           H  
ATOM   3046  HA  PHE A 670      -9.932   3.102  27.415  1.00  0.00           H  
ATOM   3047  HB3 PHE A 670     -10.075   0.662  26.407  1.00  0.00           H  
ATOM   3048  HB2 PHE A 670     -10.897   0.218  27.841  1.00  0.00           H  
ATOM   3049  HD1 PHE A 670      -9.089  -0.204  29.456  1.00  0.00           H  
ATOM   3050  HD2 PHE A 670      -8.166   1.342  25.720  1.00  0.00           H  
ATOM   3051  HE1 PHE A 670      -6.804  -0.119  30.177  1.00  0.00           H  
ATOM   3052  HE2 PHE A 670      -5.811   1.074  26.243  1.00  0.00           H  
ATOM   3053  HZ  PHE A 670      -5.111   0.390  28.498  1.00  0.00           H  
ATOM   3054  N   GLY A 671     -13.127   2.338  27.560  1.00 23.22           N  
ATOM   3055  CA  GLY A 671     -14.363   2.574  26.871  1.00 23.22           C  
ATOM   3056  C   GLY A 671     -14.581   4.046  26.732  1.00 23.22           C  
ATOM   3057  O   GLY A 671     -15.006   4.527  25.683  1.00 23.22           O  
ATOM   3058  H   GLY A 671     -13.137   1.806  28.421  1.00  0.00           H  
ATOM   3059  HA3 GLY A 671     -15.182   2.140  27.445  1.00  0.00           H  
ATOM   3060  HA2 GLY A 671     -14.365   2.098  25.889  1.00  0.00           H  
ATOM   3061  N   CYS A 672     -14.273   4.798  27.798  1.00 38.37           N  
ATOM   3062  CA  CYS A 672     -14.492   6.211  27.841  1.00 38.37           C  
ATOM   3063  C   CYS A 672     -13.695   6.871  26.757  1.00 38.37           C  
ATOM   3064  O   CYS A 672     -14.190   7.769  26.079  1.00 38.37           O  
ATOM   3065  CB  CYS A 672     -14.032   6.800  29.182  1.00 38.37           C  
ATOM   3066  SG  CYS A 672     -14.293   8.587  29.284  1.00 38.37           S  
ATOM   3067  H   CYS A 672     -13.915   4.347  28.630  1.00  0.00           H  
ATOM   3068  HA  CYS A 672     -15.519   6.459  27.581  1.00  0.00           H  
ATOM   3069  HB3 CYS A 672     -12.958   6.653  29.294  1.00  0.00           H  
ATOM   3070  HB2 CYS A 672     -14.441   6.299  30.055  1.00  0.00           H  
ATOM   3071  HG  CYS A 672     -13.680   8.892  28.136  1.00  0.00           H  
ATOM   3072  N   PHE A 673     -12.437   6.437  26.555  1.00 88.95           N  
ATOM   3073  CA  PHE A 673     -11.622   7.087  25.570  1.00 88.95           C  
ATOM   3074  C   PHE A 673     -12.237   6.961  24.217  1.00 88.95           C  
ATOM   3075  O   PHE A 673     -12.377   7.949  23.499  1.00 88.95           O  
ATOM   3076  CB  PHE A 673     -10.200   6.510  25.458  1.00 88.95           C  
ATOM   3077  CG  PHE A 673      -9.395   7.069  26.574  1.00 88.95           C  
ATOM   3078  CD1 PHE A 673      -9.339   6.449  27.799  1.00 88.95           C  
ATOM   3079  CD2 PHE A 673      -8.692   8.235  26.384  1.00 88.95           C  
ATOM   3080  CE1 PHE A 673      -8.588   6.982  28.820  1.00 88.95           C  
ATOM   3081  CE2 PHE A 673      -7.941   8.772  27.399  1.00 88.95           C  
ATOM   3082  CZ  PHE A 673      -7.888   8.147  28.622  1.00 88.95           C  
ATOM   3083  H   PHE A 673     -12.046   5.695  27.120  1.00  0.00           H  
ATOM   3084  HA  PHE A 673     -11.562   8.153  25.805  1.00  0.00           H  
ATOM   3085  HB3 PHE A 673      -9.718   6.775  24.513  1.00  0.00           H  
ATOM   3086  HB2 PHE A 673     -10.202   5.421  25.514  1.00  0.00           H  
ATOM   3087  HD1 PHE A 673      -9.552   5.405  27.771  1.00  0.00           H  
ATOM   3088  HD2 PHE A 673      -8.725   8.738  25.428  1.00  0.00           H  
ATOM   3089  HE1 PHE A 673      -8.234   6.474  29.664  1.00  0.00           H  
ATOM   3090  HE2 PHE A 673      -7.380   9.680  27.233  1.00  0.00           H  
ATOM   3091  HZ  PHE A 673      -7.246   8.534  29.400  1.00  0.00           H  
ATOM   3092  N   LEU A 674     -12.618   5.732  23.830  1.00 83.71           N  
ATOM   3093  CA  LEU A 674     -13.169   5.502  22.525  1.00 83.71           C  
ATOM   3094  C   LEU A 674     -14.503   6.168  22.401  1.00 83.71           C  
ATOM   3095  O   LEU A 674     -14.825   6.731  21.357  1.00 83.71           O  
ATOM   3096  CB  LEU A 674     -13.359   4.011  22.204  1.00 83.71           C  
ATOM   3097  CG  LEU A 674     -12.034   3.240  22.046  1.00 83.71           C  
ATOM   3098  CD1 LEU A 674     -11.250   3.729  20.817  1.00 83.71           C  
ATOM   3099  CD2 LEU A 674     -11.201   3.279  23.335  1.00 83.71           C  
ATOM   3100  H   LEU A 674     -12.496   4.945  24.454  1.00  0.00           H  
ATOM   3101  HA  LEU A 674     -12.526   5.975  21.784  1.00  0.00           H  
ATOM   3102  HB3 LEU A 674     -13.929   3.896  21.282  1.00  0.00           H  
ATOM   3103  HB2 LEU A 674     -13.930   3.567  23.016  1.00  0.00           H  
ATOM   3104  HG  LEU A 674     -12.285   2.193  21.873  1.00  0.00           H  
ATOM   3105 HD11 LEU A 674     -10.228   3.351  20.855  1.00  0.00           H  
ATOM   3106 HD12 LEU A 674     -11.674   3.286  19.938  1.00  0.00           H  
ATOM   3107 HD13 LEU A 674     -11.178   4.807  20.701  1.00  0.00           H  
ATOM   3108 HD21 LEU A 674     -10.326   2.644  23.212  1.00  0.00           H  
ATOM   3109 HD22 LEU A 674     -10.822   4.234  23.672  1.00  0.00           H  
ATOM   3110 HD23 LEU A 674     -11.958   2.819  23.933  1.00  0.00           H  
ATOM   3111  N   ALA A 675     -15.316   6.114  23.472  1.00 29.84           N  
ATOM   3112  CA  ALA A 675     -16.647   6.651  23.451  1.00 29.84           C  
ATOM   3113  C   ALA A 675     -16.593   8.126  23.212  1.00 29.84           C  
ATOM   3114  O   ALA A 675     -17.416   8.670  22.478  1.00 29.84           O  
ATOM   3115  CB  ALA A 675     -17.398   6.423  24.774  1.00 29.84           C  
ATOM   3116  H   ALA A 675     -15.011   5.626  24.307  1.00  0.00           H  
ATOM   3117  HA  ALA A 675     -17.206   6.151  22.662  1.00  0.00           H  
ATOM   3118  HB1 ALA A 675     -18.435   6.734  24.669  1.00  0.00           H  
ATOM   3119  HB2 ALA A 675     -17.417   5.363  25.024  1.00  0.00           H  
ATOM   3120  HB3 ALA A 675     -16.952   6.960  25.613  1.00  0.00           H  
ATOM   3121  N   TRP A 676     -15.624   8.820  23.835  1.00110.88           N  
ATOM   3122  CA  TRP A 676     -15.524  10.242  23.673  1.00110.88           C  
ATOM   3123  C   TRP A 676     -15.231  10.560  22.243  1.00110.88           C  
ATOM   3124  O   TRP A 676     -15.785  11.506  21.686  1.00110.88           O  
ATOM   3125  CB  TRP A 676     -14.406  10.881  24.516  1.00110.88           C  
ATOM   3126  CG  TRP A 676     -14.708  10.954  25.990  1.00110.88           C  
ATOM   3127  CD2 TRP A 676     -13.840  11.565  26.958  1.00110.88           C  
ATOM   3128  CD1 TRP A 676     -15.798  10.509  26.676  1.00110.88           C  
ATOM   3129  NE1 TRP A 676     -15.668  10.808  28.010  1.00110.88           N  
ATOM   3130  CE2 TRP A 676     -14.465  11.457  28.198  1.00110.88           C  
ATOM   3131  CE3 TRP A 676     -12.623  12.169  26.821  1.00110.88           C  
ATOM   3132  CZ2 TRP A 676     -13.881  11.953  29.328  1.00110.88           C  
ATOM   3133  CZ3 TRP A 676     -12.034  12.666  27.963  1.00110.88           C  
ATOM   3134  CH2 TRP A 676     -12.652  12.560  29.192  1.00110.88           C  
ATOM   3135  H   TRP A 676     -14.972   8.348  24.450  1.00  0.00           H  
ATOM   3136  HA  TRP A 676     -16.479  10.699  23.937  1.00  0.00           H  
ATOM   3137  HB3 TRP A 676     -14.220  11.906  24.188  1.00  0.00           H  
ATOM   3138  HB2 TRP A 676     -13.469  10.339  24.384  1.00  0.00           H  
ATOM   3139  HD1 TRP A 676     -16.643  10.001  26.233  1.00  0.00           H  
ATOM   3140  HE1 TRP A 676     -16.349  10.565  28.716  1.00  0.00           H  
ATOM   3141  HE3 TRP A 676     -12.138  12.251  25.860  1.00  0.00           H  
ATOM   3142  HZ2 TRP A 676     -14.363  11.869  30.291  1.00  0.00           H  
ATOM   3143  HZ3 TRP A 676     -11.070  13.148  27.894  1.00  0.00           H  
ATOM   3144  HH2 TRP A 676     -12.161  12.960  30.067  1.00  0.00           H  
ATOM   3145  N   GLU A 677     -14.338   9.782  21.609  1.00 80.72           N  
ATOM   3146  CA  GLU A 677     -13.957  10.072  20.256  1.00 80.72           C  
ATOM   3147  C   GLU A 677     -15.146   9.941  19.351  1.00 80.72           C  
ATOM   3148  O   GLU A 677     -15.370  10.768  18.471  1.00 80.72           O  
ATOM   3149  CB  GLU A 677     -12.879   9.106  19.733  1.00 80.72           C  
ATOM   3150  CG  GLU A 677     -12.434   9.397  18.298  1.00 80.72           C  
ATOM   3151  CD  GLU A 677     -11.505  10.602  18.329  1.00 80.72           C  
ATOM   3152  OE1 GLU A 677     -11.262  11.135  19.445  1.00 80.72           O  
ATOM   3153  OE2 GLU A 677     -11.025  11.006  17.235  1.00 80.72           O1-
ATOM   3154  H   GLU A 677     -13.889   9.018  22.095  1.00  0.00           H  
ATOM   3155  HA  GLU A 677     -13.605  11.104  20.220  1.00  0.00           H  
ATOM   3156  HB3 GLU A 677     -13.329   8.118  19.777  1.00  0.00           H  
ATOM   3157  HB2 GLU A 677     -12.036   9.042  20.423  1.00  0.00           H  
ATOM   3158  HG3 GLU A 677     -13.262   9.638  17.637  1.00  0.00           H  
ATOM   3159  HG2 GLU A 677     -11.912   8.682  17.707  1.00  0.00           H  
ATOM   3160  N   THR A 678     -15.928   8.870  19.556  1.00 77.41           N  
ATOM   3161  CA  THR A 678     -17.074   8.487  18.780  1.00 77.41           C  
ATOM   3162  C   THR A 678     -18.272   9.333  19.074  1.00 77.41           C  
ATOM   3163  O   THR A 678     -19.225   9.344  18.297  1.00 77.41           O  
ATOM   3164  CB  THR A 678     -17.446   7.055  19.003  1.00 77.41           C  
ATOM   3165  OG1 THR A 678     -17.855   6.849  20.346  1.00 77.41           O  
ATOM   3166  CG2 THR A 678     -16.197   6.211  18.700  1.00 77.41           C  
ATOM   3167  H   THR A 678     -15.648   8.238  20.293  1.00  0.00           H  
ATOM   3168  HA  THR A 678     -16.821   8.605  17.727  1.00  0.00           H  
ATOM   3169  HB  THR A 678     -18.264   6.746  18.351  1.00  0.00           H  
ATOM   3170  HG1 THR A 678     -17.156   7.120  20.922  1.00  0.00           H  
ATOM   3171 HG21 THR A 678     -16.077   5.435  19.454  1.00  0.00           H  
ATOM   3172 HG22 THR A 678     -16.213   5.858  17.674  1.00  0.00           H  
ATOM   3173 HG23 THR A 678     -15.243   6.732  18.748  1.00  0.00           H  
ATOM   3174  N   ARG A 679     -18.280  10.041  20.214  1.00159.22           N  
ATOM   3175  CA  ARG A 679     -19.452  10.738  20.661  1.00159.22           C  
ATOM   3176  C   ARG A 679     -19.963  11.648  19.592  1.00159.22           C  
ATOM   3177  O   ARG A 679     -21.161  11.660  19.314  1.00159.22           O  
ATOM   3178  CB  ARG A 679     -19.159  11.604  21.896  1.00159.22           C  
ATOM   3179  CG  ARG A 679     -20.370  12.372  22.420  1.00159.22           C  
ATOM   3180  CD  ARG A 679     -20.037  13.281  23.605  1.00159.22           C  
ATOM   3181  NE  ARG A 679     -19.288  14.454  23.071  1.00159.22           N  
ATOM   3182  CZ  ARG A 679     -17.932  14.398  22.923  1.00159.22           C  
ATOM   3183  NH1 ARG A 679     -17.251  13.261  23.252  1.00159.22           N  
ATOM   3184  NH2 ARG A 679     -17.254  15.482  22.441  1.00159.22           N1+
ATOM   3185  H   ARG A 679     -17.487   9.981  20.838  1.00  0.00           H  
ATOM   3186  HA  ARG A 679     -20.218  10.001  20.910  1.00  0.00           H  
ATOM   3187  HB3 ARG A 679     -18.422  12.302  21.519  1.00  0.00           H  
ATOM   3188  HB2 ARG A 679     -18.711  11.003  22.687  1.00  0.00           H  
ATOM   3189  HG3 ARG A 679     -21.120  11.648  22.737  1.00  0.00           H  
ATOM   3190  HG2 ARG A 679     -20.845  12.984  21.654  1.00  0.00           H  
ATOM   3191  HD3 ARG A 679     -19.499  12.757  24.396  1.00  0.00           H  
ATOM   3192  HD2 ARG A 679     -20.960  13.650  24.050  1.00  0.00           H  
ATOM   3193  HE  ARG A 679     -19.805  15.277  22.793  1.00  0.00           H  
ATOM   3194 HH12 ARG A 679     -16.260  13.179  23.071  1.00  0.00           H  
ATOM   3195 HH11 ARG A 679     -17.750  12.467  23.623  1.00  0.00           H  
ATOM   3196 HH22 ARG A 679     -16.246  15.465  22.374  1.00  0.00           H  
ATOM   3197 HH21 ARG A 679     -17.757  16.301  22.130  1.00  0.00           H  
ATOM   3198  N   ASN A 680     -19.073  12.422  18.949  1.00 37.19           N  
ATOM   3199  CA  ASN A 680     -19.489  13.341  17.930  1.00 37.19           C  
ATOM   3200  C   ASN A 680     -20.043  12.568  16.779  1.00 37.19           C  
ATOM   3201  O   ASN A 680     -21.014  12.985  16.149  1.00 37.19           O  
ATOM   3202  CB  ASN A 680     -18.333  14.204  17.399  1.00 37.19           C  
ATOM   3203  CG  ASN A 680     -17.907  15.147  18.515  1.00 37.19           C  
ATOM   3204  OD1 ASN A 680     -18.742  15.764  19.176  1.00 37.19           O  
ATOM   3205  ND2 ASN A 680     -16.570  15.259  18.739  1.00 37.19           N  
ATOM   3206  H   ASN A 680     -18.093  12.367  19.190  1.00  0.00           H  
ATOM   3207  HA  ASN A 680     -20.295  13.972  18.314  1.00  0.00           H  
ATOM   3208  HB3 ASN A 680     -18.648  14.808  16.546  1.00  0.00           H  
ATOM   3209  HB2 ASN A 680     -17.494  13.587  17.071  1.00  0.00           H  
ATOM   3210 HD22 ASN A 680     -16.232  15.886  19.453  1.00  0.00           H  
ATOM   3211 HD21 ASN A 680     -15.916  14.728  18.180  1.00  0.00           H  
ATOM   3212  N   VAL A 681     -19.445  11.398  16.485  1.00 71.92           N  
ATOM   3213  CA  VAL A 681     -19.837  10.634  15.339  1.00 71.92           C  
ATOM   3214  C   VAL A 681     -21.298  10.358  15.410  1.00 71.92           C  
ATOM   3215  O   VAL A 681     -21.848  10.049  16.466  1.00 71.92           O  
ATOM   3216  CB  VAL A 681     -19.130   9.315  15.227  1.00 71.92           C  
ATOM   3217  CG1 VAL A 681     -19.701   8.554  14.019  1.00 71.92           C  
ATOM   3218  CG2 VAL A 681     -17.617   9.575  15.146  1.00 71.92           C  
ATOM   3219  H   VAL A 681     -18.703  11.047  17.073  1.00  0.00           H  
ATOM   3220  HA  VAL A 681     -19.622  11.237  14.453  1.00  0.00           H  
ATOM   3221  HB  VAL A 681     -19.320   8.666  16.075  1.00  0.00           H  
ATOM   3222 HG11 VAL A 681     -19.049   7.713  13.779  1.00  0.00           H  
ATOM   3223 HG12 VAL A 681     -20.681   8.109  14.198  1.00  0.00           H  
ATOM   3224 HG13 VAL A 681     -19.748   9.173  13.122  1.00  0.00           H  
ATOM   3225 HG21 VAL A 681     -17.066   8.655  14.958  1.00  0.00           H  
ATOM   3226 HG22 VAL A 681     -17.410  10.289  14.353  1.00  0.00           H  
ATOM   3227 HG23 VAL A 681     -17.224  10.011  16.064  1.00  0.00           H  
ATOM   3228  N   SER A 682     -21.970  10.499  14.254  1.00172.75           N  
ATOM   3229  CA  SER A 682     -23.371  10.234  14.195  1.00172.75           C  
ATOM   3230  C   SER A 682     -23.599   9.387  12.989  1.00172.75           C  
ATOM   3231  O   SER A 682     -22.893   9.498  11.988  1.00172.75           O  
ATOM   3232  CB  SER A 682     -24.233  11.496  14.031  1.00172.75           C  
ATOM   3233  OG  SER A 682     -24.096  12.333  15.171  1.00172.75           O  
ATOM   3234  H   SER A 682     -21.487  10.746  13.402  1.00  0.00           H  
ATOM   3235  HA  SER A 682     -23.736   9.670  15.057  1.00  0.00           H  
ATOM   3236  HB3 SER A 682     -25.255  11.333  13.700  1.00  0.00           H  
ATOM   3237  HB2 SER A 682     -23.814  12.079  13.209  1.00  0.00           H  
ATOM   3238  HG  SER A 682     -23.174  12.485  15.323  1.00  0.00           H  
ATOM   3239  N   ILE A 683     -24.595   8.493  13.081  1.00102.24           N  
ATOM   3240  CA  ILE A 683     -24.960   7.639  11.995  1.00102.24           C  
ATOM   3241  C   ILE A 683     -26.397   7.963  11.751  1.00102.24           C  
ATOM   3242  O   ILE A 683     -27.122   8.179  12.723  1.00102.24           O  
ATOM   3243  CB  ILE A 683     -24.836   6.179  12.360  1.00102.24           C  
ATOM   3244  CG1 ILE A 683     -24.952   5.265  11.130  1.00102.24           C  
ATOM   3245  CG2 ILE A 683     -25.850   5.870  13.473  1.00102.24           C  
ATOM   3246  CD1 ILE A 683     -24.541   3.819  11.405  1.00102.24           C  
ATOM   3247  H   ILE A 683     -25.167   8.464  13.914  1.00  0.00           H  
ATOM   3248  HA  ILE A 683     -24.356   7.840  11.109  1.00  0.00           H  
ATOM   3249  HB  ILE A 683     -23.836   6.040  12.772  1.00  0.00           H  
ATOM   3250 HG13 ILE A 683     -24.224   5.578  10.381  1.00  0.00           H  
ATOM   3251 HG12 ILE A 683     -25.980   5.213  10.769  1.00  0.00           H  
ATOM   3252 HG21 ILE A 683     -25.577   4.927  13.947  1.00  0.00           H  
ATOM   3253 HG22 ILE A 683     -25.867   6.596  14.287  1.00  0.00           H  
ATOM   3254 HG23 ILE A 683     -26.862   5.710  13.103  1.00  0.00           H  
ATOM   3255 HD11 ILE A 683     -24.628   3.205  10.509  1.00  0.00           H  
ATOM   3256 HD12 ILE A 683     -23.498   3.772  11.719  1.00  0.00           H  
ATOM   3257 HD13 ILE A 683     -25.131   3.384  12.209  1.00  0.00           H  
ATOM   3258  N   PRO A 684     -26.820   8.077  10.509  1.00110.24           N  
ATOM   3259  CA  PRO A 684     -28.194   8.392  10.215  1.00110.24           C  
ATOM   3260  C   PRO A 684     -29.056   7.439  10.970  1.00110.24           C  
ATOM   3261  O   PRO A 684     -29.093   6.260  10.625  1.00110.24           O  
ATOM   3262  CD  PRO A 684     -26.166   7.418   9.392  1.00110.24           C  
ATOM   3263  CB  PRO A 684     -28.346   8.228   8.706  1.00110.24           C  
ATOM   3264  CG  PRO A 684     -27.285   7.167   8.363  1.00110.24           C  
ATOM   3265  HA  PRO A 684     -28.417   9.422  10.501  1.00  0.00           H  
ATOM   3266  HD2 PRO A 684     -25.544   6.569   9.361  1.00  0.00           H  
ATOM   3267  HD3 PRO A 684     -25.520   8.194   8.977  1.00  0.00           H  
ATOM   3268  HB3 PRO A 684     -28.098   9.167   8.209  1.00  0.00           H  
ATOM   3269  HB2 PRO A 684     -29.350   7.943   8.386  1.00  0.00           H  
ATOM   3270  HG2 PRO A 684     -27.690   6.163   8.486  1.00  0.00           H  
ATOM   3271  HG3 PRO A 684     -26.931   7.250   7.335  1.00  0.00           H  
ATOM   3272  N   ALA A 685     -29.758   7.968  11.990  1.00300.06           N  
ATOM   3273  CA  ALA A 685     -30.573   7.223  12.900  1.00300.06           C  
ATOM   3274  C   ALA A 685     -30.341   7.899  14.206  1.00300.06           C  
ATOM   3275  O   ALA A 685     -29.734   8.967  14.254  1.00300.06           O  
ATOM   3276  CB  ALA A 685     -30.162   5.752  13.090  1.00300.06           C  
ATOM   3277  H   ALA A 685     -29.614   8.942  12.218  1.00  0.00           H  
ATOM   3278  HA  ALA A 685     -31.623   7.309  12.619  1.00  0.00           H  
ATOM   3279  HB1 ALA A 685     -30.699   5.261  13.902  1.00  0.00           H  
ATOM   3280  HB2 ALA A 685     -30.423   5.139  12.229  1.00  0.00           H  
ATOM   3281  HB3 ALA A 685     -29.098   5.636  13.296  1.00  0.00           H  
ATOM   3282  N   LEU A 686     -30.833   7.312  15.309  1.00260.34           N  
ATOM   3283  CA  LEU A 686     -30.552   7.935  16.564  1.00260.34           C  
ATOM   3284  C   LEU A 686     -29.080   7.792  16.767  1.00260.34           C  
ATOM   3285  O   LEU A 686     -28.488   6.781  16.392  1.00260.34           O  
ATOM   3286  CB  LEU A 686     -31.259   7.270  17.758  1.00260.34           C  
ATOM   3287  CG  LEU A 686     -32.795   7.357  17.687  1.00260.34           C  
ATOM   3288  CD1 LEU A 686     -33.342   6.592  16.471  1.00260.34           C  
ATOM   3289  CD2 LEU A 686     -33.441   6.914  19.008  1.00260.34           C  
ATOM   3290  H   LEU A 686     -31.331   6.436  15.273  1.00  0.00           H  
ATOM   3291  HA  LEU A 686     -30.833   8.991  16.540  1.00  0.00           H  
ATOM   3292  HB3 LEU A 686     -30.923   7.756  18.676  1.00  0.00           H  
ATOM   3293  HB2 LEU A 686     -30.960   6.224  17.847  1.00  0.00           H  
ATOM   3294  HG  LEU A 686     -33.055   8.409  17.561  1.00  0.00           H  
ATOM   3295 HD11 LEU A 686     -34.401   6.376  16.594  1.00  0.00           H  
ATOM   3296 HD12 LEU A 686     -33.286   7.173  15.551  1.00  0.00           H  
ATOM   3297 HD13 LEU A 686     -32.841   5.634  16.328  1.00  0.00           H  
ATOM   3298 HD21 LEU A 686     -34.392   7.413  19.164  1.00  0.00           H  
ATOM   3299 HD22 LEU A 686     -33.503   5.829  19.057  1.00  0.00           H  
ATOM   3300 HD23 LEU A 686     -32.830   7.223  19.858  1.00  0.00           H  
ATOM   3301  N   ASN A 687     -28.438   8.822  17.351  1.00136.70           N  
ATOM   3302  CA  ASN A 687     -27.023   8.754  17.560  1.00136.70           C  
ATOM   3303  C   ASN A 687     -26.815   7.895  18.759  1.00136.70           C  
ATOM   3304  O   ASN A 687     -27.003   8.331  19.894  1.00136.70           O  
ATOM   3305  CB  ASN A 687     -26.378  10.118  17.868  1.00136.70           C  
ATOM   3306  CG  ASN A 687     -26.486  10.991  16.628  1.00136.70           C  
ATOM   3307  OD1 ASN A 687     -26.354  10.514  15.501  1.00136.70           O  
ATOM   3308  ND2 ASN A 687     -26.736  12.312  16.838  1.00136.70           N  
ATOM   3309  H   ASN A 687     -28.943   9.649  17.635  1.00  0.00           H  
ATOM   3310  HA  ASN A 687     -26.515   8.302  16.704  1.00  0.00           H  
ATOM   3311  HB3 ASN A 687     -25.321  10.008  18.116  1.00  0.00           H  
ATOM   3312  HB2 ASN A 687     -26.863  10.615  18.711  1.00  0.00           H  
ATOM   3313 HD22 ASN A 687     -26.781  12.936  16.045  1.00  0.00           H  
ATOM   3314 HD21 ASN A 687     -26.837  12.670  17.775  1.00  0.00           H  
ATOM   3315  N   ASP A 688     -26.424   6.631  18.519  1.00 86.01           N  
ATOM   3316  CA  ASP A 688     -26.231   5.679  19.571  1.00 86.01           C  
ATOM   3317  C   ASP A 688     -25.064   6.084  20.416  1.00 86.01           C  
ATOM   3318  O   ASP A 688     -25.113   5.993  21.641  1.00 86.01           O  
ATOM   3319  CB  ASP A 688     -25.942   4.266  19.034  1.00 86.01           C  
ATOM   3320  CG  ASP A 688     -25.991   3.283  20.196  1.00 86.01           C  
ATOM   3321  OD1 ASP A 688     -26.230   3.732  21.348  1.00 86.01           O  
ATOM   3322  OD2 ASP A 688     -25.786   2.066  19.945  1.00 86.01           O1-
ATOM   3323  H   ASP A 688     -26.323   6.319  17.564  1.00  0.00           H  
ATOM   3324  HA  ASP A 688     -27.152   5.669  20.155  1.00  0.00           H  
ATOM   3325  HB3 ASP A 688     -24.976   4.201  18.530  1.00  0.00           H  
ATOM   3326  HB2 ASP A 688     -26.703   3.976  18.308  1.00  0.00           H  
ATOM   3327  N   SER A 689     -23.991   6.577  19.773  1.00 75.42           N  
ATOM   3328  CA  SER A 689     -22.761   6.872  20.453  1.00 75.42           C  
ATOM   3329  C   SER A 689     -22.970   7.932  21.485  1.00 75.42           C  
ATOM   3330  O   SER A 689     -22.294   7.939  22.513  1.00 75.42           O  
ATOM   3331  CB  SER A 689     -21.664   7.374  19.500  1.00 75.42           C  
ATOM   3332  OG  SER A 689     -21.322   6.356  18.570  1.00 75.42           O  
ATOM   3333  H   SER A 689     -24.002   6.641  18.765  1.00  0.00           H  
ATOM   3334  HA  SER A 689     -22.412   5.980  20.961  1.00  0.00           H  
ATOM   3335  HB3 SER A 689     -20.760   7.641  20.050  1.00  0.00           H  
ATOM   3336  HB2 SER A 689     -21.984   8.262  18.952  1.00  0.00           H  
ATOM   3337  HG  SER A 689     -20.655   6.696  17.992  1.00  0.00           H  
ATOM   3338  N   LYS A 690     -23.914   8.857  21.246  1.00 90.69           N  
ATOM   3339  CA  LYS A 690     -24.110   9.926  22.180  1.00 90.69           C  
ATOM   3340  C   LYS A 690     -24.500   9.333  23.496  1.00 90.69           C  
ATOM   3341  O   LYS A 690     -24.004   9.740  24.546  1.00 90.69           O  
ATOM   3342  CB  LYS A 690     -25.237  10.880  21.749  1.00 90.69           C  
ATOM   3343  CG  LYS A 690     -25.345  12.137  22.611  1.00 90.69           C  
ATOM   3344  CD  LYS A 690     -24.162  13.092  22.441  1.00 90.69           C  
ATOM   3345  CE  LYS A 690     -24.266  14.353  23.301  1.00 90.69           C  
ATOM   3346  NZ  LYS A 690     -24.079  14.006  24.726  1.00 90.69           N1+
ATOM   3347  H   LYS A 690     -24.474   8.816  20.406  1.00  0.00           H  
ATOM   3348  HA  LYS A 690     -23.166  10.461  22.278  1.00  0.00           H  
ATOM   3349  HB3 LYS A 690     -26.198  10.361  21.745  1.00  0.00           H  
ATOM   3350  HB2 LYS A 690     -25.072  11.181  20.713  1.00  0.00           H  
ATOM   3351  HG3 LYS A 690     -25.485  11.878  23.660  1.00  0.00           H  
ATOM   3352  HG2 LYS A 690     -26.255  12.665  22.324  1.00  0.00           H  
ATOM   3353  HD3 LYS A 690     -24.094  13.386  21.393  1.00  0.00           H  
ATOM   3354  HD2 LYS A 690     -23.225  12.594  22.675  1.00  0.00           H  
ATOM   3355  HE3 LYS A 690     -25.230  14.845  23.162  1.00  0.00           H  
ATOM   3356  HE2 LYS A 690     -23.493  15.066  23.015  1.00  0.00           H  
ATOM   3357  HZ1 LYS A 690     -23.178  13.571  24.857  1.00  0.00           H  
ATOM   3358  HZ2 LYS A 690     -24.134  14.844  25.288  1.00  0.00           H  
ATOM   3359  HZ3 LYS A 690     -24.806  13.365  25.014  1.00  0.00           H  
ATOM   3360  N   TYR A 691     -25.400   8.335  23.463  1.00 38.81           N  
ATOM   3361  CA  TYR A 691     -25.892   7.696  24.649  1.00 38.81           C  
ATOM   3362  C   TYR A 691     -24.777   6.955  25.317  1.00 38.81           C  
ATOM   3363  O   TYR A 691     -24.670   6.952  26.543  1.00 38.81           O  
ATOM   3364  CB  TYR A 691     -27.011   6.683  24.352  1.00 38.81           C  
ATOM   3365  CG  TYR A 691     -28.161   7.448  23.792  1.00 38.81           C  
ATOM   3366  CD1 TYR A 691     -29.047   8.091  24.625  1.00 38.81           C  
ATOM   3367  CD2 TYR A 691     -28.351   7.523  22.431  1.00 38.81           C  
ATOM   3368  CE1 TYR A 691     -30.107   8.798  24.108  1.00 38.81           C  
ATOM   3369  CE2 TYR A 691     -29.409   8.229  21.908  1.00 38.81           C  
ATOM   3370  CZ  TYR A 691     -30.289   8.868  22.748  1.00 38.81           C  
ATOM   3371  OH  TYR A 691     -31.376   9.593  22.214  1.00 38.81           O  
ATOM   3372  H   TYR A 691     -25.755   8.017  22.571  1.00  0.00           H  
ATOM   3373  HA  TYR A 691     -26.262   8.458  25.340  1.00  0.00           H  
ATOM   3374  HB3 TYR A 691     -27.323   6.178  25.266  1.00  0.00           H  
ATOM   3375  HB2 TYR A 691     -26.696   5.901  23.659  1.00  0.00           H  
ATOM   3376  HD1 TYR A 691     -28.916   8.039  25.696  1.00  0.00           H  
ATOM   3377  HD2 TYR A 691     -27.673   6.997  21.784  1.00  0.00           H  
ATOM   3378  HE1 TYR A 691     -30.798   9.295  24.773  1.00  0.00           H  
ATOM   3379  HE2 TYR A 691     -29.547   8.270  20.838  1.00  0.00           H  
ATOM   3380  HH  TYR A 691     -31.396   9.591  21.269  1.00  0.00           H  
ATOM   3381  N   ILE A 692     -23.923   6.292  24.515  1.00 36.03           N  
ATOM   3382  CA  ILE A 692     -22.857   5.484  25.035  1.00 36.03           C  
ATOM   3383  C   ILE A 692     -21.892   6.336  25.795  1.00 36.03           C  
ATOM   3384  O   ILE A 692     -21.426   5.954  26.867  1.00 36.03           O  
ATOM   3385  CB  ILE A 692     -22.082   4.784  23.955  1.00 36.03           C  
ATOM   3386  CG1 ILE A 692     -22.994   3.828  23.170  1.00 36.03           C  
ATOM   3387  CG2 ILE A 692     -20.878   4.085  24.610  1.00 36.03           C  
ATOM   3388  CD1 ILE A 692     -22.355   3.286  21.891  1.00 36.03           C  
ATOM   3389  H   ILE A 692     -24.065   6.317  23.514  1.00  0.00           H  
ATOM   3390  HA  ILE A 692     -23.283   4.742  25.715  1.00  0.00           H  
ATOM   3391  HB  ILE A 692     -21.692   5.518  23.248  1.00  0.00           H  
ATOM   3392 HG13 ILE A 692     -23.920   4.318  22.892  1.00  0.00           H  
ATOM   3393 HG12 ILE A 692     -23.299   2.995  23.806  1.00  0.00           H  
ATOM   3394 HG21 ILE A 692     -20.430   3.375  23.915  1.00  0.00           H  
ATOM   3395 HG22 ILE A 692     -20.060   4.757  24.875  1.00  0.00           H  
ATOM   3396 HG23 ILE A 692     -21.163   3.510  25.493  1.00  0.00           H  
ATOM   3397 HD11 ILE A 692     -23.113   2.880  21.221  1.00  0.00           H  
ATOM   3398 HD12 ILE A 692     -21.784   4.029  21.342  1.00  0.00           H  
ATOM   3399 HD13 ILE A 692     -21.666   2.473  22.123  1.00  0.00           H  
ATOM   3400  N   GLY A 693     -21.556   7.520  25.253  1.00 21.05           N  
ATOM   3401  CA  GLY A 693     -20.593   8.372  25.890  1.00 21.05           C  
ATOM   3402  C   GLY A 693     -21.102   8.810  27.227  1.00 21.05           C  
ATOM   3403  O   GLY A 693     -20.345   8.869  28.194  1.00 21.05           O  
ATOM   3404  H   GLY A 693     -21.944   7.794  24.358  1.00  0.00           H  
ATOM   3405  HA3 GLY A 693     -20.412   9.246  25.264  1.00  0.00           H  
ATOM   3406  HA2 GLY A 693     -19.641   7.862  26.026  1.00  0.00           H  
ATOM   3407  N   MET A 694     -22.407   9.127  27.313  1.00 54.49           N  
ATOM   3408  CA  MET A 694     -22.975   9.638  28.529  1.00 54.49           C  
ATOM   3409  C   MET A 694     -22.851   8.619  29.615  1.00 54.49           C  
ATOM   3410  O   MET A 694     -22.531   8.954  30.756  1.00 54.49           O  
ATOM   3411  CB  MET A 694     -24.470   9.976  28.388  1.00 54.49           C  
ATOM   3412  CG  MET A 694     -24.748  11.126  27.419  1.00 54.49           C  
ATOM   3413  SD  MET A 694     -26.508  11.545  27.234  1.00 54.49           S  
ATOM   3414  CE  MET A 694     -26.689  12.217  28.913  1.00 54.49           C  
ATOM   3415  H   MET A 694     -22.997   9.043  26.496  1.00  0.00           H  
ATOM   3416  HA  MET A 694     -22.705  10.641  28.775  1.00  0.00           H  
ATOM   3417  HB3 MET A 694     -24.879  10.211  29.371  1.00  0.00           H  
ATOM   3418  HB2 MET A 694     -25.017   9.106  28.028  1.00  0.00           H  
ATOM   3419  HG3 MET A 694     -24.330  10.939  26.447  1.00  0.00           H  
ATOM   3420  HG2 MET A 694     -24.235  12.024  27.765  1.00  0.00           H  
ATOM   3421  HE1 MET A 694     -27.650  12.724  28.996  1.00  0.00           H  
ATOM   3422  HE2 MET A 694     -26.674  11.428  29.663  1.00  0.00           H  
ATOM   3423  HE3 MET A 694     -25.906  12.941  29.139  1.00  0.00           H  
ATOM   3424  N   SER A 695     -23.093   7.337  29.291  1.00 25.82           N  
ATOM   3425  CA  SER A 695     -23.047   6.307  30.288  1.00 25.82           C  
ATOM   3426  C   SER A 695     -21.660   6.229  30.844  1.00 25.82           C  
ATOM   3427  O   SER A 695     -21.471   6.045  32.046  1.00 25.82           O  
ATOM   3428  CB  SER A 695     -23.395   4.919  29.724  1.00 25.82           C  
ATOM   3429  OG  SER A 695     -24.735   4.903  29.257  1.00 25.82           O  
ATOM   3430  H   SER A 695     -23.336   7.095  28.339  1.00  0.00           H  
ATOM   3431  HA  SER A 695     -23.697   6.553  31.125  1.00  0.00           H  
ATOM   3432  HB3 SER A 695     -23.297   4.150  30.492  1.00  0.00           H  
ATOM   3433  HB2 SER A 695     -22.734   4.640  28.901  1.00  0.00           H  
ATOM   3434  HG  SER A 695     -24.811   5.504  28.530  1.00  0.00           H  
ATOM   3435  N   VAL A 696     -20.650   6.378  29.971  1.00 44.70           N  
ATOM   3436  CA  VAL A 696     -19.269   6.283  30.349  1.00 44.70           C  
ATOM   3437  C   VAL A 696     -18.916   7.398  31.281  1.00 44.70           C  
ATOM   3438  O   VAL A 696     -18.068   7.227  32.153  1.00 44.70           O  
ATOM   3439  CB  VAL A 696     -18.339   6.379  29.177  1.00 44.70           C  
ATOM   3440  CG1 VAL A 696     -16.896   6.343  29.705  1.00 44.70           C  
ATOM   3441  CG2 VAL A 696     -18.672   5.248  28.189  1.00 44.70           C  
ATOM   3442  H   VAL A 696     -20.862   6.541  28.995  1.00  0.00           H  
ATOM   3443  HA  VAL A 696     -19.119   5.317  30.826  1.00  0.00           H  
ATOM   3444  HB  VAL A 696     -18.481   7.321  28.650  1.00  0.00           H  
ATOM   3445 HG11 VAL A 696     -16.489   7.338  29.659  1.00  0.00           H  
ATOM   3446 HG12 VAL A 696     -16.766   5.938  30.707  1.00  0.00           H  
ATOM   3447 HG13 VAL A 696     -16.381   5.572  29.158  1.00  0.00           H  
ATOM   3448 HG21 VAL A 696     -18.381   5.522  27.177  1.00  0.00           H  
ATOM   3449 HG22 VAL A 696     -18.128   4.338  28.444  1.00  0.00           H  
ATOM   3450 HG23 VAL A 696     -19.713   4.948  28.166  1.00  0.00           H  
ATOM   3451  N   TYR A 697     -19.514   8.590  31.092  1.00 45.39           N  
ATOM   3452  CA  TYR A 697     -19.179   9.689  31.953  1.00 45.39           C  
ATOM   3453  C   TYR A 697     -19.599   9.381  33.357  1.00 45.39           C  
ATOM   3454  O   TYR A 697     -18.822   9.550  34.295  1.00 45.39           O  
ATOM   3455  CB  TYR A 697     -19.887  11.005  31.582  1.00 45.39           C  
ATOM   3456  CG  TYR A 697     -19.350  11.501  30.285  1.00 45.39           C  
ATOM   3457  CD1 TYR A 697     -18.097  12.065  30.227  1.00 45.39           C  
ATOM   3458  CD2 TYR A 697     -20.103  11.431  29.136  1.00 45.39           C  
ATOM   3459  CE1 TYR A 697     -17.595  12.532  29.036  1.00 45.39           C  
ATOM   3460  CE2 TYR A 697     -19.607  11.897  27.941  1.00 45.39           C  
ATOM   3461  CZ  TYR A 697     -18.349  12.448  27.890  1.00 45.39           C  
ATOM   3462  OH  TYR A 697     -17.835  12.927  26.667  1.00 45.39           O  
ATOM   3463  H   TYR A 697     -20.182   8.721  30.344  1.00  0.00           H  
ATOM   3464  HA  TYR A 697     -18.098   9.843  31.942  1.00  0.00           H  
ATOM   3465  HB3 TYR A 697     -19.702  11.774  32.336  1.00  0.00           H  
ATOM   3466  HB2 TYR A 697     -20.970  10.887  31.531  1.00  0.00           H  
ATOM   3467  HD1 TYR A 697     -17.498  12.149  31.122  1.00  0.00           H  
ATOM   3468  HD2 TYR A 697     -21.024  10.984  29.283  1.00  0.00           H  
ATOM   3469  HE1 TYR A 697     -16.625  13.006  29.017  1.00  0.00           H  
ATOM   3470  HE2 TYR A 697     -20.205  11.823  27.045  1.00  0.00           H  
ATOM   3471  HH  TYR A 697     -16.943  13.232  26.745  1.00  0.00           H  
ATOM   3472  N   ASN A 698     -20.848   8.907  33.531  1.00 29.09           N  
ATOM   3473  CA  ASN A 698     -21.393   8.651  34.835  1.00 29.09           C  
ATOM   3474  C   ASN A 698     -20.662   7.526  35.495  1.00 29.09           C  
ATOM   3475  O   ASN A 698     -20.356   7.587  36.685  1.00 29.09           O  
ATOM   3476  CB  ASN A 698     -22.881   8.266  34.788  1.00 29.09           C  
ATOM   3477  CG  ASN A 698     -23.669   9.487  34.334  1.00 29.09           C  
ATOM   3478  OD1 ASN A 698     -23.462  10.593  34.832  1.00 29.09           O  
ATOM   3479  ND2 ASN A 698     -24.592   9.286  33.357  1.00 29.09           N  
ATOM   3480  H   ASN A 698     -21.441   8.771  32.724  1.00  0.00           H  
ATOM   3481  HA  ASN A 698     -21.251   9.536  35.462  1.00  0.00           H  
ATOM   3482  HB3 ASN A 698     -23.249   7.968  35.771  1.00  0.00           H  
ATOM   3483  HB2 ASN A 698     -23.047   7.430  34.106  1.00  0.00           H  
ATOM   3484 HD22 ASN A 698     -25.123  10.072  33.010  1.00  0.00           H  
ATOM   3485 HD21 ASN A 698     -24.734   8.364  32.971  1.00  0.00           H  
ATOM   3486  N   VAL A 699     -20.382   6.435  34.767  1.00 82.84           N  
ATOM   3487  CA  VAL A 699     -19.740   5.257  35.346  1.00 82.84           C  
ATOM   3488  C   VAL A 699     -18.245   5.526  35.619  1.00 82.84           C  
ATOM   3489  O   VAL A 699     -17.705   5.016  36.597  1.00 82.84           O  
ATOM   3490  CB  VAL A 699     -19.978   4.036  34.424  1.00 82.84           C  
ATOM   3491  CG1 VAL A 699     -18.999   3.911  33.246  1.00 82.84           C  
ATOM   3492  CG2 VAL A 699     -20.007   2.748  35.249  1.00 82.84           C  
ATOM   3493  H   VAL A 699     -20.659   6.401  33.793  1.00  0.00           H  
ATOM   3494  HA  VAL A 699     -20.226   5.059  36.304  1.00  0.00           H  
ATOM   3495  HB  VAL A 699     -20.977   4.141  33.997  1.00  0.00           H  
ATOM   3496 HG11 VAL A 699     -19.439   3.346  32.429  1.00  0.00           H  
ATOM   3497 HG12 VAL A 699     -18.743   4.888  32.858  1.00  0.00           H  
ATOM   3498 HG13 VAL A 699     -18.068   3.425  33.538  1.00  0.00           H  
ATOM   3499 HG21 VAL A 699     -20.222   1.883  34.624  1.00  0.00           H  
ATOM   3500 HG22 VAL A 699     -19.057   2.576  35.753  1.00  0.00           H  
ATOM   3501 HG23 VAL A 699     -20.781   2.799  36.014  1.00  0.00           H  
ATOM   3502  N   GLY A 700     -17.602   6.388  34.818  1.00 13.60           N  
ATOM   3503  CA  GLY A 700     -16.245   6.875  35.017  1.00 13.60           C  
ATOM   3504  C   GLY A 700     -16.147   7.731  36.280  1.00 13.60           C  
ATOM   3505  O   GLY A 700     -15.267   7.501  37.105  1.00 13.60           O  
ATOM   3506  H   GLY A 700     -18.105   6.769  34.027  1.00  0.00           H  
ATOM   3507  HA3 GLY A 700     -15.954   7.476  34.155  1.00  0.00           H  
ATOM   3508  HA2 GLY A 700     -15.552   6.034  35.073  1.00  0.00           H  
ATOM   3509  N   ILE A 701     -17.112   8.639  36.490  1.00 20.91           N  
ATOM   3510  CA  ILE A 701     -17.315   9.384  37.733  1.00 20.91           C  
ATOM   3511  C   ILE A 701     -17.537   8.430  38.923  1.00 20.91           C  
ATOM   3512  O   ILE A 701     -16.888   8.583  39.956  1.00 20.91           O  
ATOM   3513  CB  ILE A 701     -18.449  10.432  37.535  1.00 20.91           C  
ATOM   3514  CG1 ILE A 701     -17.982  11.563  36.586  1.00 20.91           C  
ATOM   3515  CG2 ILE A 701     -18.980  11.031  38.854  1.00 20.91           C  
ATOM   3516  CD1 ILE A 701     -19.129  12.393  35.985  1.00 20.91           C  
ATOM   3517  H   ILE A 701     -17.802   8.773  35.761  1.00  0.00           H  
ATOM   3518  HA  ILE A 701     -16.398   9.930  37.949  1.00  0.00           H  
ATOM   3519  HB  ILE A 701     -19.289   9.928  37.059  1.00  0.00           H  
ATOM   3520 HG13 ILE A 701     -17.407  11.150  35.759  1.00  0.00           H  
ATOM   3521 HG12 ILE A 701     -17.291  12.223  37.112  1.00  0.00           H  
ATOM   3522 HG21 ILE A 701     -19.712  11.818  38.680  1.00  0.00           H  
ATOM   3523 HG22 ILE A 701     -19.489  10.277  39.453  1.00  0.00           H  
ATOM   3524 HG23 ILE A 701     -18.173  11.455  39.453  1.00  0.00           H  
ATOM   3525 HD11 ILE A 701     -18.745  13.098  35.249  1.00  0.00           H  
ATOM   3526 HD12 ILE A 701     -19.860  11.759  35.483  1.00  0.00           H  
ATOM   3527 HD13 ILE A 701     -19.654  12.971  36.744  1.00  0.00           H  
ATOM   3528  N   MET A 702     -18.383   7.401  38.778  1.00 98.75           N  
ATOM   3529  CA  MET A 702     -18.609   6.410  39.831  1.00 98.75           C  
ATOM   3530  C   MET A 702     -17.355   5.553  40.110  1.00 98.75           C  
ATOM   3531  O   MET A 702     -17.122   5.173  41.254  1.00 98.75           O  
ATOM   3532  CB  MET A 702     -19.827   5.529  39.489  1.00 98.75           C  
ATOM   3533  CG  MET A 702     -20.378   4.776  40.714  1.00 98.75           C  
ATOM   3534  SD  MET A 702     -20.991   5.834  42.056  1.00 98.75           S  
ATOM   3535  CE  MET A 702     -20.162   5.065  43.469  1.00 98.75           C  
ATOM   3536  H   MET A 702     -18.906   7.311  37.915  1.00  0.00           H  
ATOM   3537  HA  MET A 702     -18.836   6.973  40.733  1.00  0.00           H  
ATOM   3538  HB3 MET A 702     -19.572   4.820  38.701  1.00  0.00           H  
ATOM   3539  HB2 MET A 702     -20.626   6.152  39.086  1.00  0.00           H  
ATOM   3540  HG3 MET A 702     -19.622   4.097  41.107  1.00  0.00           H  
ATOM   3541  HG2 MET A 702     -21.204   4.138  40.399  1.00  0.00           H  
ATOM   3542  HE1 MET A 702     -20.461   5.556  44.395  1.00  0.00           H  
ATOM   3543  HE2 MET A 702     -20.422   4.012  43.537  1.00  0.00           H  
ATOM   3544  HE3 MET A 702     -19.080   5.148  43.367  1.00  0.00           H  
ATOM   3545  N   CYS A 703     -16.511   5.307  39.100  1.00 32.60           N  
ATOM   3546  CA  CYS A 703     -15.224   4.622  39.221  1.00 32.60           C  
ATOM   3547  C   CYS A 703     -14.154   5.520  39.892  1.00 32.60           C  
ATOM   3548  O   CYS A 703     -13.167   5.004  40.423  1.00 32.60           O  
ATOM   3549  CB  CYS A 703     -14.754   4.190  37.812  1.00 32.60           C  
ATOM   3550  SG  CYS A 703     -13.402   2.973  37.888  1.00 32.60           S  
ATOM   3551  H   CYS A 703     -16.773   5.630  38.177  1.00  0.00           H  
ATOM   3552  HA  CYS A 703     -15.378   3.728  39.826  1.00  0.00           H  
ATOM   3553  HB3 CYS A 703     -14.430   5.043  37.216  1.00  0.00           H  
ATOM   3554  HB2 CYS A 703     -15.572   3.718  37.269  1.00  0.00           H  
ATOM   3555  HG  CYS A 703     -12.556   3.752  38.568  1.00  0.00           H  
ATOM   3556  N   ILE A 704     -14.346   6.845  39.920  1.00 79.22           N  
ATOM   3557  CA  ILE A 704     -13.536   7.782  40.698  1.00 79.22           C  
ATOM   3558  C   ILE A 704     -14.070   7.799  42.145  1.00 79.22           C  
ATOM   3559  O   ILE A 704     -13.289   7.645  43.083  1.00 79.22           O  
ATOM   3560  CB  ILE A 704     -13.578   9.189  40.024  1.00 79.22           C  
ATOM   3561  CG1 ILE A 704     -12.830   9.157  38.669  1.00 79.22           C  
ATOM   3562  CG2 ILE A 704     -13.007  10.317  40.913  1.00 79.22           C  
ATOM   3563  CD1 ILE A 704     -13.174  10.316  37.721  1.00 79.22           C  
ATOM   3564  H   ILE A 704     -15.156   7.221  39.445  1.00  0.00           H  
ATOM   3565  HA  ILE A 704     -12.496   7.448  40.727  1.00  0.00           H  
ATOM   3566  HB  ILE A 704     -14.613   9.449  39.820  1.00  0.00           H  
ATOM   3567 HG13 ILE A 704     -13.043   8.230  38.140  1.00  0.00           H  
ATOM   3568 HG12 ILE A 704     -11.753   9.140  38.845  1.00  0.00           H  
ATOM   3569 HG21 ILE A 704     -13.007  11.276  40.396  1.00  0.00           H  
ATOM   3570 HG22 ILE A 704     -13.595  10.462  41.819  1.00  0.00           H  
ATOM   3571 HG23 ILE A 704     -11.981  10.102  41.211  1.00  0.00           H  
ATOM   3572 HD11 ILE A 704     -12.678  10.182  36.759  1.00  0.00           H  
ATOM   3573 HD12 ILE A 704     -14.244  10.371  37.529  1.00  0.00           H  
ATOM   3574 HD13 ILE A 704     -12.854  11.277  38.120  1.00  0.00           H  
ATOM   3575  N   ILE A 705     -15.394   7.929  42.333  1.00 32.44           N  
ATOM   3576  CA  ILE A 705     -16.074   7.923  43.636  1.00 32.44           C  
ATOM   3577  C   ILE A 705     -15.807   6.617  44.408  1.00 32.44           C  
ATOM   3578  O   ILE A 705     -15.527   6.644  45.608  1.00 32.44           O  
ATOM   3579  CB  ILE A 705     -17.596   8.189  43.435  1.00 32.44           C  
ATOM   3580  CG1 ILE A 705     -17.849   9.614  42.886  1.00 32.44           C  
ATOM   3581  CG2 ILE A 705     -18.442   7.967  44.710  1.00 32.44           C  
ATOM   3582  CD1 ILE A 705     -19.251   9.815  42.294  1.00 32.44           C  
ATOM   3583  H   ILE A 705     -15.976   8.053  41.514  1.00  0.00           H  
ATOM   3584  HA  ILE A 705     -15.657   8.738  44.231  1.00  0.00           H  
ATOM   3585  HB  ILE A 705     -17.951   7.474  42.696  1.00  0.00           H  
ATOM   3586 HG13 ILE A 705     -17.123   9.867  42.115  1.00  0.00           H  
ATOM   3587 HG12 ILE A 705     -17.683  10.345  43.678  1.00  0.00           H  
ATOM   3588 HG21 ILE A 705     -19.499   8.162  44.538  1.00  0.00           H  
ATOM   3589 HG22 ILE A 705     -18.387   6.938  45.066  1.00  0.00           H  
ATOM   3590 HG23 ILE A 705     -18.112   8.618  45.520  1.00  0.00           H  
ATOM   3591 HD11 ILE A 705     -19.339  10.808  41.853  1.00  0.00           H  
ATOM   3592 HD12 ILE A 705     -19.462   9.085  41.514  1.00  0.00           H  
ATOM   3593 HD13 ILE A 705     -20.032   9.732  43.049  1.00  0.00           H  
ATOM   3594  N   GLY A 706     -15.850   5.472  43.720  1.00 35.01           N  
ATOM   3595  CA  GLY A 706     -15.689   4.151  44.310  1.00 35.01           C  
ATOM   3596  C   GLY A 706     -14.326   3.909  44.960  1.00 35.01           C  
ATOM   3597  O   GLY A 706     -14.238   3.160  45.930  1.00 35.01           O  
ATOM   3598  H   GLY A 706     -16.089   5.510  42.737  1.00  0.00           H  
ATOM   3599  HA3 GLY A 706     -15.874   3.397  43.548  1.00  0.00           H  
ATOM   3600  HA2 GLY A 706     -16.466   4.010  45.063  1.00  0.00           H  
ATOM   3601  N   ALA A 707     -13.286   4.627  44.518  1.00 39.09           N  
ATOM   3602  CA  ALA A 707     -11.949   4.581  45.100  1.00 39.09           C  
ATOM   3603  C   ALA A 707     -11.885   5.266  46.480  1.00 39.09           C  
ATOM   3604  O   ALA A 707     -10.959   5.002  47.242  1.00 39.09           O  
ATOM   3605  CB  ALA A 707     -10.982   5.294  44.142  1.00 39.09           C  
ATOM   3606  H   ALA A 707     -13.438   5.271  43.754  1.00  0.00           H  
ATOM   3607  HA  ALA A 707     -11.641   3.539  45.208  1.00  0.00           H  
ATOM   3608  HB1 ALA A 707      -9.952   5.213  44.492  1.00  0.00           H  
ATOM   3609  HB2 ALA A 707     -11.022   4.854  43.145  1.00  0.00           H  
ATOM   3610  HB3 ALA A 707     -11.213   6.355  44.046  1.00  0.00           H  
ATOM   3611  N   ALA A 708     -12.861   6.127  46.806  1.00 34.57           N  
ATOM   3612  CA  ALA A 708     -13.001   6.768  48.111  1.00 34.57           C  
ATOM   3613  C   ALA A 708     -14.034   6.035  48.981  1.00 34.57           C  
ATOM   3614  O   ALA A 708     -13.856   5.941  50.194  1.00 34.57           O  
ATOM   3615  CB  ALA A 708     -13.515   8.201  47.891  1.00 34.57           C  
ATOM   3616  H   ALA A 708     -13.588   6.304  46.125  1.00  0.00           H  
ATOM   3617  HA  ALA A 708     -12.046   6.808  48.639  1.00  0.00           H  
ATOM   3618  HB1 ALA A 708     -13.605   8.735  48.838  1.00  0.00           H  
ATOM   3619  HB2 ALA A 708     -12.825   8.768  47.266  1.00  0.00           H  
ATOM   3620  HB3 ALA A 708     -14.491   8.226  47.407  1.00  0.00           H  
ATOM   3621  N   VAL A 709     -15.131   5.556  48.380  1.00 41.59           N  
ATOM   3622  CA  VAL A 709     -16.274   5.002  49.106  1.00 41.59           C  
ATOM   3623  C   VAL A 709     -16.076   3.504  49.434  1.00 41.59           C  
ATOM   3624  O   VAL A 709     -16.647   3.026  50.418  1.00 41.59           O  
ATOM   3625  CB  VAL A 709     -17.556   5.255  48.262  1.00 41.59           C  
ATOM   3626  CG1 VAL A 709     -18.836   4.631  48.851  1.00 41.59           C  
ATOM   3627  CG2 VAL A 709     -17.810   6.764  48.082  1.00 41.59           C  
ATOM   3628  H   VAL A 709     -15.228   5.685  47.381  1.00  0.00           H  
ATOM   3629  HA  VAL A 709     -16.393   5.533  50.052  1.00  0.00           H  
ATOM   3630  HB  VAL A 709     -17.409   4.823  47.270  1.00  0.00           H  
ATOM   3631 HG11 VAL A 709     -19.719   4.932  48.287  1.00  0.00           H  
ATOM   3632 HG12 VAL A 709     -18.805   3.542  48.813  1.00  0.00           H  
ATOM   3633 HG13 VAL A 709     -18.986   4.931  49.889  1.00  0.00           H  
ATOM   3634 HG21 VAL A 709     -18.696   6.944  47.473  1.00  0.00           H  
ATOM   3635 HG22 VAL A 709     -17.974   7.249  49.045  1.00  0.00           H  
ATOM   3636 HG23 VAL A 709     -16.980   7.278  47.601  1.00  0.00           H  
ATOM   3637  N   SER A 710     -15.269   2.755  48.666  1.00142.81           N  
ATOM   3638  CA  SER A 710     -14.924   1.366  48.992  1.00142.81           C  
ATOM   3639  C   SER A 710     -14.083   1.326  50.281  1.00142.81           C  
ATOM   3640  O   SER A 710     -13.041   1.973  50.384  1.00142.81           O  
ATOM   3641  CB  SER A 710     -14.242   0.651  47.796  1.00142.81           C  
ATOM   3642  OG  SER A 710     -13.000   1.185  47.368  1.00142.81           O  
ATOM   3643  H   SER A 710     -14.819   3.177  47.866  1.00  0.00           H  
ATOM   3644  HA  SER A 710     -15.861   0.837  49.175  1.00  0.00           H  
ATOM   3645  HB3 SER A 710     -14.919   0.641  46.941  1.00  0.00           H  
ATOM   3646  HB2 SER A 710     -14.076  -0.395  48.056  1.00  0.00           H  
ATOM   3647  HG  SER A 710     -13.164   2.033  46.977  1.00  0.00           H  
ATOM   3648  N   PHE A 711     -14.601   0.627  51.298  1.00243.78           N  
ATOM   3649  CA  PHE A 711     -13.988   0.412  52.610  1.00243.78           C  
ATOM   3650  C   PHE A 711     -13.904   1.710  53.449  1.00243.78           C  
ATOM   3651  O   PHE A 711     -13.030   1.844  54.305  1.00243.78           O  
ATOM   3652  CB  PHE A 711     -12.667  -0.391  52.490  1.00243.78           C  
ATOM   3653  CG  PHE A 711     -12.848  -1.757  51.833  1.00243.78           C  
ATOM   3654  CD1 PHE A 711     -13.313  -2.854  52.591  1.00243.78           C  
ATOM   3655  CD2 PHE A 711     -12.598  -1.923  50.452  1.00243.78           C  
ATOM   3656  CE1 PHE A 711     -13.544  -4.099  51.971  1.00243.78           C  
ATOM   3657  CE2 PHE A 711     -12.834  -3.167  49.831  1.00243.78           C  
ATOM   3658  CZ  PHE A 711     -13.309  -4.254  50.592  1.00243.78           C  
ATOM   3659  H   PHE A 711     -15.464   0.128  51.121  1.00  0.00           H  
ATOM   3660  HA  PHE A 711     -14.691  -0.216  53.156  1.00  0.00           H  
ATOM   3661  HB3 PHE A 711     -12.245  -0.557  53.482  1.00  0.00           H  
ATOM   3662  HB2 PHE A 711     -11.913   0.176  51.944  1.00  0.00           H  
ATOM   3663  HD1 PHE A 711     -13.511  -2.738  53.646  1.00  0.00           H  
ATOM   3664  HD2 PHE A 711     -12.244  -1.091  49.860  1.00  0.00           H  
ATOM   3665  HE1 PHE A 711     -13.906  -4.934  52.554  1.00  0.00           H  
ATOM   3666  HE2 PHE A 711     -12.650  -3.287  48.774  1.00  0.00           H  
ATOM   3667  HZ  PHE A 711     -13.484  -5.209  50.121  1.00  0.00           H  
ATOM   3668  N   LEU A 712     -14.825   2.659  53.202  1.00297.20           N  
ATOM   3669  CA  LEU A 712     -15.002   3.944  53.891  1.00297.20           C  
ATOM   3670  C   LEU A 712     -15.190   3.774  55.412  1.00297.20           C  
ATOM   3671  O   LEU A 712     -15.788   2.786  55.850  1.00297.20           O  
ATOM   3672  CB  LEU A 712     -16.215   4.654  53.245  1.00297.20           C  
ATOM   3673  CG  LEU A 712     -16.587   6.060  53.769  1.00297.20           C  
ATOM   3674  CD1 LEU A 712     -15.506   7.099  53.432  1.00297.20           C  
ATOM   3675  CD2 LEU A 712     -17.948   6.494  53.205  1.00297.20           C  
ATOM   3676  H   LEU A 712     -15.482   2.466  52.459  1.00  0.00           H  
ATOM   3677  HA  LEU A 712     -14.099   4.532  53.715  1.00  0.00           H  
ATOM   3678  HB3 LEU A 712     -17.086   4.001  53.335  1.00  0.00           H  
ATOM   3679  HB2 LEU A 712     -16.024   4.745  52.178  1.00  0.00           H  
ATOM   3680  HG  LEU A 712     -16.700   6.033  54.851  1.00  0.00           H  
ATOM   3681 HD11 LEU A 712     -15.786   8.087  53.797  1.00  0.00           H  
ATOM   3682 HD12 LEU A 712     -14.550   6.845  53.890  1.00  0.00           H  
ATOM   3683 HD13 LEU A 712     -15.350   7.174  52.355  1.00  0.00           H  
ATOM   3684 HD21 LEU A 712     -18.236   7.475  53.584  1.00  0.00           H  
ATOM   3685 HD22 LEU A 712     -17.927   6.549  52.116  1.00  0.00           H  
ATOM   3686 HD23 LEU A 712     -18.733   5.792  53.487  1.00  0.00           H  
ATOM   3687  N   THR A 713     -14.742   4.748  56.216  1.00259.13           N  
ATOM   3688  CA  THR A 713     -14.610   4.598  57.631  1.00259.13           C  
ATOM   3689  C   THR A 713     -15.322   5.747  58.258  1.00259.13           C  
ATOM   3690  O   THR A 713     -15.153   6.896  57.851  1.00259.13           O  
ATOM   3691  CB  THR A 713     -13.188   4.642  58.111  1.00259.13           C  
ATOM   3692  OG1 THR A 713     -12.609   5.903  57.813  1.00259.13           O  
ATOM   3693  CG2 THR A 713     -12.401   3.518  57.415  1.00259.13           C  
ATOM   3694  H   THR A 713     -14.311   5.564  55.804  1.00  0.00           H  
ATOM   3695  HA  THR A 713     -15.063   3.670  57.988  1.00  0.00           H  
ATOM   3696  HB  THR A 713     -13.150   4.490  59.191  1.00  0.00           H  
ATOM   3697  HG1 THR A 713     -13.153   6.582  58.188  1.00  0.00           H  
ATOM   3698 HG21 THR A 713     -11.389   3.455  57.818  1.00  0.00           H  
ATOM   3699 HG22 THR A 713     -12.872   2.546  57.568  1.00  0.00           H  
ATOM   3700 HG23 THR A 713     -12.305   3.680  56.341  1.00  0.00           H  
ATOM   3701  N   ARG A 714     -16.167   5.452  59.262  1.00260.92           N  
ATOM   3702  CA  ARG A 714     -16.883   6.489  59.937  1.00260.92           C  
ATOM   3703  C   ARG A 714     -17.008   6.060  61.358  1.00260.92           C  
ATOM   3704  O   ARG A 714     -16.531   4.993  61.739  1.00260.92           O  
ATOM   3705  CB  ARG A 714     -18.307   6.726  59.404  1.00260.92           C  
ATOM   3706  CG  ARG A 714     -18.338   7.291  57.983  1.00260.92           C  
ATOM   3707  CD  ARG A 714     -19.715   7.802  57.554  1.00260.92           C  
ATOM   3708  NE  ARG A 714     -20.652   6.645  57.568  1.00260.92           N  
ATOM   3709  CZ  ARG A 714     -21.981   6.841  57.328  1.00260.92           C  
ATOM   3710  NH1 ARG A 714     -22.451   8.097  57.074  1.00260.92           N  
ATOM   3711  NH2 ARG A 714     -22.842   5.780  57.343  1.00260.92           N1+
ATOM   3712  H   ARG A 714     -16.271   4.504  59.594  1.00  0.00           H  
ATOM   3713  HA  ARG A 714     -16.328   7.430  59.949  1.00  0.00           H  
ATOM   3714  HB3 ARG A 714     -18.852   7.428  60.036  1.00  0.00           H  
ATOM   3715  HB2 ARG A 714     -18.872   5.802  59.413  1.00  0.00           H  
ATOM   3716  HG3 ARG A 714     -17.979   6.551  57.269  1.00  0.00           H  
ATOM   3717  HG2 ARG A 714     -17.640   8.126  57.918  1.00  0.00           H  
ATOM   3718  HD3 ARG A 714     -19.670   8.225  56.550  1.00  0.00           H  
ATOM   3719  HD2 ARG A 714     -20.061   8.581  58.234  1.00  0.00           H  
ATOM   3720  HE  ARG A 714     -20.285   5.704  57.650  1.00  0.00           H  
ATOM   3721 HH12 ARG A 714     -23.433   8.252  56.900  1.00  0.00           H  
ATOM   3722 HH11 ARG A 714     -21.815   8.881  57.057  1.00  0.00           H  
ATOM   3723 HH22 ARG A 714     -23.829   5.909  57.174  1.00  0.00           H  
ATOM   3724 HH21 ARG A 714     -22.480   4.849  57.501  1.00  0.00           H  
ATOM   3725  N   ASP A 715     -17.643   6.903  62.192  1.00105.35           N  
ATOM   3726  CA  ASP A 715     -17.794   6.539  63.565  1.00105.35           C  
ATOM   3727  C   ASP A 715     -18.575   5.269  63.570  1.00105.35           C  
ATOM   3728  O   ASP A 715     -18.235   4.320  64.276  1.00105.35           O  
ATOM   3729  CB  ASP A 715     -18.583   7.580  64.376  1.00105.35           C  
ATOM   3730  CG  ASP A 715     -18.558   7.167  65.841  1.00105.35           C  
ATOM   3731  OD1 ASP A 715     -18.025   6.065  66.140  1.00105.35           O  
ATOM   3732  OD2 ASP A 715     -19.074   7.950  66.683  1.00105.35           O1-
ATOM   3733  H   ASP A 715     -18.008   7.786  61.867  1.00  0.00           H  
ATOM   3734  HA  ASP A 715     -16.797   6.388  63.987  1.00  0.00           H  
ATOM   3735  HB3 ASP A 715     -19.615   7.685  64.037  1.00  0.00           H  
ATOM   3736  HB2 ASP A 715     -18.115   8.561  64.287  1.00  0.00           H  
ATOM   3737  N   GLN A 716     -19.643   5.216  62.753  1.00165.16           N  
ATOM   3738  CA  GLN A 716     -20.416   4.014  62.678  1.00165.16           C  
ATOM   3739  C   GLN A 716     -19.906   3.264  61.496  1.00165.16           C  
ATOM   3740  O   GLN A 716     -19.706   3.826  60.420  1.00165.16           O  
ATOM   3741  CB  GLN A 716     -21.917   4.256  62.452  1.00165.16           C  
ATOM   3742  CG  GLN A 716     -22.605   4.981  63.611  1.00165.16           C  
ATOM   3743  CD  GLN A 716     -24.073   5.152  63.248  1.00165.16           C  
ATOM   3744  OE1 GLN A 716     -24.517   4.724  62.184  1.00165.16           O  
ATOM   3745  NE2 GLN A 716     -24.853   5.794  64.159  1.00165.16           N  
ATOM   3746  H   GLN A 716     -19.884   6.002  62.169  1.00  0.00           H  
ATOM   3747  HA  GLN A 716     -20.343   3.472  63.620  1.00  0.00           H  
ATOM   3748  HB3 GLN A 716     -22.428   3.314  62.256  1.00  0.00           H  
ATOM   3749  HB2 GLN A 716     -22.034   4.849  61.541  1.00  0.00           H  
ATOM   3750  HG3 GLN A 716     -22.154   5.958  63.786  1.00  0.00           H  
ATOM   3751  HG2 GLN A 716     -22.519   4.403  64.532  1.00  0.00           H  
ATOM   3752 HE22 GLN A 716     -25.834   5.931  63.967  1.00  0.00           H  
ATOM   3753 HE21 GLN A 716     -24.450   6.130  65.023  1.00  0.00           H  
ATOM   3754  N   PRO A 717     -19.683   1.996  61.687  1.00 97.66           N  
ATOM   3755  CA  PRO A 717     -19.161   1.167  60.640  1.00 97.66           C  
ATOM   3756  C   PRO A 717     -20.071   1.282  59.462  1.00 97.66           C  
ATOM   3757  O   PRO A 717     -21.285   1.333  59.650  1.00 97.66           O  
ATOM   3758  CD  PRO A 717     -20.416   1.228  62.679  1.00 97.66           C  
ATOM   3759  CB  PRO A 717     -19.185  -0.250  61.203  1.00 97.66           C  
ATOM   3760  CG  PRO A 717     -20.394  -0.219  62.157  1.00 97.66           C  
ATOM   3761  HA  PRO A 717     -18.144   1.465  60.377  1.00  0.00           H  
ATOM   3762  HD2 PRO A 717     -21.448   1.528  62.845  1.00  0.00           H  
ATOM   3763  HD3 PRO A 717     -19.886   1.276  63.632  1.00  0.00           H  
ATOM   3764  HB3 PRO A 717     -18.272  -0.434  61.771  1.00  0.00           H  
ATOM   3765  HB2 PRO A 717     -19.264  -1.029  60.443  1.00  0.00           H  
ATOM   3766  HG2 PRO A 717     -21.312  -0.436  61.608  1.00  0.00           H  
ATOM   3767  HG3 PRO A 717     -20.314  -0.952  62.960  1.00  0.00           H  
ATOM   3768  N   ASN A 718     -19.505   1.343  58.244  1.00158.68           N  
ATOM   3769  CA  ASN A 718     -20.326   1.419  57.077  1.00158.68           C  
ATOM   3770  C   ASN A 718     -20.670   0.018  56.705  1.00158.68           C  
ATOM   3771  O   ASN A 718     -19.985  -0.923  57.103  1.00158.68           O  
ATOM   3772  CB  ASN A 718     -19.627   2.072  55.873  1.00158.68           C  
ATOM   3773  CG  ASN A 718     -19.484   3.555  56.180  1.00158.68           C  
ATOM   3774  OD1 ASN A 718     -20.470   4.249  56.418  1.00158.68           O  
ATOM   3775  ND2 ASN A 718     -18.219   4.057  56.187  1.00158.68           N  
ATOM   3776  H   ASN A 718     -18.503   1.286  58.140  1.00  0.00           H  
ATOM   3777  HA  ASN A 718     -21.260   1.951  57.277  1.00  0.00           H  
ATOM   3778  HB3 ASN A 718     -20.219   1.973  54.961  1.00  0.00           H  
ATOM   3779  HB2 ASN A 718     -18.655   1.616  55.678  1.00  0.00           H  
ATOM   3780 HD22 ASN A 718     -18.067   5.036  56.376  1.00  0.00           H  
ATOM   3781 HD21 ASN A 718     -17.427   3.448  56.008  1.00  0.00           H  
ATOM   3782  N   VAL A 719     -21.809  -0.157  56.033  1.00 50.01           N  
ATOM   3783  CA  VAL A 719     -22.352  -1.455  55.670  1.00 50.01           C  
ATOM   3784  C   VAL A 719     -21.787  -1.728  54.270  1.00 50.01           C  
ATOM   3785  O   VAL A 719     -22.478  -1.570  53.263  1.00 50.01           O  
ATOM   3786  CB  VAL A 719     -23.906  -1.396  55.692  1.00 50.01           C  
ATOM   3787  CG1 VAL A 719     -24.509  -2.809  55.582  1.00 50.01           C  
ATOM   3788  CG2 VAL A 719     -24.460  -0.716  56.962  1.00 50.01           C  
ATOM   3789  H   VAL A 719     -22.346   0.657  55.772  1.00  0.00           H  
ATOM   3790  HA  VAL A 719     -22.015  -2.230  56.362  1.00  0.00           H  
ATOM   3791  HB  VAL A 719     -24.265  -0.799  54.853  1.00  0.00           H  
ATOM   3792 HG11 VAL A 719     -25.597  -2.768  55.539  1.00  0.00           H  
ATOM   3793 HG12 VAL A 719     -24.161  -3.332  54.692  1.00  0.00           H  
ATOM   3794 HG13 VAL A 719     -24.238  -3.420  56.443  1.00  0.00           H  
ATOM   3795 HG21 VAL A 719     -25.550  -0.755  56.982  1.00  0.00           H  
ATOM   3796 HG22 VAL A 719     -24.095  -1.208  57.865  1.00  0.00           H  
ATOM   3797 HG23 VAL A 719     -24.183   0.336  57.020  1.00  0.00           H  
ATOM   3798  N   GLN A 720     -20.485  -2.054  54.230  1.00 74.75           N  
ATOM   3799  CA  GLN A 720     -19.628  -2.168  53.046  1.00 74.75           C  
ATOM   3800  C   GLN A 720     -20.300  -2.948  51.909  1.00 74.75           C  
ATOM   3801  O   GLN A 720     -20.431  -2.468  50.790  1.00 74.75           O  
ATOM   3802  CB  GLN A 720     -18.237  -2.720  53.445  1.00 74.75           C  
ATOM   3803  CG  GLN A 720     -17.064  -1.984  52.760  1.00 74.75           C  
ATOM   3804  CD  GLN A 720     -16.840  -2.290  51.280  1.00 74.75           C  
ATOM   3805  OE1 GLN A 720     -16.426  -1.407  50.537  1.00 74.75           O  
ATOM   3806  NE2 GLN A 720     -17.111  -3.508  50.825  1.00 74.75           N  
ATOM   3807  H   GLN A 720     -20.015  -2.129  55.122  1.00  0.00           H  
ATOM   3808  HA  GLN A 720     -19.475  -1.145  52.712  1.00  0.00           H  
ATOM   3809  HB3 GLN A 720     -18.176  -3.799  53.291  1.00  0.00           H  
ATOM   3810  HB2 GLN A 720     -18.098  -2.589  54.519  1.00  0.00           H  
ATOM   3811  HG3 GLN A 720     -16.142  -2.254  53.275  1.00  0.00           H  
ATOM   3812  HG2 GLN A 720     -17.169  -0.906  52.892  1.00  0.00           H  
ATOM   3813 HE22 GLN A 720     -16.969  -3.714  49.847  1.00  0.00           H  
ATOM   3814 HE21 GLN A 720     -17.443  -4.224  51.454  1.00  0.00           H  
ATOM   3815  N   PHE A 721     -20.836  -4.118  52.237  1.00115.34           N  
ATOM   3816  CA  PHE A 721     -21.463  -5.019  51.285  1.00115.34           C  
ATOM   3817  C   PHE A 721     -22.870  -4.563  50.831  1.00115.34           C  
ATOM   3818  O   PHE A 721     -23.349  -5.045  49.806  1.00115.34           O  
ATOM   3819  CB  PHE A 721     -21.476  -6.408  51.943  1.00115.34           C  
ATOM   3820  CG  PHE A 721     -20.074  -6.901  52.313  1.00115.34           C  
ATOM   3821  CD1 PHE A 721     -19.041  -6.934  51.347  1.00115.34           C  
ATOM   3822  CD2 PHE A 721     -19.785  -7.291  53.638  1.00115.34           C  
ATOM   3823  CE1 PHE A 721     -17.746  -7.363  51.696  1.00115.34           C  
ATOM   3824  CE2 PHE A 721     -18.486  -7.712  53.990  1.00115.34           C  
ATOM   3825  CZ  PHE A 721     -17.467  -7.750  53.020  1.00115.34           C  
ATOM   3826  H   PHE A 721     -20.741  -4.440  53.190  1.00  0.00           H  
ATOM   3827  HA  PHE A 721     -20.841  -5.069  50.394  1.00  0.00           H  
ATOM   3828  HB3 PHE A 721     -21.938  -7.131  51.279  1.00  0.00           H  
ATOM   3829  HB2 PHE A 721     -22.100  -6.389  52.837  1.00  0.00           H  
ATOM   3830  HD1 PHE A 721     -19.235  -6.637  50.327  1.00  0.00           H  
ATOM   3831  HD2 PHE A 721     -20.556  -7.265  54.394  1.00  0.00           H  
ATOM   3832  HE1 PHE A 721     -16.966  -7.394  50.950  1.00  0.00           H  
ATOM   3833  HE2 PHE A 721     -18.273  -8.011  55.006  1.00  0.00           H  
ATOM   3834  HZ  PHE A 721     -16.473  -8.079  53.290  1.00  0.00           H  
ATOM   3835  N   CYS A 722     -23.496  -3.576  51.497  1.00 84.06           N  
ATOM   3836  CA  CYS A 722     -24.716  -2.925  51.006  1.00 84.06           C  
ATOM   3837  C   CYS A 722     -24.376  -1.727  50.106  1.00 84.06           C  
ATOM   3838  O   CYS A 722     -25.085  -1.503  49.127  1.00 84.06           O  
ATOM   3839  CB  CYS A 722     -25.590  -2.401  52.162  1.00 84.06           C  
ATOM   3840  SG  CYS A 722     -26.594  -3.755  52.840  1.00 84.06           S  
ATOM   3841  H   CYS A 722     -23.044  -3.171  52.306  1.00  0.00           H  
ATOM   3842  HA  CYS A 722     -25.313  -3.630  50.430  1.00  0.00           H  
ATOM   3843  HB3 CYS A 722     -26.293  -1.643  51.812  1.00  0.00           H  
ATOM   3844  HB2 CYS A 722     -24.998  -1.935  52.945  1.00  0.00           H  
ATOM   3845  HG  CYS A 722     -25.567  -4.545  53.162  1.00  0.00           H  
ATOM   3846  N   ILE A 723     -23.304  -0.967  50.386  1.00103.96           N  
ATOM   3847  CA  ILE A 723     -22.849   0.100  49.483  1.00103.96           C  
ATOM   3848  C   ILE A 723     -22.216  -0.488  48.208  1.00103.96           C  
ATOM   3849  O   ILE A 723     -22.382   0.104  47.145  1.00103.96           O  
ATOM   3850  CB  ILE A 723     -21.949   1.142  50.206  1.00103.96           C  
ATOM   3851  CG1 ILE A 723     -20.692   0.558  50.873  1.00103.96           C  
ATOM   3852  CG2 ILE A 723     -22.790   1.928  51.231  1.00103.96           C  
ATOM   3853  CD1 ILE A 723     -19.715   1.592  51.457  1.00103.96           C  
ATOM   3854  H   ILE A 723     -22.749  -1.171  51.207  1.00  0.00           H  
ATOM   3855  HA  ILE A 723     -23.727   0.646  49.138  1.00  0.00           H  
ATOM   3856  HB  ILE A 723     -21.617   1.858  49.452  1.00  0.00           H  
ATOM   3857 HG13 ILE A 723     -20.141  -0.039  50.148  1.00  0.00           H  
ATOM   3858 HG12 ILE A 723     -21.018  -0.102  51.669  1.00  0.00           H  
ATOM   3859 HG21 ILE A 723     -22.242   2.777  51.638  1.00  0.00           H  
ATOM   3860 HG22 ILE A 723     -23.696   2.329  50.775  1.00  0.00           H  
ATOM   3861 HG23 ILE A 723     -23.095   1.297  52.068  1.00  0.00           H  
ATOM   3862 HD11 ILE A 723     -18.804   1.106  51.807  1.00  0.00           H  
ATOM   3863 HD12 ILE A 723     -19.426   2.328  50.708  1.00  0.00           H  
ATOM   3864 HD13 ILE A 723     -20.144   2.124  52.306  1.00  0.00           H  
ATOM   3865  N   VAL A 724     -21.631  -1.699  48.278  1.00 42.77           N  
ATOM   3866  CA  VAL A 724     -21.377  -2.577  47.130  1.00 42.77           C  
ATOM   3867  C   VAL A 724     -22.690  -2.806  46.362  1.00 42.77           C  
ATOM   3868  O   VAL A 724     -22.808  -2.312  45.243  1.00 42.77           O  
ATOM   3869  CB  VAL A 724     -20.677  -3.897  47.576  1.00 42.77           C  
ATOM   3870  CG1 VAL A 724     -20.607  -4.968  46.478  1.00 42.77           C  
ATOM   3871  CG2 VAL A 724     -19.251  -3.692  48.114  1.00 42.77           C  
ATOM   3872  H   VAL A 724     -21.497  -2.103  49.196  1.00  0.00           H  
ATOM   3873  HA  VAL A 724     -20.697  -2.050  46.458  1.00  0.00           H  
ATOM   3874  HB  VAL A 724     -21.272  -4.317  48.381  1.00  0.00           H  
ATOM   3875 HG11 VAL A 724     -20.011  -5.822  46.798  1.00  0.00           H  
ATOM   3876 HG12 VAL A 724     -21.595  -5.350  46.227  1.00  0.00           H  
ATOM   3877 HG13 VAL A 724     -20.152  -4.567  45.571  1.00  0.00           H  
ATOM   3878 HG21 VAL A 724     -18.911  -4.564  48.675  1.00  0.00           H  
ATOM   3879 HG22 VAL A 724     -18.547  -3.532  47.297  1.00  0.00           H  
ATOM   3880 HG23 VAL A 724     -19.165  -2.821  48.758  1.00  0.00           H  
ATOM   3881  N   ALA A 725     -23.668  -3.486  46.991  1.00 40.92           N  
ATOM   3882  CA  ALA A 725     -24.997  -3.833  46.471  1.00 40.92           C  
ATOM   3883  C   ALA A 725     -25.715  -2.707  45.716  1.00 40.92           C  
ATOM   3884  O   ALA A 725     -26.144  -2.894  44.579  1.00 40.92           O  
ATOM   3885  CB  ALA A 725     -25.871  -4.405  47.591  1.00 40.92           C  
ATOM   3886  H   ALA A 725     -23.462  -3.823  47.921  1.00  0.00           H  
ATOM   3887  HA  ALA A 725     -24.854  -4.645  45.763  1.00  0.00           H  
ATOM   3888  HB1 ALA A 725     -26.872  -4.618  47.228  1.00  0.00           H  
ATOM   3889  HB2 ALA A 725     -25.455  -5.324  48.002  1.00  0.00           H  
ATOM   3890  HB3 ALA A 725     -26.001  -3.695  48.398  1.00  0.00           H  
ATOM   3891  N   LEU A 726     -25.794  -1.522  46.328  1.00 41.52           N  
ATOM   3892  CA  LEU A 726     -26.388  -0.321  45.747  1.00 41.52           C  
ATOM   3893  C   LEU A 726     -25.685   0.117  44.451  1.00 41.52           C  
ATOM   3894  O   LEU A 726     -26.345   0.457  43.467  1.00 41.52           O  
ATOM   3895  CB  LEU A 726     -26.325   0.820  46.789  1.00 41.52           C  
ATOM   3896  CG  LEU A 726     -27.300   0.654  47.974  1.00 41.52           C  
ATOM   3897  CD1 LEU A 726     -26.876   1.494  49.188  1.00 41.52           C  
ATOM   3898  CD2 LEU A 726     -28.743   1.003  47.571  1.00 41.52           C  
ATOM   3899  H   LEU A 726     -25.415  -1.446  47.264  1.00  0.00           H  
ATOM   3900  HA  LEU A 726     -27.427  -0.538  45.497  1.00  0.00           H  
ATOM   3901  HB3 LEU A 726     -26.518   1.782  46.311  1.00  0.00           H  
ATOM   3902  HB2 LEU A 726     -25.303   0.887  47.168  1.00  0.00           H  
ATOM   3903  HG  LEU A 726     -27.271  -0.384  48.294  1.00  0.00           H  
ATOM   3904 HD11 LEU A 726     -27.567   1.357  50.021  1.00  0.00           H  
ATOM   3905 HD12 LEU A 726     -25.887   1.211  49.543  1.00  0.00           H  
ATOM   3906 HD13 LEU A 726     -26.852   2.557  48.946  1.00  0.00           H  
ATOM   3907 HD21 LEU A 726     -29.417   0.908  48.421  1.00  0.00           H  
ATOM   3908 HD22 LEU A 726     -28.815   2.031  47.213  1.00  0.00           H  
ATOM   3909 HD23 LEU A 726     -29.115   0.353  46.780  1.00  0.00           H  
ATOM   3910  N   VAL A 727     -24.348   0.094  44.441  1.00 34.39           N  
ATOM   3911  CA  VAL A 727     -23.539   0.588  43.337  1.00 34.39           C  
ATOM   3912  C   VAL A 727     -23.501  -0.397  42.152  1.00 34.39           C  
ATOM   3913  O   VAL A 727     -23.466   0.079  41.013  1.00 34.39           O  
ATOM   3914  CB  VAL A 727     -22.148   1.002  43.868  1.00 34.39           C  
ATOM   3915  CG1 VAL A 727     -21.134   1.315  42.754  1.00 34.39           C  
ATOM   3916  CG2 VAL A 727     -22.328   2.242  44.772  1.00 34.39           C  
ATOM   3917  H   VAL A 727     -23.861  -0.231  45.266  1.00  0.00           H  
ATOM   3918  HA  VAL A 727     -24.005   1.500  42.971  1.00  0.00           H  
ATOM   3919  HB  VAL A 727     -21.739   0.188  44.468  1.00  0.00           H  
ATOM   3920 HG11 VAL A 727     -21.509   2.083  42.076  1.00  0.00           H  
ATOM   3921 HG12 VAL A 727     -20.887   0.433  42.162  1.00  0.00           H  
ATOM   3922 HG13 VAL A 727     -20.194   1.674  43.175  1.00  0.00           H  
ATOM   3923 HG21 VAL A 727     -21.385   2.517  45.244  1.00  0.00           H  
ATOM   3924 HG22 VAL A 727     -22.674   3.104  44.200  1.00  0.00           H  
ATOM   3925 HG23 VAL A 727     -23.047   2.077  45.574  1.00  0.00           H  
ATOM   3926  N   ILE A 728     -23.631  -1.721  42.379  1.00 84.82           N  
ATOM   3927  CA  ILE A 728     -23.809  -2.717  41.302  1.00 84.82           C  
ATOM   3928  C   ILE A 728     -25.079  -2.373  40.516  1.00 84.82           C  
ATOM   3929  O   ILE A 728     -25.080  -2.352  39.282  1.00 84.82           O  
ATOM   3930  CB  ILE A 728     -23.920  -4.207  41.788  1.00 84.82           C  
ATOM   3931  CG1 ILE A 728     -23.360  -4.483  43.189  1.00 84.82           C  
ATOM   3932  CG2 ILE A 728     -23.315  -5.176  40.753  1.00 84.82           C  
ATOM   3933  CD1 ILE A 728     -23.613  -5.895  43.717  1.00 84.82           C  
ATOM   3934  H   ILE A 728     -23.667  -2.046  43.337  1.00  0.00           H  
ATOM   3935  HA  ILE A 728     -22.968  -2.614  40.618  1.00  0.00           H  
ATOM   3936  HB  ILE A 728     -24.979  -4.466  41.860  1.00  0.00           H  
ATOM   3937 HG13 ILE A 728     -23.895  -3.829  43.856  1.00  0.00           H  
ATOM   3938 HG12 ILE A 728     -22.300  -4.236  43.250  1.00  0.00           H  
ATOM   3939 HG21 ILE A 728     -23.711  -6.183  40.870  1.00  0.00           H  
ATOM   3940 HG22 ILE A 728     -23.525  -4.860  39.733  1.00  0.00           H  
ATOM   3941 HG23 ILE A 728     -22.234  -5.244  40.851  1.00  0.00           H  
ATOM   3942 HD11 ILE A 728     -23.260  -6.004  44.741  1.00  0.00           H  
ATOM   3943 HD12 ILE A 728     -24.676  -6.137  43.707  1.00  0.00           H  
ATOM   3944 HD13 ILE A 728     -23.085  -6.623  43.116  1.00  0.00           H  
ATOM   3945  N   ILE A 729     -26.155  -2.051  41.254  1.00 97.43           N  
ATOM   3946  CA  ILE A 729     -27.448  -1.859  40.665  1.00 97.43           C  
ATOM   3947  C   ILE A 729     -27.507  -0.542  39.954  1.00 97.43           C  
ATOM   3948  O   ILE A 729     -28.158  -0.435  38.917  1.00 97.43           O  
ATOM   3949  CB  ILE A 729     -28.571  -1.877  41.655  1.00 97.43           C  
ATOM   3950  CG1 ILE A 729     -28.611  -3.220  42.404  1.00 97.43           C  
ATOM   3951  CG2 ILE A 729     -29.862  -1.581  40.872  1.00 97.43           C  
ATOM   3952  CD1 ILE A 729     -28.830  -4.422  41.487  1.00 97.43           C  
ATOM   3953  H   ILE A 729     -26.084  -2.056  42.263  1.00  0.00           H  
ATOM   3954  HA  ILE A 729     -27.583  -2.613  39.890  1.00  0.00           H  
ATOM   3955  HB  ILE A 729     -28.396  -1.095  42.394  1.00  0.00           H  
ATOM   3956 HG13 ILE A 729     -29.426  -3.155  43.115  1.00  0.00           H  
ATOM   3957 HG12 ILE A 729     -27.689  -3.373  42.941  1.00  0.00           H  
ATOM   3958 HG21 ILE A 729     -30.520  -2.430  40.947  1.00  0.00           H  
ATOM   3959 HG22 ILE A 729     -30.303  -0.596  40.959  1.00  0.00           H  
ATOM   3960 HG23 ILE A 729     -29.763  -1.718  39.809  1.00  0.00           H  
ATOM   3961 HD11 ILE A 729     -28.070  -5.168  41.721  1.00  0.00           H  
ATOM   3962 HD12 ILE A 729     -29.795  -4.872  41.700  1.00  0.00           H  
ATOM   3963 HD13 ILE A 729     -28.744  -4.212  40.429  1.00  0.00           H  
ATOM   3964  N   PHE A 730     -26.860   0.488  40.520  1.00 92.35           N  
ATOM   3965  CA  PHE A 730     -26.777   1.858  40.023  1.00 92.35           C  
ATOM   3966  C   PHE A 730     -26.025   1.890  38.687  1.00 92.35           C  
ATOM   3967  O   PHE A 730     -26.585   2.324  37.680  1.00 92.35           O  
ATOM   3968  CB  PHE A 730     -26.051   2.706  41.088  1.00 92.35           C  
ATOM   3969  CG  PHE A 730     -25.769   4.159  40.752  1.00 92.35           C  
ATOM   3970  CD1 PHE A 730     -26.833   5.077  40.625  1.00 92.35           C  
ATOM   3971  CD2 PHE A 730     -24.439   4.604  40.597  1.00 92.35           C  
ATOM   3972  CE1 PHE A 730     -26.566   6.434  40.359  1.00 92.35           C  
ATOM   3973  CE2 PHE A 730     -24.174   5.961  40.328  1.00 92.35           C  
ATOM   3974  CZ  PHE A 730     -25.237   6.878  40.218  1.00 92.35           C  
ATOM   3975  H   PHE A 730     -26.390   0.303  41.397  1.00  0.00           H  
ATOM   3976  HA  PHE A 730     -27.787   2.244  39.874  1.00  0.00           H  
ATOM   3977  HB3 PHE A 730     -25.100   2.234  41.317  1.00  0.00           H  
ATOM   3978  HB2 PHE A 730     -26.624   2.692  42.015  1.00  0.00           H  
ATOM   3979  HD1 PHE A 730     -27.854   4.744  40.743  1.00  0.00           H  
ATOM   3980  HD2 PHE A 730     -23.616   3.910  40.690  1.00  0.00           H  
ATOM   3981  HE1 PHE A 730     -27.381   7.136  40.268  1.00  0.00           H  
ATOM   3982  HE2 PHE A 730     -23.158   6.301  40.201  1.00  0.00           H  
ATOM   3983  HZ  PHE A 730     -25.033   7.918  40.013  1.00  0.00           H  
ATOM   3984  N   CYS A 731     -24.807   1.325  38.667  1.00 37.56           N  
ATOM   3985  CA  CYS A 731     -23.935   1.140  37.502  1.00 37.56           C  
ATOM   3986  C   CYS A 731     -24.678   0.452  36.342  1.00 37.56           C  
ATOM   3987  O   CYS A 731     -24.530   0.818  35.175  1.00 37.56           O  
ATOM   3988  CB  CYS A 731     -22.704   0.327  37.976  1.00 37.56           C  
ATOM   3989  SG  CYS A 731     -21.467   0.028  36.680  1.00 37.56           S  
ATOM   3990  H   CYS A 731     -24.456   0.958  39.543  1.00  0.00           H  
ATOM   3991  HA  CYS A 731     -23.606   2.123  37.164  1.00  0.00           H  
ATOM   3992  HB3 CYS A 731     -23.018  -0.640  38.371  1.00  0.00           H  
ATOM   3993  HB2 CYS A 731     -22.201   0.852  38.789  1.00  0.00           H  
ATOM   3994  HG  CYS A 731     -22.302  -0.568  35.824  1.00  0.00           H  
ATOM   3995  N   SER A 732     -25.517  -0.525  36.694  1.00 68.84           N  
ATOM   3996  CA  SER A 732     -26.185  -1.394  35.770  1.00 68.84           C  
ATOM   3997  C   SER A 732     -27.390  -0.693  35.225  1.00 68.84           C  
ATOM   3998  O   SER A 732     -27.720  -0.833  34.050  1.00 68.84           O  
ATOM   3999  CB  SER A 732     -26.668  -2.697  36.428  1.00 68.84           C  
ATOM   4000  OG  SER A 732     -27.325  -3.513  35.469  1.00 68.84           O  
ATOM   4001  H   SER A 732     -25.603  -0.747  37.676  1.00  0.00           H  
ATOM   4002  HA  SER A 732     -25.490  -1.659  34.975  1.00  0.00           H  
ATOM   4003  HB3 SER A 732     -27.346  -2.507  37.261  1.00  0.00           H  
ATOM   4004  HB2 SER A 732     -25.817  -3.248  36.826  1.00  0.00           H  
ATOM   4005  HG  SER A 732     -27.609  -4.309  35.894  1.00  0.00           H  
ATOM   4006  N   THR A 733     -28.099   0.077  36.071  1.00 29.61           N  
ATOM   4007  CA  THR A 733     -29.294   0.748  35.650  1.00 29.61           C  
ATOM   4008  C   THR A 733     -28.962   1.797  34.634  1.00 29.61           C  
ATOM   4009  O   THR A 733     -29.666   1.949  33.637  1.00 29.61           O  
ATOM   4010  CB  THR A 733     -30.013   1.418  36.783  1.00 29.61           C  
ATOM   4011  OG1 THR A 733     -30.357   0.460  37.773  1.00 29.61           O  
ATOM   4012  CG2 THR A 733     -31.282   2.089  36.233  1.00 29.61           C  
ATOM   4013  H   THR A 733     -27.808   0.162  37.036  1.00  0.00           H  
ATOM   4014  HA  THR A 733     -29.959   0.015  35.188  1.00  0.00           H  
ATOM   4015  HB  THR A 733     -29.383   2.166  37.269  1.00  0.00           H  
ATOM   4016  HG1 THR A 733     -29.560   0.090  38.133  1.00  0.00           H  
ATOM   4017 HG21 THR A 733     -31.921   2.405  37.058  1.00  0.00           H  
ATOM   4018 HG22 THR A 733     -31.084   2.992  35.655  1.00  0.00           H  
ATOM   4019 HG23 THR A 733     -31.872   1.407  35.620  1.00  0.00           H  
ATOM   4020  N   ILE A 734     -27.885   2.570  34.907  1.00 81.00           N  
ATOM   4021  CA  ILE A 734     -27.320   3.638  34.076  1.00 81.00           C  
ATOM   4022  C   ILE A 734     -27.121   3.136  32.651  1.00 81.00           C  
ATOM   4023  O   ILE A 734     -27.573   3.779  31.702  1.00 81.00           O  
ATOM   4024  CB  ILE A 734     -26.002   4.190  34.707  1.00 81.00           C  
ATOM   4025  CG1 ILE A 734     -26.296   5.026  35.970  1.00 81.00           C  
ATOM   4026  CG2 ILE A 734     -25.123   5.016  33.731  1.00 81.00           C  
ATOM   4027  CD1 ILE A 734     -25.071   5.231  36.872  1.00 81.00           C  
ATOM   4028  H   ILE A 734     -27.393   2.378  35.770  1.00  0.00           H  
ATOM   4029  HA  ILE A 734     -28.053   4.447  34.033  1.00  0.00           H  
ATOM   4030  HB  ILE A 734     -25.405   3.330  35.014  1.00  0.00           H  
ATOM   4031 HG13 ILE A 734     -27.089   4.569  36.560  1.00  0.00           H  
ATOM   4032 HG12 ILE A 734     -26.686   5.999  35.671  1.00  0.00           H  
ATOM   4033 HG21 ILE A 734     -24.216   5.387  34.204  1.00  0.00           H  
ATOM   4034 HG22 ILE A 734     -24.781   4.424  32.882  1.00  0.00           H  
ATOM   4035 HG23 ILE A 734     -25.668   5.875  33.339  1.00  0.00           H  
ATOM   4036 HD11 ILE A 734     -24.727   4.290  37.299  1.00  0.00           H  
ATOM   4037 HD12 ILE A 734     -24.232   5.692  36.355  1.00  0.00           H  
ATOM   4038 HD13 ILE A 734     -25.336   5.891  37.694  1.00  0.00           H  
ATOM   4039  N   THR A 735     -26.499   1.952  32.533  1.00 97.14           N  
ATOM   4040  CA  THR A 735     -26.170   1.398  31.253  1.00 97.14           C  
ATOM   4041  C   THR A 735     -27.435   0.975  30.569  1.00 97.14           C  
ATOM   4042  O   THR A 735     -27.567   1.124  29.358  1.00 97.14           O  
ATOM   4043  CB  THR A 735     -25.247   0.213  31.325  1.00 97.14           C  
ATOM   4044  OG1 THR A 735     -24.773  -0.112  30.027  1.00 97.14           O  
ATOM   4045  CG2 THR A 735     -25.996  -0.987  31.925  1.00 97.14           C  
ATOM   4046  H   THR A 735     -26.186   1.467  33.363  1.00  0.00           H  
ATOM   4047  HA  THR A 735     -25.688   2.179  30.659  1.00  0.00           H  
ATOM   4048  HB  THR A 735     -24.379   0.455  31.941  1.00  0.00           H  
ATOM   4049  HG1 THR A 735     -25.515  -0.308  29.474  1.00  0.00           H  
ATOM   4050 HG21 THR A 735     -25.225  -1.746  31.784  1.00  0.00           H  
ATOM   4051 HG22 THR A 735     -25.903  -1.138  32.973  1.00  0.00           H  
ATOM   4052 HG23 THR A 735     -26.640  -1.512  31.234  1.00  0.00           H  
ATOM   4053  N   LEU A 736     -28.389   0.391  31.322  1.00153.88           N  
ATOM   4054  CA  LEU A 736     -29.636  -0.017  30.735  1.00153.88           C  
ATOM   4055  C   LEU A 736     -30.449   1.164  30.310  1.00153.88           C  
ATOM   4056  O   LEU A 736     -31.042   1.155  29.233  1.00153.88           O  
ATOM   4057  CB  LEU A 736     -30.534  -0.857  31.664  1.00153.88           C  
ATOM   4058  CG  LEU A 736     -30.180  -2.356  31.739  1.00153.88           C  
ATOM   4059  CD1 LEU A 736     -30.471  -3.055  30.400  1.00153.88           C  
ATOM   4060  CD2 LEU A 736     -28.747  -2.597  32.225  1.00153.88           C  
ATOM   4061  H   LEU A 736     -28.242   0.251  32.313  1.00  0.00           H  
ATOM   4062  HA  LEU A 736     -29.415  -0.680  29.929  1.00  0.00           H  
ATOM   4063  HB3 LEU A 736     -31.582  -0.793  31.361  1.00  0.00           H  
ATOM   4064  HB2 LEU A 736     -30.507  -0.438  32.670  1.00  0.00           H  
ATOM   4065  HG  LEU A 736     -30.856  -2.798  32.473  1.00  0.00           H  
ATOM   4066 HD11 LEU A 736     -30.719  -4.089  30.611  1.00  0.00           H  
ATOM   4067 HD12 LEU A 736     -31.337  -2.627  29.893  1.00  0.00           H  
ATOM   4068 HD13 LEU A 736     -29.625  -3.024  29.714  1.00  0.00           H  
ATOM   4069 HD21 LEU A 736     -28.216  -3.340  31.629  1.00  0.00           H  
ATOM   4070 HD22 LEU A 736     -28.264  -1.702  32.151  1.00  0.00           H  
ATOM   4071 HD23 LEU A 736     -28.742  -2.939  33.258  1.00  0.00           H  
ATOM   4072  N   CYS A 737     -30.521   2.203  31.161  1.00 80.74           N  
ATOM   4073  CA  CYS A 737     -31.369   3.323  30.869  1.00 80.74           C  
ATOM   4074  C   CYS A 737     -30.912   4.071  29.655  1.00 80.74           C  
ATOM   4075  O   CYS A 737     -31.701   4.330  28.749  1.00 80.74           O  
ATOM   4076  CB  CYS A 737     -31.432   4.333  32.027  1.00 80.74           C  
ATOM   4077  SG  CYS A 737     -32.505   5.754  31.653  1.00 80.74           S  
ATOM   4078  H   CYS A 737     -30.046   2.163  32.057  1.00  0.00           H  
ATOM   4079  HA  CYS A 737     -32.366   2.937  30.829  1.00  0.00           H  
ATOM   4080  HB3 CYS A 737     -30.437   4.705  32.277  1.00  0.00           H  
ATOM   4081  HB2 CYS A 737     -31.811   3.848  32.927  1.00  0.00           H  
ATOM   4082  HG  CYS A 737     -31.905   6.089  30.507  1.00  0.00           H  
ATOM   4083  N   LEU A 738     -29.626   4.465  29.620  1.00 61.32           N  
ATOM   4084  CA  LEU A 738     -29.128   5.284  28.550  1.00 61.32           C  
ATOM   4085  C   LEU A 738     -29.015   4.566  27.238  1.00 61.32           C  
ATOM   4086  O   LEU A 738     -29.460   5.076  26.211  1.00 61.32           O  
ATOM   4087  CB  LEU A 738     -27.734   5.863  28.858  1.00 61.32           C  
ATOM   4088  CG  LEU A 738     -27.715   6.812  30.068  1.00 61.32           C  
ATOM   4089  CD1 LEU A 738     -26.302   7.358  30.326  1.00 61.32           C  
ATOM   4090  CD2 LEU A 738     -28.767   7.923  29.926  1.00 61.32           C  
ATOM   4091  H   LEU A 738     -29.000   4.222  30.378  1.00  0.00           H  
ATOM   4092  HA  LEU A 738     -29.828   6.102  28.375  1.00  0.00           H  
ATOM   4093  HB3 LEU A 738     -27.327   6.379  27.985  1.00  0.00           H  
ATOM   4094  HB2 LEU A 738     -27.089   5.017  29.066  1.00  0.00           H  
ATOM   4095  HG  LEU A 738     -27.997   6.251  30.959  1.00  0.00           H  
ATOM   4096 HD11 LEU A 738     -26.315   8.261  30.937  1.00  0.00           H  
ATOM   4097 HD12 LEU A 738     -25.755   6.608  30.884  1.00  0.00           H  
ATOM   4098 HD13 LEU A 738     -25.784   7.577  29.398  1.00  0.00           H  
ATOM   4099 HD21 LEU A 738     -28.654   8.666  30.716  1.00  0.00           H  
ATOM   4100 HD22 LEU A 738     -28.671   8.442  28.972  1.00  0.00           H  
ATOM   4101 HD23 LEU A 738     -29.785   7.543  30.013  1.00  0.00           H  
ATOM   4102  N   VAL A 739     -28.367   3.386  27.224  1.00 63.56           N  
ATOM   4103  CA  VAL A 739     -28.116   2.708  25.983  1.00 63.56           C  
ATOM   4104  C   VAL A 739     -29.337   2.089  25.367  1.00 63.56           C  
ATOM   4105  O   VAL A 739     -29.660   2.348  24.210  1.00 63.56           O  
ATOM   4106  CB  VAL A 739     -27.105   1.609  26.131  1.00 63.56           C  
ATOM   4107  CG1 VAL A 739     -26.958   0.892  24.778  1.00 63.56           C  
ATOM   4108  CG2 VAL A 739     -25.796   2.216  26.663  1.00 63.56           C  
ATOM   4109  H   VAL A 739     -28.012   2.987  28.082  1.00  0.00           H  
ATOM   4110  HA  VAL A 739     -27.717   3.434  25.270  1.00  0.00           H  
ATOM   4111  HB  VAL A 739     -27.435   0.868  26.857  1.00  0.00           H  
ATOM   4112 HG11 VAL A 739     -26.057   0.278  24.788  1.00  0.00           H  
ATOM   4113 HG12 VAL A 739     -27.768   0.196  24.550  1.00  0.00           H  
ATOM   4114 HG13 VAL A 739     -26.846   1.590  23.946  1.00  0.00           H  
ATOM   4115 HG21 VAL A 739     -25.023   1.452  26.738  1.00  0.00           H  
ATOM   4116 HG22 VAL A 739     -25.419   2.999  26.003  1.00  0.00           H  
ATOM   4117 HG23 VAL A 739     -25.907   2.644  27.660  1.00  0.00           H  
ATOM   4118  N   PHE A 740     -30.015   1.209  26.128  1.00 75.77           N  
ATOM   4119  CA  PHE A 740     -31.121   0.413  25.665  1.00 75.77           C  
ATOM   4120  C   PHE A 740     -32.434   1.132  25.549  1.00 75.77           C  
ATOM   4121  O   PHE A 740     -33.158   0.951  24.571  1.00 75.77           O  
ATOM   4122  CB  PHE A 740     -31.324  -0.819  26.558  1.00 75.77           C  
ATOM   4123  CG  PHE A 740     -30.051  -1.589  26.462  1.00 75.77           C  
ATOM   4124  CD1 PHE A 740     -29.829  -2.460  25.422  1.00 75.77           C  
ATOM   4125  CD2 PHE A 740     -29.067  -1.425  27.410  1.00 75.77           C  
ATOM   4126  CE1 PHE A 740     -28.651  -3.165  25.333  1.00 75.77           C  
ATOM   4127  CE2 PHE A 740     -27.887  -2.127  27.327  1.00 75.77           C  
ATOM   4128  CZ  PHE A 740     -27.677  -2.999  26.288  1.00 75.77           C  
ATOM   4129  H   PHE A 740     -29.699   1.054  27.075  1.00  0.00           H  
ATOM   4130  HA  PHE A 740     -30.879   0.062  24.660  1.00  0.00           H  
ATOM   4131  HB3 PHE A 740     -32.130  -1.461  26.288  1.00  0.00           H  
ATOM   4132  HB2 PHE A 740     -31.521  -0.551  27.592  1.00  0.00           H  
ATOM   4133  HD1 PHE A 740     -30.377  -2.318  24.526  1.00  0.00           H  
ATOM   4134  HD2 PHE A 740     -29.162  -0.602  28.077  1.00  0.00           H  
ATOM   4135  HE1 PHE A 740     -28.453  -3.778  24.466  1.00  0.00           H  
ATOM   4136  HE2 PHE A 740     -27.103  -1.947  28.048  1.00  0.00           H  
ATOM   4137  HZ  PHE A 740     -26.738  -3.525  26.198  1.00  0.00           H  
ATOM   4138  N   VAL A 741     -32.776   1.971  26.542  1.00 42.29           N  
ATOM   4139  CA  VAL A 741     -34.092   2.546  26.631  1.00 42.29           C  
ATOM   4140  C   VAL A 741     -34.425   3.380  25.434  1.00 42.29           C  
ATOM   4141  O   VAL A 741     -35.527   3.260  24.900  1.00 42.29           O  
ATOM   4142  CB  VAL A 741     -34.270   3.406  27.850  1.00 42.29           C  
ATOM   4143  CG1 VAL A 741     -35.673   4.035  27.804  1.00 42.29           C  
ATOM   4144  CG2 VAL A 741     -34.012   2.547  29.100  1.00 42.29           C  
ATOM   4145  H   VAL A 741     -32.140   2.114  27.315  1.00  0.00           H  
ATOM   4146  HA  VAL A 741     -34.805   1.719  26.675  1.00  0.00           H  
ATOM   4147  HB  VAL A 741     -33.745   4.296  28.021  1.00  0.00           H  
ATOM   4148 HG11 VAL A 741     -35.948   4.411  28.790  1.00  0.00           H  
ATOM   4149 HG12 VAL A 741     -35.709   4.899  27.146  1.00  0.00           H  
ATOM   4150 HG13 VAL A 741     -36.448   3.324  27.514  1.00  0.00           H  
ATOM   4151 HG21 VAL A 741     -34.201   3.132  29.998  1.00  0.00           H  
ATOM   4152 HG22 VAL A 741     -34.718   1.717  29.133  1.00  0.00           H  
ATOM   4153 HG23 VAL A 741     -33.047   2.103  29.086  1.00  0.00           H  
ATOM   4154  N   PRO A 742     -33.548   4.221  24.972  1.00 69.96           N  
ATOM   4155  CA  PRO A 742     -33.900   5.051  23.858  1.00 69.96           C  
ATOM   4156  C   PRO A 742     -34.180   4.239  22.639  1.00 69.96           C  
ATOM   4157  O   PRO A 742     -34.959   4.684  21.799  1.00 69.96           O  
ATOM   4158  CD  PRO A 742     -32.538   4.837  25.818  1.00 69.96           C  
ATOM   4159  CB  PRO A 742     -32.757   6.053  23.718  1.00 69.96           C  
ATOM   4160  CG  PRO A 742     -32.229   6.193  25.159  1.00 69.96           C  
ATOM   4161  HA  PRO A 742     -34.795   5.619  24.087  1.00  0.00           H  
ATOM   4162  HD2 PRO A 742     -31.663   4.199  25.884  1.00  0.00           H  
ATOM   4163  HD3 PRO A 742     -32.797   5.249  26.765  1.00  0.00           H  
ATOM   4164  HB3 PRO A 742     -33.076   7.006  23.293  1.00  0.00           H  
ATOM   4165  HB2 PRO A 742     -31.965   5.652  23.082  1.00  0.00           H  
ATOM   4166  HG2 PRO A 742     -31.180   6.464  25.189  1.00  0.00           H  
ATOM   4167  HG3 PRO A 742     -32.783   6.994  25.653  1.00  0.00           H  
ATOM   4168  N   LYS A 743     -33.522   3.075  22.501  1.00 65.28           N  
ATOM   4169  CA  LYS A 743     -33.736   2.202  21.385  1.00 65.28           C  
ATOM   4170  C   LYS A 743     -35.090   1.577  21.495  1.00 65.28           C  
ATOM   4171  O   LYS A 743     -35.786   1.401  20.498  1.00 65.28           O  
ATOM   4172  CB  LYS A 743     -32.711   1.056  21.323  1.00 65.28           C  
ATOM   4173  CG  LYS A 743     -31.281   1.527  21.050  1.00 65.28           C  
ATOM   4174  CD  LYS A 743     -30.227   0.447  21.303  1.00 65.28           C  
ATOM   4175  CE  LYS A 743     -28.794   0.909  21.030  1.00 65.28           C  
ATOM   4176  NZ  LYS A 743     -28.595   1.117  19.580  1.00 65.28           N1+
ATOM   4177  H   LYS A 743     -32.883   2.776  23.224  1.00  0.00           H  
ATOM   4178  HA  LYS A 743     -33.687   2.769  20.453  1.00  0.00           H  
ATOM   4179  HB3 LYS A 743     -33.003   0.134  20.850  1.00  0.00           H  
ATOM   4180  HB2 LYS A 743     -32.648   0.659  22.326  1.00  0.00           H  
ATOM   4181  HG3 LYS A 743     -31.053   2.370  21.704  1.00  0.00           H  
ATOM   4182  HG2 LYS A 743     -31.205   1.929  20.042  1.00  0.00           H  
ATOM   4183  HD3 LYS A 743     -30.450  -0.438  20.705  1.00  0.00           H  
ATOM   4184  HD2 LYS A 743     -30.293   0.128  22.343  1.00  0.00           H  
ATOM   4185  HE3 LYS A 743     -28.083   0.157  21.375  1.00  0.00           H  
ATOM   4186  HE2 LYS A 743     -28.571   1.831  21.569  1.00  0.00           H  
ATOM   4187  HZ1 LYS A 743     -27.635   1.409  19.433  1.00  0.00           H  
ATOM   4188  HZ2 LYS A 743     -28.771   0.258  19.080  1.00  0.00           H  
ATOM   4189  HZ3 LYS A 743     -29.219   1.839  19.251  1.00  0.00           H  
ATOM   4190  N   LEU A 744     -35.478   1.192  22.725  1.00 39.57           N  
ATOM   4191  CA  LEU A 744     -36.738   0.552  22.976  1.00 39.57           C  
ATOM   4192  C   LEU A 744     -37.851   1.511  22.709  1.00 39.57           C  
ATOM   4193  O   LEU A 744     -38.882   1.138  22.151  1.00 39.57           O  
ATOM   4194  CB  LEU A 744     -36.885   0.072  24.430  1.00 39.57           C  
ATOM   4195  CG  LEU A 744     -38.231  -0.620  24.714  1.00 39.57           C  
ATOM   4196  CD1 LEU A 744     -38.382  -1.910  23.892  1.00 39.57           C  
ATOM   4197  CD2 LEU A 744     -38.435  -0.845  26.221  1.00 39.57           C  
ATOM   4198  H   LEU A 744     -34.854   1.347  23.507  1.00  0.00           H  
ATOM   4199  HA  LEU A 744     -36.817  -0.292  22.290  1.00  0.00           H  
ATOM   4200  HB3 LEU A 744     -36.713   0.888  25.133  1.00  0.00           H  
ATOM   4201  HB2 LEU A 744     -36.245  -0.726  24.703  1.00  0.00           H  
ATOM   4202  HG  LEU A 744     -39.062   0.029  24.446  1.00  0.00           H  
ATOM   4203 HD11 LEU A 744     -39.361  -2.335  24.097  1.00  0.00           H  
ATOM   4204 HD12 LEU A 744     -38.341  -1.744  22.817  1.00  0.00           H  
ATOM   4205 HD13 LEU A 744     -37.613  -2.631  24.164  1.00  0.00           H  
ATOM   4206 HD21 LEU A 744     -39.410  -1.289  26.422  1.00  0.00           H  
ATOM   4207 HD22 LEU A 744     -37.678  -1.516  26.627  1.00  0.00           H  
ATOM   4208 HD23 LEU A 744     -38.380   0.094  26.772  1.00  0.00           H  
ATOM   4209  N   ILE A 745     -37.668   2.784  23.101  1.00 28.70           N  
ATOM   4210  CA  ILE A 745     -38.715   3.755  22.964  1.00 28.70           C  
ATOM   4211  C   ILE A 745     -39.042   3.931  21.516  1.00 28.70           C  
ATOM   4212  O   ILE A 745     -40.209   3.922  21.131  1.00 28.70           O  
ATOM   4213  CB  ILE A 745     -38.325   5.101  23.498  1.00 28.70           C  
ATOM   4214  CG1 ILE A 745     -38.018   5.015  25.003  1.00 28.70           C  
ATOM   4215  CG2 ILE A 745     -39.448   6.093  23.154  1.00 28.70           C  
ATOM   4216  CD1 ILE A 745     -37.333   6.262  25.559  1.00 28.70           C  
ATOM   4217  H   ILE A 745     -36.812   3.048  23.573  1.00  0.00           H  
ATOM   4218  HA  ILE A 745     -39.602   3.395  23.491  1.00  0.00           H  
ATOM   4219  HB  ILE A 745     -37.410   5.435  23.004  1.00  0.00           H  
ATOM   4220 HG13 ILE A 745     -37.557   4.102  25.338  1.00  0.00           H  
ATOM   4221 HG12 ILE A 745     -38.987   4.955  25.501  1.00  0.00           H  
ATOM   4222 HG21 ILE A 745     -39.270   7.055  23.631  1.00  0.00           H  
ATOM   4223 HG22 ILE A 745     -39.552   6.346  22.098  1.00  0.00           H  
ATOM   4224 HG23 ILE A 745     -40.404   5.748  23.541  1.00  0.00           H  
ATOM   4225 HD11 ILE A 745     -37.387   6.266  26.647  1.00  0.00           H  
ATOM   4226 HD12 ILE A 745     -36.288   6.332  25.287  1.00  0.00           H  
ATOM   4227 HD13 ILE A 745     -37.813   7.182  25.233  1.00  0.00           H  
ATOM   4228  N   THR A 746     -38.015   4.078  20.665  1.00 97.31           N  
ATOM   4229  CA  THR A 746     -38.263   4.299  19.271  1.00 97.31           C  
ATOM   4230  C   THR A 746     -38.950   3.097  18.707  1.00 97.31           C  
ATOM   4231  O   THR A 746     -39.877   3.218  17.909  1.00 97.31           O  
ATOM   4232  CB  THR A 746     -37.004   4.508  18.483  1.00 97.31           C  
ATOM   4233  OG1 THR A 746     -36.193   3.345  18.535  1.00 97.31           O  
ATOM   4234  CG2 THR A 746     -36.248   5.710  19.075  1.00 97.31           C  
ATOM   4235  H   THR A 746     -37.065   4.092  21.008  1.00  0.00           H  
ATOM   4236  HA  THR A 746     -38.913   5.169  19.151  1.00  0.00           H  
ATOM   4237  HB  THR A 746     -37.252   4.713  17.439  1.00  0.00           H  
ATOM   4238  HG1 THR A 746     -35.981   3.151  19.436  1.00  0.00           H  
ATOM   4239 HG21 THR A 746     -35.876   6.287  18.234  1.00  0.00           H  
ATOM   4240 HG22 THR A 746     -36.883   6.382  19.654  1.00  0.00           H  
ATOM   4241 HG23 THR A 746     -35.431   5.384  19.688  1.00  0.00           H  
ATOM   4242  N   LEU A 747     -38.504   1.895  19.112  1.00107.73           N  
ATOM   4243  CA  LEU A 747     -39.043   0.692  18.550  1.00107.73           C  
ATOM   4244  C   LEU A 747     -40.493   0.574  18.908  1.00107.73           C  
ATOM   4245  O   LEU A 747     -41.307   0.235  18.051  1.00107.73           O  
ATOM   4246  CB  LEU A 747     -38.294  -0.559  19.064  1.00107.73           C  
ATOM   4247  CG  LEU A 747     -38.593  -1.907  18.361  1.00107.73           C  
ATOM   4248  CD1 LEU A 747     -37.767  -3.033  18.999  1.00107.73           C  
ATOM   4249  CD2 LEU A 747     -40.087  -2.267  18.317  1.00107.73           C  
ATOM   4250  H   LEU A 747     -37.731   1.830  19.760  1.00  0.00           H  
ATOM   4251  HA  LEU A 747     -38.939   0.737  17.464  1.00  0.00           H  
ATOM   4252  HB3 LEU A 747     -38.462  -0.669  20.136  1.00  0.00           H  
ATOM   4253  HB2 LEU A 747     -37.223  -0.373  18.964  1.00  0.00           H  
ATOM   4254  HG  LEU A 747     -38.262  -1.803  17.325  1.00  0.00           H  
ATOM   4255 HD11 LEU A 747     -38.354  -3.930  19.183  1.00  0.00           H  
ATOM   4256 HD12 LEU A 747     -36.911  -3.282  18.373  1.00  0.00           H  
ATOM   4257 HD13 LEU A 747     -37.371  -2.741  19.973  1.00  0.00           H  
ATOM   4258 HD21 LEU A 747     -40.029  -3.008  17.562  1.00  0.00           H  
ATOM   4259 HD22 LEU A 747     -40.544  -2.642  19.233  1.00  0.00           H  
ATOM   4260 HD23 LEU A 747     -40.768  -1.781  17.653  1.00  0.00           H  
ATOM   4261  N   ARG A 748     -40.849   0.765  20.195  1.00147.93           N  
ATOM   4262  CA  ARG A 748     -42.222   0.649  20.607  1.00147.93           C  
ATOM   4263  C   ARG A 748     -43.058   1.817  20.176  1.00147.93           C  
ATOM   4264  O   ARG A 748     -44.108   1.648  19.559  1.00147.93           O  
ATOM   4265  CB  ARG A 748     -42.365   0.544  22.134  1.00147.93           C  
ATOM   4266  CG  ARG A 748     -43.817   0.417  22.601  1.00147.93           C  
ATOM   4267  CD  ARG A 748     -43.969   0.385  24.124  1.00147.93           C  
ATOM   4268  NE  ARG A 748     -43.297  -0.849  24.619  1.00147.93           N  
ATOM   4269  CZ  ARG A 748     -43.032  -0.992  25.950  1.00147.93           C  
ATOM   4270  NH1 ARG A 748     -43.380  -0.004  26.825  1.00147.93           N  
ATOM   4271  NH2 ARG A 748     -42.418  -2.122  26.407  1.00147.93           N1+
ATOM   4272  H   ARG A 748     -40.144   1.003  20.884  1.00  0.00           H  
ATOM   4273  HA  ARG A 748     -42.647  -0.260  20.174  1.00  0.00           H  
ATOM   4274  HB3 ARG A 748     -41.898   1.404  22.617  1.00  0.00           H  
ATOM   4275  HB2 ARG A 748     -41.795  -0.323  22.469  1.00  0.00           H  
ATOM   4276  HG3 ARG A 748     -44.265  -0.477  22.165  1.00  0.00           H  
ATOM   4277  HG2 ARG A 748     -44.434   1.250  22.268  1.00  0.00           H  
ATOM   4278  HD3 ARG A 748     -45.022   0.367  24.409  1.00  0.00           H  
ATOM   4279  HD2 ARG A 748     -43.517   1.279  24.556  1.00  0.00           H  
ATOM   4280  HE  ARG A 748     -43.072  -1.579  23.957  1.00  0.00           H  
ATOM   4281 HH12 ARG A 748     -43.193  -0.101  27.813  1.00  0.00           H  
ATOM   4282 HH11 ARG A 748     -43.837   0.832  26.489  1.00  0.00           H  
ATOM   4283 HH22 ARG A 748     -42.219  -2.234  27.391  1.00  0.00           H  
ATOM   4284 HH21 ARG A 748     -42.130  -2.843  25.760  1.00  0.00           H  
ATOM   4285  N   THR A 749     -42.593   3.041  20.504  1.00 45.19           N  
ATOM   4286  CA  THR A 749     -43.359   4.238  20.293  1.00 45.19           C  
ATOM   4287  C   THR A 749     -43.559   4.527  18.846  1.00 45.19           C  
ATOM   4288  O   THR A 749     -44.692   4.682  18.395  1.00 45.19           O  
ATOM   4289  CB  THR A 749     -42.705   5.446  20.895  1.00 45.19           C  
ATOM   4290  OG1 THR A 749     -42.526   5.264  22.292  1.00 45.19           O  
ATOM   4291  CG2 THR A 749     -43.601   6.671  20.632  1.00 45.19           C  
ATOM   4292  H   THR A 749     -41.678   3.133  20.929  1.00  0.00           H  
ATOM   4293  HA  THR A 749     -44.337   4.096  20.759  1.00  0.00           H  
ATOM   4294  HB  THR A 749     -41.734   5.659  20.448  1.00  0.00           H  
ATOM   4295  HG1 THR A 749     -41.893   4.574  22.418  1.00  0.00           H  
ATOM   4296 HG21 THR A 749     -43.226   7.526  21.195  1.00  0.00           H  
ATOM   4297 HG22 THR A 749     -43.641   7.002  19.603  1.00  0.00           H  
ATOM   4298 HG23 THR A 749     -44.624   6.499  20.969  1.00  0.00           H  
ATOM   4299  N   ASN A 750     -42.467   4.595  18.059  1.00 55.94           N  
ATOM   4300  CA  ASN A 750     -42.687   4.954  16.691  1.00 55.94           C  
ATOM   4301  C   ASN A 750     -42.029   3.962  15.797  1.00 55.94           C  
ATOM   4302  O   ASN A 750     -40.823   4.006  15.567  1.00 55.94           O  
ATOM   4303  CB  ASN A 750     -42.116   6.335  16.325  1.00 55.94           C  
ATOM   4304  CG  ASN A 750     -42.940   7.392  17.047  1.00 55.94           C  
ATOM   4305  OD1 ASN A 750     -44.168   7.339  17.059  1.00 55.94           O  
ATOM   4306  ND2 ASN A 750     -42.246   8.379  17.674  1.00 55.94           N  
ATOM   4307  H   ASN A 750     -41.535   4.396  18.396  1.00  0.00           H  
ATOM   4308  HA  ASN A 750     -43.727   4.997  16.360  1.00  0.00           H  
ATOM   4309  HB3 ASN A 750     -42.184   6.527  15.253  1.00  0.00           H  
ATOM   4310  HB2 ASN A 750     -41.065   6.418  16.609  1.00  0.00           H  
ATOM   4311 HD22 ASN A 750     -42.749   9.103  18.166  1.00  0.00           H  
ATOM   4312 HD21 ASN A 750     -41.237   8.390  17.642  1.00  0.00           H  
ATOM   4313  N   PRO A 751     -42.813   3.059  15.290  1.00 65.32           N  
ATOM   4314  CA  PRO A 751     -42.281   2.111  14.357  1.00 65.32           C  
ATOM   4315  C   PRO A 751     -41.974   2.773  13.054  1.00 65.32           C  
ATOM   4316  O   PRO A 751     -41.135   2.270  12.309  1.00 65.32           O  
ATOM   4317  CD  PRO A 751     -43.895   2.494  16.082  1.00 65.32           C  
ATOM   4318  CB  PRO A 751     -43.317   0.993  14.259  1.00 65.32           C  
ATOM   4319  CG  PRO A 751     -44.011   1.028  15.633  1.00 65.32           C  
ATOM   4320  HA  PRO A 751     -41.363   1.673  14.759  1.00  0.00           H  
ATOM   4321  HD2 PRO A 751     -44.824   3.030  15.885  1.00  0.00           H  
ATOM   4322  HD3 PRO A 751     -43.708   2.482  17.150  1.00  0.00           H  
ATOM   4323  HB3 PRO A 751     -42.871   0.023  14.040  1.00  0.00           H  
ATOM   4324  HB2 PRO A 751     -44.050   1.209  13.479  1.00  0.00           H  
ATOM   4325  HG2 PRO A 751     -45.042   0.676  15.598  1.00  0.00           H  
ATOM   4326  HG3 PRO A 751     -43.465   0.389  16.328  1.00  0.00           H  
ATOM   4327  N   ASP A 752     -42.659   3.889  12.748  1.00 24.67           N  
ATOM   4328  CA  ASP A 752     -42.452   4.572  11.505  1.00 24.67           C  
ATOM   4329  C   ASP A 752     -41.072   5.139  11.502  1.00 24.67           C  
ATOM   4330  O   ASP A 752     -40.385   5.128  10.482  1.00 24.67           O  
ATOM   4331  CB  ASP A 752     -43.433   5.737  11.293  1.00 24.67           C  
ATOM   4332  CG  ASP A 752     -44.816   5.147  11.053  1.00 24.67           C  
ATOM   4333  OD1 ASP A 752     -44.912   3.896  10.935  1.00 24.67           O  
ATOM   4334  OD2 ASP A 752     -45.794   5.938  10.980  1.00 24.67           O1-
ATOM   4335  H   ASP A 752     -43.380   4.225  13.369  1.00  0.00           H  
ATOM   4336  HA  ASP A 752     -42.495   3.865  10.672  1.00  0.00           H  
ATOM   4337  HB3 ASP A 752     -43.163   6.334  10.420  1.00  0.00           H  
ATOM   4338  HB2 ASP A 752     -43.463   6.404  12.156  1.00  0.00           H  
ATOM   4339  N   ALA A 753     -40.629   5.637  12.668  1.00 24.26           N  
ATOM   4340  CA  ALA A 753     -39.358   6.284  12.768  1.00 24.26           C  
ATOM   4341  C   ALA A 753     -38.271   5.323  12.417  1.00 24.26           C  
ATOM   4342  O   ALA A 753     -37.335   5.679  11.702  1.00 24.26           O  
ATOM   4343  CB  ALA A 753     -39.068   6.807  14.185  1.00 24.26           C  
ATOM   4344  H   ALA A 753     -41.217   5.586  13.486  1.00  0.00           H  
ATOM   4345  HA  ALA A 753     -39.334   7.125  12.071  1.00  0.00           H  
ATOM   4346  HB1 ALA A 753     -38.100   7.306  14.237  1.00  0.00           H  
ATOM   4347  HB2 ALA A 753     -39.822   7.534  14.488  1.00  0.00           H  
ATOM   4348  HB3 ALA A 753     -39.070   6.007  14.927  1.00  0.00           H  
ATOM   4349  N   ALA A 754     -38.358   4.066  12.887  1.00 46.06           N  
ATOM   4350  CA  ALA A 754     -37.255   3.194  12.612  1.00 46.06           C  
ATOM   4351  C   ALA A 754     -37.577   2.309  11.454  1.00 46.06           C  
ATOM   4352  O   ALA A 754     -38.511   1.513  11.495  1.00 46.06           O  
ATOM   4353  CB  ALA A 754     -36.891   2.278  13.794  1.00 46.06           C  
ATOM   4354  H   ALA A 754     -39.147   3.747  13.431  1.00  0.00           H  
ATOM   4355  HA  ALA A 754     -36.319   3.718  12.405  1.00  0.00           H  
ATOM   4356  HB1 ALA A 754     -36.079   1.595  13.540  1.00  0.00           H  
ATOM   4357  HB2 ALA A 754     -36.564   2.867  14.652  1.00  0.00           H  
ATOM   4358  HB3 ALA A 754     -37.742   1.678  14.120  1.00  0.00           H  
ATOM   4359  N   THR A 755     -36.763   2.397  10.387  1.00 75.85           N  
ATOM   4360  CA  THR A 755     -37.015   1.590   9.232  1.00 75.85           C  
ATOM   4361  C   THR A 755     -36.867   0.131   9.643  1.00 75.85           C  
ATOM   4362  O   THR A 755     -37.135  -0.751   8.784  1.00 75.85           O  
ATOM   4363  CB  THR A 755     -36.053   1.840   8.109  1.00 75.85           C  
ATOM   4364  OG1 THR A 755     -34.734   1.497   8.508  1.00 75.85           O  
ATOM   4365  CG2 THR A 755     -36.120   3.329   7.726  1.00 75.85           C  
ATOM   4366  OXT THR A 755     -36.484  -0.125  10.817  1.00 75.85           O1-
ATOM   4367  H   THR A 755     -35.984   3.037  10.381  1.00  0.00           H  
ATOM   4368  HA  THR A 755     -38.036   1.757   8.882  1.00  0.00           H  
ATOM   4369  HB  THR A 755     -36.318   1.239   7.237  1.00  0.00           H  
ATOM   4370  HG1 THR A 755     -34.733   0.578   8.734  1.00  0.00           H  
ATOM   4371 HG21 THR A 755     -35.491   3.529   6.858  1.00  0.00           H  
ATOM   4372 HG22 THR A 755     -37.137   3.622   7.462  1.00  0.00           H  
ATOM   4373 HG23 THR A 755     -35.780   3.984   8.528  1.00  0.00           H  
CONECT 1097 2679
CONECT 2679 1097
ENDMDL
END   
