# Supplementary material for: Ligand-guided homology modelling of the GABAB2 subunit of the GABAB receptor
Source: PLoS One. 2017 Mar 21;12(3):e0173889. doi: 10.1371/journal.pone.0173889 (PMC5360267; doi:10.1371/journal.pone.0173889)
Supplement: S4 Model — Cluster 2 based model 2. Template 4oo9. (PDB) [file pone.0173889.s007.pdb]

REMARK   4      COMPLIES WITH FORMAT V. 3.0, 1-DEC-2006
REMARK 888
REMARK 888 WRITTEN BY MAESTRO (A PRODUCT OF SCHRODINGER, LLC)
TITLE     c2_m2_4oo9
HELIX    1   1 SER A  483  LYS A  505  1
HELIX    2   2 LYS A  510  LYS A  513  1
HELIX    3   3 MET A  519  LEU A  536  1
HELIX    4   4 GLU A  550  LYS A  586  1
HELIX    5   5 ASP A  594  VAL A  618  1
HELIX    6   6 THR A  654  ARG A  679  1
HELIX    7   7 ASP A  688  VAL A  709  1
HELIX    8   8 GLN A  720  THR A  749  1
TURN     1   1 LYS A 476  TYR A 482
TURN     2   2 ASN A 506  GLN A 509
TURN     3   3 MET A 514  TYR A 518
TURN     4   4 PHE A 537  PHE A 549
TURN     5   5 MET A 587  LYS A 593
TURN     6   6 ASP A 619  MET A 653
TURN     7   7 ASN A 680  ASN A 687
TURN     8   8 SER A 710  VAL A 719
TURN     9   9 ASN A 750  THR A 755
SEQRES   1 A  269  LYS ILE SER LEU PRO LEU TYR SER ILE LEU SER ALA LEU
SEQRES   2 A  269  THR ILE LEU GLY MET ILE MET ALA SER ALA PHE LEU PHE
SEQRES   3 A  269  PHE ASN ILE LYS ASN ARG ASN GLN LYS LEU ILE LYS MET
SEQRES   4 A  269  SER SER PRO TYR MET ASN ASN LEU ILE ILE LEU GLY GLY
SEQRES   5 A  269  MET LEU SER TYR ALA SER ILE PHE LEU PHE PHE GLU THR
SEQRES   6 A  269  LEU CYS THR VAL ARG THR TRP ILE LEU THR VAL GLY TYR
SEQRES   7 A  269  THR THR ALA PHE GLY ALA MET PHE ALA LYS THR TRP ARG
SEQRES   8 A  269  VAL HIS ALA ILE PHE LYS ASN VAL LYS MET LYS LYS LYS
SEQRES   9 A  269  ILE ILE LYS ASP GLN LYS LEU LEU VAL ILE VAL GLY GLY
SEQRES  10 A  269  MET LEU LEU ILE ASP LEU CYS ILE LEU ILE CYS TRP GLN
SEQRES  11 A  269  ALA VAL ASP PRO LEU ARG ARG THR VAL GLU LYS TYR SER
SEQRES  12 A  269  MET GLU PRO ASP PRO ALA GLY ARG ASP ILE SER ILE ARG
SEQRES  13 A  269  PRO LEU LEU GLU HIS CYS GLU ASN THR HIS MET THR ILE
SEQRES  14 A  269  TRP LEU GLY ILE VAL TYR ALA TYR LYS GLY LEU LEU MET
SEQRES  15 A  269  LEU PHE GLY CYS PHE LEU ALA TRP GLU THR ARG ASN VAL
SEQRES  16 A  269  SER ILE PRO ALA LEU ASN ASP SER LYS TYR ILE GLY MET
SEQRES  17 A  269  SER VAL TYR ASN VAL GLY ILE MET CYS ILE ILE GLY ALA
SEQRES  18 A  269  ALA VAL SER PHE LEU THR ARG ASP GLN PRO ASN VAL GLN
SEQRES  19 A  269  PHE CYS ILE VAL ALA LEU VAL ILE ILE PHE CYS SER THR
SEQRES  20 A  269  ILE THR LEU CYS LEU VAL PHE VAL PRO LYS LEU ILE THR
SEQRES  21 A  269  LEU ARG THR ASN PRO ASP ALA ALA THR
SSBOND   1 CYS A  553    CYS A  648                          1555   1555  2.03
MODEL        1
ATOM      1  N   LYS A 476     -39.450   0.797  58.255  1.00 66.26           N1+
ATOM      2  CA  LYS A 476     -40.047   0.427  59.558  1.00 66.26           C  
ATOM      3  C   LYS A 476     -39.046   0.620  60.645  1.00 66.26           C  
ATOM      4  O   LYS A 476     -38.227   1.536  60.597  1.00 66.26           O  
ATOM      5  CB  LYS A 476     -40.473  -1.051  59.549  1.00 66.26           C  
ATOM      6  CG  LYS A 476     -41.548  -1.370  58.509  1.00 66.26           C  
ATOM      7  CD  LYS A 476     -42.851  -0.592  58.704  1.00 66.26           C  
ATOM      8  CE  LYS A 476     -43.918  -0.920  57.658  1.00 66.26           C  
ATOM      9  NZ  LYS A 476     -45.142  -0.128  57.915  1.00 66.26           N1+
ATOM     10  H1  LYS A 476     -39.145   1.760  58.299  1.00  0.00           H  
ATOM     11  H2  LYS A 476     -38.646   0.211  58.080  1.00  0.00           H  
ATOM     12  H3  LYS A 476     -40.126   0.684  57.514  1.00  0.00           H  
ATOM     13  HA  LYS A 476     -40.885   1.090  59.771  1.00  0.00           H  
ATOM     14  HB3 LYS A 476     -40.913  -1.357  60.500  1.00  0.00           H  
ATOM     15  HB2 LYS A 476     -39.612  -1.700  59.375  1.00  0.00           H  
ATOM     16  HG3 LYS A 476     -41.766  -2.439  58.552  1.00  0.00           H  
ATOM     17  HG2 LYS A 476     -41.161  -1.192  57.505  1.00  0.00           H  
ATOM     18  HD3 LYS A 476     -42.660   0.479  58.655  1.00  0.00           H  
ATOM     19  HD2 LYS A 476     -43.243  -0.792  59.702  1.00  0.00           H  
ATOM     20  HE3 LYS A 476     -44.170  -1.981  57.686  1.00  0.00           H  
ATOM     21  HE2 LYS A 476     -43.555  -0.698  56.654  1.00  0.00           H  
ATOM     22  HZ1 LYS A 476     -44.929   0.858  57.865  1.00  0.00           H  
ATOM     23  HZ2 LYS A 476     -45.842  -0.353  57.222  1.00  0.00           H  
ATOM     24  HZ3 LYS A 476     -45.502  -0.347  58.834  1.00  0.00           H  
ATOM     25  N   ILE A 477     -39.106  -0.240  61.677  1.00 30.64           N  
ATOM     26  CA  ILE A 477     -38.166  -0.139  62.751  1.00 30.64           C  
ATOM     27  C   ILE A 477     -36.823  -0.437  62.179  1.00 30.64           C  
ATOM     28  O   ILE A 477     -35.846   0.256  62.455  1.00 30.64           O  
ATOM     29  CB  ILE A 477     -38.418  -1.132  63.846  1.00 30.64           C  
ATOM     30  CG1 ILE A 477     -39.789  -0.881  64.494  1.00 30.64           C  
ATOM     31  CG2 ILE A 477     -37.244  -1.055  64.837  1.00 30.64           C  
ATOM     32  CD1 ILE A 477     -40.243  -2.012  65.418  1.00 30.64           C  
ATOM     33  H   ILE A 477     -39.803  -0.969  61.705  1.00  0.00           H  
ATOM     34  HA  ILE A 477     -38.176   0.875  63.159  1.00  0.00           H  
ATOM     35  HB  ILE A 477     -38.441  -2.142  63.430  1.00  0.00           H  
ATOM     36 HG13 ILE A 477     -40.559  -0.767  63.731  1.00  0.00           H  
ATOM     37 HG12 ILE A 477     -39.773   0.060  65.045  1.00  0.00           H  
ATOM     38 HG21 ILE A 477     -37.479  -1.586  65.757  1.00  0.00           H  
ATOM     39 HG22 ILE A 477     -36.328  -1.525  64.477  1.00  0.00           H  
ATOM     40 HG23 ILE A 477     -37.018  -0.027  65.124  1.00  0.00           H  
ATOM     41 HD11 ILE A 477     -41.250  -1.821  65.791  1.00  0.00           H  
ATOM     42 HD12 ILE A 477     -40.263  -2.968  64.894  1.00  0.00           H  
ATOM     43 HD13 ILE A 477     -39.594  -2.117  66.287  1.00  0.00           H  
ATOM     44  N   SER A 478     -36.757  -1.487  61.342  1.00127.70           N  
ATOM     45  CA  SER A 478     -35.518  -1.881  60.748  1.00127.70           C  
ATOM     46  C   SER A 478     -35.210  -0.911  59.657  1.00127.70           C  
ATOM     47  O   SER A 478     -36.029  -0.060  59.317  1.00127.70           O  
ATOM     48  CB  SER A 478     -35.557  -3.289  60.127  1.00127.70           C  
ATOM     49  OG  SER A 478     -34.295  -3.612  59.559  1.00127.70           O  
ATOM     50  H   SER A 478     -37.588  -2.017  61.132  1.00  0.00           H  
ATOM     51  HA  SER A 478     -34.720  -1.851  61.495  1.00  0.00           H  
ATOM     52  HB3 SER A 478     -36.326  -3.361  59.355  1.00  0.00           H  
ATOM     53  HB2 SER A 478     -35.796  -4.032  60.889  1.00  0.00           H  
ATOM     54  HG  SER A 478     -34.349  -4.472  59.170  1.00  0.00           H  
ATOM     55  N   LEU A 479     -33.985  -1.003  59.107  1.00100.72           N  
ATOM     56  CA  LEU A 479     -33.564  -0.129  58.051  1.00100.72           C  
ATOM     57  C   LEU A 479     -34.189  -0.580  56.767  1.00100.72           C  
ATOM     58  O   LEU A 479     -34.479  -1.756  56.551  1.00100.72           O  
ATOM     59  CB  LEU A 479     -32.040  -0.104  57.846  1.00100.72           C  
ATOM     60  CG  LEU A 479     -31.269   0.484  59.043  1.00100.72           C  
ATOM     61  CD1 LEU A 479     -31.593   1.973  59.238  1.00100.72           C  
ATOM     62  CD2 LEU A 479     -31.493  -0.348  60.315  1.00100.72           C  
ATOM     63  H   LEU A 479     -33.372  -1.754  59.394  1.00  0.00           H  
ATOM     64  HA  LEU A 479     -33.825   0.851  58.426  1.00  0.00           H  
ATOM     65  HB3 LEU A 479     -31.787   0.481  56.960  1.00  0.00           H  
ATOM     66  HB2 LEU A 479     -31.677  -1.113  57.644  1.00  0.00           H  
ATOM     67  HG  LEU A 479     -30.210   0.411  58.790  1.00  0.00           H  
ATOM     68 HD11 LEU A 479     -30.887   2.425  59.935  1.00  0.00           H  
ATOM     69 HD12 LEU A 479     -31.519   2.524  58.300  1.00  0.00           H  
ATOM     70 HD13 LEU A 479     -32.587   2.137  59.651  1.00  0.00           H  
ATOM     71 HD21 LEU A 479     -30.694  -0.147  61.029  1.00  0.00           H  
ATOM     72 HD22 LEU A 479     -32.417  -0.093  60.832  1.00  0.00           H  
ATOM     73 HD23 LEU A 479     -31.472  -1.421  60.117  1.00  0.00           H  
ATOM     74  N   PRO A 480     -34.422   0.393  55.931  1.00141.05           N  
ATOM     75  CA  PRO A 480     -35.014   0.166  54.640  1.00141.05           C  
ATOM     76  C   PRO A 480     -34.094  -0.544  53.700  1.00141.05           C  
ATOM     77  O   PRO A 480     -34.565  -1.027  52.672  1.00141.05           O  
ATOM     78  CD  PRO A 480     -34.738   1.716  56.447  1.00141.05           C  
ATOM     79  CB  PRO A 480     -35.452   1.538  54.135  1.00141.05           C  
ATOM     80  CG  PRO A 480     -35.697   2.341  55.424  1.00141.05           C  
ATOM     81  HA  PRO A 480     -35.908  -0.447  54.770  1.00  0.00           H  
ATOM     82  HD2 PRO A 480     -33.829   2.312  56.544  1.00  0.00           H  
ATOM     83  HD3 PRO A 480     -35.294   1.736  57.386  1.00  0.00           H  
ATOM     84  HB3 PRO A 480     -36.334   1.489  53.496  1.00  0.00           H  
ATOM     85  HB2 PRO A 480     -34.653   2.014  53.562  1.00  0.00           H  
ATOM     86  HG2 PRO A 480     -35.540   3.413  55.294  1.00  0.00           H  
ATOM     87  HG3 PRO A 480     -36.729   2.192  55.747  1.00  0.00           H  
ATOM     88  N   LEU A 481     -32.790  -0.616  54.016  1.00236.95           N  
ATOM     89  CA  LEU A 481     -31.855  -1.248  53.131  1.00236.95           C  
ATOM     90  C   LEU A 481     -32.225  -2.694  53.082  1.00236.95           C  
ATOM     91  O   LEU A 481     -33.126  -3.126  53.762  1.00236.95           O  
ATOM     92  CB  LEU A 481     -30.396  -1.144  53.608  1.00236.95           C  
ATOM     93  CG  LEU A 481     -29.886   0.308  53.689  1.00236.95           C  
ATOM     94  CD1 LEU A 481     -28.425   0.363  54.166  1.00236.95           C  
ATOM     95  CD2 LEU A 481     -30.110   1.055  52.363  1.00236.95           C  
ATOM     96  H   LEU A 481     -32.451  -0.211  54.876  1.00  0.00           H  
ATOM     97  HA  LEU A 481     -31.902  -0.797  52.162  1.00  0.00           H  
ATOM     98  HB3 LEU A 481     -29.753  -1.692  52.920  1.00  0.00           H  
ATOM     99  HB2 LEU A 481     -30.283  -1.623  54.582  1.00  0.00           H  
ATOM    100  HG  LEU A 481     -30.474   0.819  54.452  1.00  0.00           H  
ATOM    101 HD11 LEU A 481     -28.178   1.364  54.520  1.00  0.00           H  
ATOM    102 HD12 LEU A 481     -28.235  -0.330  54.986  1.00  0.00           H  
ATOM    103 HD13 LEU A 481     -27.734   0.144  53.356  1.00  0.00           H  
ATOM    104 HD21 LEU A 481     -29.601   2.019  52.376  1.00  0.00           H  
ATOM    105 HD22 LEU A 481     -29.720   0.492  51.514  1.00  0.00           H  
ATOM    106 HD23 LEU A 481     -31.163   1.269  52.182  1.00  0.00           H  
ATOM    107  N   TYR A 482     -31.630  -3.488  52.197  1.00237.59           N  
ATOM    108  CA  TYR A 482     -31.892  -4.905  52.135  1.00237.59           C  
ATOM    109  C   TYR A 482     -33.230  -5.194  51.500  1.00237.59           C  
ATOM    110  O   TYR A 482     -33.309  -5.997  50.573  1.00237.59           O  
ATOM    111  CB  TYR A 482     -31.875  -5.578  53.518  1.00237.59           C  
ATOM    112  CG  TYR A 482     -32.165  -7.026  53.313  1.00237.59           C  
ATOM    113  CD1 TYR A 482     -31.165  -7.896  52.944  1.00237.59           C  
ATOM    114  CD2 TYR A 482     -33.439  -7.513  53.493  1.00237.59           C  
ATOM    115  CE1 TYR A 482     -31.434  -9.232  52.755  1.00237.59           C  
ATOM    116  CE2 TYR A 482     -33.713  -8.847  53.306  1.00237.59           C  
ATOM    117  CZ  TYR A 482     -32.709  -9.708  52.937  1.00237.59           C  
ATOM    118  OH  TYR A 482     -32.988 -11.079  52.745  1.00237.59           O  
ATOM    119  H   TYR A 482     -30.906  -3.113  51.603  1.00  0.00           H  
ATOM    120  HA  TYR A 482     -31.112  -5.342  51.509  1.00  0.00           H  
ATOM    121  HB3 TYR A 482     -32.596  -5.255  54.263  1.00  0.00           H  
ATOM    122  HB2 TYR A 482     -30.892  -5.467  53.977  1.00  0.00           H  
ATOM    123  HD1 TYR A 482     -30.158  -7.533  52.796  1.00  0.00           H  
ATOM    124  HD2 TYR A 482     -34.241  -6.850  53.785  1.00  0.00           H  
ATOM    125  HE1 TYR A 482     -30.637  -9.901  52.463  1.00  0.00           H  
ATOM    126  HE2 TYR A 482     -34.719  -9.215  53.450  1.00  0.00           H  
ATOM    127  HH  TYR A 482     -32.228 -11.578  52.486  1.00  0.00           H  
ATOM    128  N   SER A 483     -34.317  -4.529  51.944  1.00 64.55           N  
ATOM    129  CA  SER A 483     -35.608  -4.706  51.354  1.00 64.55           C  
ATOM    130  C   SER A 483     -35.578  -3.954  50.073  1.00 64.55           C  
ATOM    131  O   SER A 483     -36.077  -4.410  49.047  1.00 64.55           O  
ATOM    132  CB  SER A 483     -36.746  -4.121  52.207  1.00 64.55           C  
ATOM    133  OG  SER A 483     -36.837  -4.815  53.442  1.00 64.55           O  
ATOM    134  H   SER A 483     -34.205  -3.870  52.707  1.00  0.00           H  
ATOM    135  HA  SER A 483     -35.807  -5.763  51.161  1.00  0.00           H  
ATOM    136  HB3 SER A 483     -37.704  -4.214  51.693  1.00  0.00           H  
ATOM    137  HB2 SER A 483     -36.592  -3.061  52.417  1.00  0.00           H  
ATOM    138  HG  SER A 483     -36.031  -4.689  53.919  1.00  0.00           H  
ATOM    139  N   ILE A 484     -34.969  -2.755  50.132  1.00132.37           N  
ATOM    140  CA  ILE A 484     -34.874  -1.885  49.002  1.00132.37           C  
ATOM    141  C   ILE A 484     -33.982  -2.518  47.987  1.00132.37           C  
ATOM    142  O   ILE A 484     -34.255  -2.447  46.789  1.00132.37           O  
ATOM    143  CB  ILE A 484     -34.375  -0.503  49.352  1.00132.37           C  
ATOM    144  CG1 ILE A 484     -32.938  -0.501  49.905  1.00132.37           C  
ATOM    145  CG2 ILE A 484     -35.402   0.110  50.318  1.00132.37           C  
ATOM    146  CD1 ILE A 484     -31.848  -0.583  48.836  1.00132.37           C  
ATOM    147  H   ILE A 484     -34.603  -2.426  51.015  1.00  0.00           H  
ATOM    148  HA  ILE A 484     -35.867  -1.787  48.557  1.00  0.00           H  
ATOM    149  HB  ILE A 484     -34.376   0.121  48.456  1.00  0.00           H  
ATOM    150 HG13 ILE A 484     -32.848  -1.387  50.521  1.00  0.00           H  
ATOM    151 HG12 ILE A 484     -32.763   0.377  50.527  1.00  0.00           H  
ATOM    152 HG21 ILE A 484     -34.956   0.834  50.999  1.00  0.00           H  
ATOM    153 HG22 ILE A 484     -36.128   0.675  49.733  1.00  0.00           H  
ATOM    154 HG23 ILE A 484     -36.015  -0.596  50.875  1.00  0.00           H  
ATOM    155 HD11 ILE A 484     -30.972  -0.909  49.366  1.00  0.00           H  
ATOM    156 HD12 ILE A 484     -32.034  -0.993  47.855  1.00  0.00           H  
ATOM    157 HD13 ILE A 484     -31.618   0.450  48.577  1.00  0.00           H  
ATOM    158  N   LEU A 485     -32.892  -3.168  48.442  1.00 47.55           N  
ATOM    159  CA  LEU A 485     -31.956  -3.726  47.503  1.00 47.55           C  
ATOM    160  C   LEU A 485     -32.636  -4.791  46.703  1.00 47.55           C  
ATOM    161  O   LEU A 485     -32.389  -4.924  45.503  1.00 47.55           O  
ATOM    162  CB  LEU A 485     -30.741  -4.368  48.194  1.00 47.55           C  
ATOM    163  CG  LEU A 485     -29.878  -3.357  48.972  1.00 47.55           C  
ATOM    164  CD1 LEU A 485     -28.673  -4.042  49.634  1.00 47.55           C  
ATOM    165  CD2 LEU A 485     -29.471  -2.168  48.085  1.00 47.55           C  
ATOM    166  H   LEU A 485     -32.703  -3.225  49.432  1.00  0.00           H  
ATOM    167  HA  LEU A 485     -31.659  -2.979  46.770  1.00  0.00           H  
ATOM    168  HB3 LEU A 485     -30.071  -4.775  47.457  1.00  0.00           H  
ATOM    169  HB2 LEU A 485     -31.043  -5.186  48.849  1.00  0.00           H  
ATOM    170  HG  LEU A 485     -30.490  -2.971  49.784  1.00  0.00           H  
ATOM    171 HD11 LEU A 485     -27.995  -3.306  50.058  1.00  0.00           H  
ATOM    172 HD12 LEU A 485     -28.994  -4.699  50.443  1.00  0.00           H  
ATOM    173 HD13 LEU A 485     -28.118  -4.657  48.930  1.00  0.00           H  
ATOM    174 HD21 LEU A 485     -29.029  -1.384  48.698  1.00  0.00           H  
ATOM    175 HD22 LEU A 485     -28.668  -2.492  47.426  1.00  0.00           H  
ATOM    176 HD23 LEU A 485     -30.180  -1.737  47.397  1.00  0.00           H  
ATOM    177  N   SER A 486     -33.496  -5.594  47.357  1.00 67.88           N  
ATOM    178  CA  SER A 486     -34.175  -6.657  46.668  1.00 67.88           C  
ATOM    179  C   SER A 486     -35.102  -6.077  45.643  1.00 67.88           C  
ATOM    180  O   SER A 486     -35.134  -6.521  44.496  1.00 67.88           O  
ATOM    181  CB  SER A 486     -35.022  -7.527  47.612  1.00 67.88           C  
ATOM    182  OG  SER A 486     -35.670  -8.556  46.877  1.00 67.88           O  
ATOM    183  H   SER A 486     -33.661  -5.465  48.346  1.00  0.00           H  
ATOM    184  HA  SER A 486     -33.434  -7.291  46.179  1.00  0.00           H  
ATOM    185  HB3 SER A 486     -35.775  -6.939  48.141  1.00  0.00           H  
ATOM    186  HB2 SER A 486     -34.390  -7.985  48.373  1.00  0.00           H  
ATOM    187  HG  SER A 486     -35.011  -9.113  46.490  1.00  0.00           H  
ATOM    188  N   ALA A 487     -35.883  -5.054  46.030  1.00 19.68           N  
ATOM    189  CA  ALA A 487     -36.826  -4.475  45.118  1.00 19.68           C  
ATOM    190  C   ALA A 487     -36.063  -3.885  43.979  1.00 19.68           C  
ATOM    191  O   ALA A 487     -36.460  -3.990  42.820  1.00 19.68           O  
ATOM    192  CB  ALA A 487     -37.656  -3.347  45.754  1.00 19.68           C  
ATOM    193  H   ALA A 487     -35.840  -4.709  46.980  1.00  0.00           H  
ATOM    194  HA  ALA A 487     -37.579  -5.220  44.912  1.00  0.00           H  
ATOM    195  HB1 ALA A 487     -38.384  -2.942  45.048  1.00  0.00           H  
ATOM    196  HB2 ALA A 487     -38.211  -3.717  46.617  1.00  0.00           H  
ATOM    197  HB3 ALA A 487     -37.032  -2.522  46.102  1.00  0.00           H  
ATOM    198  N   LEU A 488     -34.926  -3.245  44.289  1.00 37.10           N  
ATOM    199  CA  LEU A 488     -34.149  -2.619  43.266  1.00 37.10           C  
ATOM    200  C   LEU A 488     -33.684  -3.678  42.317  1.00 37.10           C  
ATOM    201  O   LEU A 488     -33.752  -3.502  41.102  1.00 37.10           O  
ATOM    202  CB  LEU A 488     -32.926  -1.897  43.856  1.00 37.10           C  
ATOM    203  CG  LEU A 488     -32.030  -1.187  42.826  1.00 37.10           C  
ATOM    204  CD1 LEU A 488     -32.809  -0.114  42.049  1.00 37.10           C  
ATOM    205  CD2 LEU A 488     -30.773  -0.620  43.507  1.00 37.10           C  
ATOM    206  H   LEU A 488     -34.637  -3.150  45.256  1.00  0.00           H  
ATOM    207  HA  LEU A 488     -34.788  -1.907  42.740  1.00  0.00           H  
ATOM    208  HB3 LEU A 488     -32.315  -2.601  44.421  1.00  0.00           H  
ATOM    209  HB2 LEU A 488     -33.270  -1.163  44.586  1.00  0.00           H  
ATOM    210  HG  LEU A 488     -31.810  -1.988  42.172  1.00  0.00           H  
ATOM    211 HD11 LEU A 488     -32.161   0.462  41.391  1.00  0.00           H  
ATOM    212 HD12 LEU A 488     -33.584  -0.549  41.419  1.00  0.00           H  
ATOM    213 HD13 LEU A 488     -33.285   0.593  42.728  1.00  0.00           H  
ATOM    214 HD21 LEU A 488     -30.184   0.074  42.915  1.00  0.00           H  
ATOM    215 HD22 LEU A 488     -31.096  -0.007  44.350  1.00  0.00           H  
ATOM    216 HD23 LEU A 488     -30.139  -1.376  43.957  1.00  0.00           H  
ATOM    217  N   THR A 489     -33.211  -4.822  42.850  1.00109.33           N  
ATOM    218  CA  THR A 489     -32.713  -5.869  41.997  1.00109.33           C  
ATOM    219  C   THR A 489     -33.830  -6.443  41.187  1.00109.33           C  
ATOM    220  O   THR A 489     -33.654  -6.729  40.005  1.00109.33           O  
ATOM    221  CB  THR A 489     -32.103  -7.026  42.736  1.00109.33           C  
ATOM    222  OG1 THR A 489     -33.088  -7.717  43.487  1.00109.33           O  
ATOM    223  CG2 THR A 489     -31.012  -6.493  43.670  1.00109.33           C  
ATOM    224  H   THR A 489     -33.141  -4.926  43.855  1.00  0.00           H  
ATOM    225  HA  THR A 489     -31.970  -5.444  41.357  1.00  0.00           H  
ATOM    226  HB  THR A 489     -31.672  -7.746  42.038  1.00  0.00           H  
ATOM    227  HG1 THR A 489     -33.574  -7.096  44.013  1.00  0.00           H  
ATOM    228 HG21 THR A 489     -31.099  -6.917  44.667  1.00  0.00           H  
ATOM    229 HG22 THR A 489     -30.072  -6.737  43.189  1.00  0.00           H  
ATOM    230 HG23 THR A 489     -31.043  -5.415  43.713  1.00  0.00           H  
ATOM    231  N   ILE A 490     -35.010  -6.645  41.806  1.00 83.45           N  
ATOM    232  CA  ILE A 490     -36.097  -7.274  41.107  1.00 83.45           C  
ATOM    233  C   ILE A 490     -36.557  -6.403  39.982  1.00 83.45           C  
ATOM    234  O   ILE A 490     -36.788  -6.881  38.872  1.00 83.45           O  
ATOM    235  CB  ILE A 490     -37.286  -7.573  41.977  1.00 83.45           C  
ATOM    236  CG1 ILE A 490     -37.927  -6.283  42.507  1.00 83.45           C  
ATOM    237  CG2 ILE A 490     -36.826  -8.535  43.084  1.00 83.45           C  
ATOM    238  CD1 ILE A 490     -39.297  -6.501  43.149  1.00 83.45           C  
ATOM    239  H   ILE A 490     -35.119  -6.428  42.790  1.00  0.00           H  
ATOM    240  HA  ILE A 490     -35.738  -8.217  40.685  1.00  0.00           H  
ATOM    241  HB  ILE A 490     -38.037  -8.090  41.376  1.00  0.00           H  
ATOM    242 HG13 ILE A 490     -38.186  -5.466  41.860  1.00  0.00           H  
ATOM    243 HG12 ILE A 490     -37.205  -6.055  43.236  1.00  0.00           H  
ATOM    244 HG21 ILE A 490     -37.248  -8.289  44.058  1.00  0.00           H  
ATOM    245 HG22 ILE A 490     -37.158  -9.546  42.850  1.00  0.00           H  
ATOM    246 HG23 ILE A 490     -35.747  -8.610  43.212  1.00  0.00           H  
ATOM    247 HD11 ILE A 490     -39.671  -5.575  43.586  1.00  0.00           H  
ATOM    248 HD12 ILE A 490     -40.026  -6.834  42.409  1.00  0.00           H  
ATOM    249 HD13 ILE A 490     -39.266  -7.246  43.943  1.00  0.00           H  
ATOM    250  N   LEU A 491     -36.688  -5.090  40.237  1.00 29.37           N  
ATOM    251  CA  LEU A 491     -37.172  -4.195  39.226  1.00 29.37           C  
ATOM    252  C   LEU A 491     -36.204  -4.207  38.086  1.00 29.37           C  
ATOM    253  O   LEU A 491     -36.604  -4.179  36.924  1.00 29.37           O  
ATOM    254  CB  LEU A 491     -37.290  -2.742  39.721  1.00 29.37           C  
ATOM    255  CG  LEU A 491     -38.322  -2.562  40.848  1.00 29.37           C  
ATOM    256  CD1 LEU A 491     -38.400  -1.096  41.303  1.00 29.37           C  
ATOM    257  CD2 LEU A 491     -39.691  -3.137  40.452  1.00 29.37           C  
ATOM    258  H   LEU A 491     -36.488  -4.726  41.161  1.00  0.00           H  
ATOM    259  HA  LEU A 491     -38.128  -4.551  38.841  1.00  0.00           H  
ATOM    260  HB3 LEU A 491     -37.565  -2.092  38.888  1.00  0.00           H  
ATOM    261  HB2 LEU A 491     -36.320  -2.388  40.075  1.00  0.00           H  
ATOM    262  HG  LEU A 491     -38.114  -3.123  41.727  1.00  0.00           H  
ATOM    263 HD11 LEU A 491     -39.115  -0.973  42.117  1.00  0.00           H  
ATOM    264 HD12 LEU A 491     -37.431  -0.747  41.663  1.00  0.00           H  
ATOM    265 HD13 LEU A 491     -38.710  -0.443  40.486  1.00  0.00           H  
ATOM    266 HD21 LEU A 491     -40.445  -2.887  41.199  1.00  0.00           H  
ATOM    267 HD22 LEU A 491     -40.031  -2.735  39.498  1.00  0.00           H  
ATOM    268 HD23 LEU A 491     -39.681  -4.225  40.380  1.00  0.00           H  
ATOM    269  N   GLY A 492     -34.897  -4.248  38.399  1.00 16.04           N  
ATOM    270  CA  GLY A 492     -33.881  -4.224  37.389  1.00 16.04           C  
ATOM    271  C   GLY A 492     -33.979  -5.443  36.524  1.00 16.04           C  
ATOM    272  O   GLY A 492     -33.812  -5.360  35.309  1.00 16.04           O  
ATOM    273  H   GLY A 492     -34.614  -4.261  39.370  1.00  0.00           H  
ATOM    274  HA3 GLY A 492     -32.958  -4.277  37.931  1.00  0.00           H  
ATOM    275  HA2 GLY A 492     -33.902  -3.302  36.807  1.00  0.00           H  
ATOM    276  N   MET A 493     -34.237  -6.616  37.132  1.00 21.18           N  
ATOM    277  CA  MET A 493     -34.292  -7.835  36.375  1.00 21.18           C  
ATOM    278  C   MET A 493     -35.421  -7.754  35.400  1.00 21.18           C  
ATOM    279  O   MET A 493     -35.282  -8.149  34.243  1.00 21.18           O  
ATOM    280  CB  MET A 493     -34.534  -9.072  37.256  1.00 21.18           C  
ATOM    281  CG  MET A 493     -33.376  -9.378  38.210  1.00 21.18           C  
ATOM    282  SD  MET A 493     -33.635 -10.836  39.266  1.00 21.18           S  
ATOM    283  CE  MET A 493     -33.516 -12.036  37.907  1.00 21.18           C  
ATOM    284  H   MET A 493     -34.354  -6.652  38.136  1.00  0.00           H  
ATOM    285  HA  MET A 493     -33.356  -7.964  35.827  1.00  0.00           H  
ATOM    286  HB3 MET A 493     -34.704  -9.931  36.608  1.00  0.00           H  
ATOM    287  HB2 MET A 493     -35.446  -8.950  37.841  1.00  0.00           H  
ATOM    288  HG3 MET A 493     -33.114  -8.554  38.840  1.00  0.00           H  
ATOM    289  HG2 MET A 493     -32.475  -9.552  37.621  1.00  0.00           H  
ATOM    290  HE1 MET A 493     -33.470 -13.044  38.319  1.00  0.00           H  
ATOM    291  HE2 MET A 493     -34.383 -11.992  37.250  1.00  0.00           H  
ATOM    292  HE3 MET A 493     -32.611 -11.872  37.322  1.00  0.00           H  
ATOM    293  N   ILE A 494     -36.573  -7.221  35.842  1.00 20.90           N  
ATOM    294  CA  ILE A 494     -37.721  -7.146  34.990  1.00 20.90           C  
ATOM    295  C   ILE A 494     -37.398  -6.252  33.835  1.00 20.90           C  
ATOM    296  O   ILE A 494     -37.718  -6.568  32.690  1.00 20.90           O  
ATOM    297  CB  ILE A 494     -38.922  -6.569  35.682  1.00 20.90           C  
ATOM    298  CG1 ILE A 494     -39.338  -7.461  36.863  1.00 20.90           C  
ATOM    299  CG2 ILE A 494     -40.030  -6.380  34.633  1.00 20.90           C  
ATOM    300  CD1 ILE A 494     -40.360  -6.807  37.792  1.00 20.90           C  
ATOM    301  H   ILE A 494     -36.648  -6.901  36.800  1.00  0.00           H  
ATOM    302  HA  ILE A 494     -37.956  -8.146  34.617  1.00  0.00           H  
ATOM    303  HB  ILE A 494     -38.675  -5.589  36.091  1.00  0.00           H  
ATOM    304 HG13 ILE A 494     -38.487  -7.776  37.456  1.00  0.00           H  
ATOM    305 HG12 ILE A 494     -39.759  -8.389  36.476  1.00  0.00           H  
ATOM    306 HG21 ILE A 494     -40.987  -6.185  35.114  1.00  0.00           H  
ATOM    307 HG22 ILE A 494     -39.877  -5.522  33.977  1.00  0.00           H  
ATOM    308 HG23 ILE A 494     -40.170  -7.270  34.018  1.00  0.00           H  
ATOM    309 HD11 ILE A 494     -40.573  -7.455  38.642  1.00  0.00           H  
ATOM    310 HD12 ILE A 494     -39.987  -5.863  38.187  1.00  0.00           H  
ATOM    311 HD13 ILE A 494     -41.306  -6.611  37.290  1.00  0.00           H  
ATOM    312  N   MET A 495     -36.741  -5.111  34.111  1.00 97.17           N  
ATOM    313  CA  MET A 495     -36.445  -4.167  33.074  1.00 97.17           C  
ATOM    314  C   MET A 495     -35.544  -4.807  32.067  1.00 97.17           C  
ATOM    315  O   MET A 495     -35.758  -4.680  30.863  1.00 97.17           O  
ATOM    316  CB  MET A 495     -35.714  -2.919  33.600  1.00 97.17           C  
ATOM    317  CG  MET A 495     -35.414  -1.882  32.516  1.00 97.17           C  
ATOM    318  SD  MET A 495     -36.879  -1.008  31.887  1.00 97.17           S  
ATOM    319  CE  MET A 495     -37.183  -0.087  33.422  1.00 97.17           C  
ATOM    320  H   MET A 495     -36.498  -4.885  35.067  1.00  0.00           H  
ATOM    321  HA  MET A 495     -37.379  -3.867  32.594  1.00  0.00           H  
ATOM    322  HB3 MET A 495     -34.768  -3.211  34.060  1.00  0.00           H  
ATOM    323  HB2 MET A 495     -36.285  -2.479  34.416  1.00  0.00           H  
ATOM    324  HG3 MET A 495     -34.869  -2.298  31.670  1.00  0.00           H  
ATOM    325  HG2 MET A 495     -34.738  -1.133  32.928  1.00  0.00           H  
ATOM    326  HE1 MET A 495     -37.931   0.684  33.237  1.00  0.00           H  
ATOM    327  HE2 MET A 495     -37.570  -0.732  34.209  1.00  0.00           H  
ATOM    328  HE3 MET A 495     -36.277   0.406  33.776  1.00  0.00           H  
ATOM    329  N   ALA A 496     -34.512  -5.526  32.542  1.00 23.89           N  
ATOM    330  CA  ALA A 496     -33.567  -6.153  31.666  1.00 23.89           C  
ATOM    331  C   ALA A 496     -34.271  -7.187  30.850  1.00 23.89           C  
ATOM    332  O   ALA A 496     -34.002  -7.341  29.660  1.00 23.89           O  
ATOM    333  CB  ALA A 496     -32.425  -6.853  32.423  1.00 23.89           C  
ATOM    334  H   ALA A 496     -34.372  -5.601  33.542  1.00  0.00           H  
ATOM    335  HA  ALA A 496     -33.140  -5.398  31.003  1.00  0.00           H  
ATOM    336  HB1 ALA A 496     -31.718  -7.322  31.737  1.00  0.00           H  
ATOM    337  HB2 ALA A 496     -31.865  -6.134  33.021  1.00  0.00           H  
ATOM    338  HB3 ALA A 496     -32.793  -7.623  33.103  1.00  0.00           H  
ATOM    339  N   SER A 497     -35.192  -7.935  31.483  1.00 59.24           N  
ATOM    340  CA  SER A 497     -35.890  -8.979  30.793  1.00 59.24           C  
ATOM    341  C   SER A 497     -36.717  -8.378  29.705  1.00 59.24           C  
ATOM    342  O   SER A 497     -36.779  -8.908  28.597  1.00 59.24           O  
ATOM    343  CB  SER A 497     -36.838  -9.768  31.714  1.00 59.24           C  
ATOM    344  OG  SER A 497     -37.501 -10.784  30.976  1.00 59.24           O  
ATOM    345  H   SER A 497     -35.364  -7.799  32.473  1.00  0.00           H  
ATOM    346  HA  SER A 497     -35.162  -9.668  30.358  1.00  0.00           H  
ATOM    347  HB3 SER A 497     -37.585  -9.126  32.182  1.00  0.00           H  
ATOM    348  HB2 SER A 497     -36.275 -10.237  32.521  1.00  0.00           H  
ATOM    349  HG  SER A 497     -38.018 -10.380  30.296  1.00  0.00           H  
ATOM    350  N   ALA A 498     -37.375  -7.242  29.996  1.00 26.50           N  
ATOM    351  CA  ALA A 498     -38.244  -6.633  29.032  1.00 26.50           C  
ATOM    352  C   ALA A 498     -37.464  -6.190  27.835  1.00 26.50           C  
ATOM    353  O   ALA A 498     -37.871  -6.429  26.700  1.00 26.50           O  
ATOM    354  CB  ALA A 498     -38.973  -5.398  29.588  1.00 26.50           C  
ATOM    355  H   ALA A 498     -37.309  -6.839  30.923  1.00  0.00           H  
ATOM    356  HA  ALA A 498     -38.993  -7.364  28.719  1.00  0.00           H  
ATOM    357  HB1 ALA A 498     -39.644  -4.959  28.852  1.00  0.00           H  
ATOM    358  HB2 ALA A 498     -39.578  -5.670  30.454  1.00  0.00           H  
ATOM    359  HB3 ALA A 498     -38.279  -4.621  29.912  1.00  0.00           H  
ATOM    360  N   PHE A 499     -36.299  -5.553  28.054  1.00 40.92           N  
ATOM    361  CA  PHE A 499     -35.551  -4.989  26.969  1.00 40.92           C  
ATOM    362  C   PHE A 499     -35.073  -6.064  26.042  1.00 40.92           C  
ATOM    363  O   PHE A 499     -35.149  -5.917  24.825  1.00 40.92           O  
ATOM    364  CB  PHE A 499     -34.319  -4.193  27.428  1.00 40.92           C  
ATOM    365  CG  PHE A 499     -33.828  -3.478  26.218  1.00 40.92           C  
ATOM    366  CD1 PHE A 499     -34.394  -2.280  25.852  1.00 40.92           C  
ATOM    367  CD2 PHE A 499     -32.815  -4.001  25.449  1.00 40.92           C  
ATOM    368  CE1 PHE A 499     -33.956  -1.608  24.736  1.00 40.92           C  
ATOM    369  CE2 PHE A 499     -32.374  -3.330  24.334  1.00 40.92           C  
ATOM    370  CZ  PHE A 499     -32.942  -2.133  23.973  1.00 40.92           C  
ATOM    371  H   PHE A 499     -35.988  -5.389  29.004  1.00  0.00           H  
ATOM    372  HA  PHE A 499     -36.225  -4.324  26.423  1.00  0.00           H  
ATOM    373  HB3 PHE A 499     -33.543  -4.831  27.858  1.00  0.00           H  
ATOM    374  HB2 PHE A 499     -34.592  -3.468  28.196  1.00  0.00           H  
ATOM    375  HD1 PHE A 499     -35.201  -1.866  26.438  1.00  0.00           H  
ATOM    376  HD2 PHE A 499     -32.328  -4.921  25.739  1.00  0.00           H  
ATOM    377  HE1 PHE A 499     -34.390  -0.725  24.350  1.00  0.00           H  
ATOM    378  HE2 PHE A 499     -31.487  -3.650  23.843  1.00  0.00           H  
ATOM    379  HZ  PHE A 499     -32.577  -1.598  23.110  1.00  0.00           H  
ATOM    380  N   LEU A 500     -34.566  -7.181  26.596  1.00 77.61           N  
ATOM    381  CA  LEU A 500     -34.013  -8.231  25.787  1.00 77.61           C  
ATOM    382  C   LEU A 500     -35.083  -8.803  24.909  1.00 77.61           C  
ATOM    383  O   LEU A 500     -34.852  -9.062  23.728  1.00 77.61           O  
ATOM    384  CB  LEU A 500     -33.440  -9.387  26.624  1.00 77.61           C  
ATOM    385  CG  LEU A 500     -32.849 -10.527  25.773  1.00 77.61           C  
ATOM    386  CD1 LEU A 500     -31.638 -10.041  24.958  1.00 77.61           C  
ATOM    387  CD2 LEU A 500     -32.529 -11.759  26.633  1.00 77.61           C  
ATOM    388  H   LEU A 500     -34.526  -7.270  27.603  1.00  0.00           H  
ATOM    389  HA  LEU A 500     -33.225  -7.801  25.165  1.00  0.00           H  
ATOM    390  HB3 LEU A 500     -34.222  -9.787  27.273  1.00  0.00           H  
ATOM    391  HB2 LEU A 500     -32.677  -9.004  27.301  1.00  0.00           H  
ATOM    392  HG  LEU A 500     -33.582 -10.909  25.065  1.00  0.00           H  
ATOM    393 HD11 LEU A 500     -31.007 -10.870  24.636  1.00  0.00           H  
ATOM    394 HD12 LEU A 500     -31.965  -9.522  24.056  1.00  0.00           H  
ATOM    395 HD13 LEU A 500     -31.029  -9.337  25.515  1.00  0.00           H  
ATOM    396 HD21 LEU A 500     -32.154 -12.580  26.021  1.00  0.00           H  
ATOM    397 HD22 LEU A 500     -31.772 -11.529  27.383  1.00  0.00           H  
ATOM    398 HD23 LEU A 500     -33.417 -12.118  27.154  1.00  0.00           H  
ATOM    399  N   PHE A 501     -36.294  -8.991  25.460  1.00 29.17           N  
ATOM    400  CA  PHE A 501     -37.362  -9.595  24.716  1.00 29.17           C  
ATOM    401  C   PHE A 501     -37.654  -8.739  23.528  1.00 29.17           C  
ATOM    402  O   PHE A 501     -37.836  -9.246  22.422  1.00 29.17           O  
ATOM    403  CB  PHE A 501     -38.660  -9.714  25.533  1.00 29.17           C  
ATOM    404  CG  PHE A 501     -39.686 -10.353  24.661  1.00 29.17           C  
ATOM    405  CD1 PHE A 501     -39.739 -11.722  24.529  1.00 29.17           C  
ATOM    406  CD2 PHE A 501     -40.598  -9.582  23.978  1.00 29.17           C  
ATOM    407  CE1 PHE A 501     -40.687 -12.312  23.725  1.00 29.17           C  
ATOM    408  CE2 PHE A 501     -41.547 -10.166  23.173  1.00 29.17           C  
ATOM    409  CZ  PHE A 501     -41.593 -11.533  23.045  1.00 29.17           C  
ATOM    410  H   PHE A 501     -36.449  -8.751  26.431  1.00  0.00           H  
ATOM    411  HA  PHE A 501     -37.041 -10.585  24.383  1.00  0.00           H  
ATOM    412  HB3 PHE A 501     -39.011  -8.744  25.889  1.00  0.00           H  
ATOM    413  HB2 PHE A 501     -38.496 -10.329  26.419  1.00  0.00           H  
ATOM    414  HD1 PHE A 501     -39.032 -12.344  25.058  1.00  0.00           H  
ATOM    415  HD2 PHE A 501     -40.584  -8.506  24.080  1.00  0.00           H  
ATOM    416  HE1 PHE A 501     -40.722 -13.388  23.633  1.00  0.00           H  
ATOM    417  HE2 PHE A 501     -42.277  -9.529  22.702  1.00  0.00           H  
ATOM    418  HZ  PHE A 501     -42.350 -12.000  22.433  1.00  0.00           H  
ATOM    419  N   PHE A 502     -37.696  -7.406  23.720  1.00127.13           N  
ATOM    420  CA  PHE A 502     -38.013  -6.530  22.632  1.00127.13           C  
ATOM    421  C   PHE A 502     -36.984  -6.662  21.553  1.00127.13           C  
ATOM    422  O   PHE A 502     -37.327  -6.732  20.375  1.00127.13           O  
ATOM    423  CB  PHE A 502     -38.101  -5.047  23.035  1.00127.13           C  
ATOM    424  CG  PHE A 502     -39.391  -4.862  23.761  1.00127.13           C  
ATOM    425  CD1 PHE A 502     -40.566  -4.735  23.056  1.00127.13           C  
ATOM    426  CD2 PHE A 502     -39.432  -4.808  25.134  1.00127.13           C  
ATOM    427  CE1 PHE A 502     -41.764  -4.564  23.710  1.00127.13           C  
ATOM    428  CE2 PHE A 502     -40.626  -4.637  25.794  1.00127.13           C  
ATOM    429  CZ  PHE A 502     -41.795  -4.515  25.082  1.00127.13           C  
ATOM    430  H   PHE A 502     -37.539  -7.017  24.641  1.00  0.00           H  
ATOM    431  HA  PHE A 502     -38.968  -6.843  22.201  1.00  0.00           H  
ATOM    432  HB3 PHE A 502     -38.095  -4.389  22.163  1.00  0.00           H  
ATOM    433  HB2 PHE A 502     -37.253  -4.760  23.658  1.00  0.00           H  
ATOM    434  HD1 PHE A 502     -40.554  -4.774  21.976  1.00  0.00           H  
ATOM    435  HD2 PHE A 502     -38.508  -4.642  25.648  1.00  0.00           H  
ATOM    436  HE1 PHE A 502     -42.680  -4.481  23.144  1.00  0.00           H  
ATOM    437  HE2 PHE A 502     -40.641  -4.552  26.869  1.00  0.00           H  
ATOM    438  HZ  PHE A 502     -42.743  -4.428  25.592  1.00  0.00           H  
ATOM    439  N   ASN A 503     -35.692  -6.717  21.922  1.00 49.25           N  
ATOM    440  CA  ASN A 503     -34.654  -6.809  20.935  1.00 49.25           C  
ATOM    441  C   ASN A 503     -34.820  -8.071  20.154  1.00 49.25           C  
ATOM    442  O   ASN A 503     -34.565  -8.098  18.952  1.00 49.25           O  
ATOM    443  CB  ASN A 503     -33.237  -6.851  21.534  1.00 49.25           C  
ATOM    444  CG  ASN A 503     -32.885  -5.469  22.059  1.00 49.25           C  
ATOM    445  OD1 ASN A 503     -31.745  -5.216  22.444  1.00 49.25           O  
ATOM    446  ND2 ASN A 503     -33.885  -4.547  22.071  1.00 49.25           N  
ATOM    447  H   ASN A 503     -35.441  -6.681  22.902  1.00  0.00           H  
ATOM    448  HA  ASN A 503     -34.943  -5.957  20.364  1.00  0.00           H  
ATOM    449  HB3 ASN A 503     -32.493  -7.115  20.780  1.00  0.00           H  
ATOM    450  HB2 ASN A 503     -33.154  -7.581  22.340  1.00  0.00           H  
ATOM    451 HD22 ASN A 503     -33.703  -3.623  22.438  1.00  0.00           H  
ATOM    452 HD21 ASN A 503     -34.813  -4.802  21.766  1.00  0.00           H  
ATOM    453  N   ILE A 504     -35.215  -9.166  20.825  1.00 82.90           N  
ATOM    454  CA  ILE A 504     -35.361 -10.423  20.147  1.00 82.90           C  
ATOM    455  C   ILE A 504     -36.485 -10.346  19.159  1.00 82.90           C  
ATOM    456  O   ILE A 504     -36.343 -10.765  18.012  1.00 82.90           O  
ATOM    457  CB  ILE A 504     -35.666 -11.555  21.083  1.00 82.90           C  
ATOM    458  CG1 ILE A 504     -34.533 -11.722  22.109  1.00 82.90           C  
ATOM    459  CG2 ILE A 504     -35.909 -12.813  20.233  1.00 82.90           C  
ATOM    460  CD1 ILE A 504     -33.179 -12.041  21.476  1.00 82.90           C  
ATOM    461  H   ILE A 504     -35.389  -9.119  21.821  1.00  0.00           H  
ATOM    462  HA  ILE A 504     -34.434 -10.650  19.629  1.00  0.00           H  
ATOM    463  HB  ILE A 504     -36.577 -11.354  21.649  1.00  0.00           H  
ATOM    464 HG13 ILE A 504     -34.800 -12.529  22.793  1.00  0.00           H  
ATOM    465 HG12 ILE A 504     -34.351 -10.886  22.724  1.00  0.00           H  
ATOM    466 HG21 ILE A 504     -35.872 -13.697  20.870  1.00  0.00           H  
ATOM    467 HG22 ILE A 504     -36.896 -12.844  19.768  1.00  0.00           H  
ATOM    468 HG23 ILE A 504     -35.158 -12.959  19.460  1.00  0.00           H  
ATOM    469 HD11 ILE A 504     -32.455 -12.287  22.253  1.00  0.00           H  
ATOM    470 HD12 ILE A 504     -33.225 -12.895  20.801  1.00  0.00           H  
ATOM    471 HD13 ILE A 504     -32.766 -11.193  20.931  1.00  0.00           H  
ATOM    472  N   LYS A 505     -37.639  -9.793  19.578  1.00129.69           N  
ATOM    473  CA  LYS A 505     -38.786  -9.774  18.716  1.00129.69           C  
ATOM    474  C   LYS A 505     -38.494  -8.967  17.493  1.00129.69           C  
ATOM    475  O   LYS A 505     -38.753  -9.420  16.379  1.00129.69           O  
ATOM    476  CB  LYS A 505     -40.023  -9.156  19.391  1.00129.69           C  
ATOM    477  CG  LYS A 505     -41.264  -9.145  18.497  1.00129.69           C  
ATOM    478  CD  LYS A 505     -42.558  -8.830  19.250  1.00129.69           C  
ATOM    479  CE  LYS A 505     -43.032  -9.966  20.160  1.00129.69           C  
ATOM    480  NZ  LYS A 505     -43.453 -11.126  19.343  1.00129.69           N1+
ATOM    481  H   LYS A 505     -37.722  -9.447  20.526  1.00  0.00           H  
ATOM    482  HA  LYS A 505     -39.019 -10.801  18.425  1.00  0.00           H  
ATOM    483  HB3 LYS A 505     -39.811  -8.142  19.735  1.00  0.00           H  
ATOM    484  HB2 LYS A 505     -40.207  -9.730  20.297  1.00  0.00           H  
ATOM    485  HG3 LYS A 505     -41.359 -10.096  17.972  1.00  0.00           H  
ATOM    486  HG2 LYS A 505     -41.145  -8.388  17.721  1.00  0.00           H  
ATOM    487  HD3 LYS A 505     -43.346  -8.586  18.537  1.00  0.00           H  
ATOM    488  HD2 LYS A 505     -42.409  -7.929  19.847  1.00  0.00           H  
ATOM    489  HE3 LYS A 505     -43.846  -9.649  20.812  1.00  0.00           H  
ATOM    490  HE2 LYS A 505     -42.212 -10.326  20.759  1.00  0.00           H  
ATOM    491  HZ1 LYS A 505     -42.679 -11.437  18.773  1.00  0.00           H  
ATOM    492  HZ2 LYS A 505     -43.747 -11.879  19.949  1.00  0.00           H  
ATOM    493  HZ3 LYS A 505     -44.223 -10.858  18.746  1.00  0.00           H  
ATOM    494  N   ASN A 506     -37.932  -7.751  17.655  1.00109.11           N  
ATOM    495  CA  ASN A 506     -37.702  -6.960  16.481  1.00109.11           C  
ATOM    496  C   ASN A 506     -36.236  -6.923  16.190  1.00109.11           C  
ATOM    497  O   ASN A 506     -35.645  -5.852  16.067  1.00109.11           O  
ATOM    498  CB  ASN A 506     -38.176  -5.507  16.645  1.00109.11           C  
ATOM    499  CG  ASN A 506     -39.696  -5.528  16.735  1.00109.11           C  
ATOM    500  OD1 ASN A 506     -40.242  -5.038  17.880  1.00109.11           O  
ATOM    501  ND2 ASN A 506     -40.378  -5.978  15.816  1.00109.11           N  
ATOM    502  H   ASN A 506     -37.698  -7.391  18.572  1.00  0.00           H  
ATOM    503  HA  ASN A 506     -38.146  -7.342  15.560  1.00  0.00           H  
ATOM    504  HB3 ASN A 506     -37.800  -4.808  15.941  1.00  0.00           H  
ATOM    505  HB2 ASN A 506     -37.785  -5.166  17.596  1.00  0.00           H  
ATOM    506 HD22 ASN A 506     -41.384  -5.985  15.904  1.00  0.00           H  
ATOM    507 HD21 ASN A 506     -39.937  -6.348  14.987  1.00  0.00           H  
ATOM    508  N   ARG A 507     -35.623  -8.105  16.016  1.00177.06           N  
ATOM    509  CA  ARG A 507     -34.221  -8.198  15.727  1.00177.06           C  
ATOM    510  C   ARG A 507     -33.982  -7.622  14.368  1.00177.06           C  
ATOM    511  O   ARG A 507     -32.952  -7.003  14.110  1.00177.06           O  
ATOM    512  CB  ARG A 507     -33.715  -9.648  15.685  1.00177.06           C  
ATOM    513  CG  ARG A 507     -33.813 -10.362  17.032  1.00177.06           C  
ATOM    514  CD  ARG A 507     -33.312 -11.805  17.000  1.00177.06           C  
ATOM    515  NE  ARG A 507     -31.835 -11.773  17.187  1.00177.06           N  
ATOM    516  CZ  ARG A 507     -31.185 -12.884  17.642  1.00177.06           C  
ATOM    517  NH1 ARG A 507     -31.887 -14.024  17.908  1.00177.06           N  
ATOM    518  NH2 ARG A 507     -29.835 -12.854  17.835  1.00177.06           N1+
ATOM    519  H   ARG A 507     -36.148  -8.959  16.141  1.00  0.00           H  
ATOM    520  HA  ARG A 507     -33.632  -7.645  16.455  1.00  0.00           H  
ATOM    521  HB3 ARG A 507     -32.680  -9.680  15.338  1.00  0.00           H  
ATOM    522  HB2 ARG A 507     -34.295 -10.215  14.954  1.00  0.00           H  
ATOM    523  HG3 ARG A 507     -34.488  -9.936  17.671  1.00  0.00           H  
ATOM    524  HG2 ARG A 507     -33.013  -9.849  17.568  1.00  0.00           H  
ATOM    525  HD3 ARG A 507     -33.579 -12.313  16.073  1.00  0.00           H  
ATOM    526  HD2 ARG A 507     -33.783 -12.341  17.821  1.00  0.00           H  
ATOM    527  HE  ARG A 507     -31.331 -10.933  16.942  1.00  0.00           H  
ATOM    528 HH12 ARG A 507     -32.885 -14.051  17.758  1.00  0.00           H  
ATOM    529 HH11 ARG A 507     -31.417 -14.850  18.250  1.00  0.00           H  
ATOM    530 HH22 ARG A 507     -29.349 -13.671  18.175  1.00  0.00           H  
ATOM    531 HH21 ARG A 507     -29.311 -12.016  17.628  1.00  0.00           H  
ATOM    532  N   ASN A 508     -34.949  -7.840  13.460  1.00 62.15           N  
ATOM    533  CA  ASN A 508     -34.871  -7.452  12.081  1.00 62.15           C  
ATOM    534  C   ASN A 508     -34.838  -5.961  11.933  1.00 62.15           C  
ATOM    535  O   ASN A 508     -34.218  -5.451  11.002  1.00 62.15           O  
ATOM    536  CB  ASN A 508     -36.064  -7.967  11.259  1.00 62.15           C  
ATOM    537  CG  ASN A 508     -35.960  -9.485  11.201  1.00 62.15           C  
ATOM    538  OD1 ASN A 508     -36.827 -10.198  11.702  1.00 62.15           O  
ATOM    539  ND2 ASN A 508     -34.868  -9.995  10.573  1.00 62.15           N  
ATOM    540  H   ASN A 508     -35.767  -8.355  13.752  1.00  0.00           H  
ATOM    541  HA  ASN A 508     -33.929  -7.823  11.672  1.00  0.00           H  
ATOM    542  HB3 ASN A 508     -36.051  -7.578  10.239  1.00  0.00           H  
ATOM    543  HB2 ASN A 508     -37.015  -7.673  11.707  1.00  0.00           H  
ATOM    544 HD22 ASN A 508     -34.758 -10.997  10.506  1.00  0.00           H  
ATOM    545 HD21 ASN A 508     -34.179  -9.379  10.168  1.00  0.00           H  
ATOM    546  N   GLN A 509     -35.510  -5.222  12.836  1.00 88.21           N  
ATOM    547  CA  GLN A 509     -35.612  -3.796  12.696  1.00 88.21           C  
ATOM    548  C   GLN A 509     -34.247  -3.188  12.607  1.00 88.21           C  
ATOM    549  O   GLN A 509     -33.289  -3.657  13.220  1.00 88.21           O  
ATOM    550  CB  GLN A 509     -36.357  -3.117  13.859  1.00 88.21           C  
ATOM    551  CG  GLN A 509     -37.826  -3.533  13.966  1.00 88.21           C  
ATOM    552  CD  GLN A 509     -38.563  -2.977  12.757  1.00 88.21           C  
ATOM    553  OE1 GLN A 509     -37.971  -2.319  11.902  1.00 88.21           O  
ATOM    554  NE2 GLN A 509     -39.895  -3.247  12.680  1.00 88.21           N  
ATOM    555  H   GLN A 509     -35.968  -5.671  13.616  1.00  0.00           H  
ATOM    556  HA  GLN A 509     -36.077  -3.631  11.727  1.00  0.00           H  
ATOM    557  HB3 GLN A 509     -36.282  -2.029  13.797  1.00  0.00           H  
ATOM    558  HB2 GLN A 509     -35.863  -3.378  14.797  1.00  0.00           H  
ATOM    559  HG3 GLN A 509     -38.293  -3.107  14.855  1.00  0.00           H  
ATOM    560  HG2 GLN A 509     -37.946  -4.616  13.928  1.00  0.00           H  
ATOM    561 HE22 GLN A 509     -40.424  -2.889  11.898  1.00  0.00           H  
ATOM    562 HE21 GLN A 509     -40.351  -3.779  13.405  1.00  0.00           H  
ATOM    563  N   LYS A 510     -34.152  -2.089  11.830  1.00 98.73           N  
ATOM    564  CA  LYS A 510     -32.919  -1.411  11.540  1.00 98.73           C  
ATOM    565  C   LYS A 510     -32.311  -0.896  12.804  1.00 98.73           C  
ATOM    566  O   LYS A 510     -31.090  -0.874  12.945  1.00 98.73           O  
ATOM    567  CB  LYS A 510     -33.108  -0.204  10.604  1.00 98.73           C  
ATOM    568  CG  LYS A 510     -31.802   0.525  10.283  1.00 98.73           C  
ATOM    569  CD  LYS A 510     -31.921   1.528   9.135  1.00 98.73           C  
ATOM    570  CE  LYS A 510     -32.513   2.874   9.554  1.00 98.73           C  
ATOM    571  NZ  LYS A 510     -32.592   3.779   8.386  1.00 98.73           N1+
ATOM    572  H   LYS A 510     -34.992  -1.733  11.388  1.00  0.00           H  
ATOM    573  HA  LYS A 510     -32.258  -2.111  11.044  1.00  0.00           H  
ATOM    574  HB3 LYS A 510     -33.829   0.499  11.025  1.00  0.00           H  
ATOM    575  HB2 LYS A 510     -33.547  -0.575   9.677  1.00  0.00           H  
ATOM    576  HG3 LYS A 510     -31.055  -0.219  10.005  1.00  0.00           H  
ATOM    577  HG2 LYS A 510     -31.421   1.054  11.156  1.00  0.00           H  
ATOM    578  HD3 LYS A 510     -32.396   1.073   8.268  1.00  0.00           H  
ATOM    579  HD2 LYS A 510     -30.906   1.730   8.789  1.00  0.00           H  
ATOM    580  HE3 LYS A 510     -31.838   3.340  10.273  1.00  0.00           H  
ATOM    581  HE2 LYS A 510     -33.465   2.805  10.078  1.00  0.00           H  
ATOM    582  HZ1 LYS A 510     -31.680   3.871   7.963  1.00  0.00           H  
ATOM    583  HZ2 LYS A 510     -33.241   3.386   7.717  1.00  0.00           H  
ATOM    584  HZ3 LYS A 510     -32.923   4.686   8.681  1.00  0.00           H  
ATOM    585  N   LEU A 511     -33.145  -0.463  13.765  1.00109.99           N  
ATOM    586  CA  LEU A 511     -32.613   0.105  14.970  1.00109.99           C  
ATOM    587  C   LEU A 511     -31.772  -0.926  15.657  1.00109.99           C  
ATOM    588  O   LEU A 511     -30.734  -0.593  16.224  1.00109.99           O  
ATOM    589  CB  LEU A 511     -33.729   0.563  15.935  1.00109.99           C  
ATOM    590  CG  LEU A 511     -33.255   1.219  17.252  1.00109.99           C  
ATOM    591  CD1 LEU A 511     -32.628   0.210  18.229  1.00109.99           C  
ATOM    592  CD2 LEU A 511     -32.339   2.420  16.967  1.00109.99           C  
ATOM    593  H   LEU A 511     -34.144  -0.490  13.623  1.00  0.00           H  
ATOM    594  HA  LEU A 511     -31.991   0.958  14.694  1.00  0.00           H  
ATOM    595  HB3 LEU A 511     -34.392  -0.273  16.168  1.00  0.00           H  
ATOM    596  HB2 LEU A 511     -34.356   1.282  15.407  1.00  0.00           H  
ATOM    597  HG  LEU A 511     -34.152   1.623  17.725  1.00  0.00           H  
ATOM    598 HD11 LEU A 511     -33.366   0.212  19.007  1.00  0.00           H  
ATOM    599 HD12 LEU A 511     -32.682  -0.841  17.969  1.00  0.00           H  
ATOM    600 HD13 LEU A 511     -31.633   0.458  18.585  1.00  0.00           H  
ATOM    601 HD21 LEU A 511     -32.163   2.992  17.878  1.00  0.00           H  
ATOM    602 HD22 LEU A 511     -31.364   2.115  16.585  1.00  0.00           H  
ATOM    603 HD23 LEU A 511     -32.790   3.097  16.241  1.00  0.00           H  
ATOM    604  N   ILE A 512     -32.248  -2.185  15.713  1.00 62.69           N  
ATOM    605  CA  ILE A 512     -31.492  -3.268  16.286  1.00 62.69           C  
ATOM    606  C   ILE A 512     -30.405  -3.745  15.369  1.00 62.69           C  
ATOM    607  O   ILE A 512     -29.306  -4.070  15.815  1.00 62.69           O  
ATOM    608  CB  ILE A 512     -32.333  -4.441  16.696  1.00 62.69           C  
ATOM    609  CG1 ILE A 512     -33.252  -4.028  17.859  1.00 62.69           C  
ATOM    610  CG2 ILE A 512     -31.396  -5.610  17.040  1.00 62.69           C  
ATOM    611  CD1 ILE A 512     -34.237  -5.110  18.296  1.00 62.69           C  
ATOM    612  H   ILE A 512     -33.120  -2.405  15.254  1.00  0.00           H  
ATOM    613  HA  ILE A 512     -30.994  -2.901  17.188  1.00  0.00           H  
ATOM    614  HB  ILE A 512     -32.965  -4.748  15.860  1.00  0.00           H  
ATOM    615 HG13 ILE A 512     -33.854  -3.174  17.546  1.00  0.00           H  
ATOM    616 HG12 ILE A 512     -32.665  -3.667  18.707  1.00  0.00           H  
ATOM    617 HG21 ILE A 512     -31.939  -6.391  17.569  1.00  0.00           H  
ATOM    618 HG22 ILE A 512     -30.981  -6.121  16.170  1.00  0.00           H  
ATOM    619 HG23 ILE A 512     -30.588  -5.317  17.714  1.00  0.00           H  
ATOM    620 HD11 ILE A 512     -33.629  -5.422  19.131  1.00  0.00           H  
ATOM    621 HD12 ILE A 512     -35.236  -4.785  18.578  1.00  0.00           H  
ATOM    622 HD13 ILE A 512     -34.184  -6.010  17.717  1.00  0.00           H  
ATOM    623  N   LYS A 513     -30.705  -3.814  14.059  1.00 44.30           N  
ATOM    624  CA  LYS A 513     -29.847  -4.373  13.046  1.00 44.30           C  
ATOM    625  C   LYS A 513     -28.572  -3.597  12.902  1.00 44.30           C  
ATOM    626  O   LYS A 513     -27.521  -4.174  12.623  1.00 44.30           O  
ATOM    627  CB  LYS A 513     -30.524  -4.404  11.665  1.00 44.30           C  
ATOM    628  CG  LYS A 513     -29.708  -5.125  10.590  1.00 44.30           C  
ATOM    629  CD  LYS A 513     -30.509  -5.418   9.319  1.00 44.30           C  
ATOM    630  CE  LYS A 513     -29.705  -6.141   8.237  1.00 44.30           C  
ATOM    631  NZ  LYS A 513     -30.557  -6.381   7.051  1.00 44.30           N1+
ATOM    632  H   LYS A 513     -31.643  -3.557  13.773  1.00  0.00           H  
ATOM    633  HA  LYS A 513     -29.605  -5.395  13.346  1.00  0.00           H  
ATOM    634  HB3 LYS A 513     -30.699  -3.391  11.323  1.00  0.00           H  
ATOM    635  HB2 LYS A 513     -31.495  -4.890  11.757  1.00  0.00           H  
ATOM    636  HG3 LYS A 513     -29.336  -6.068  10.993  1.00  0.00           H  
ATOM    637  HG2 LYS A 513     -28.830  -4.537  10.319  1.00  0.00           H  
ATOM    638  HD3 LYS A 513     -30.892  -4.477   8.920  1.00  0.00           H  
ATOM    639  HD2 LYS A 513     -31.383  -6.016   9.581  1.00  0.00           H  
ATOM    640  HE3 LYS A 513     -29.334  -7.096   8.609  1.00  0.00           H  
ATOM    641  HE2 LYS A 513     -28.840  -5.547   7.940  1.00  0.00           H  
ATOM    642  HZ1 LYS A 513     -31.350  -6.950   7.314  1.00  0.00           H  
ATOM    643  HZ2 LYS A 513     -30.885  -5.498   6.686  1.00  0.00           H  
ATOM    644  HZ3 LYS A 513     -30.021  -6.860   6.341  1.00  0.00           H  
ATOM    645  N   MET A 514     -28.622  -2.269  13.094  1.00148.99           N  
ATOM    646  CA  MET A 514     -27.492  -1.421  12.843  1.00148.99           C  
ATOM    647  C   MET A 514     -26.326  -1.793  13.708  1.00148.99           C  
ATOM    648  O   MET A 514     -25.187  -1.733  13.247  1.00148.99           O  
ATOM    649  CB  MET A 514     -27.799   0.064  13.113  1.00148.99           C  
ATOM    650  CG  MET A 514     -28.831   0.660  12.155  1.00148.99           C  
ATOM    651  SD  MET A 514     -28.266   0.808  10.433  1.00148.99           S  
ATOM    652  CE  MET A 514     -27.167   2.219  10.750  1.00148.99           C  
ATOM    653  H   MET A 514     -29.510  -1.835  13.315  1.00  0.00           H  
ATOM    654  HA  MET A 514     -27.192  -1.544  11.801  1.00  0.00           H  
ATOM    655  HB3 MET A 514     -26.891   0.667  13.100  1.00  0.00           H  
ATOM    656  HB2 MET A 514     -28.194   0.159  14.126  1.00  0.00           H  
ATOM    657  HG3 MET A 514     -29.357   1.544  12.517  1.00  0.00           H  
ATOM    658  HG2 MET A 514     -29.495  -0.093  11.818  1.00  0.00           H  
ATOM    659  HE1 MET A 514     -26.824   2.643   9.806  1.00  0.00           H  
ATOM    660  HE2 MET A 514     -27.666   2.999  11.326  1.00  0.00           H  
ATOM    661  HE3 MET A 514     -26.306   1.847  11.299  1.00  0.00           H  
ATOM    662  N   SER A 515     -26.555  -2.164  14.982  1.00 48.42           N  
ATOM    663  CA  SER A 515     -25.445  -2.437  15.856  1.00 48.42           C  
ATOM    664  C   SER A 515     -25.214  -3.915  15.977  1.00 48.42           C  
ATOM    665  O   SER A 515     -26.034  -4.723  15.543  1.00 48.42           O  
ATOM    666  CB  SER A 515     -25.646  -1.880  17.277  1.00 48.42           C  
ATOM    667  OG  SER A 515     -24.521  -2.181  18.090  1.00 48.42           O  
ATOM    668  H   SER A 515     -27.499  -2.263  15.327  1.00  0.00           H  
ATOM    669  HA  SER A 515     -24.516  -1.990  15.495  1.00  0.00           H  
ATOM    670  HB3 SER A 515     -26.542  -2.301  17.737  1.00  0.00           H  
ATOM    671  HB2 SER A 515     -25.780  -0.798  17.249  1.00  0.00           H  
ATOM    672  HG  SER A 515     -24.718  -1.922  18.979  1.00  0.00           H  
ATOM    673  N   SER A 516     -24.054  -4.307  16.556  1.00 54.13           N  
ATOM    674  CA  SER A 516     -23.750  -5.702  16.725  1.00 54.13           C  
ATOM    675  C   SER A 516     -24.643  -6.239  17.799  1.00 54.13           C  
ATOM    676  O   SER A 516     -24.510  -5.906  18.975  1.00 54.13           O  
ATOM    677  CB  SER A 516     -22.296  -5.963  17.153  1.00 54.13           C  
ATOM    678  OG  SER A 516     -21.402  -5.527  16.139  1.00 54.13           O  
ATOM    679  H   SER A 516     -23.426  -3.619  16.944  1.00  0.00           H  
ATOM    680  HA  SER A 516     -23.805  -6.121  15.726  1.00  0.00           H  
ATOM    681  HB3 SER A 516     -22.120  -7.026  17.331  1.00  0.00           H  
ATOM    682  HB2 SER A 516     -22.051  -5.435  18.076  1.00  0.00           H  
ATOM    683  HG  SER A 516     -21.507  -6.079  15.377  1.00  0.00           H  
ATOM    684  N   PRO A 517     -25.562  -7.071  17.394  1.00 88.37           N  
ATOM    685  CA  PRO A 517     -26.526  -7.690  18.260  1.00 88.37           C  
ATOM    686  C   PRO A 517     -25.893  -8.616  19.248  1.00 88.37           C  
ATOM    687  O   PRO A 517     -26.410  -8.750  20.355  1.00 88.37           O  
ATOM    688  CD  PRO A 517     -25.690  -7.491  16.009  1.00 88.37           C  
ATOM    689  CB  PRO A 517     -27.494  -8.423  17.331  1.00 88.37           C  
ATOM    690  CG  PRO A 517     -26.664  -8.680  16.059  1.00 88.37           C  
ATOM    691  HA  PRO A 517     -27.077  -6.925  18.808  1.00  0.00           H  
ATOM    692  HD2 PRO A 517     -24.768  -7.904  15.597  1.00  0.00           H  
ATOM    693  HD3 PRO A 517     -26.148  -6.862  15.269  1.00  0.00           H  
ATOM    694  HB3 PRO A 517     -28.331  -7.767  17.089  1.00  0.00           H  
ATOM    695  HB2 PRO A 517     -27.911  -9.340  17.752  1.00  0.00           H  
ATOM    696  HG2 PRO A 517     -26.108  -9.612  16.173  1.00  0.00           H  
ATOM    697  HG3 PRO A 517     -27.278  -8.770  15.162  1.00  0.00           H  
ATOM    698  N   TYR A 518     -24.787  -9.277  18.863  1.00 83.63           N  
ATOM    699  CA  TYR A 518     -24.154 -10.243  19.711  1.00 83.63           C  
ATOM    700  C   TYR A 518     -23.616  -9.551  20.920  1.00 83.63           C  
ATOM    701  O   TYR A 518     -23.740 -10.049  22.039  1.00 83.63           O  
ATOM    702  CB  TYR A 518     -22.979 -10.956  19.020  1.00 83.63           C  
ATOM    703  CG  TYR A 518     -23.547 -11.729  17.879  1.00 83.63           C  
ATOM    704  CD1 TYR A 518     -24.108 -12.969  18.083  1.00 83.63           C  
ATOM    705  CD2 TYR A 518     -23.519 -11.212  16.604  1.00 83.63           C  
ATOM    706  CE1 TYR A 518     -24.632 -13.683  17.032  1.00 83.63           C  
ATOM    707  CE2 TYR A 518     -24.042 -11.922  15.549  1.00 83.63           C  
ATOM    708  CZ  TYR A 518     -24.601 -13.158  15.762  1.00 83.63           C  
ATOM    709  OH  TYR A 518     -25.138 -13.889  14.681  1.00 83.63           O  
ATOM    710  H   TYR A 518     -24.426  -9.145  17.929  1.00  0.00           H  
ATOM    711  HA  TYR A 518     -24.890 -10.983  20.032  1.00  0.00           H  
ATOM    712  HB3 TYR A 518     -22.484 -11.641  19.707  1.00  0.00           H  
ATOM    713  HB2 TYR A 518     -22.282 -10.213  18.633  1.00  0.00           H  
ATOM    714  HD1 TYR A 518     -24.138 -13.391  19.077  1.00  0.00           H  
ATOM    715  HD2 TYR A 518     -23.083 -10.241  16.419  1.00  0.00           H  
ATOM    716  HE1 TYR A 518     -25.067 -14.655  17.210  1.00  0.00           H  
ATOM    717  HE2 TYR A 518     -24.013 -11.505  14.553  1.00  0.00           H  
ATOM    718  HH  TYR A 518     -25.425 -14.756  14.922  1.00  0.00           H  
ATOM    719  N   MET A 519     -22.998  -8.375  20.717  1.00 57.30           N  
ATOM    720  CA  MET A 519     -22.393  -7.643  21.791  1.00 57.30           C  
ATOM    721  C   MET A 519     -23.441  -7.223  22.772  1.00 57.30           C  
ATOM    722  O   MET A 519     -23.216  -7.266  23.981  1.00 57.30           O  
ATOM    723  CB  MET A 519     -21.687  -6.356  21.328  1.00 57.30           C  
ATOM    724  CG  MET A 519     -20.402  -6.600  20.537  1.00 57.30           C  
ATOM    725  SD  MET A 519     -19.570  -5.078  19.991  1.00 57.30           S  
ATOM    726  CE  MET A 519     -18.051  -5.914  19.460  1.00 57.30           C  
ATOM    727  H   MET A 519     -22.944  -7.995  19.784  1.00  0.00           H  
ATOM    728  HA  MET A 519     -21.672  -8.284  22.304  1.00  0.00           H  
ATOM    729  HB3 MET A 519     -21.423  -5.743  22.193  1.00  0.00           H  
ATOM    730  HB2 MET A 519     -22.367  -5.749  20.728  1.00  0.00           H  
ATOM    731  HG3 MET A 519     -20.611  -7.212  19.660  1.00  0.00           H  
ATOM    732  HG2 MET A 519     -19.711  -7.170  21.160  1.00  0.00           H  
ATOM    733  HE1 MET A 519     -17.314  -5.205  19.094  1.00  0.00           H  
ATOM    734  HE2 MET A 519     -17.648  -6.420  20.336  1.00  0.00           H  
ATOM    735  HE3 MET A 519     -18.421  -6.650  18.761  1.00  0.00           H  
ATOM    736  N   ASN A 520     -24.616  -6.802  22.271  1.00 28.85           N  
ATOM    737  CA  ASN A 520     -25.663  -6.311  23.117  1.00 28.85           C  
ATOM    738  C   ASN A 520     -26.099  -7.403  24.044  1.00 28.85           C  
ATOM    739  O   ASN A 520     -26.375  -7.158  25.217  1.00 28.85           O  
ATOM    740  CB  ASN A 520     -26.903  -5.857  22.328  1.00 28.85           C  
ATOM    741  CG  ASN A 520     -26.528  -4.617  21.531  1.00 28.85           C  
ATOM    742  OD1 ASN A 520     -25.928  -3.682  22.060  1.00 28.85           O  
ATOM    743  ND2 ASN A 520     -26.883  -4.609  20.219  1.00 28.85           N  
ATOM    744  H   ASN A 520     -24.754  -6.786  21.270  1.00  0.00           H  
ATOM    745  HA  ASN A 520     -25.285  -5.497  23.734  1.00  0.00           H  
ATOM    746  HB3 ASN A 520     -27.722  -5.591  22.999  1.00  0.00           H  
ATOM    747  HB2 ASN A 520     -27.274  -6.643  21.669  1.00  0.00           H  
ATOM    748 HD22 ASN A 520     -26.661  -3.808  19.646  1.00  0.00           H  
ATOM    749 HD21 ASN A 520     -27.378  -5.396  19.824  1.00  0.00           H  
ATOM    750  N   ASN A 521     -26.166  -8.646  23.538  1.00 24.99           N  
ATOM    751  CA  ASN A 521     -26.612  -9.742  24.346  1.00 24.99           C  
ATOM    752  C   ASN A 521     -25.671  -9.893  25.503  1.00 24.99           C  
ATOM    753  O   ASN A 521     -26.095 -10.165  26.625  1.00 24.99           O  
ATOM    754  CB  ASN A 521     -26.624 -11.079  23.584  1.00 24.99           C  
ATOM    755  CG  ASN A 521     -27.716 -11.007  22.526  1.00 24.99           C  
ATOM    756  OD1 ASN A 521     -28.839 -10.587  22.803  1.00 24.99           O  
ATOM    757  ND2 ASN A 521     -27.378 -11.422  21.276  1.00 24.99           N  
ATOM    758  H   ASN A 521     -25.935  -8.811  22.567  1.00  0.00           H  
ATOM    759  HA  ASN A 521     -27.627  -9.533  24.660  1.00  0.00           H  
ATOM    760  HB3 ASN A 521     -26.866 -11.905  24.255  1.00  0.00           H  
ATOM    761  HB2 ASN A 521     -25.657 -11.306  23.136  1.00  0.00           H  
ATOM    762 HD22 ASN A 521     -26.448 -11.766  21.090  1.00  0.00           H  
ATOM    763 HD21 ASN A 521     -28.065 -11.375  20.538  1.00  0.00           H  
ATOM    764  N   LEU A 522     -24.360  -9.733  25.260  1.00 32.10           N  
ATOM    765  CA  LEU A 522     -23.393  -9.881  26.311  1.00 32.10           C  
ATOM    766  C   LEU A 522     -23.591  -8.800  27.330  1.00 32.10           C  
ATOM    767  O   LEU A 522     -23.524  -9.050  28.532  1.00 32.10           O  
ATOM    768  CB  LEU A 522     -21.945  -9.776  25.802  1.00 32.10           C  
ATOM    769  CG  LEU A 522     -21.559 -10.897  24.820  1.00 32.10           C  
ATOM    770  CD1 LEU A 522     -20.101 -10.752  24.353  1.00 32.10           C  
ATOM    771  CD2 LEU A 522     -21.858 -12.285  25.409  1.00 32.10           C  
ATOM    772  H   LEU A 522     -24.042  -9.504  24.328  1.00  0.00           H  
ATOM    773  HA  LEU A 522     -23.548 -10.832  26.823  1.00  0.00           H  
ATOM    774  HB3 LEU A 522     -21.262  -9.817  26.653  1.00  0.00           H  
ATOM    775  HB2 LEU A 522     -21.764  -8.809  25.333  1.00  0.00           H  
ATOM    776  HG  LEU A 522     -22.175 -10.791  23.929  1.00  0.00           H  
ATOM    777 HD11 LEU A 522     -19.862 -11.513  23.609  1.00  0.00           H  
ATOM    778 HD12 LEU A 522     -19.945  -9.772  23.900  1.00  0.00           H  
ATOM    779 HD13 LEU A 522     -19.411 -10.858  25.191  1.00  0.00           H  
ATOM    780 HD21 LEU A 522     -21.456 -13.069  24.767  1.00  0.00           H  
ATOM    781 HD22 LEU A 522     -21.407 -12.406  26.395  1.00  0.00           H  
ATOM    782 HD23 LEU A 522     -22.927 -12.476  25.493  1.00  0.00           H  
ATOM    783  N   ILE A 523     -23.838  -7.560  26.868  1.00 33.30           N  
ATOM    784  CA  ILE A 523     -24.002  -6.438  27.750  1.00 33.30           C  
ATOM    785  C   ILE A 523     -25.220  -6.645  28.599  1.00 33.30           C  
ATOM    786  O   ILE A 523     -25.196  -6.391  29.802  1.00 33.30           O  
ATOM    787  CB  ILE A 523     -24.175  -5.143  27.006  1.00 33.30           C  
ATOM    788  CG1 ILE A 523     -22.923  -4.835  26.167  1.00 33.30           C  
ATOM    789  CG2 ILE A 523     -24.522  -4.045  28.027  1.00 33.30           C  
ATOM    790  CD1 ILE A 523     -23.115  -3.701  25.158  1.00 33.30           C  
ATOM    791  H   ILE A 523     -23.877  -7.401  25.869  1.00  0.00           H  
ATOM    792  HA  ILE A 523     -23.128  -6.375  28.400  1.00  0.00           H  
ATOM    793  HB  ILE A 523     -25.012  -5.230  26.312  1.00  0.00           H  
ATOM    794 HG13 ILE A 523     -22.554  -5.706  25.641  1.00  0.00           H  
ATOM    795 HG12 ILE A 523     -22.111  -4.561  26.843  1.00  0.00           H  
ATOM    796 HG21 ILE A 523     -24.443  -3.058  27.575  1.00  0.00           H  
ATOM    797 HG22 ILE A 523     -25.545  -4.091  28.401  1.00  0.00           H  
ATOM    798 HG23 ILE A 523     -23.838  -4.048  28.878  1.00  0.00           H  
ATOM    799 HD11 ILE A 523     -22.196  -3.534  24.595  1.00  0.00           H  
ATOM    800 HD12 ILE A 523     -23.900  -3.927  24.440  1.00  0.00           H  
ATOM    801 HD13 ILE A 523     -23.371  -2.759  25.641  1.00  0.00           H  
ATOM    802  N   ILE A 524     -26.326  -7.109  27.989  1.00119.73           N  
ATOM    803  CA  ILE A 524     -27.554  -7.305  28.709  1.00119.73           C  
ATOM    804  C   ILE A 524     -27.366  -8.378  29.734  1.00119.73           C  
ATOM    805  O   ILE A 524     -27.933  -8.308  30.823  1.00119.73           O  
ATOM    806  CB  ILE A 524     -28.723  -7.681  27.842  1.00119.73           C  
ATOM    807  CG1 ILE A 524     -30.036  -7.498  28.621  1.00119.73           C  
ATOM    808  CG2 ILE A 524     -28.521  -9.116  27.336  1.00119.73           C  
ATOM    809  CD1 ILE A 524     -30.354  -6.039  28.949  1.00119.73           C  
ATOM    810  H   ILE A 524     -26.312  -7.289  26.992  1.00  0.00           H  
ATOM    811  HA  ILE A 524     -27.746  -6.364  29.222  1.00  0.00           H  
ATOM    812  HB  ILE A 524     -28.761  -7.011  26.980  1.00  0.00           H  
ATOM    813 HG13 ILE A 524     -30.095  -8.113  29.517  1.00  0.00           H  
ATOM    814 HG12 ILE A 524     -30.845  -7.857  27.986  1.00  0.00           H  
ATOM    815 HG21 ILE A 524     -29.448  -9.420  26.867  1.00  0.00           H  
ATOM    816 HG22 ILE A 524     -27.895  -8.947  26.505  1.00  0.00           H  
ATOM    817 HG23 ILE A 524     -28.330  -9.985  27.956  1.00  0.00           H  
ATOM    818 HD11 ILE A 524     -31.375  -5.946  29.318  1.00  0.00           H  
ATOM    819 HD12 ILE A 524     -29.688  -5.673  29.725  1.00  0.00           H  
ATOM    820 HD13 ILE A 524     -30.258  -5.395  28.074  1.00  0.00           H  
ATOM    821  N   LEU A 525     -26.597  -9.428  29.388  1.00115.92           N  
ATOM    822  CA  LEU A 525     -26.364 -10.523  30.287  1.00115.92           C  
ATOM    823  C   LEU A 525     -25.600 -10.040  31.481  1.00115.92           C  
ATOM    824  O   LEU A 525     -25.884 -10.435  32.610  1.00115.92           O  
ATOM    825  CB  LEU A 525     -25.539 -11.652  29.642  1.00115.92           C  
ATOM    826  CG  LEU A 525     -25.279 -12.839  30.587  1.00115.92           C  
ATOM    827  CD1 LEU A 525     -26.590 -13.545  30.972  1.00115.92           C  
ATOM    828  CD2 LEU A 525     -24.234 -13.802  30.002  1.00115.92           C  
ATOM    829  H   LEU A 525     -26.187  -9.464  28.463  1.00  0.00           H  
ATOM    830  HA  LEU A 525     -27.334 -10.905  30.606  1.00  0.00           H  
ATOM    831  HB3 LEU A 525     -24.585 -11.261  29.289  1.00  0.00           H  
ATOM    832  HB2 LEU A 525     -26.054 -12.009  28.749  1.00  0.00           H  
ATOM    833  HG  LEU A 525     -24.814 -12.504  31.513  1.00  0.00           H  
ATOM    834 HD11 LEU A 525     -26.388 -14.434  31.569  1.00  0.00           H  
ATOM    835 HD12 LEU A 525     -27.239 -12.908  31.573  1.00  0.00           H  
ATOM    836 HD13 LEU A 525     -27.147 -13.860  30.090  1.00  0.00           H  
ATOM    837 HD21 LEU A 525     -24.023 -14.620  30.691  1.00  0.00           H  
ATOM    838 HD22 LEU A 525     -24.580 -14.237  29.064  1.00  0.00           H  
ATOM    839 HD23 LEU A 525     -23.292 -13.289  29.804  1.00  0.00           H  
ATOM    840  N   GLY A 526     -24.602  -9.164  31.260  1.00 22.70           N  
ATOM    841  CA  GLY A 526     -23.768  -8.695  32.329  1.00 22.70           C  
ATOM    842  C   GLY A 526     -24.579  -7.933  33.326  1.00 22.70           C  
ATOM    843  O   GLY A 526     -24.337  -8.029  34.528  1.00 22.70           O  
ATOM    844  H   GLY A 526     -24.387  -8.875  30.314  1.00  0.00           H  
ATOM    845  HA3 GLY A 526     -23.117  -7.946  31.887  1.00  0.00           H  
ATOM    846  HA2 GLY A 526     -23.230  -9.514  32.807  1.00  0.00           H  
ATOM    847  N   GLY A 527     -25.530  -7.116  32.842  1.00 22.76           N  
ATOM    848  CA  GLY A 527     -26.359  -6.317  33.697  1.00 22.76           C  
ATOM    849  C   GLY A 527     -27.236  -7.198  34.534  1.00 22.76           C  
ATOM    850  O   GLY A 527     -27.490  -6.905  35.701  1.00 22.76           O  
ATOM    851  H   GLY A 527     -25.663  -7.050  31.841  1.00  0.00           H  
ATOM    852  HA3 GLY A 527     -26.985  -5.671  33.082  1.00  0.00           H  
ATOM    853  HA2 GLY A 527     -25.747  -5.669  34.326  1.00  0.00           H  
ATOM    854  N   MET A 528     -27.741  -8.297  33.945  1.00 64.31           N  
ATOM    855  CA  MET A 528     -28.642  -9.169  34.644  1.00 64.31           C  
ATOM    856  C   MET A 528     -27.934  -9.740  35.832  1.00 64.31           C  
ATOM    857  O   MET A 528     -28.498  -9.828  36.921  1.00 64.31           O  
ATOM    858  CB  MET A 528     -29.121 -10.345  33.777  1.00 64.31           C  
ATOM    859  CG  MET A 528     -30.093 -11.282  34.497  1.00 64.31           C  
ATOM    860  SD  MET A 528     -30.674 -12.680  33.489  1.00 64.31           S  
ATOM    861  CE  MET A 528     -31.724 -13.389  34.790  1.00 64.31           C  
ATOM    862  H   MET A 528     -27.518  -8.499  32.979  1.00  0.00           H  
ATOM    863  HA  MET A 528     -29.512  -8.598  34.973  1.00  0.00           H  
ATOM    864  HB3 MET A 528     -28.274 -10.928  33.415  1.00  0.00           H  
ATOM    865  HB2 MET A 528     -29.609  -9.949  32.885  1.00  0.00           H  
ATOM    866  HG3 MET A 528     -30.961 -10.717  34.838  1.00  0.00           H  
ATOM    867  HG2 MET A 528     -29.635 -11.723  35.383  1.00  0.00           H  
ATOM    868  HE1 MET A 528     -32.184 -14.311  34.436  1.00  0.00           H  
ATOM    869  HE2 MET A 528     -31.139 -13.617  35.682  1.00  0.00           H  
ATOM    870  HE3 MET A 528     -32.518 -12.693  35.057  1.00  0.00           H  
ATOM    871  N   LEU A 529     -26.664 -10.133  35.645  1.00 40.54           N  
ATOM    872  CA  LEU A 529     -25.875 -10.712  36.692  1.00 40.54           C  
ATOM    873  C   LEU A 529     -25.680  -9.677  37.755  1.00 40.54           C  
ATOM    874  O   LEU A 529     -25.593  -9.998  38.938  1.00 40.54           O  
ATOM    875  CB  LEU A 529     -24.481 -11.153  36.214  1.00 40.54           C  
ATOM    876  CG  LEU A 529     -24.524 -12.266  35.152  1.00 40.54           C  
ATOM    877  CD1 LEU A 529     -23.109 -12.672  34.709  1.00 40.54           C  
ATOM    878  CD2 LEU A 529     -25.370 -13.460  35.625  1.00 40.54           C  
ATOM    879  H   LEU A 529     -26.249 -10.042  34.727  1.00  0.00           H  
ATOM    880  HA  LEU A 529     -26.414 -11.543  37.145  1.00  0.00           H  
ATOM    881  HB3 LEU A 529     -23.871 -11.482  37.052  1.00  0.00           H  
ATOM    882  HB2 LEU A 529     -23.946 -10.300  35.797  1.00  0.00           H  
ATOM    883  HG  LEU A 529     -25.016 -11.880  34.269  1.00  0.00           H  
ATOM    884 HD11 LEU A 529     -23.147 -13.388  33.887  1.00  0.00           H  
ATOM    885 HD12 LEU A 529     -22.543 -11.806  34.363  1.00  0.00           H  
ATOM    886 HD13 LEU A 529     -22.569 -13.142  35.531  1.00  0.00           H  
ATOM    887 HD21 LEU A 529     -25.319 -14.269  34.897  1.00  0.00           H  
ATOM    888 HD22 LEU A 529     -25.012 -13.860  36.573  1.00  0.00           H  
ATOM    889 HD23 LEU A 529     -26.426 -13.211  35.728  1.00  0.00           H  
ATOM    890  N   SER A 530     -25.585  -8.399  37.345  1.00 75.22           N  
ATOM    891  CA  SER A 530     -25.347  -7.323  38.266  1.00 75.22           C  
ATOM    892  C   SER A 530     -26.457  -7.267  39.273  1.00 75.22           C  
ATOM    893  O   SER A 530     -26.210  -7.085  40.463  1.00 75.22           O  
ATOM    894  CB  SER A 530     -25.288  -5.951  37.572  1.00 75.22           C  
ATOM    895  OG  SER A 530     -24.189  -5.905  36.675  1.00 75.22           O  
ATOM    896  H   SER A 530     -25.664  -8.186  36.360  1.00  0.00           H  
ATOM    897  HA  SER A 530     -24.399  -7.498  38.777  1.00  0.00           H  
ATOM    898  HB3 SER A 530     -25.085  -5.187  38.324  1.00  0.00           H  
ATOM    899  HB2 SER A 530     -26.206  -5.622  37.102  1.00  0.00           H  
ATOM    900  HG  SER A 530     -24.318  -6.550  35.993  1.00  0.00           H  
ATOM    901  N   TYR A 531     -27.716  -7.403  38.815  1.00 49.12           N  
ATOM    902  CA  TYR A 531     -28.857  -7.374  39.689  1.00 49.12           C  
ATOM    903  C   TYR A 531     -28.837  -8.591  40.561  1.00 49.12           C  
ATOM    904  O   TYR A 531     -29.187  -8.538  41.739  1.00 49.12           O  
ATOM    905  CB  TYR A 531     -30.199  -7.346  38.935  1.00 49.12           C  
ATOM    906  CG  TYR A 531     -30.288  -6.031  38.236  1.00 49.12           C  
ATOM    907  CD1 TYR A 531     -30.588  -4.888  38.942  1.00 49.12           C  
ATOM    908  CD2 TYR A 531     -30.084  -5.938  36.878  1.00 49.12           C  
ATOM    909  CE1 TYR A 531     -30.675  -3.671  38.308  1.00 49.12           C  
ATOM    910  CE2 TYR A 531     -30.170  -4.724  36.238  1.00 49.12           C  
ATOM    911  CZ  TYR A 531     -30.464  -3.587  36.952  1.00 49.12           C  
ATOM    912  OH  TYR A 531     -30.554  -2.339  36.298  1.00 49.12           O  
ATOM    913  H   TYR A 531     -27.871  -7.535  37.824  1.00  0.00           H  
ATOM    914  HA  TYR A 531     -28.795  -6.519  40.338  1.00  0.00           H  
ATOM    915  HB3 TYR A 531     -31.039  -7.437  39.624  1.00  0.00           H  
ATOM    916  HB2 TYR A 531     -30.280  -8.169  38.223  1.00  0.00           H  
ATOM    917  HD1 TYR A 531     -30.778  -4.924  39.979  1.00  0.00           H  
ATOM    918  HD2 TYR A 531     -29.884  -6.828  36.305  1.00  0.00           H  
ATOM    919  HE1 TYR A 531     -31.018  -2.802  38.838  1.00  0.00           H  
ATOM    920  HE2 TYR A 531     -30.013  -4.671  35.170  1.00  0.00           H  
ATOM    921  HH  TYR A 531     -30.341  -2.386  35.379  1.00  0.00           H  
ATOM    922  N   ALA A 532     -28.422  -9.730  39.981  1.00 44.15           N  
ATOM    923  CA  ALA A 532     -28.382 -11.002  40.643  1.00 44.15           C  
ATOM    924  C   ALA A 532     -27.450 -10.921  41.813  1.00 44.15           C  
ATOM    925  O   ALA A 532     -27.648 -11.598  42.818  1.00 44.15           O  
ATOM    926  CB  ALA A 532     -27.879 -12.132  39.729  1.00 44.15           C  
ATOM    927  H   ALA A 532     -28.156  -9.703  39.005  1.00  0.00           H  
ATOM    928  HA  ALA A 532     -29.412 -11.241  40.860  1.00  0.00           H  
ATOM    929  HB1 ALA A 532     -28.056 -13.106  40.188  1.00  0.00           H  
ATOM    930  HB2 ALA A 532     -28.403 -12.126  38.773  1.00  0.00           H  
ATOM    931  HB3 ALA A 532     -26.814 -12.069  39.525  1.00  0.00           H  
ATOM    932  N   SER A 533     -26.407 -10.087  41.696  1.00 43.51           N  
ATOM    933  CA  SER A 533     -25.333  -9.883  42.654  1.00 43.51           C  
ATOM    934  C   SER A 533     -25.835  -9.578  44.055  1.00 43.51           C  
ATOM    935  O   SER A 533     -25.213  -9.992  45.030  1.00 43.51           O  
ATOM    936  CB  SER A 533     -24.374  -8.761  42.219  1.00 43.51           C  
ATOM    937  OG  SER A 533     -23.774  -8.936  40.944  1.00 43.51           O  
ATOM    938  H   SER A 533     -26.332  -9.580  40.825  1.00  0.00           H  
ATOM    939  HA  SER A 533     -24.821 -10.827  42.709  1.00  0.00           H  
ATOM    940  HB3 SER A 533     -23.572  -8.722  42.949  1.00  0.00           H  
ATOM    941  HB2 SER A 533     -24.865  -7.798  42.283  1.00  0.00           H  
ATOM    942  HG  SER A 533     -24.457  -9.012  40.293  1.00  0.00           H  
ATOM    943  N   ILE A 534     -26.985  -8.903  44.160  1.00 60.57           N  
ATOM    944  CA  ILE A 534     -27.538  -8.557  45.439  1.00 60.57           C  
ATOM    945  C   ILE A 534     -28.097  -9.772  46.109  1.00 60.57           C  
ATOM    946  O   ILE A 534     -28.051  -9.884  47.332  1.00 60.57           O  
ATOM    947  CB  ILE A 534     -28.564  -7.462  45.385  1.00 60.57           C  
ATOM    948  CG1 ILE A 534     -27.863  -6.153  44.972  1.00 60.57           C  
ATOM    949  CG2 ILE A 534     -29.261  -7.381  46.755  1.00 60.57           C  
ATOM    950  CD1 ILE A 534     -28.788  -4.947  44.819  1.00 60.57           C  
ATOM    951  H   ILE A 534     -27.478  -8.618  43.325  1.00  0.00           H  
ATOM    952  HA  ILE A 534     -26.724  -8.207  46.080  1.00  0.00           H  
ATOM    953  HB  ILE A 534     -29.248  -7.845  44.649  1.00  0.00           H  
ATOM    954 HG13 ILE A 534     -27.310  -6.281  44.040  1.00  0.00           H  
ATOM    955 HG12 ILE A 534     -27.108  -5.940  45.722  1.00  0.00           H  
ATOM    956 HG21 ILE A 534     -30.044  -6.641  46.706  1.00  0.00           H  
ATOM    957 HG22 ILE A 534     -29.855  -8.247  47.045  1.00  0.00           H  
ATOM    958 HG23 ILE A 534     -28.581  -7.114  47.565  1.00  0.00           H  
ATOM    959 HD11 ILE A 534     -28.258  -4.011  44.981  1.00  0.00           H  
ATOM    960 HD12 ILE A 534     -29.096  -4.991  43.811  1.00  0.00           H  
ATOM    961 HD13 ILE A 534     -29.664  -4.943  45.450  1.00  0.00           H  
ATOM    962  N   PHE A 535     -28.661 -10.712  45.334  1.00 35.25           N  
ATOM    963  CA  PHE A 535     -29.194 -11.897  45.938  1.00 35.25           C  
ATOM    964  C   PHE A 535     -28.069 -12.586  46.646  1.00 35.25           C  
ATOM    965  O   PHE A 535     -28.223 -13.064  47.769  1.00 35.25           O  
ATOM    966  CB  PHE A 535     -29.780 -12.883  44.913  1.00 35.25           C  
ATOM    967  CG  PHE A 535     -30.987 -12.241  44.319  1.00 35.25           C  
ATOM    968  CD1 PHE A 535     -32.202 -12.309  44.961  1.00 35.25           C  
ATOM    969  CD2 PHE A 535     -30.905 -11.569  43.121  1.00 35.25           C  
ATOM    970  CE1 PHE A 535     -33.318 -11.719  44.416  1.00 35.25           C  
ATOM    971  CE2 PHE A 535     -32.017 -10.976  42.571  1.00 35.25           C  
ATOM    972  CZ  PHE A 535     -33.226 -11.049  43.220  1.00 35.25           C  
ATOM    973  H   PHE A 535     -28.674 -10.617  44.328  1.00  0.00           H  
ATOM    974  HA  PHE A 535     -29.958 -11.626  46.671  1.00  0.00           H  
ATOM    975  HB3 PHE A 535     -30.084 -13.811  45.401  1.00  0.00           H  
ATOM    976  HB2 PHE A 535     -29.068 -13.165  44.140  1.00  0.00           H  
ATOM    977  HD1 PHE A 535     -32.286 -12.829  45.904  1.00  0.00           H  
ATOM    978  HD2 PHE A 535     -29.952 -11.486  42.678  1.00  0.00           H  
ATOM    979  HE1 PHE A 535     -34.266 -11.776  44.931  1.00  0.00           H  
ATOM    980  HE2 PHE A 535     -31.932 -10.431  41.643  1.00  0.00           H  
ATOM    981  HZ  PHE A 535     -34.098 -10.574  42.793  1.00  0.00           H  
ATOM    982  N   LEU A 536     -26.890 -12.637  46.004  1.00 86.46           N  
ATOM    983  CA  LEU A 536     -25.746 -13.287  46.576  1.00 86.46           C  
ATOM    984  C   LEU A 536     -25.415 -12.597  47.854  1.00 86.46           C  
ATOM    985  O   LEU A 536     -25.128 -13.241  48.862  1.00 86.46           O  
ATOM    986  CB  LEU A 536     -24.497 -13.127  45.702  1.00 86.46           C  
ATOM    987  CG  LEU A 536     -24.547 -13.856  44.352  1.00 86.46           C  
ATOM    988  CD1 LEU A 536     -25.792 -13.482  43.538  1.00 86.46           C  
ATOM    989  CD2 LEU A 536     -23.260 -13.569  43.570  1.00 86.46           C  
ATOM    990  H   LEU A 536     -26.802 -12.216  45.090  1.00  0.00           H  
ATOM    991  HA  LEU A 536     -25.959 -14.343  46.755  1.00  0.00           H  
ATOM    992  HB3 LEU A 536     -23.671 -13.598  46.217  1.00  0.00           H  
ATOM    993  HB2 LEU A 536     -24.209 -12.089  45.566  1.00  0.00           H  
ATOM    994  HG  LEU A 536     -24.656 -14.916  44.579  1.00  0.00           H  
ATOM    995 HD11 LEU A 536     -25.692 -13.732  42.482  1.00  0.00           H  
ATOM    996 HD12 LEU A 536     -26.713 -13.939  43.899  1.00  0.00           H  
ATOM    997 HD13 LEU A 536     -25.790 -12.416  43.651  1.00  0.00           H  
ATOM    998 HD21 LEU A 536     -23.376 -13.784  42.518  1.00  0.00           H  
ATOM    999 HD22 LEU A 536     -22.925 -12.586  43.810  1.00  0.00           H  
ATOM   1000 HD23 LEU A 536     -22.812 -14.291  44.183  1.00  0.00           H  
ATOM   1001  N   PHE A 537     -25.294 -11.255  47.826  1.00 27.29           N  
ATOM   1002  CA  PHE A 537     -24.732 -10.393  48.877  1.00 27.29           C  
ATOM   1003  C   PHE A 537     -25.745 -10.003  49.976  1.00 27.29           C  
ATOM   1004  O   PHE A 537     -25.387  -9.132  50.801  1.00 27.29           O  
ATOM   1005  CB  PHE A 537     -24.104  -9.128  48.217  1.00 27.29           C  
ATOM   1006  CG  PHE A 537     -22.605  -9.023  48.453  1.00 27.29           C  
ATOM   1007  CD1 PHE A 537     -21.682  -9.341  47.434  1.00 27.29           C  
ATOM   1008  CD2 PHE A 537     -22.128  -8.635  49.721  1.00 27.29           C  
ATOM   1009  CE1 PHE A 537     -20.299  -9.317  47.707  1.00 27.29           C  
ATOM   1010  CE2 PHE A 537     -20.746  -8.614  49.993  1.00 27.29           C  
ATOM   1011  CZ  PHE A 537     -19.829  -8.969  48.987  1.00 27.29           C  
ATOM   1012  OXT PHE A 537     -26.830 -10.619  50.038  1.00 27.29           O1-
ATOM   1013  H   PHE A 537     -25.549 -10.792  46.965  1.00  0.00           H  
ATOM   1014  HA  PHE A 537     -23.944 -10.938  49.388  1.00  0.00           H  
ATOM   1015  HB3 PHE A 537     -24.564  -8.205  48.573  1.00  0.00           H  
ATOM   1016  HB2 PHE A 537     -24.279  -9.114  47.144  1.00  0.00           H  
ATOM   1017  HD1 PHE A 537     -22.028  -9.634  46.453  1.00  0.00           H  
ATOM   1018  HD2 PHE A 537     -22.831  -8.360  50.493  1.00  0.00           H  
ATOM   1019  HE1 PHE A 537     -19.589  -9.582  46.941  1.00  0.00           H  
ATOM   1020  HE2 PHE A 537     -20.391  -8.326  50.972  1.00  0.00           H  
ATOM   1021  HZ  PHE A 537     -18.769  -8.961  49.192  1.00  0.00           H  
ATOM   1022  N   PHE A 549     -24.918 -20.390  50.667  1.00 73.10           N1+
ATOM   1023  CA  PHE A 549     -24.148 -20.488  51.928  1.00 73.10           C  
ATOM   1024  C   PHE A 549     -22.724 -20.133  51.669  1.00 73.10           C  
ATOM   1025  O   PHE A 549     -22.397 -18.979  51.399  1.00 73.10           O  
ATOM   1026  CB  PHE A 549     -24.203 -21.924  52.471  1.00 73.10           C  
ATOM   1027  CG  PHE A 549     -25.632 -22.216  52.776  1.00 73.10           C  
ATOM   1028  CD1 PHE A 549     -26.208 -21.766  53.942  1.00 73.10           C  
ATOM   1029  CD2 PHE A 549     -26.395 -22.943  51.892  1.00 73.10           C  
ATOM   1030  CE1 PHE A 549     -27.528 -22.034  54.218  1.00 73.10           C  
ATOM   1031  CE2 PHE A 549     -27.715 -23.215  52.163  1.00 73.10           C  
ATOM   1032  CZ  PHE A 549     -28.283 -22.760  53.329  1.00 73.10           C  
ATOM   1033  H1  PHE A 549     -24.895 -19.435  50.341  1.00  0.00           H  
ATOM   1034  H2  PHE A 549     -24.521 -21.004  49.972  1.00  0.00           H  
ATOM   1035  H3  PHE A 549     -25.875 -20.660  50.846  1.00  0.00           H  
ATOM   1036  HA  PHE A 549     -24.557 -19.781  52.651  1.00  0.00           H  
ATOM   1037  HB3 PHE A 549     -23.631 -22.039  53.395  1.00  0.00           H  
ATOM   1038  HB2 PHE A 549     -23.842 -22.669  51.757  1.00  0.00           H  
ATOM   1039  HD1 PHE A 549     -25.625 -21.195  54.651  1.00  0.00           H  
ATOM   1040  HD2 PHE A 549     -25.962 -23.313  50.974  1.00  0.00           H  
ATOM   1041  HE1 PHE A 549     -27.971 -21.676  55.136  1.00  0.00           H  
ATOM   1042  HE2 PHE A 549     -28.305 -23.788  51.463  1.00  0.00           H  
ATOM   1043  HZ  PHE A 549     -29.320 -22.973  53.546  1.00  0.00           H  
ATOM   1044  N   GLU A 550     -21.834 -21.137  51.756  1.00 58.46           N  
ATOM   1045  CA  GLU A 550     -20.436 -20.932  51.521  1.00 58.46           C  
ATOM   1046  C   GLU A 550     -20.278 -20.548  50.086  1.00 58.46           C  
ATOM   1047  O   GLU A 550     -19.467 -19.690  49.742  1.00 58.46           O  
ATOM   1048  CB  GLU A 550     -19.619 -22.210  51.758  1.00 58.46           C  
ATOM   1049  CG  GLU A 550     -19.657 -22.678  53.214  1.00 58.46           C  
ATOM   1050  CD  GLU A 550     -18.868 -23.974  53.309  1.00 58.46           C  
ATOM   1051  OE1 GLU A 550     -17.719 -24.004  52.794  1.00 58.46           O  
ATOM   1052  OE2 GLU A 550     -19.406 -24.953  53.891  1.00 58.46           O1-
ATOM   1053  H   GLU A 550     -22.138 -22.065  52.014  1.00  0.00           H  
ATOM   1054  HA  GLU A 550     -20.061 -20.129  52.159  1.00  0.00           H  
ATOM   1055  HB3 GLU A 550     -18.584 -22.017  51.465  1.00  0.00           H  
ATOM   1056  HB2 GLU A 550     -19.977 -23.011  51.107  1.00  0.00           H  
ATOM   1057  HG3 GLU A 550     -20.681 -22.849  53.549  1.00  0.00           H  
ATOM   1058  HG2 GLU A 550     -19.213 -21.933  53.875  1.00  0.00           H  
ATOM   1059  N   THR A 551     -21.084 -21.180  49.214  1.00 95.97           N  
ATOM   1060  CA  THR A 551     -21.033 -20.963  47.799  1.00 95.97           C  
ATOM   1061  C   THR A 551     -21.409 -19.546  47.515  1.00 95.97           C  
ATOM   1062  O   THR A 551     -20.903 -18.936  46.576  1.00 95.97           O  
ATOM   1063  CB  THR A 551     -21.983 -21.843  47.042  1.00 95.97           C  
ATOM   1064  OG1 THR A 551     -21.756 -21.721  45.645  1.00 95.97           O  
ATOM   1065  CG2 THR A 551     -23.422 -21.429  47.389  1.00 95.97           C  
ATOM   1066  H   THR A 551     -21.711 -21.891  49.562  1.00  0.00           H  
ATOM   1067  HA  THR A 551     -20.011 -21.167  47.478  1.00  0.00           H  
ATOM   1068  HB  THR A 551     -21.818 -22.885  47.322  1.00  0.00           H  
ATOM   1069  HG1 THR A 551     -21.890 -20.820  45.390  1.00  0.00           H  
ATOM   1070 HG21 THR A 551     -24.097 -22.212  47.043  1.00  0.00           H  
ATOM   1071 HG22 THR A 551     -23.602 -21.343  48.459  1.00  0.00           H  
ATOM   1072 HG23 THR A 551     -23.770 -20.530  46.878  1.00  0.00           H  
ATOM   1073  N   LEU A 552     -22.311 -18.976  48.325  1.00 37.18           N  
ATOM   1074  CA  LEU A 552     -22.758 -17.641  48.065  1.00 37.18           C  
ATOM   1075  C   LEU A 552     -21.574 -16.731  48.096  1.00 37.18           C  
ATOM   1076  O   LEU A 552     -21.480 -15.805  47.293  1.00 37.18           O  
ATOM   1077  CB  LEU A 552     -23.764 -17.134  49.112  1.00 37.18           C  
ATOM   1078  CG  LEU A 552     -25.087 -17.922  49.133  1.00 37.18           C  
ATOM   1079  CD1 LEU A 552     -26.054 -17.365  50.190  1.00 37.18           C  
ATOM   1080  CD2 LEU A 552     -25.715 -17.994  47.732  1.00 37.18           C  
ATOM   1081  H   LEU A 552     -22.662 -19.471  49.130  1.00  0.00           H  
ATOM   1082  HA  LEU A 552     -23.180 -17.581  47.062  1.00  0.00           H  
ATOM   1083  HB3 LEU A 552     -24.001 -16.090  48.896  1.00  0.00           H  
ATOM   1084  HB2 LEU A 552     -23.322 -17.118  50.106  1.00  0.00           H  
ATOM   1085  HG  LEU A 552     -24.779 -18.921  49.127  1.00  0.00           H  
ATOM   1086 HD11 LEU A 552     -26.977 -17.944  50.226  1.00  0.00           H  
ATOM   1087 HD12 LEU A 552     -25.608 -17.392  51.185  1.00  0.00           H  
ATOM   1088 HD13 LEU A 552     -26.319 -16.329  49.974  1.00  0.00           H  
ATOM   1089 HD21 LEU A 552     -26.687 -18.487  47.774  1.00  0.00           H  
ATOM   1090 HD22 LEU A 552     -25.877 -16.996  47.323  1.00  0.00           H  
ATOM   1091 HD23 LEU A 552     -25.119 -18.558  47.015  1.00  0.00           H  
ATOM   1092  N   CYS A 553     -20.631 -16.969  49.024  1.00 40.38           N  
ATOM   1093  CA  CYS A 553     -19.499 -16.095  49.132  1.00 40.38           C  
ATOM   1094  C   CYS A 553     -18.712 -16.137  47.858  1.00 40.38           C  
ATOM   1095  O   CYS A 553     -18.240 -15.102  47.390  1.00 40.38           O  
ATOM   1096  CB  CYS A 553     -18.568 -16.449  50.309  1.00 40.38           C  
ATOM   1097  SG  CYS A 553     -19.402 -16.226  51.910  1.00 40.38           S  
ATOM   1098  H   CYS A 553     -20.720 -17.747  49.663  1.00  0.00           H  
ATOM   1099  HA  CYS A 553     -19.860 -15.082  49.283  1.00  0.00           H  
ATOM   1100  HB3 CYS A 553     -17.690 -15.801  50.295  1.00  0.00           H  
ATOM   1101  HB2 CYS A 553     -18.198 -17.471  50.240  1.00  0.00           H  
ATOM   1102  N   THR A 554     -18.529 -17.331  47.264  1.00104.50           N  
ATOM   1103  CA  THR A 554     -17.779 -17.400  46.041  1.00104.50           C  
ATOM   1104  C   THR A 554     -18.550 -16.748  44.934  1.00104.50           C  
ATOM   1105  O   THR A 554     -17.982 -16.053  44.094  1.00104.50           O  
ATOM   1106  CB  THR A 554     -17.429 -18.799  45.609  1.00104.50           C  
ATOM   1107  OG1 THR A 554     -16.446 -18.753  44.585  1.00104.50           O  
ATOM   1108  CG2 THR A 554     -18.684 -19.508  45.081  1.00104.50           C  
ATOM   1109  H   THR A 554     -18.932 -18.172  47.652  1.00  0.00           H  
ATOM   1110  HA  THR A 554     -16.841 -16.858  46.186  1.00  0.00           H  
ATOM   1111  HB  THR A 554     -17.005 -19.359  46.443  1.00  0.00           H  
ATOM   1112  HG1 THR A 554     -16.781 -18.257  43.852  1.00  0.00           H  
ATOM   1113 HG21 THR A 554     -18.253 -20.380  44.589  1.00  0.00           H  
ATOM   1114 HG22 THR A 554     -19.222 -20.089  45.803  1.00  0.00           H  
ATOM   1115 HG23 THR A 554     -19.196 -19.137  44.205  1.00  0.00           H  
ATOM   1116  N   VAL A 555     -19.880 -16.953  44.913  1.00 46.77           N  
ATOM   1117  CA  VAL A 555     -20.710 -16.466  43.851  1.00 46.77           C  
ATOM   1118  C   VAL A 555     -20.677 -14.966  43.846  1.00 46.77           C  
ATOM   1119  O   VAL A 555     -20.730 -14.343  42.786  1.00 46.77           O  
ATOM   1120  CB  VAL A 555     -22.130 -16.939  43.981  1.00 46.77           C  
ATOM   1121  CG1 VAL A 555     -22.955 -16.390  42.807  1.00 46.77           C  
ATOM   1122  CG2 VAL A 555     -22.120 -18.477  44.062  1.00 46.77           C  
ATOM   1123  H   VAL A 555     -20.304 -17.540  45.622  1.00  0.00           H  
ATOM   1124  HA  VAL A 555     -20.302 -16.825  42.903  1.00  0.00           H  
ATOM   1125  HB  VAL A 555     -22.547 -16.552  44.912  1.00  0.00           H  
ATOM   1126 HG11 VAL A 555     -23.985 -16.175  43.070  1.00  0.00           H  
ATOM   1127 HG12 VAL A 555     -22.546 -15.628  42.165  1.00  0.00           H  
ATOM   1128 HG13 VAL A 555     -23.068 -17.183  42.070  1.00  0.00           H  
ATOM   1129 HG21 VAL A 555     -22.805 -18.817  44.838  1.00  0.00           H  
ATOM   1130 HG22 VAL A 555     -22.490 -18.926  43.141  1.00  0.00           H  
ATOM   1131 HG23 VAL A 555     -21.176 -18.965  44.206  1.00  0.00           H  
ATOM   1132  N   ARG A 556     -20.560 -14.376  45.074  1.00 83.18           N  
ATOM   1133  CA  ARG A 556     -20.639 -12.966  45.501  1.00 83.18           C  
ATOM   1134  C   ARG A 556     -19.581 -12.078  44.876  1.00 83.18           C  
ATOM   1135  O   ARG A 556     -19.860 -10.902  44.709  1.00 83.18           O  
ATOM   1136  CB  ARG A 556     -20.512 -12.792  47.045  1.00 83.18           C  
ATOM   1137  CG  ARG A 556     -21.802 -12.761  47.872  1.00 83.18           C  
ATOM   1138  CD  ARG A 556     -21.540 -12.560  49.374  1.00 83.18           C  
ATOM   1139  NE  ARG A 556     -22.692 -13.030  50.154  1.00 83.18           N  
ATOM   1140  CZ  ARG A 556     -22.722 -13.623  51.352  1.00 83.18           C  
ATOM   1141  NH1 ARG A 556     -21.601 -13.925  52.006  1.00 83.18           N  
ATOM   1142  NH2 ARG A 556     -23.907 -13.921  51.889  1.00 83.18           N1+
ATOM   1143  H   ARG A 556     -20.517 -15.030  45.845  1.00  0.00           H  
ATOM   1144  HA  ARG A 556     -21.593 -12.529  45.261  1.00  0.00           H  
ATOM   1145  HB3 ARG A 556     -19.962 -11.887  47.294  1.00  0.00           H  
ATOM   1146  HB2 ARG A 556     -19.904 -13.572  47.457  1.00  0.00           H  
ATOM   1147  HG3 ARG A 556     -22.354 -13.683  47.765  1.00  0.00           H  
ATOM   1148  HG2 ARG A 556     -22.451 -11.967  47.507  1.00  0.00           H  
ATOM   1149  HD3 ARG A 556     -21.337 -11.515  49.605  1.00  0.00           H  
ATOM   1150  HD2 ARG A 556     -20.668 -13.123  49.685  1.00  0.00           H  
ATOM   1151  HE  ARG A 556     -23.591 -12.864  49.712  1.00  0.00           H  
ATOM   1152 HH12 ARG A 556     -21.636 -14.387  52.905  1.00  0.00           H  
ATOM   1153 HH11 ARG A 556     -20.707 -13.719  51.587  1.00  0.00           H  
ATOM   1154 HH22 ARG A 556     -23.966 -14.351  52.801  1.00  0.00           H  
ATOM   1155 HH21 ARG A 556     -24.758 -13.687  51.394  1.00  0.00           H  
ATOM   1156  N   THR A 557     -18.382 -12.585  44.585  1.00 46.29           N  
ATOM   1157  CA  THR A 557     -17.334 -11.757  43.975  1.00 46.29           C  
ATOM   1158  C   THR A 557     -17.298 -12.051  42.471  1.00 46.29           C  
ATOM   1159  O   THR A 557     -17.092 -11.121  41.689  1.00 46.29           O  
ATOM   1160  CB  THR A 557     -15.971 -12.036  44.649  1.00 46.29           C  
ATOM   1161  OG1 THR A 557     -16.085 -11.694  46.023  1.00 46.29           O  
ATOM   1162  CG2 THR A 557     -14.810 -11.179  44.102  1.00 46.29           C  
ATOM   1163  H   THR A 557     -18.186 -13.555  44.787  1.00  0.00           H  
ATOM   1164  HA  THR A 557     -17.538 -10.694  44.094  1.00  0.00           H  
ATOM   1165  HB  THR A 557     -15.718 -13.095  44.568  1.00  0.00           H  
ATOM   1166  HG1 THR A 557     -16.290 -10.774  46.090  1.00  0.00           H  
ATOM   1167 HG21 THR A 557     -13.863 -11.419  44.582  1.00  0.00           H  
ATOM   1168 HG22 THR A 557     -14.659 -11.328  43.035  1.00  0.00           H  
ATOM   1169 HG23 THR A 557     -14.998 -10.115  44.252  1.00  0.00           H  
ATOM   1170  N   TRP A 558     -17.582 -13.306  42.066  1.00158.43           N  
ATOM   1171  CA  TRP A 558     -17.714 -13.749  40.677  1.00158.43           C  
ATOM   1172  C   TRP A 558     -18.637 -12.826  39.886  1.00158.43           C  
ATOM   1173  O   TRP A 558     -18.235 -12.225  38.896  1.00158.43           O  
ATOM   1174  CB  TRP A 558     -18.194 -15.219  40.607  1.00158.43           C  
ATOM   1175  CG  TRP A 558     -18.583 -15.713  39.240  1.00158.43           C  
ATOM   1176  CD2 TRP A 558     -19.928 -15.876  38.692  1.00158.43           C  
ATOM   1177  CD1 TRP A 558     -17.739 -16.067  38.244  1.00158.43           C  
ATOM   1178  NE1 TRP A 558     -18.462 -16.402  37.118  1.00158.43           N  
ATOM   1179  CE2 TRP A 558     -19.817 -16.286  37.329  1.00158.43           C  
ATOM   1180  CE3 TRP A 558     -21.235 -15.714  39.206  1.00158.43           C  
ATOM   1181  CZ2 TRP A 558     -20.940 -16.490  36.509  1.00158.43           C  
ATOM   1182  CZ3 TRP A 558     -22.370 -15.956  38.405  1.00158.43           C  
ATOM   1183  CH2 TRP A 558     -22.226 -16.322  37.054  1.00158.43           C  
ATOM   1184  H   TRP A 558     -17.765 -14.000  42.778  1.00  0.00           H  
ATOM   1185  HA  TRP A 558     -16.732 -13.678  40.219  1.00  0.00           H  
ATOM   1186  HB3 TRP A 558     -19.060 -15.361  41.247  1.00  0.00           H  
ATOM   1187  HB2 TRP A 558     -17.443 -15.887  41.023  1.00  0.00           H  
ATOM   1188  HD1 TRP A 558     -16.664 -16.062  38.308  1.00  0.00           H  
ATOM   1189  HE1 TRP A 558     -18.023 -16.683  36.253  1.00  0.00           H  
ATOM   1190  HE3 TRP A 558     -21.364 -15.411  40.233  1.00  0.00           H  
ATOM   1191  HZ2 TRP A 558     -20.819 -16.788  35.479  1.00  0.00           H  
ATOM   1192  HZ3 TRP A 558     -23.359 -15.855  38.825  1.00  0.00           H  
ATOM   1193  HH2 TRP A 558     -23.100 -16.490  36.442  1.00  0.00           H  
ATOM   1194  N   ILE A 559     -19.852 -12.666  40.399  1.00128.74           N  
ATOM   1195  CA  ILE A 559     -20.949 -11.972  39.757  1.00128.74           C  
ATOM   1196  C   ILE A 559     -20.667 -10.489  39.483  1.00128.74           C  
ATOM   1197  O   ILE A 559     -21.168  -9.954  38.504  1.00128.74           O  
ATOM   1198  CB  ILE A 559     -22.149 -12.121  40.695  1.00128.74           C  
ATOM   1199  CG1 ILE A 559     -23.488 -11.892  39.985  1.00128.74           C  
ATOM   1200  CG2 ILE A 559     -21.984 -11.253  41.965  1.00128.74           C  
ATOM   1201  CD1 ILE A 559     -23.953 -13.085  39.153  1.00128.74           C  
ATOM   1202  H   ILE A 559     -20.070 -13.163  41.253  1.00  0.00           H  
ATOM   1203  HA  ILE A 559     -21.162 -12.483  38.819  1.00  0.00           H  
ATOM   1204  HB  ILE A 559     -22.157 -13.163  40.999  1.00  0.00           H  
ATOM   1205 HG13 ILE A 559     -23.416 -11.012  39.353  1.00  0.00           H  
ATOM   1206 HG12 ILE A 559     -24.269 -11.697  40.715  1.00  0.00           H  
ATOM   1207 HG21 ILE A 559     -22.895 -11.172  42.510  1.00  0.00           H  
ATOM   1208 HG22 ILE A 559     -21.198 -11.632  42.611  1.00  0.00           H  
ATOM   1209 HG23 ILE A 559     -21.797 -10.202  41.797  1.00  0.00           H  
ATOM   1210 HD11 ILE A 559     -24.909 -12.878  38.679  1.00  0.00           H  
ATOM   1211 HD12 ILE A 559     -23.241 -13.332  38.366  1.00  0.00           H  
ATOM   1212 HD13 ILE A 559     -24.092 -13.960  39.786  1.00  0.00           H  
ATOM   1213  N   LEU A 560     -19.910  -9.826  40.369  1.00 60.07           N  
ATOM   1214  CA  LEU A 560     -19.755  -8.379  40.355  1.00 60.07           C  
ATOM   1215  C   LEU A 560     -18.668  -8.106  39.320  1.00 60.07           C  
ATOM   1216  O   LEU A 560     -18.822  -7.266  38.436  1.00 60.07           O  
ATOM   1217  CB  LEU A 560     -19.208  -7.842  41.704  1.00 60.07           C  
ATOM   1218  CG  LEU A 560     -19.854  -8.273  43.027  1.00 60.07           C  
ATOM   1219  CD1 LEU A 560     -18.908  -8.002  44.211  1.00 60.07           C  
ATOM   1220  CD2 LEU A 560     -21.177  -7.578  43.318  1.00 60.07           C  
ATOM   1221  H   LEU A 560     -19.519 -10.336  41.148  1.00  0.00           H  
ATOM   1222  HA  LEU A 560     -20.692  -7.887  40.089  1.00  0.00           H  
ATOM   1223  HB3 LEU A 560     -19.189  -6.751  41.668  1.00  0.00           H  
ATOM   1224  HB2 LEU A 560     -18.159  -8.127  41.800  1.00  0.00           H  
ATOM   1225  HG  LEU A 560     -20.033  -9.338  42.952  1.00  0.00           H  
ATOM   1226 HD11 LEU A 560     -19.358  -8.301  45.154  1.00  0.00           H  
ATOM   1227 HD12 LEU A 560     -17.964  -8.532  44.107  1.00  0.00           H  
ATOM   1228 HD13 LEU A 560     -18.670  -6.940  44.288  1.00  0.00           H  
ATOM   1229 HD21 LEU A 560     -21.730  -8.111  44.092  1.00  0.00           H  
ATOM   1230 HD22 LEU A 560     -20.996  -6.576  43.699  1.00  0.00           H  
ATOM   1231 HD23 LEU A 560     -21.795  -7.509  42.426  1.00  0.00           H  
ATOM   1232  N   THR A 561     -17.574  -8.874  39.436  1.00124.43           N  
ATOM   1233  CA  THR A 561     -16.430  -8.791  38.586  1.00124.43           C  
ATOM   1234  C   THR A 561     -16.811  -9.170  37.146  1.00124.43           C  
ATOM   1235  O   THR A 561     -16.560  -8.367  36.247  1.00124.43           O  
ATOM   1236  CB  THR A 561     -15.281  -9.584  39.248  1.00124.43           C  
ATOM   1237  OG1 THR A 561     -14.094  -8.995  38.826  1.00124.43           O  
ATOM   1238  CG2 THR A 561     -15.163 -11.089  38.990  1.00124.43           C  
ATOM   1239  H   THR A 561     -17.551  -9.565  40.173  1.00  0.00           H  
ATOM   1240  HA  THR A 561     -16.148  -7.735  38.582  1.00  0.00           H  
ATOM   1241  HB  THR A 561     -15.307  -9.430  40.328  1.00  0.00           H  
ATOM   1242  HG1 THR A 561     -13.405  -9.633  38.930  1.00  0.00           H  
ATOM   1243 HG21 THR A 561     -14.229 -11.458  39.404  1.00  0.00           H  
ATOM   1244 HG22 THR A 561     -15.957 -11.636  39.477  1.00  0.00           H  
ATOM   1245 HG23 THR A 561     -15.172 -11.350  37.933  1.00  0.00           H  
ATOM   1246  N   VAL A 562     -17.521 -10.292  36.925  1.00116.31           N  
ATOM   1247  CA  VAL A 562     -18.041 -10.622  35.604  1.00116.31           C  
ATOM   1248  C   VAL A 562     -19.182  -9.658  35.231  1.00116.31           C  
ATOM   1249  O   VAL A 562     -19.137  -9.122  34.142  1.00116.31           O  
ATOM   1250  CB  VAL A 562     -18.442 -12.117  35.452  1.00116.31           C  
ATOM   1251  CG1 VAL A 562     -17.301 -13.084  35.827  1.00116.31           C  
ATOM   1252  CG2 VAL A 562     -19.773 -12.515  36.101  1.00116.31           C  
ATOM   1253  H   VAL A 562     -17.735 -10.915  37.695  1.00  0.00           H  
ATOM   1254  HA  VAL A 562     -17.234 -10.455  34.887  1.00  0.00           H  
ATOM   1255  HB  VAL A 562     -18.603 -12.277  34.386  1.00  0.00           H  
ATOM   1256 HG11 VAL A 562     -17.591 -14.118  35.646  1.00  0.00           H  
ATOM   1257 HG12 VAL A 562     -16.417 -12.895  35.220  1.00  0.00           H  
ATOM   1258 HG13 VAL A 562     -17.002 -13.004  36.869  1.00  0.00           H  
ATOM   1259 HG21 VAL A 562     -19.935 -13.593  36.074  1.00  0.00           H  
ATOM   1260 HG22 VAL A 562     -19.837 -12.184  37.127  1.00  0.00           H  
ATOM   1261 HG23 VAL A 562     -20.601 -12.049  35.575  1.00  0.00           H  
ATOM   1262  N   GLY A 563     -20.153  -9.326  36.088  1.00 34.21           N  
ATOM   1263  CA  GLY A 563     -21.300  -8.461  35.765  1.00 34.21           C  
ATOM   1264  C   GLY A 563     -20.901  -7.109  35.164  1.00 34.21           C  
ATOM   1265  O   GLY A 563     -21.435  -6.696  34.135  1.00 34.21           O  
ATOM   1266  H   GLY A 563     -20.152  -9.742  37.011  1.00  0.00           H  
ATOM   1267  HA3 GLY A 563     -21.892  -8.280  36.662  1.00  0.00           H  
ATOM   1268  HA2 GLY A 563     -21.942  -8.996  35.065  1.00  0.00           H  
ATOM   1269  N   TYR A 564     -19.839  -6.508  35.707  1.00 94.51           N  
ATOM   1270  CA  TYR A 564     -19.219  -5.320  35.145  1.00 94.51           C  
ATOM   1271  C   TYR A 564     -18.285  -5.620  33.965  1.00 94.51           C  
ATOM   1272  O   TYR A 564     -18.339  -4.902  32.967  1.00 94.51           O  
ATOM   1273  CB  TYR A 564     -18.406  -4.638  36.249  1.00 94.51           C  
ATOM   1274  CG  TYR A 564     -19.257  -3.755  37.131  1.00 94.51           C  
ATOM   1275  CD1 TYR A 564     -19.847  -2.607  36.574  1.00 94.51           C  
ATOM   1276  CD2 TYR A 564     -19.408  -4.018  38.504  1.00 94.51           C  
ATOM   1277  CE1 TYR A 564     -20.469  -1.661  37.398  1.00 94.51           C  
ATOM   1278  CE2 TYR A 564     -20.028  -3.065  39.329  1.00 94.51           C  
ATOM   1279  CZ  TYR A 564     -20.520  -1.868  38.784  1.00 94.51           C  
ATOM   1280  OH  TYR A 564     -20.941  -0.876  39.611  1.00 94.51           O  
ATOM   1281  H   TYR A 564     -19.420  -6.915  36.534  1.00  0.00           H  
ATOM   1282  HA  TYR A 564     -19.991  -4.642  34.777  1.00  0.00           H  
ATOM   1283  HB3 TYR A 564     -17.640  -3.990  35.820  1.00  0.00           H  
ATOM   1284  HB2 TYR A 564     -17.861  -5.369  36.848  1.00  0.00           H  
ATOM   1285  HD1 TYR A 564     -19.786  -2.428  35.513  1.00  0.00           H  
ATOM   1286  HD2 TYR A 564     -18.958  -4.886  38.955  1.00  0.00           H  
ATOM   1287  HE1 TYR A 564     -20.839  -0.760  36.948  1.00  0.00           H  
ATOM   1288  HE2 TYR A 564     -20.030  -3.210  40.396  1.00  0.00           H  
ATOM   1289  HH  TYR A 564     -21.188  -0.087  39.154  1.00  0.00           H  
ATOM   1290  N   THR A 565     -17.434  -6.656  34.030  1.00116.85           N  
ATOM   1291  CA  THR A 565     -16.464  -6.924  32.956  1.00116.85           C  
ATOM   1292  C   THR A 565     -17.183  -7.486  31.722  1.00116.85           C  
ATOM   1293  O   THR A 565     -16.755  -7.161  30.611  1.00116.85           O  
ATOM   1294  CB  THR A 565     -15.355  -7.925  33.365  1.00116.85           C  
ATOM   1295  OG1 THR A 565     -14.725  -7.517  34.561  1.00116.85           O  
ATOM   1296  CG2 THR A 565     -14.207  -8.037  32.341  1.00116.85           C  
ATOM   1297  H   THR A 565     -17.416  -7.245  34.852  1.00  0.00           H  
ATOM   1298  HA  THR A 565     -15.982  -5.982  32.683  1.00  0.00           H  
ATOM   1299  HB  THR A 565     -15.794  -8.911  33.529  1.00  0.00           H  
ATOM   1300  HG1 THR A 565     -15.312  -7.721  35.280  1.00  0.00           H  
ATOM   1301 HG21 THR A 565     -13.831  -9.047  32.309  1.00  0.00           H  
ATOM   1302 HG22 THR A 565     -14.485  -7.799  31.317  1.00  0.00           H  
ATOM   1303 HG23 THR A 565     -13.364  -7.402  32.605  1.00  0.00           H  
ATOM   1304  N   THR A 566     -18.297  -8.240  31.875  1.00111.83           N  
ATOM   1305  CA  THR A 566     -19.048  -8.667  30.733  1.00111.83           C  
ATOM   1306  C   THR A 566     -19.598  -7.477  29.996  1.00111.83           C  
ATOM   1307  O   THR A 566     -19.628  -7.473  28.767  1.00111.83           O  
ATOM   1308  CB  THR A 566     -20.184  -9.558  31.118  1.00111.83           C  
ATOM   1309  OG1 THR A 566     -21.021  -8.878  32.036  1.00111.83           O  
ATOM   1310  CG2 THR A 566     -19.620 -10.835  31.763  1.00111.83           C  
ATOM   1311  H   THR A 566     -18.619  -8.495  32.804  1.00  0.00           H  
ATOM   1312  HA  THR A 566     -18.387  -9.213  30.056  1.00  0.00           H  
ATOM   1313  HB  THR A 566     -20.787  -9.829  30.248  1.00  0.00           H  
ATOM   1314  HG1 THR A 566     -20.535  -8.734  32.836  1.00  0.00           H  
ATOM   1315 HG21 THR A 566     -20.412 -11.399  32.257  1.00  0.00           H  
ATOM   1316 HG22 THR A 566     -19.216 -11.487  30.989  1.00  0.00           H  
ATOM   1317 HG23 THR A 566     -18.831 -10.689  32.484  1.00  0.00           H  
ATOM   1318  N   ALA A 567     -20.009  -6.401  30.690  1.00 50.36           N  
ATOM   1319  CA  ALA A 567     -20.564  -5.195  30.086  1.00 50.36           C  
ATOM   1320  C   ALA A 567     -19.453  -4.313  29.496  1.00 50.36           C  
ATOM   1321  O   ALA A 567     -19.471  -4.019  28.300  1.00 50.36           O  
ATOM   1322  CB  ALA A 567     -21.332  -4.406  31.161  1.00 50.36           C  
ATOM   1323  H   ALA A 567     -19.957  -6.434  31.699  1.00  0.00           H  
ATOM   1324  HA  ALA A 567     -21.257  -5.467  29.289  1.00  0.00           H  
ATOM   1325  HB1 ALA A 567     -21.765  -3.495  30.747  1.00  0.00           H  
ATOM   1326  HB2 ALA A 567     -22.153  -5.002  31.562  1.00  0.00           H  
ATOM   1327  HB3 ALA A 567     -20.698  -4.120  32.001  1.00  0.00           H  
ATOM   1328  N   PHE A 568     -18.464  -3.912  30.308  1.00 56.65           N  
ATOM   1329  CA  PHE A 568     -17.424  -2.956  29.915  1.00 56.65           C  
ATOM   1330  C   PHE A 568     -16.462  -3.538  28.868  1.00 56.65           C  
ATOM   1331  O   PHE A 568     -16.003  -2.812  27.986  1.00 56.65           O  
ATOM   1332  CB  PHE A 568     -16.601  -2.521  31.145  1.00 56.65           C  
ATOM   1333  CG  PHE A 568     -17.333  -1.786  32.258  1.00 56.65           C  
ATOM   1334  CD1 PHE A 568     -18.375  -0.872  31.978  1.00 56.65           C  
ATOM   1335  CD2 PHE A 568     -16.927  -1.987  33.594  1.00 56.65           C  
ATOM   1336  CE1 PHE A 568     -19.009  -0.175  33.025  1.00 56.65           C  
ATOM   1337  CE2 PHE A 568     -17.555  -1.280  34.636  1.00 56.65           C  
ATOM   1338  CZ  PHE A 568     -18.594  -0.374  34.353  1.00 56.65           C  
ATOM   1339  H   PHE A 568     -18.479  -4.215  31.275  1.00  0.00           H  
ATOM   1340  HA  PHE A 568     -17.901  -2.085  29.464  1.00  0.00           H  
ATOM   1341  HB3 PHE A 568     -15.814  -1.841  30.820  1.00  0.00           H  
ATOM   1342  HB2 PHE A 568     -16.096  -3.390  31.572  1.00  0.00           H  
ATOM   1343  HD1 PHE A 568     -18.694  -0.688  30.965  1.00  0.00           H  
ATOM   1344  HD2 PHE A 568     -16.124  -2.672  33.824  1.00  0.00           H  
ATOM   1345  HE1 PHE A 568     -19.804   0.523  32.807  1.00  0.00           H  
ATOM   1346  HE2 PHE A 568     -17.233  -1.428  35.656  1.00  0.00           H  
ATOM   1347  HZ  PHE A 568     -19.069   0.171  35.156  1.00  0.00           H  
ATOM   1348  N   GLY A 569     -16.199  -4.850  28.918  1.00 40.62           N  
ATOM   1349  CA  GLY A 569     -15.357  -5.543  27.953  1.00 40.62           C  
ATOM   1350  C   GLY A 569     -16.017  -5.617  26.575  1.00 40.62           C  
ATOM   1351  O   GLY A 569     -15.353  -5.375  25.566  1.00 40.62           O  
ATOM   1352  H   GLY A 569     -16.620  -5.407  29.651  1.00  0.00           H  
ATOM   1353  HA3 GLY A 569     -15.169  -6.556  28.310  1.00  0.00           H  
ATOM   1354  HA2 GLY A 569     -14.387  -5.049  27.877  1.00  0.00           H  
ATOM   1355  N   ALA A 570     -17.333  -5.910  26.525  1.00 45.08           N  
ATOM   1356  CA  ALA A 570     -18.095  -6.010  25.313  1.00 45.08           C  
ATOM   1357  C   ALA A 570     -18.244  -4.648  24.705  1.00 45.08           C  
ATOM   1358  O   ALA A 570     -18.238  -4.493  23.485  1.00 45.08           O  
ATOM   1359  CB  ALA A 570     -19.510  -6.566  25.545  1.00 45.08           C  
ATOM   1360  H   ALA A 570     -17.821  -6.081  27.394  1.00  0.00           H  
ATOM   1361  HA  ALA A 570     -17.570  -6.578  24.549  1.00  0.00           H  
ATOM   1362  HB1 ALA A 570     -20.056  -6.677  24.607  1.00  0.00           H  
ATOM   1363  HB2 ALA A 570     -19.497  -7.541  26.030  1.00  0.00           H  
ATOM   1364  HB3 ALA A 570     -20.095  -5.913  26.194  1.00  0.00           H  
ATOM   1365  N   MET A 571     -18.439  -3.631  25.567  1.00 74.08           N  
ATOM   1366  CA  MET A 571     -18.655  -2.265  25.175  1.00 74.08           C  
ATOM   1367  C   MET A 571     -17.423  -1.681  24.553  1.00 74.08           C  
ATOM   1368  O   MET A 571     -17.513  -0.869  23.633  1.00 74.08           O  
ATOM   1369  CB  MET A 571     -19.041  -1.365  26.361  1.00 74.08           C  
ATOM   1370  CG  MET A 571     -19.312   0.087  25.961  1.00 74.08           C  
ATOM   1371  SD  MET A 571     -20.837   0.330  25.000  1.00 74.08           S  
ATOM   1372  CE  MET A 571     -21.953  -0.066  26.375  1.00 74.08           C  
ATOM   1373  H   MET A 571     -18.480  -3.843  26.556  1.00  0.00           H  
ATOM   1374  HA  MET A 571     -19.461  -2.249  24.439  1.00  0.00           H  
ATOM   1375  HB3 MET A 571     -18.233  -1.372  27.095  1.00  0.00           H  
ATOM   1376  HB2 MET A 571     -19.893  -1.792  26.884  1.00  0.00           H  
ATOM   1377  HG3 MET A 571     -18.482   0.561  25.442  1.00  0.00           H  
ATOM   1378  HG2 MET A 571     -19.414   0.676  26.872  1.00  0.00           H  
ATOM   1379  HE1 MET A 571     -22.977   0.160  26.080  1.00  0.00           H  
ATOM   1380  HE2 MET A 571     -21.921  -1.121  26.639  1.00  0.00           H  
ATOM   1381  HE3 MET A 571     -21.722   0.530  27.258  1.00  0.00           H  
ATOM   1382  N   PHE A 572     -16.233  -2.054  25.059  1.00 79.17           N  
ATOM   1383  CA  PHE A 572     -15.005  -1.498  24.566  1.00 79.17           C  
ATOM   1384  C   PHE A 572     -14.825  -1.865  23.127  1.00 79.17           C  
ATOM   1385  O   PHE A 572     -14.445  -1.029  22.309  1.00 79.17           O  
ATOM   1386  CB  PHE A 572     -13.768  -2.006  25.327  1.00 79.17           C  
ATOM   1387  CG  PHE A 572     -12.578  -1.348  24.718  1.00 79.17           C  
ATOM   1388  CD1 PHE A 572     -12.208  -0.078  25.096  1.00 79.17           C  
ATOM   1389  CD2 PHE A 572     -11.829  -2.005  23.768  1.00 79.17           C  
ATOM   1390  CE1 PHE A 572     -11.110   0.529  24.533  1.00 79.17           C  
ATOM   1391  CE2 PHE A 572     -10.729  -1.403  23.203  1.00 79.17           C  
ATOM   1392  CZ  PHE A 572     -10.368  -0.133  23.585  1.00 79.17           C  
ATOM   1393  H   PHE A 572     -16.197  -2.699  25.837  1.00  0.00           H  
ATOM   1394  HA  PHE A 572     -15.059  -0.414  24.671  1.00  0.00           H  
ATOM   1395  HB3 PHE A 572     -13.677  -3.093  25.282  1.00  0.00           H  
ATOM   1396  HB2 PHE A 572     -13.833  -1.741  26.384  1.00  0.00           H  
ATOM   1397  HD1 PHE A 572     -12.792   0.428  25.843  1.00  0.00           H  
ATOM   1398  HD2 PHE A 572     -12.098  -3.004  23.459  1.00  0.00           H  
ATOM   1399  HE1 PHE A 572     -10.792   1.500  24.835  1.00  0.00           H  
ATOM   1400  HE2 PHE A 572     -10.148  -1.928  22.459  1.00  0.00           H  
ATOM   1401  HZ  PHE A 572      -9.500   0.338  23.148  1.00  0.00           H  
ATOM   1402  N   ALA A 573     -15.096  -3.134  22.782  1.00 30.43           N  
ATOM   1403  CA  ALA A 573     -14.923  -3.612  21.440  1.00 30.43           C  
ATOM   1404  C   ALA A 573     -15.838  -2.850  20.537  1.00 30.43           C  
ATOM   1405  O   ALA A 573     -15.487  -2.542  19.399  1.00 30.43           O  
ATOM   1406  CB  ALA A 573     -15.262  -5.105  21.290  1.00 30.43           C  
ATOM   1407  H   ALA A 573     -15.410  -3.785  23.489  1.00  0.00           H  
ATOM   1408  HA  ALA A 573     -13.890  -3.447  21.127  1.00  0.00           H  
ATOM   1409  HB1 ALA A 573     -15.257  -5.429  20.258  1.00  0.00           H  
ATOM   1410  HB2 ALA A 573     -14.535  -5.717  21.825  1.00  0.00           H  
ATOM   1411  HB3 ALA A 573     -16.240  -5.331  21.716  1.00  0.00           H  
ATOM   1412  N   LYS A 574     -17.057  -2.551  21.022  1.00124.70           N  
ATOM   1413  CA  LYS A 574     -18.037  -1.847  20.248  1.00124.70           C  
ATOM   1414  C   LYS A 574     -17.519  -0.472  19.942  1.00124.70           C  
ATOM   1415  O   LYS A 574     -17.579  -0.019  18.800  1.00124.70           O  
ATOM   1416  CB  LYS A 574     -19.355  -1.698  21.030  1.00124.70           C  
ATOM   1417  CG  LYS A 574     -20.582  -1.357  20.183  1.00124.70           C  
ATOM   1418  CD  LYS A 574     -20.507  -0.023  19.446  1.00124.70           C  
ATOM   1419  CE  LYS A 574     -21.764   0.264  18.623  1.00124.70           C  
ATOM   1420  NZ  LYS A 574     -21.926  -0.765  17.571  1.00124.70           N1+
ATOM   1421  H   LYS A 574     -17.302  -2.844  21.958  1.00  0.00           H  
ATOM   1422  HA  LYS A 574     -18.215  -2.395  19.321  1.00  0.00           H  
ATOM   1423  HB3 LYS A 574     -19.270  -0.957  21.824  1.00  0.00           H  
ATOM   1424  HB2 LYS A 574     -19.565  -2.632  21.552  1.00  0.00           H  
ATOM   1425  HG3 LYS A 574     -21.455  -1.347  20.838  1.00  0.00           H  
ATOM   1426  HG2 LYS A 574     -20.747  -2.172  19.479  1.00  0.00           H  
ATOM   1427  HD3 LYS A 574     -19.783  -0.051  18.654  1.00  0.00           H  
ATOM   1428  HD2 LYS A 574     -20.280   0.803  20.122  1.00  0.00           H  
ATOM   1429  HE3 LYS A 574     -21.692   1.244  18.150  1.00  0.00           H  
ATOM   1430  HE2 LYS A 574     -22.649   0.278  19.260  1.00  0.00           H  
ATOM   1431  HZ1 LYS A 574     -22.767  -0.576  17.044  1.00  0.00           H  
ATOM   1432  HZ2 LYS A 574     -21.115  -0.709  16.979  1.00  0.00           H  
ATOM   1433  HZ3 LYS A 574     -21.993  -1.678  18.000  1.00  0.00           H  
ATOM   1434  N   THR A 575     -16.993   0.224  20.968  1.00 40.83           N  
ATOM   1435  CA  THR A 575     -16.478   1.560  20.839  1.00 40.83           C  
ATOM   1436  C   THR A 575     -15.220   1.561  20.026  1.00 40.83           C  
ATOM   1437  O   THR A 575     -14.974   2.469  19.235  1.00 40.83           O  
ATOM   1438  CB  THR A 575     -16.163   2.189  22.166  1.00 40.83           C  
ATOM   1439  OG1 THR A 575     -15.158   1.445  22.838  1.00 40.83           O  
ATOM   1440  CG2 THR A 575     -17.449   2.227  23.010  1.00 40.83           C  
ATOM   1441  H   THR A 575     -16.996  -0.197  21.888  1.00  0.00           H  
ATOM   1442  HA  THR A 575     -17.280   2.180  20.468  1.00  0.00           H  
ATOM   1443  HB  THR A 575     -15.844   3.219  22.032  1.00  0.00           H  
ATOM   1444  HG1 THR A 575     -15.421   0.537  22.886  1.00  0.00           H  
ATOM   1445 HG21 THR A 575     -17.224   2.465  24.051  1.00  0.00           H  
ATOM   1446 HG22 THR A 575     -18.102   3.021  22.646  1.00  0.00           H  
ATOM   1447 HG23 THR A 575     -18.052   1.328  22.996  1.00  0.00           H  
ATOM   1448  N   TRP A 576     -14.364   0.544  20.208  1.00 96.19           N  
ATOM   1449  CA  TRP A 576     -13.118   0.507  19.499  1.00 96.19           C  
ATOM   1450  C   TRP A 576     -13.418   0.414  18.037  1.00 96.19           C  
ATOM   1451  O   TRP A 576     -12.780   1.075  17.220  1.00 96.19           O  
ATOM   1452  CB  TRP A 576     -12.256  -0.708  19.879  1.00 96.19           C  
ATOM   1453  CG  TRP A 576     -10.934  -0.778  19.153  1.00 96.19           C  
ATOM   1454  CD2 TRP A 576     -10.769  -1.291  17.822  1.00 96.19           C  
ATOM   1455  CD1 TRP A 576      -9.696  -0.385  19.571  1.00 96.19           C  
ATOM   1456  NE1 TRP A 576      -8.768  -0.626  18.587  1.00 96.19           N  
ATOM   1457  CE2 TRP A 576      -9.415  -1.182  17.503  1.00 96.19           C  
ATOM   1458  CE3 TRP A 576     -11.671  -1.808  16.940  1.00 96.19           C  
ATOM   1459  CZ2 TRP A 576      -8.942  -1.593  16.290  1.00 96.19           C  
ATOM   1460  CZ3 TRP A 576     -11.191  -2.222  15.718  1.00 96.19           C  
ATOM   1461  CH2 TRP A 576      -9.853  -2.116  15.399  1.00 96.19           C  
ATOM   1462  H   TRP A 576     -14.550  -0.164  20.911  1.00  0.00           H  
ATOM   1463  HA  TRP A 576     -12.557   1.413  19.693  1.00  0.00           H  
ATOM   1464  HB3 TRP A 576     -12.795  -1.645  19.731  1.00  0.00           H  
ATOM   1465  HB2 TRP A 576     -12.044  -0.652  20.945  1.00  0.00           H  
ATOM   1466  HD1 TRP A 576      -9.493   0.051  20.539  1.00  0.00           H  
ATOM   1467  HE1 TRP A 576      -7.783  -0.422  18.675  1.00  0.00           H  
ATOM   1468  HE3 TRP A 576     -12.681  -2.038  17.219  1.00  0.00           H  
ATOM   1469  HZ2 TRP A 576      -7.896  -1.508  16.038  1.00  0.00           H  
ATOM   1470  HZ3 TRP A 576     -11.854  -2.635  15.041  1.00  0.00           H  
ATOM   1471  HH2 TRP A 576      -9.500  -2.434  14.430  1.00  0.00           H  
ATOM   1472  N   ARG A 577     -14.405  -0.422  17.671  1.00 95.28           N  
ATOM   1473  CA  ARG A 577     -14.739  -0.610  16.290  1.00 95.28           C  
ATOM   1474  C   ARG A 577     -15.215   0.686  15.721  1.00 95.28           C  
ATOM   1475  O   ARG A 577     -14.837   1.054  14.609  1.00 95.28           O  
ATOM   1476  CB  ARG A 577     -15.856  -1.645  16.075  1.00 95.28           C  
ATOM   1477  CG  ARG A 577     -16.212  -1.843  14.600  1.00 95.28           C  
ATOM   1478  CD  ARG A 577     -17.325  -2.866  14.361  1.00 95.28           C  
ATOM   1479  NE  ARG A 577     -18.582  -2.311  14.938  1.00 95.28           N  
ATOM   1480  CZ  ARG A 577     -19.784  -2.626  14.375  1.00 95.28           C  
ATOM   1481  NH1 ARG A 577     -19.830  -3.410  13.259  1.00 95.28           N  
ATOM   1482  NH2 ARG A 577     -20.941  -2.160  14.929  1.00 95.28           N1+
ATOM   1483  H   ARG A 577     -14.898  -0.959  18.373  1.00  0.00           H  
ATOM   1484  HA  ARG A 577     -13.826  -0.846  15.761  1.00  0.00           H  
ATOM   1485  HB3 ARG A 577     -16.739  -1.382  16.658  1.00  0.00           H  
ATOM   1486  HB2 ARG A 577     -15.515  -2.600  16.476  1.00  0.00           H  
ATOM   1487  HG3 ARG A 577     -15.522  -1.666  13.798  1.00  0.00           H  
ATOM   1488  HG2 ARG A 577     -16.755  -0.923  14.384  1.00  0.00           H  
ATOM   1489  HD3 ARG A 577     -17.071  -3.820  14.809  1.00  0.00           H  
ATOM   1490  HD2 ARG A 577     -17.399  -3.017  13.285  1.00  0.00           H  
ATOM   1491  HE  ARG A 577     -18.522  -1.774  15.790  1.00  0.00           H  
ATOM   1492 HH12 ARG A 577     -20.715  -3.676  12.851  1.00  0.00           H  
ATOM   1493 HH11 ARG A 577     -18.979  -3.783  12.863  1.00  0.00           H  
ATOM   1494 HH22 ARG A 577     -21.832  -2.397  14.516  1.00  0.00           H  
ATOM   1495 HH21 ARG A 577     -20.898  -1.575  15.739  1.00  0.00           H  
ATOM   1496  N   VAL A 578     -16.059   1.421  16.470  1.00104.04           N  
ATOM   1497  CA  VAL A 578     -16.574   2.655  15.958  1.00104.04           C  
ATOM   1498  C   VAL A 578     -15.456   3.641  15.808  1.00104.04           C  
ATOM   1499  O   VAL A 578     -15.496   4.497  14.927  1.00104.04           O  
ATOM   1500  CB  VAL A 578     -17.709   3.244  16.758  1.00104.04           C  
ATOM   1501  CG1 VAL A 578     -17.263   3.533  18.192  1.00104.04           C  
ATOM   1502  CG2 VAL A 578     -18.224   4.483  16.006  1.00104.04           C  
ATOM   1503  H   VAL A 578     -16.351   1.100  17.383  1.00  0.00           H  
ATOM   1504  HA  VAL A 578     -16.958   2.466  14.960  1.00  0.00           H  
ATOM   1505  HB  VAL A 578     -18.527   2.522  16.785  1.00  0.00           H  
ATOM   1506 HG11 VAL A 578     -17.964   4.160  18.743  1.00  0.00           H  
ATOM   1507 HG12 VAL A 578     -17.313   2.540  18.586  1.00  0.00           H  
ATOM   1508 HG13 VAL A 578     -16.279   3.905  18.227  1.00  0.00           H  
ATOM   1509 HG21 VAL A 578     -19.168   4.807  16.445  1.00  0.00           H  
ATOM   1510 HG22 VAL A 578     -17.569   5.350  16.051  1.00  0.00           H  
ATOM   1511 HG23 VAL A 578     -18.428   4.268  14.956  1.00  0.00           H  
ATOM   1512  N   HIS A 579     -14.440   3.570  16.687  1.00 64.46           N  
ATOM   1513  CA  HIS A 579     -13.317   4.463  16.601  1.00 64.46           C  
ATOM   1514  C   HIS A 579     -12.557   4.195  15.336  1.00 64.46           C  
ATOM   1515  O   HIS A 579     -12.159   5.123  14.634  1.00 64.46           O  
ATOM   1516  ND1 HIS A 579      -9.929   5.080  17.201  1.00 64.46           N  
ATOM   1517  CG  HIS A 579     -11.180   5.251  17.709  1.00 64.46           C  
ATOM   1518  CB  HIS A 579     -12.335   4.296  17.773  1.00 64.46           C  
ATOM   1519  NE2 HIS A 579      -9.995   7.082  17.953  1.00 64.46           N  
ATOM   1520  CD2 HIS A 579     -11.216   6.540  18.192  1.00 64.46           C  
ATOM   1521  CE1 HIS A 579      -9.180   6.234  17.353  1.00 64.46           C  
ATOM   1522  H   HIS A 579     -14.464   2.885  17.432  1.00  0.00           H  
ATOM   1523  HA  HIS A 579     -13.681   5.493  16.592  1.00  0.00           H  
ATOM   1524  HD1 HIS A 579      -9.586   4.222  16.798  1.00  0.00           H  
ATOM   1525  HB3 HIS A 579     -11.937   3.286  17.813  1.00  0.00           H  
ATOM   1526  HB2 HIS A 579     -12.893   4.483  18.691  1.00  0.00           H  
ATOM   1527  HD2 HIS A 579     -12.012   6.970  18.749  1.00  0.00           H  
ATOM   1528  HE1 HIS A 579      -8.154   6.402  17.059  1.00  0.00           H  
ATOM   1529  N   ALA A 580     -12.332   2.907  15.019  1.00 27.06           N  
ATOM   1530  CA  ALA A 580     -11.577   2.527  13.858  1.00 27.06           C  
ATOM   1531  C   ALA A 580     -12.297   2.978  12.629  1.00 27.06           C  
ATOM   1532  O   ALA A 580     -11.679   3.479  11.693  1.00 27.06           O  
ATOM   1533  CB  ALA A 580     -11.386   1.004  13.746  1.00 27.06           C  
ATOM   1534  H   ALA A 580     -12.673   2.179  15.635  1.00  0.00           H  
ATOM   1535  HA  ALA A 580     -10.713   3.066  14.111  1.00  0.00           H  
ATOM   1536  HB1 ALA A 580     -10.759   0.741  12.894  1.00  0.00           H  
ATOM   1537  HB2 ALA A 580     -10.900   0.615  14.640  1.00  0.00           H  
ATOM   1538  HB3 ALA A 580     -12.334   0.474  13.638  1.00  0.00           H  
ATOM   1539  N   ILE A 581     -13.634   2.823  12.608  1.00 26.04           N  
ATOM   1540  CA  ILE A 581     -14.408   3.171  11.453  1.00 26.04           C  
ATOM   1541  C   ILE A 581     -14.262   4.637  11.205  1.00 26.04           C  
ATOM   1542  O   ILE A 581     -14.075   5.065  10.067  1.00 26.04           O  
ATOM   1543  CB  ILE A 581     -15.871   2.886  11.631  1.00 26.04           C  
ATOM   1544  CG1 ILE A 581     -16.102   1.381  11.852  1.00 26.04           C  
ATOM   1545  CG2 ILE A 581     -16.618   3.453  10.413  1.00 26.04           C  
ATOM   1546  CD1 ILE A 581     -17.512   1.043  12.333  1.00 26.04           C  
ATOM   1547  H   ILE A 581     -14.104   2.402  13.401  1.00  0.00           H  
ATOM   1548  HA  ILE A 581     -14.216   2.666  10.536  1.00  0.00           H  
ATOM   1549  HB  ILE A 581     -16.236   3.399  12.524  1.00  0.00           H  
ATOM   1550 HG13 ILE A 581     -15.341   0.882  12.428  1.00  0.00           H  
ATOM   1551 HG12 ILE A 581     -15.985   0.902  10.879  1.00  0.00           H  
ATOM   1552 HG21 ILE A 581     -17.644   3.090  10.384  1.00  0.00           H  
ATOM   1553 HG22 ILE A 581     -16.721   4.539  10.422  1.00  0.00           H  
ATOM   1554 HG23 ILE A 581     -16.165   3.155   9.466  1.00  0.00           H  
ATOM   1555 HD11 ILE A 581     -17.634  -0.037  12.415  1.00  0.00           H  
ATOM   1556 HD12 ILE A 581     -17.738   1.469  13.304  1.00  0.00           H  
ATOM   1557 HD13 ILE A 581     -18.276   1.390  11.640  1.00  0.00           H  
ATOM   1558  N   PHE A 582     -14.333   5.448  12.275  1.00 26.70           N  
ATOM   1559  CA  PHE A 582     -14.238   6.871  12.131  1.00 26.70           C  
ATOM   1560  C   PHE A 582     -12.893   7.189  11.565  1.00 26.70           C  
ATOM   1561  O   PHE A 582     -12.769   7.994  10.646  1.00 26.70           O  
ATOM   1562  CB  PHE A 582     -14.369   7.615  13.471  1.00 26.70           C  
ATOM   1563  CG  PHE A 582     -14.254   9.072  13.186  1.00 26.70           C  
ATOM   1564  CD1 PHE A 582     -15.356   9.791  12.777  1.00 26.70           C  
ATOM   1565  CD2 PHE A 582     -13.051   9.721  13.327  1.00 26.70           C  
ATOM   1566  CE1 PHE A 582     -15.256  11.136  12.515  1.00 26.70           C  
ATOM   1567  CE2 PHE A 582     -12.944  11.068  13.064  1.00 26.70           C  
ATOM   1568  CZ  PHE A 582     -14.049  11.777  12.657  1.00 26.70           C  
ATOM   1569  H   PHE A 582     -14.495   5.061  13.195  1.00  0.00           H  
ATOM   1570  HA  PHE A 582     -15.016   7.209  11.442  1.00  0.00           H  
ATOM   1571  HB3 PHE A 582     -13.611   7.307  14.192  1.00  0.00           H  
ATOM   1572  HB2 PHE A 582     -15.335   7.399  13.929  1.00  0.00           H  
ATOM   1573  HD1 PHE A 582     -16.301   9.289  12.631  1.00  0.00           H  
ATOM   1574  HD2 PHE A 582     -12.175   9.179  13.654  1.00  0.00           H  
ATOM   1575  HE1 PHE A 582     -16.125  11.688  12.189  1.00  0.00           H  
ATOM   1576  HE2 PHE A 582     -11.994  11.567  13.182  1.00  0.00           H  
ATOM   1577  HZ  PHE A 582     -13.968  12.834  12.449  1.00  0.00           H  
ATOM   1578  N   LYS A 583     -11.840   6.551  12.098  1.00122.60           N  
ATOM   1579  CA  LYS A 583     -10.518   6.805  11.613  1.00122.60           C  
ATOM   1580  C   LYS A 583     -10.458   6.367  10.184  1.00122.60           C  
ATOM   1581  O   LYS A 583      -9.796   6.994   9.358  1.00122.60           O  
ATOM   1582  CB  LYS A 583      -9.435   6.034  12.386  1.00122.60           C  
ATOM   1583  CG  LYS A 583      -8.017   6.302  11.881  1.00122.60           C  
ATOM   1584  CD  LYS A 583      -7.529   7.729  12.139  1.00122.60           C  
ATOM   1585  CE  LYS A 583      -7.129   7.984  13.593  1.00122.60           C  
ATOM   1586  NZ  LYS A 583      -6.667   9.381  13.753  1.00122.60           N1+
ATOM   1587  H   LYS A 583     -11.974   5.905  12.866  1.00  0.00           H  
ATOM   1588  HA  LYS A 583     -10.335   7.878  11.669  1.00  0.00           H  
ATOM   1589  HB3 LYS A 583      -9.916   5.101  12.493  1.00  0.00           H  
ATOM   1590  HB2 LYS A 583      -9.472   6.392  13.414  1.00  0.00           H  
ATOM   1591  HG3 LYS A 583      -7.866   6.038  10.834  1.00  0.00           H  
ATOM   1592  HG2 LYS A 583      -7.380   5.746  12.559  1.00  0.00           H  
ATOM   1593  HD3 LYS A 583      -8.254   8.467  11.801  1.00  0.00           H  
ATOM   1594  HD2 LYS A 583      -6.648   7.893  11.517  1.00  0.00           H  
ATOM   1595  HE3 LYS A 583      -6.327   7.312  13.903  1.00  0.00           H  
ATOM   1596  HE2 LYS A 583      -7.969   7.825  14.270  1.00  0.00           H  
ATOM   1597  HZ1 LYS A 583      -7.415  10.013  13.504  1.00  0.00           H  
ATOM   1598  HZ2 LYS A 583      -6.407   9.540  14.717  1.00  0.00           H  
ATOM   1599  HZ3 LYS A 583      -5.868   9.544  13.158  1.00  0.00           H  
ATOM   1600  N   ASN A 584     -11.177   5.279   9.860  1.00 30.46           N  
ATOM   1601  CA  ASN A 584     -11.152   4.706   8.547  1.00 30.46           C  
ATOM   1602  C   ASN A 584     -11.610   5.725   7.560  1.00 30.46           C  
ATOM   1603  O   ASN A 584     -11.036   5.836   6.477  1.00 30.46           O  
ATOM   1604  CB  ASN A 584     -12.081   3.488   8.399  1.00 30.46           C  
ATOM   1605  CG  ASN A 584     -11.498   2.336   9.204  1.00 30.46           C  
ATOM   1606  OD1 ASN A 584     -10.292   2.095   9.185  1.00 30.46           O  
ATOM   1607  ND2 ASN A 584     -12.378   1.601   9.937  1.00 30.46           N  
ATOM   1608  H   ASN A 584     -11.691   4.791  10.583  1.00  0.00           H  
ATOM   1609  HA  ASN A 584     -10.195   4.264   8.469  1.00  0.00           H  
ATOM   1610  HB3 ASN A 584     -12.040   3.149   7.362  1.00  0.00           H  
ATOM   1611  HB2 ASN A 584     -13.136   3.639   8.575  1.00  0.00           H  
ATOM   1612 HD22 ASN A 584     -13.364   1.805   9.899  1.00  0.00           H  
ATOM   1613 HD21 ASN A 584     -12.036   0.828  10.489  1.00  0.00           H  
ATOM   1614  N   VAL A 585     -12.653   6.504   7.898  1.00 88.19           N  
ATOM   1615  CA  VAL A 585     -13.116   7.447   6.926  1.00 88.19           C  
ATOM   1616  C   VAL A 585     -11.997   8.397   6.650  1.00 88.19           C  
ATOM   1617  O   VAL A 585     -11.735   8.737   5.498  1.00 88.19           O  
ATOM   1618  CB  VAL A 585     -14.326   8.240   7.343  1.00 88.19           C  
ATOM   1619  CG1 VAL A 585     -15.468   7.254   7.641  1.00 88.19           C  
ATOM   1620  CG2 VAL A 585     -13.973   9.188   8.498  1.00 88.19           C  
ATOM   1621  H   VAL A 585     -13.123   6.408   8.789  1.00  0.00           H  
ATOM   1622  HA  VAL A 585     -13.359   6.915   6.003  1.00  0.00           H  
ATOM   1623  HB  VAL A 585     -14.635   8.847   6.489  1.00  0.00           H  
ATOM   1624 HG11 VAL A 585     -16.401   7.793   7.808  1.00  0.00           H  
ATOM   1625 HG12 VAL A 585     -15.634   6.567   6.811  1.00  0.00           H  
ATOM   1626 HG13 VAL A 585     -15.280   6.664   8.535  1.00  0.00           H  
ATOM   1627 HG21 VAL A 585     -14.433  10.140   8.237  1.00  0.00           H  
ATOM   1628 HG22 VAL A 585     -14.559   8.893   9.368  1.00  0.00           H  
ATOM   1629 HG23 VAL A 585     -13.027   9.519   8.874  1.00  0.00           H  
ATOM   1630  N   LYS A 586     -11.284   8.840   7.704  1.00 94.10           N  
ATOM   1631  CA  LYS A 586     -10.210   9.757   7.475  1.00 94.10           C  
ATOM   1632  C   LYS A 586      -9.200   9.069   6.614  1.00 94.10           C  
ATOM   1633  O   LYS A 586      -8.774   9.606   5.593  1.00 94.10           O  
ATOM   1634  CB  LYS A 586      -9.505  10.183   8.774  1.00 94.10           C  
ATOM   1635  CG  LYS A 586      -8.356  11.167   8.552  1.00 94.10           C  
ATOM   1636  CD  LYS A 586      -7.869  11.838   9.838  1.00 94.10           C  
ATOM   1637  CE  LYS A 586      -6.720  12.824   9.619  1.00 94.10           C  
ATOM   1638  NZ  LYS A 586      -6.319  13.428  10.909  1.00 94.10           N1+
ATOM   1639  H   LYS A 586     -11.493   8.523   8.640  1.00  0.00           H  
ATOM   1640  HA  LYS A 586     -10.592  10.644   6.965  1.00  0.00           H  
ATOM   1641  HB3 LYS A 586      -9.127   9.334   9.339  1.00  0.00           H  
ATOM   1642  HB2 LYS A 586     -10.251  10.651   9.417  1.00  0.00           H  
ATOM   1643  HG3 LYS A 586      -8.677  11.943   7.856  1.00  0.00           H  
ATOM   1644  HG2 LYS A 586      -7.512  10.663   8.079  1.00  0.00           H  
ATOM   1645  HD3 LYS A 586      -7.555  11.065  10.542  1.00  0.00           H  
ATOM   1646  HD2 LYS A 586      -8.706  12.357  10.307  1.00  0.00           H  
ATOM   1647  HE3 LYS A 586      -7.022  13.617   8.934  1.00  0.00           H  
ATOM   1648  HE2 LYS A 586      -5.860  12.321   9.177  1.00  0.00           H  
ATOM   1649  HZ1 LYS A 586      -6.002  12.707  11.541  1.00  0.00           H  
ATOM   1650  HZ2 LYS A 586      -5.570  14.088  10.752  1.00  0.00           H  
ATOM   1651  HZ3 LYS A 586      -7.107  13.911  11.316  1.00  0.00           H  
ATOM   1652  N   MET A 587      -8.807   7.840   6.997  1.00321.89           N  
ATOM   1653  CA  MET A 587      -7.859   7.102   6.214  1.00321.89           C  
ATOM   1654  C   MET A 587      -8.241   5.665   6.330  1.00321.89           C  
ATOM   1655  O   MET A 587      -8.736   5.230   7.366  1.00321.89           O  
ATOM   1656  CB  MET A 587      -6.410   7.232   6.712  1.00321.89           C  
ATOM   1657  CG  MET A 587      -5.405   6.442   5.870  1.00321.89           C  
ATOM   1658  SD  MET A 587      -3.682   6.576   6.433  1.00321.89           S  
ATOM   1659  CE  MET A 587      -3.451   8.273   5.831  1.00321.89           C  
ATOM   1660  H   MET A 587      -9.204   7.407   7.824  1.00  0.00           H  
ATOM   1661  HA  MET A 587      -7.913   7.372   5.156  1.00  0.00           H  
ATOM   1662  HB3 MET A 587      -6.340   6.918   7.755  1.00  0.00           H  
ATOM   1663  HB2 MET A 587      -6.149   8.289   6.702  1.00  0.00           H  
ATOM   1664  HG3 MET A 587      -5.468   6.727   4.820  1.00  0.00           H  
ATOM   1665  HG2 MET A 587      -5.599   5.376   5.916  1.00  0.00           H  
ATOM   1666  HE1 MET A 587      -2.406   8.562   5.948  1.00  0.00           H  
ATOM   1667  HE2 MET A 587      -3.706   8.351   4.774  1.00  0.00           H  
ATOM   1668  HE3 MET A 587      -4.055   8.983   6.395  1.00  0.00           H  
ATOM   1669  N   LYS A 588      -8.009   4.875   5.266  1.00277.20           N  
ATOM   1670  CA  LYS A 588      -8.407   3.500   5.320  1.00277.20           C  
ATOM   1671  C   LYS A 588      -7.548   2.798   6.318  1.00277.20           C  
ATOM   1672  O   LYS A 588      -6.343   3.028   6.393  1.00277.20           O  
ATOM   1673  CB  LYS A 588      -8.264   2.762   3.977  1.00277.20           C  
ATOM   1674  CG  LYS A 588      -6.818   2.672   3.482  1.00277.20           C  
ATOM   1675  CD  LYS A 588      -6.627   1.682   2.332  1.00277.20           C  
ATOM   1676  CE  LYS A 588      -6.765   0.219   2.753  1.00277.20           C  
ATOM   1677  NZ  LYS A 588      -5.665  -0.152   3.672  1.00277.20           N1+
ATOM   1678  H   LYS A 588      -7.599   5.244   4.421  1.00  0.00           H  
ATOM   1679  HA  LYS A 588      -9.457   3.445   5.623  1.00  0.00           H  
ATOM   1680  HB3 LYS A 588      -8.878   3.254   3.221  1.00  0.00           H  
ATOM   1681  HB2 LYS A 588      -8.693   1.767   4.095  1.00  0.00           H  
ATOM   1682  HG3 LYS A 588      -6.077   2.379   4.212  1.00  0.00           H  
ATOM   1683  HG2 LYS A 588      -6.510   3.664   3.147  1.00  0.00           H  
ATOM   1684  HD3 LYS A 588      -5.645   1.837   1.880  1.00  0.00           H  
ATOM   1685  HD2 LYS A 588      -7.351   1.901   1.546  1.00  0.00           H  
ATOM   1686  HE3 LYS A 588      -6.705  -0.423   1.874  1.00  0.00           H  
ATOM   1687  HE2 LYS A 588      -7.724   0.010   3.225  1.00  0.00           H  
ATOM   1688  HZ1 LYS A 588      -5.712   0.422   4.502  1.00  0.00           H  
ATOM   1689  HZ2 LYS A 588      -5.753  -1.124   3.930  1.00  0.00           H  
ATOM   1690  HZ3 LYS A 588      -4.778  -0.005   3.212  1.00  0.00           H  
ATOM   1691  N   LYS A 589      -8.174   1.928   7.136  1.00219.68           N  
ATOM   1692  CA  LYS A 589      -7.445   1.174   8.110  1.00219.68           C  
ATOM   1693  C   LYS A 589      -7.988  -0.215   8.080  1.00219.68           C  
ATOM   1694  O   LYS A 589      -8.847  -0.545   7.265  1.00219.68           O  
ATOM   1695  CB  LYS A 589      -7.608   1.659   9.561  1.00219.68           C  
ATOM   1696  CG  LYS A 589      -7.059   3.060   9.832  1.00219.68           C  
ATOM   1697  CD  LYS A 589      -7.282   3.504  11.278  1.00219.68           C  
ATOM   1698  CE  LYS A 589      -8.701   3.238  11.787  1.00219.68           C  
ATOM   1699  NZ  LYS A 589      -8.738   3.351  13.263  1.00219.68           N1+
ATOM   1700  H   LYS A 589      -9.171   1.777   7.062  1.00  0.00           H  
ATOM   1701  HA  LYS A 589      -6.383   1.102   7.867  1.00  0.00           H  
ATOM   1702  HB3 LYS A 589      -6.875   1.081  10.126  1.00  0.00           H  
ATOM   1703  HB2 LYS A 589      -8.476   1.283  10.065  1.00  0.00           H  
ATOM   1704  HG3 LYS A 589      -7.566   3.773   9.184  1.00  0.00           H  
ATOM   1705  HG2 LYS A 589      -6.001   3.112   9.572  1.00  0.00           H  
ATOM   1706  HD3 LYS A 589      -6.717   4.404  11.384  1.00  0.00           H  
ATOM   1707  HD2 LYS A 589      -6.659   2.831  11.869  1.00  0.00           H  
ATOM   1708  HE3 LYS A 589      -9.008   2.204  11.705  1.00  0.00           H  
ATOM   1709  HE2 LYS A 589      -9.395   3.772  11.155  1.00  0.00           H  
ATOM   1710  HZ1 LYS A 589      -8.483   4.290  13.535  1.00  0.00           H  
ATOM   1711  HZ2 LYS A 589      -9.670   3.149  13.586  1.00  0.00           H  
ATOM   1712  HZ3 LYS A 589      -8.089   2.693  13.670  1.00  0.00           H  
ATOM   1713  N   LYS A 590      -7.468  -1.074   8.976  1.00189.11           N  
ATOM   1714  CA  LYS A 590      -7.923  -2.428   9.055  1.00189.11           C  
ATOM   1715  C   LYS A 590      -9.295  -2.399   9.641  1.00189.11           C  
ATOM   1716  O   LYS A 590      -9.670  -1.450  10.328  1.00189.11           O  
ATOM   1717  CB  LYS A 590      -7.051  -3.321   9.955  1.00189.11           C  
ATOM   1718  CG  LYS A 590      -5.632  -3.525   9.421  1.00189.11           C  
ATOM   1719  CD  LYS A 590      -4.672  -4.128  10.450  1.00189.11           C  
ATOM   1720  CE  LYS A 590      -4.283  -3.156  11.566  1.00189.11           C  
ATOM   1721  NZ  LYS A 590      -5.427  -2.951  12.482  1.00189.11           N1+
ATOM   1722  H   LYS A 590      -6.763  -0.757   9.625  1.00  0.00           H  
ATOM   1723  HA  LYS A 590      -7.962  -2.866   8.054  1.00  0.00           H  
ATOM   1724  HB3 LYS A 590      -7.509  -4.304  10.082  1.00  0.00           H  
ATOM   1725  HB2 LYS A 590      -7.111  -2.843  10.919  1.00  0.00           H  
ATOM   1726  HG3 LYS A 590      -5.218  -2.581   9.067  1.00  0.00           H  
ATOM   1727  HG2 LYS A 590      -5.678  -4.175   8.546  1.00  0.00           H  
ATOM   1728  HD3 LYS A 590      -3.761  -4.421   9.927  1.00  0.00           H  
ATOM   1729  HD2 LYS A 590      -5.084  -5.049  10.865  1.00  0.00           H  
ATOM   1730  HE3 LYS A 590      -3.956  -2.198  11.159  1.00  0.00           H  
ATOM   1731  HE2 LYS A 590      -3.451  -3.563  12.141  1.00  0.00           H  
ATOM   1732  HZ1 LYS A 590      -5.709  -3.839  12.871  1.00  0.00           H  
ATOM   1733  HZ2 LYS A 590      -5.151  -2.331  13.230  1.00  0.00           H  
ATOM   1734  HZ3 LYS A 590      -6.199  -2.544  11.975  1.00  0.00           H  
ATOM   1735  N   ILE A 591     -10.092  -3.445   9.357  1.00 94.16           N  
ATOM   1736  CA  ILE A 591     -11.435  -3.497   9.854  1.00 94.16           C  
ATOM   1737  C   ILE A 591     -11.546  -4.716  10.709  1.00 94.16           C  
ATOM   1738  O   ILE A 591     -10.858  -5.711  10.484  1.00 94.16           O  
ATOM   1739  CB  ILE A 591     -12.467  -3.618   8.771  1.00 94.16           C  
ATOM   1740  CG1 ILE A 591     -12.415  -2.392   7.844  1.00 94.16           C  
ATOM   1741  CG2 ILE A 591     -13.836  -3.824   9.439  1.00 94.16           C  
ATOM   1742  CD1 ILE A 591     -12.700  -1.073   8.562  1.00 94.16           C  
ATOM   1743  H   ILE A 591      -9.753  -4.216   8.800  1.00  0.00           H  
ATOM   1744  HA  ILE A 591     -11.687  -2.657  10.503  1.00  0.00           H  
ATOM   1745  HB  ILE A 591     -12.258  -4.493   8.152  1.00  0.00           H  
ATOM   1746 HG13 ILE A 591     -13.150  -2.521   7.048  1.00  0.00           H  
ATOM   1747 HG12 ILE A 591     -11.450  -2.329   7.339  1.00  0.00           H  
ATOM   1748 HG21 ILE A 591     -14.623  -3.606   8.717  1.00  0.00           H  
ATOM   1749 HG22 ILE A 591     -14.024  -4.858   9.730  1.00  0.00           H  
ATOM   1750 HG23 ILE A 591     -14.018  -3.157  10.284  1.00  0.00           H  
ATOM   1751 HD11 ILE A 591     -12.740  -0.258   7.839  1.00  0.00           H  
ATOM   1752 HD12 ILE A 591     -13.651  -1.085   9.093  1.00  0.00           H  
ATOM   1753 HD13 ILE A 591     -11.912  -0.833   9.269  1.00  0.00           H  
ATOM   1754  N   ILE A 592     -12.412  -4.650  11.739  1.00130.30           N  
ATOM   1755  CA  ILE A 592     -12.582  -5.765  12.621  1.00130.30           C  
ATOM   1756  C   ILE A 592     -13.928  -6.347  12.350  1.00130.30           C  
ATOM   1757  O   ILE A 592     -14.906  -5.627  12.155  1.00130.30           O  
ATOM   1758  CB  ILE A 592     -12.530  -5.410  14.081  1.00130.30           C  
ATOM   1759  CG1 ILE A 592     -13.681  -4.462  14.465  1.00130.30           C  
ATOM   1760  CG2 ILE A 592     -11.129  -4.845  14.371  1.00130.30           C  
ATOM   1761  CD1 ILE A 592     -13.638  -3.107  13.761  1.00130.30           C  
ATOM   1762  H   ILE A 592     -12.973  -3.825  11.890  1.00  0.00           H  
ATOM   1763  HA  ILE A 592     -11.836  -6.548  12.463  1.00  0.00           H  
ATOM   1764  HB  ILE A 592     -12.640  -6.320  14.674  1.00  0.00           H  
ATOM   1765 HG13 ILE A 592     -13.507  -4.238  15.516  1.00  0.00           H  
ATOM   1766 HG12 ILE A 592     -14.676  -4.904  14.464  1.00  0.00           H  
ATOM   1767 HG21 ILE A 592     -10.990  -4.678  15.437  1.00  0.00           H  
ATOM   1768 HG22 ILE A 592     -10.384  -5.600  14.119  1.00  0.00           H  
ATOM   1769 HG23 ILE A 592     -10.869  -3.986  13.760  1.00  0.00           H  
ATOM   1770 HD11 ILE A 592     -13.789  -2.327  14.470  1.00  0.00           H  
ATOM   1771 HD12 ILE A 592     -12.707  -2.835  13.273  1.00  0.00           H  
ATOM   1772 HD13 ILE A 592     -14.369  -3.095  12.954  1.00  0.00           H  
ATOM   1773  N   LYS A 593     -13.991  -7.690  12.311  1.00 86.21           N  
ATOM   1774  CA  LYS A 593     -15.207  -8.380  12.004  1.00 86.21           C  
ATOM   1775  C   LYS A 593     -15.957  -8.625  13.270  1.00 86.21           C  
ATOM   1776  O   LYS A 593     -15.437  -8.449  14.371  1.00 86.21           O  
ATOM   1777  CB  LYS A 593     -14.986  -9.744  11.326  1.00 86.21           C  
ATOM   1778  CG  LYS A 593     -14.341  -9.636   9.943  1.00 86.21           C  
ATOM   1779  CD  LYS A 593     -15.167  -8.826   8.942  1.00 86.21           C  
ATOM   1780  CE  LYS A 593     -14.519  -8.720   7.560  1.00 86.21           C  
ATOM   1781  NZ  LYS A 593     -15.382  -7.927   6.656  1.00 86.21           N1+
ATOM   1782  H   LYS A 593     -13.161  -8.233  12.497  1.00  0.00           H  
ATOM   1783  HA  LYS A 593     -15.853  -7.765  11.377  1.00  0.00           H  
ATOM   1784  HB3 LYS A 593     -15.999 -10.026  11.034  1.00  0.00           H  
ATOM   1785  HB2 LYS A 593     -14.858 -10.626  11.927  1.00  0.00           H  
ATOM   1786  HG3 LYS A 593     -14.324 -10.597   9.446  1.00  0.00           H  
ATOM   1787  HG2 LYS A 593     -13.318  -9.265  10.012  1.00  0.00           H  
ATOM   1788  HD3 LYS A 593     -15.304  -7.809   9.307  1.00  0.00           H  
ATOM   1789  HD2 LYS A 593     -16.163  -9.260   8.846  1.00  0.00           H  
ATOM   1790  HE3 LYS A 593     -14.370  -9.710   7.126  1.00  0.00           H  
ATOM   1791  HE2 LYS A 593     -13.541  -8.242   7.629  1.00  0.00           H  
ATOM   1792  HZ1 LYS A 593     -15.507  -6.998   7.034  1.00  0.00           H  
ATOM   1793  HZ2 LYS A 593     -14.949  -7.861   5.746  1.00  0.00           H  
ATOM   1794  HZ3 LYS A 593     -16.283  -8.375   6.565  1.00  0.00           H  
ATOM   1795  N   ASP A 594     -17.238  -9.010  13.120  1.00 25.03           N  
ATOM   1796  CA  ASP A 594     -18.100  -9.271  14.233  1.00 25.03           C  
ATOM   1797  C   ASP A 594     -17.576 -10.450  14.988  1.00 25.03           C  
ATOM   1798  O   ASP A 594     -17.584 -10.463  16.217  1.00 25.03           O  
ATOM   1799  CB  ASP A 594     -19.539  -9.603  13.802  1.00 25.03           C  
ATOM   1800  CG  ASP A 594     -20.159  -8.339  13.223  1.00 25.03           C  
ATOM   1801  OD1 ASP A 594     -19.504  -7.265  13.309  1.00 25.03           O  
ATOM   1802  OD2 ASP A 594     -21.298  -8.428  12.691  1.00 25.03           O1-
ATOM   1803  H   ASP A 594     -17.634  -9.076  12.194  1.00  0.00           H  
ATOM   1804  HA  ASP A 594     -18.084  -8.426  14.926  1.00  0.00           H  
ATOM   1805  HB3 ASP A 594     -20.146  -9.922  14.651  1.00  0.00           H  
ATOM   1806  HB2 ASP A 594     -19.567 -10.399  13.057  1.00  0.00           H  
ATOM   1807  N   GLN A 595     -17.094 -11.475  14.262  1.00 55.62           N  
ATOM   1808  CA  GLN A 595     -16.636 -12.677  14.896  1.00 55.62           C  
ATOM   1809  C   GLN A 595     -15.467 -12.345  15.766  1.00 55.62           C  
ATOM   1810  O   GLN A 595     -15.352 -12.846  16.884  1.00 55.62           O  
ATOM   1811  CB  GLN A 595     -16.193 -13.747  13.878  1.00 55.62           C  
ATOM   1812  CG  GLN A 595     -15.697 -15.053  14.507  1.00 55.62           C  
ATOM   1813  CD  GLN A 595     -14.237 -14.885  14.911  1.00 55.62           C  
ATOM   1814  OE1 GLN A 595     -13.581 -13.915  14.534  1.00 55.62           O  
ATOM   1815  NE2 GLN A 595     -13.710 -15.862  15.698  1.00 55.62           N  
ATOM   1816  H   GLN A 595     -17.114 -11.428  13.255  1.00  0.00           H  
ATOM   1817  HA  GLN A 595     -17.438 -13.083  15.516  1.00  0.00           H  
ATOM   1818  HB3 GLN A 595     -15.499 -13.341  13.141  1.00  0.00           H  
ATOM   1819  HB2 GLN A 595     -17.075 -14.000  13.288  1.00  0.00           H  
ATOM   1820  HG3 GLN A 595     -15.756 -15.863  13.780  1.00  0.00           H  
ATOM   1821  HG2 GLN A 595     -16.308 -15.340  15.365  1.00  0.00           H  
ATOM   1822 HE22 GLN A 595     -12.746 -15.800  15.991  1.00  0.00           H  
ATOM   1823 HE21 GLN A 595     -14.281 -16.643  15.988  1.00  0.00           H  
ATOM   1824  N   LYS A 596     -14.570 -11.475  15.271  1.00 59.09           N  
ATOM   1825  CA  LYS A 596     -13.390 -11.126  16.005  1.00 59.09           C  
ATOM   1826  C   LYS A 596     -13.787 -10.436  17.271  1.00 59.09           C  
ATOM   1827  O   LYS A 596     -13.174 -10.642  18.318  1.00 59.09           O  
ATOM   1828  CB  LYS A 596     -12.464 -10.173  15.227  1.00 59.09           C  
ATOM   1829  CG  LYS A 596     -11.804 -10.826  14.011  1.00 59.09           C  
ATOM   1830  CD  LYS A 596     -12.788 -11.202  12.902  1.00 59.09           C  
ATOM   1831  CE  LYS A 596     -12.121 -11.854  11.690  1.00 59.09           C  
ATOM   1832  NZ  LYS A 596     -13.139 -12.185  10.668  1.00 59.09           N1+
ATOM   1833  H   LYS A 596     -14.717 -11.064  14.363  1.00  0.00           H  
ATOM   1834  HA  LYS A 596     -12.837 -12.031  16.265  1.00  0.00           H  
ATOM   1835  HB3 LYS A 596     -11.666  -9.828  15.886  1.00  0.00           H  
ATOM   1836  HB2 LYS A 596     -12.999  -9.274  14.918  1.00  0.00           H  
ATOM   1837  HG3 LYS A 596     -11.266 -11.718  14.336  1.00  0.00           H  
ATOM   1838  HG2 LYS A 596     -11.048 -10.149  13.612  1.00  0.00           H  
ATOM   1839  HD3 LYS A 596     -13.081 -10.201  12.639  1.00  0.00           H  
ATOM   1840  HD2 LYS A 596     -13.617 -11.829  13.185  1.00  0.00           H  
ATOM   1841  HE3 LYS A 596     -11.613 -12.772  11.985  1.00  0.00           H  
ATOM   1842  HE2 LYS A 596     -11.372 -11.190  11.256  1.00  0.00           H  
ATOM   1843  HZ1 LYS A 596     -13.623 -11.344  10.391  1.00  0.00           H  
ATOM   1844  HZ2 LYS A 596     -12.686 -12.597   9.864  1.00  0.00           H  
ATOM   1845  HZ3 LYS A 596     -13.799 -12.845  11.054  1.00  0.00           H  
ATOM   1846  N   LEU A 597     -14.841  -9.605  17.206  1.00 34.07           N  
ATOM   1847  CA  LEU A 597     -15.259  -8.821  18.334  1.00 34.07           C  
ATOM   1848  C   LEU A 597     -15.664  -9.727  19.455  1.00 34.07           C  
ATOM   1849  O   LEU A 597     -15.357  -9.459  20.616  1.00 34.07           O  
ATOM   1850  CB  LEU A 597     -16.461  -7.923  17.996  1.00 34.07           C  
ATOM   1851  CG  LEU A 597     -16.149  -6.887  16.899  1.00 34.07           C  
ATOM   1852  CD1 LEU A 597     -17.373  -6.005  16.591  1.00 34.07           C  
ATOM   1853  CD2 LEU A 597     -14.896  -6.066  17.247  1.00 34.07           C  
ATOM   1854  H   LEU A 597     -15.322  -9.477  16.326  1.00  0.00           H  
ATOM   1855  HA  LEU A 597     -14.411  -8.226  18.677  1.00  0.00           H  
ATOM   1856  HB3 LEU A 597     -16.487  -7.448  18.952  1.00  0.00           H  
ATOM   1857  HB2 LEU A 597     -17.384  -8.476  17.817  1.00  0.00           H  
ATOM   1858  HG  LEU A 597     -16.014  -7.396  16.030  1.00  0.00           H  
ATOM   1859 HD11 LEU A 597     -17.345  -5.791  15.525  1.00  0.00           H  
ATOM   1860 HD12 LEU A 597     -18.327  -6.518  16.705  1.00  0.00           H  
ATOM   1861 HD13 LEU A 597     -17.383  -5.026  17.065  1.00  0.00           H  
ATOM   1862 HD21 LEU A 597     -14.970  -5.065  16.832  1.00  0.00           H  
ATOM   1863 HD22 LEU A 597     -14.759  -5.939  18.314  1.00  0.00           H  
ATOM   1864 HD23 LEU A 597     -13.994  -6.537  16.856  1.00  0.00           H  
ATOM   1865  N   LEU A 598     -16.376 -10.822  19.138  1.00 31.68           N  
ATOM   1866  CA  LEU A 598     -16.827 -11.731  20.152  1.00 31.68           C  
ATOM   1867  C   LEU A 598     -15.641 -12.372  20.802  1.00 31.68           C  
ATOM   1868  O   LEU A 598     -15.606 -12.547  22.019  1.00 31.68           O  
ATOM   1869  CB  LEU A 598     -17.709 -12.857  19.587  1.00 31.68           C  
ATOM   1870  CG  LEU A 598     -19.017 -12.346  18.954  1.00 31.68           C  
ATOM   1871  CD1 LEU A 598     -19.872 -13.507  18.422  1.00 31.68           C  
ATOM   1872  CD2 LEU A 598     -19.783 -11.429  19.919  1.00 31.68           C  
ATOM   1873  H   LEU A 598     -16.612 -11.007  18.172  1.00  0.00           H  
ATOM   1874  HA  LEU A 598     -17.377 -11.188  20.905  1.00  0.00           H  
ATOM   1875  HB3 LEU A 598     -17.963 -13.556  20.386  1.00  0.00           H  
ATOM   1876  HB2 LEU A 598     -17.158 -13.436  18.844  1.00  0.00           H  
ATOM   1877  HG  LEU A 598     -18.746 -11.739  18.092  1.00  0.00           H  
ATOM   1878 HD11 LEU A 598     -20.768 -13.136  17.923  1.00  0.00           H  
ATOM   1879 HD12 LEU A 598     -19.317 -14.104  17.698  1.00  0.00           H  
ATOM   1880 HD13 LEU A 598     -20.190 -14.168  19.228  1.00  0.00           H  
ATOM   1881 HD21 LEU A 598     -20.507 -10.895  19.336  1.00  0.00           H  
ATOM   1882 HD22 LEU A 598     -20.277 -11.977  20.722  1.00  0.00           H  
ATOM   1883 HD23 LEU A 598     -19.214 -10.612  20.353  1.00  0.00           H  
ATOM   1884  N   VAL A 599     -14.630 -12.753  20.004  1.00 21.47           N  
ATOM   1885  CA  VAL A 599     -13.479 -13.408  20.555  1.00 21.47           C  
ATOM   1886  C   VAL A 599     -12.778 -12.466  21.481  1.00 21.47           C  
ATOM   1887  O   VAL A 599     -12.380 -12.844  22.582  1.00 21.47           O  
ATOM   1888  CB  VAL A 599     -12.490 -13.823  19.505  1.00 21.47           C  
ATOM   1889  CG1 VAL A 599     -11.260 -14.426  20.204  1.00 21.47           C  
ATOM   1890  CG2 VAL A 599     -13.187 -14.783  18.527  1.00 21.47           C  
ATOM   1891  H   VAL A 599     -14.681 -12.598  19.006  1.00  0.00           H  
ATOM   1892  HA  VAL A 599     -13.805 -14.287  21.118  1.00  0.00           H  
ATOM   1893  HB  VAL A 599     -12.158 -12.962  18.925  1.00  0.00           H  
ATOM   1894 HG11 VAL A 599     -10.639 -14.947  19.474  1.00  0.00           H  
ATOM   1895 HG12 VAL A 599     -10.606 -13.682  20.660  1.00  0.00           H  
ATOM   1896 HG13 VAL A 599     -11.536 -15.161  20.962  1.00  0.00           H  
ATOM   1897 HG21 VAL A 599     -12.476 -15.055  17.751  1.00  0.00           H  
ATOM   1898 HG22 VAL A 599     -13.488 -15.702  19.030  1.00  0.00           H  
ATOM   1899 HG23 VAL A 599     -14.068 -14.375  18.058  1.00  0.00           H  
ATOM   1900  N   ILE A 600     -12.624 -11.199  21.054  1.00 75.98           N  
ATOM   1901  CA  ILE A 600     -11.908 -10.226  21.826  1.00 75.98           C  
ATOM   1902  C   ILE A 600     -12.626 -10.000  23.117  1.00 75.98           C  
ATOM   1903  O   ILE A 600     -12.003  -9.937  24.175  1.00 75.98           O  
ATOM   1904  CB  ILE A 600     -11.810  -8.898  21.133  1.00 75.98           C  
ATOM   1905  CG1 ILE A 600     -11.050  -9.039  19.803  1.00 75.98           C  
ATOM   1906  CG2 ILE A 600     -11.158  -7.904  22.109  1.00 75.98           C  
ATOM   1907  CD1 ILE A 600      -9.616  -9.540  19.970  1.00 75.98           C  
ATOM   1908  H   ILE A 600     -12.966 -10.936  20.139  1.00  0.00           H  
ATOM   1909  HA  ILE A 600     -10.918 -10.617  22.066  1.00  0.00           H  
ATOM   1910  HB  ILE A 600     -12.806  -8.525  20.887  1.00  0.00           H  
ATOM   1911 HG13 ILE A 600     -11.039  -8.074  19.296  1.00  0.00           H  
ATOM   1912 HG12 ILE A 600     -11.426  -9.730  19.102  1.00  0.00           H  
ATOM   1913 HG21 ILE A 600     -10.817  -7.023  21.565  1.00  0.00           H  
ATOM   1914 HG22 ILE A 600     -11.846  -7.520  22.865  1.00  0.00           H  
ATOM   1915 HG23 ILE A 600     -10.284  -8.317  22.614  1.00  0.00           H  
ATOM   1916 HD11 ILE A 600      -9.091  -9.502  19.015  1.00  0.00           H  
ATOM   1917 HD12 ILE A 600      -9.045  -8.931  20.670  1.00  0.00           H  
ATOM   1918 HD13 ILE A 600      -9.575 -10.577  20.305  1.00  0.00           H  
ATOM   1919  N   VAL A 601     -13.964  -9.872  23.068  1.00 78.76           N  
ATOM   1920  CA  VAL A 601     -14.697  -9.611  24.270  1.00 78.76           C  
ATOM   1921  C   VAL A 601     -14.524 -10.773  25.191  1.00 78.76           C  
ATOM   1922  O   VAL A 601     -14.381 -10.603  26.400  1.00 78.76           O  
ATOM   1923  CB  VAL A 601     -16.169  -9.387  24.058  1.00 78.76           C  
ATOM   1924  CG1 VAL A 601     -16.830 -10.706  23.631  1.00 78.76           C  
ATOM   1925  CG2 VAL A 601     -16.757  -8.795  25.349  1.00 78.76           C  
ATOM   1926  H   VAL A 601     -14.455  -9.914  22.183  1.00  0.00           H  
ATOM   1927  HA  VAL A 601     -14.262  -8.720  24.731  1.00  0.00           H  
ATOM   1928  HB  VAL A 601     -16.304  -8.643  23.270  1.00  0.00           H  
ATOM   1929 HG11 VAL A 601     -17.871 -10.491  23.476  1.00  0.00           H  
ATOM   1930 HG12 VAL A 601     -16.509 -10.715  22.628  1.00  0.00           H  
ATOM   1931 HG13 VAL A 601     -16.813 -11.624  24.211  1.00  0.00           H  
ATOM   1932 HG21 VAL A 601     -17.804  -8.568  25.199  1.00  0.00           H  
ATOM   1933 HG22 VAL A 601     -16.748  -9.512  26.170  1.00  0.00           H  
ATOM   1934 HG23 VAL A 601     -16.163  -7.959  25.667  1.00  0.00           H  
ATOM   1935  N   GLY A 602     -14.521 -11.996  24.633  1.00 16.19           N  
ATOM   1936  CA  GLY A 602     -14.397 -13.178  25.436  1.00 16.19           C  
ATOM   1937  C   GLY A 602     -13.078 -13.168  26.148  1.00 16.19           C  
ATOM   1938  O   GLY A 602     -12.995 -13.558  27.312  1.00 16.19           O  
ATOM   1939  H   GLY A 602     -14.654 -12.097  23.635  1.00  0.00           H  
ATOM   1940  HA3 GLY A 602     -14.452 -14.054  24.791  1.00  0.00           H  
ATOM   1941  HA2 GLY A 602     -15.220 -13.243  26.151  1.00  0.00           H  
ATOM   1942  N   GLY A 603     -12.005 -12.736  25.461  1.00 15.56           N  
ATOM   1943  CA  GLY A 603     -10.696 -12.754  26.048  1.00 15.56           C  
ATOM   1944  C   GLY A 603     -10.644 -11.833  27.228  1.00 15.56           C  
ATOM   1945  O   GLY A 603     -10.061 -12.166  28.259  1.00 15.56           O  
ATOM   1946  H   GLY A 603     -12.109 -12.441  24.498  1.00  0.00           H  
ATOM   1947  HA3 GLY A 603      -9.970 -12.423  25.305  1.00  0.00           H  
ATOM   1948  HA2 GLY A 603     -10.421 -13.768  26.342  1.00  0.00           H  
ATOM   1949  N   MET A 604     -11.253 -10.640  27.103  1.00 69.51           N  
ATOM   1950  CA  MET A 604     -11.212  -9.646  28.138  1.00 69.51           C  
ATOM   1951  C   MET A 604     -11.920 -10.158  29.352  1.00 69.51           C  
ATOM   1952  O   MET A 604     -11.527  -9.855  30.478  1.00 69.51           O  
ATOM   1953  CB  MET A 604     -11.893  -8.330  27.726  1.00 69.51           C  
ATOM   1954  CG  MET A 604     -11.182  -7.600  26.582  1.00 69.51           C  
ATOM   1955  SD  MET A 604      -9.547  -6.923  27.003  1.00 69.51           S  
ATOM   1956  CE  MET A 604      -8.700  -8.528  27.064  1.00 69.51           C  
ATOM   1957  H   MET A 604     -11.724 -10.416  26.236  1.00  0.00           H  
ATOM   1958  HA  MET A 604     -10.283  -9.472  28.654  1.00  0.00           H  
ATOM   1959  HB3 MET A 604     -11.976  -7.651  28.576  1.00  0.00           H  
ATOM   1960  HB2 MET A 604     -12.918  -8.533  27.411  1.00  0.00           H  
ATOM   1961  HG3 MET A 604     -11.804  -6.760  26.270  1.00  0.00           H  
ATOM   1962  HG2 MET A 604     -11.076  -8.236  25.708  1.00  0.00           H  
ATOM   1963  HE1 MET A 604      -7.693  -8.290  27.391  1.00  0.00           H  
ATOM   1964  HE2 MET A 604      -8.975  -9.524  27.330  1.00  0.00           H  
ATOM   1965  HE3 MET A 604      -8.542  -8.710  26.001  1.00  0.00           H  
ATOM   1966  N   LEU A 605     -13.018 -10.908  29.151  1.00117.61           N  
ATOM   1967  CA  LEU A 605     -13.784 -11.454  30.236  1.00117.61           C  
ATOM   1968  C   LEU A 605     -12.959 -12.470  30.965  1.00117.61           C  
ATOM   1969  O   LEU A 605     -12.984 -12.541  32.192  1.00117.61           O  
ATOM   1970  CB  LEU A 605     -15.060 -12.167  29.756  1.00117.61           C  
ATOM   1971  CG  LEU A 605     -15.903 -12.767  30.897  1.00117.61           C  
ATOM   1972  CD1 LEU A 605     -16.451 -11.674  31.823  1.00117.61           C  
ATOM   1973  CD2 LEU A 605     -17.003 -13.691  30.351  1.00117.61           C  
ATOM   1974  H   LEU A 605     -13.319 -11.100  28.205  1.00  0.00           H  
ATOM   1975  HA  LEU A 605     -14.054 -10.644  30.907  1.00  0.00           H  
ATOM   1976  HB3 LEU A 605     -14.801 -12.958  29.053  1.00  0.00           H  
ATOM   1977  HB2 LEU A 605     -15.671 -11.464  29.188  1.00  0.00           H  
ATOM   1978  HG  LEU A 605     -15.303 -13.432  31.515  1.00  0.00           H  
ATOM   1979 HD11 LEU A 605     -17.128 -12.100  32.561  1.00  0.00           H  
ATOM   1980 HD12 LEU A 605     -15.653 -11.185  32.379  1.00  0.00           H  
ATOM   1981 HD13 LEU A 605     -16.961 -10.901  31.252  1.00  0.00           H  
ATOM   1982 HD21 LEU A 605     -17.580 -14.137  31.162  1.00  0.00           H  
ATOM   1983 HD22 LEU A 605     -17.695 -13.144  29.712  1.00  0.00           H  
ATOM   1984 HD23 LEU A 605     -16.578 -14.506  29.764  1.00  0.00           H  
ATOM   1985  N   LEU A 606     -12.197 -13.279  30.207  1.00 87.61           N  
ATOM   1986  CA  LEU A 606     -11.416 -14.362  30.736  1.00 87.61           C  
ATOM   1987  C   LEU A 606     -10.377 -13.799  31.652  1.00 87.61           C  
ATOM   1988  O   LEU A 606     -10.069 -14.390  32.684  1.00 87.61           O  
ATOM   1989  CB  LEU A 606     -10.727 -15.160  29.603  1.00 87.61           C  
ATOM   1990  CG  LEU A 606      -9.994 -16.471  29.985  1.00 87.61           C  
ATOM   1991  CD1 LEU A 606      -9.398 -17.128  28.731  1.00 87.61           C  
ATOM   1992  CD2 LEU A 606      -8.919 -16.283  31.069  1.00 87.61           C  
ATOM   1993  H   LEU A 606     -12.224 -13.166  29.202  1.00  0.00           H  
ATOM   1994  HA  LEU A 606     -12.075 -15.027  31.296  1.00  0.00           H  
ATOM   1995  HB3 LEU A 606     -10.015 -14.520  29.083  1.00  0.00           H  
ATOM   1996  HB2 LEU A 606     -11.485 -15.407  28.858  1.00  0.00           H  
ATOM   1997  HG  LEU A 606     -10.737 -17.164  30.382  1.00  0.00           H  
ATOM   1998 HD11 LEU A 606      -8.953 -18.096  28.963  1.00  0.00           H  
ATOM   1999 HD12 LEU A 606     -10.163 -17.296  27.972  1.00  0.00           H  
ATOM   2000 HD13 LEU A 606      -8.622 -16.503  28.287  1.00  0.00           H  
ATOM   2001 HD21 LEU A 606      -8.166 -17.063  30.960  1.00  0.00           H  
ATOM   2002 HD22 LEU A 606      -8.357 -15.352  30.988  1.00  0.00           H  
ATOM   2003 HD23 LEU A 606      -9.302 -16.466  32.070  1.00  0.00           H  
ATOM   2004  N   ILE A 607      -9.811 -12.630  31.304  1.00 28.84           N  
ATOM   2005  CA  ILE A 607      -8.761 -12.068  32.102  1.00 28.84           C  
ATOM   2006  C   ILE A 607      -9.285 -11.806  33.478  1.00 28.84           C  
ATOM   2007  O   ILE A 607      -8.620 -12.112  34.467  1.00 28.84           O  
ATOM   2008  CB  ILE A 607      -8.246 -10.770  31.550  1.00 28.84           C  
ATOM   2009  CG1 ILE A 607      -7.618 -10.998  30.164  1.00 28.84           C  
ATOM   2010  CG2 ILE A 607      -7.274 -10.163  32.576  1.00 28.84           C  
ATOM   2011  CD1 ILE A 607      -7.319  -9.707  29.405  1.00 28.84           C  
ATOM   2012  H   ILE A 607     -10.081 -12.172  30.443  1.00  0.00           H  
ATOM   2013  HA  ILE A 607      -7.942 -12.788  32.166  1.00  0.00           H  
ATOM   2014  HB  ILE A 607      -9.075 -10.075  31.419  1.00  0.00           H  
ATOM   2015 HG13 ILE A 607      -8.236 -11.627  29.545  1.00  0.00           H  
ATOM   2016 HG12 ILE A 607      -6.691 -11.560  30.281  1.00  0.00           H  
ATOM   2017 HG21 ILE A 607      -6.703  -9.352  32.128  1.00  0.00           H  
ATOM   2018 HG22 ILE A 607      -7.773  -9.703  33.428  1.00  0.00           H  
ATOM   2019 HG23 ILE A 607      -6.547 -10.891  32.940  1.00  0.00           H  
ATOM   2020 HD11 ILE A 607      -6.986  -9.970  28.403  1.00  0.00           H  
ATOM   2021 HD12 ILE A 607      -8.188  -9.060  29.421  1.00  0.00           H  
ATOM   2022 HD13 ILE A 607      -6.505  -9.153  29.872  1.00  0.00           H  
ATOM   2023  N   ASP A 608     -10.469 -11.188  33.564  1.00 44.76           N  
ATOM   2024  CA  ASP A 608     -11.202 -10.899  34.789  1.00 44.76           C  
ATOM   2025  C   ASP A 608     -11.441 -12.184  35.593  1.00 44.76           C  
ATOM   2026  O   ASP A 608     -11.300 -12.189  36.819  1.00 44.76           O  
ATOM   2027  CB  ASP A 608     -12.495 -10.152  34.397  1.00 44.76           C  
ATOM   2028  CG  ASP A 608     -13.730 -10.417  35.251  1.00 44.76           C  
ATOM   2029  OD1 ASP A 608     -13.719  -9.905  36.384  1.00 44.76           O  
ATOM   2030  OD2 ASP A 608     -14.660 -11.088  34.764  1.00 44.76           O1-
ATOM   2031  H   ASP A 608     -10.936 -10.964  32.696  1.00  0.00           H  
ATOM   2032  HA  ASP A 608     -10.598 -10.238  35.410  1.00  0.00           H  
ATOM   2033  HB3 ASP A 608     -12.757 -10.434  33.384  1.00  0.00           H  
ATOM   2034  HB2 ASP A 608     -12.316  -9.079  34.365  1.00  0.00           H  
ATOM   2035  N   LEU A 609     -11.743 -13.278  34.877  1.00 31.57           N  
ATOM   2036  CA  LEU A 609     -12.044 -14.541  35.488  1.00 31.57           C  
ATOM   2037  C   LEU A 609     -10.790 -15.111  36.075  1.00 31.57           C  
ATOM   2038  O   LEU A 609     -10.808 -15.674  37.169  1.00 31.57           O  
ATOM   2039  CB  LEU A 609     -12.597 -15.569  34.486  1.00 31.57           C  
ATOM   2040  CG  LEU A 609     -12.930 -16.931  35.123  1.00 31.57           C  
ATOM   2041  CD1 LEU A 609     -14.069 -16.804  36.147  1.00 31.57           C  
ATOM   2042  CD2 LEU A 609     -13.208 -17.997  34.051  1.00 31.57           C  
ATOM   2043  H   LEU A 609     -11.839 -13.196  33.874  1.00  0.00           H  
ATOM   2044  HA  LEU A 609     -12.772 -14.362  36.280  1.00  0.00           H  
ATOM   2045  HB3 LEU A 609     -11.884 -15.734  33.680  1.00  0.00           H  
ATOM   2046  HB2 LEU A 609     -13.489 -15.163  34.007  1.00  0.00           H  
ATOM   2047  HG  LEU A 609     -12.064 -17.329  35.643  1.00  0.00           H  
ATOM   2048 HD11 LEU A 609     -14.335 -17.778  36.557  1.00  0.00           H  
ATOM   2049 HD12 LEU A 609     -13.783 -16.176  36.987  1.00  0.00           H  
ATOM   2050 HD13 LEU A 609     -14.966 -16.377  35.697  1.00  0.00           H  
ATOM   2051 HD21 LEU A 609     -13.404 -18.969  34.505  1.00  0.00           H  
ATOM   2052 HD22 LEU A 609     -14.076 -17.730  33.447  1.00  0.00           H  
ATOM   2053 HD23 LEU A 609     -12.357 -18.113  33.379  1.00  0.00           H  
ATOM   2054  N   CYS A 610      -9.660 -14.971  35.359  1.00 56.51           N  
ATOM   2055  CA  CYS A 610      -8.417 -15.519  35.816  1.00 56.51           C  
ATOM   2056  C   CYS A 610      -8.070 -14.870  37.116  1.00 56.51           C  
ATOM   2057  O   CYS A 610      -7.602 -15.532  38.041  1.00 56.51           O  
ATOM   2058  CB  CYS A 610      -7.251 -15.253  34.848  1.00 56.51           C  
ATOM   2059  SG  CYS A 610      -5.682 -15.954  35.441  1.00 56.51           S  
ATOM   2060  H   CYS A 610      -9.695 -14.520  34.452  1.00  0.00           H  
ATOM   2061  HA  CYS A 610      -8.525 -16.598  35.873  1.00  0.00           H  
ATOM   2062  HB3 CYS A 610      -7.104 -14.187  34.676  1.00  0.00           H  
ATOM   2063  HB2 CYS A 610      -7.473 -15.692  33.875  1.00  0.00           H  
ATOM   2064  HG  CYS A 610      -5.627 -15.243  36.571  1.00  0.00           H  
ATOM   2065  N   ILE A 611      -8.208 -13.530  37.193  1.00 28.88           N  
ATOM   2066  CA  ILE A 611      -7.936 -12.721  38.382  1.00 28.88           C  
ATOM   2067  C   ILE A 611      -8.803 -13.235  39.537  1.00 28.88           C  
ATOM   2068  O   ILE A 611      -8.257 -13.599  40.573  1.00 28.88           O  
ATOM   2069  CB  ILE A 611      -8.121 -11.201  38.090  1.00 28.88           C  
ATOM   2070  CG1 ILE A 611      -7.134 -10.695  37.011  1.00 28.88           C  
ATOM   2071  CG2 ILE A 611      -7.953 -10.328  39.353  1.00 28.88           C  
ATOM   2072  CD1 ILE A 611      -7.539  -9.356  36.374  1.00 28.88           C  
ATOM   2073  H   ILE A 611      -8.558 -13.044  36.378  1.00  0.00           H  
ATOM   2074  HA  ILE A 611      -6.892 -12.885  38.657  1.00  0.00           H  
ATOM   2075  HB  ILE A 611      -9.135 -11.055  37.719  1.00  0.00           H  
ATOM   2076 HG13 ILE A 611      -7.020 -11.427  36.216  1.00  0.00           H  
ATOM   2077 HG12 ILE A 611      -6.138 -10.601  37.443  1.00  0.00           H  
ATOM   2078 HG21 ILE A 611      -8.194  -9.285  39.155  1.00  0.00           H  
ATOM   2079 HG22 ILE A 611      -8.598 -10.648  40.167  1.00  0.00           H  
ATOM   2080 HG23 ILE A 611      -6.929 -10.363  39.724  1.00  0.00           H  
ATOM   2081 HD11 ILE A 611      -6.822  -9.066  35.605  1.00  0.00           H  
ATOM   2082 HD12 ILE A 611      -8.517  -9.421  35.900  1.00  0.00           H  
ATOM   2083 HD13 ILE A 611      -7.572  -8.548  37.103  1.00  0.00           H  
ATOM   2084  N   LEU A 612     -10.117 -13.386  39.318  1.00128.22           N  
ATOM   2085  CA  LEU A 612     -11.047 -13.995  40.263  1.00128.22           C  
ATOM   2086  C   LEU A 612     -10.597 -15.380  40.754  1.00128.22           C  
ATOM   2087  O   LEU A 612     -10.566 -15.592  41.966  1.00128.22           O  
ATOM   2088  CB  LEU A 612     -12.457 -14.063  39.657  1.00128.22           C  
ATOM   2089  CG  LEU A 612     -13.528 -14.681  40.585  1.00128.22           C  
ATOM   2090  CD1 LEU A 612     -14.055 -13.686  41.628  1.00128.22           C  
ATOM   2091  CD2 LEU A 612     -14.637 -15.299  39.747  1.00128.22           C  
ATOM   2092  H   LEU A 612     -10.489 -13.098  38.421  1.00  0.00           H  
ATOM   2093  HA  LEU A 612     -11.088 -13.333  41.129  1.00  0.00           H  
ATOM   2094  HB3 LEU A 612     -12.412 -14.651  38.743  1.00  0.00           H  
ATOM   2095  HB2 LEU A 612     -12.765 -13.071  39.334  1.00  0.00           H  
ATOM   2096  HG  LEU A 612     -13.128 -15.522  41.148  1.00  0.00           H  
ATOM   2097 HD11 LEU A 612     -14.763 -14.169  42.302  1.00  0.00           H  
ATOM   2098 HD12 LEU A 612     -13.245 -13.288  42.239  1.00  0.00           H  
ATOM   2099 HD13 LEU A 612     -14.567 -12.848  41.161  1.00  0.00           H  
ATOM   2100 HD21 LEU A 612     -15.412 -15.707  40.388  1.00  0.00           H  
ATOM   2101 HD22 LEU A 612     -15.073 -14.572  39.060  1.00  0.00           H  
ATOM   2102 HD23 LEU A 612     -14.255 -16.132  39.159  1.00  0.00           H  
ATOM   2103  N   ILE A 613     -10.233 -16.312  39.850  1.00123.49           N  
ATOM   2104  CA  ILE A 613      -9.864 -17.640  40.240  1.00123.49           C  
ATOM   2105  C   ILE A 613      -8.599 -17.585  41.034  1.00123.49           C  
ATOM   2106  O   ILE A 613      -8.459 -18.285  42.035  1.00123.49           O  
ATOM   2107  CB  ILE A 613      -9.709 -18.580  39.070  1.00123.49           C  
ATOM   2108  CG1 ILE A 613      -8.550 -18.195  38.133  1.00123.49           C  
ATOM   2109  CG2 ILE A 613     -11.071 -18.629  38.359  1.00123.49           C  
ATOM   2110  CD1 ILE A 613      -7.173 -18.652  38.614  1.00123.49           C  
ATOM   2111  H   ILE A 613     -10.280 -16.093  38.862  1.00  0.00           H  
ATOM   2112  HA  ILE A 613     -10.644 -18.032  40.898  1.00  0.00           H  
ATOM   2113  HB  ILE A 613      -9.524 -19.583  39.461  1.00  0.00           H  
ATOM   2114 HG13 ILE A 613      -8.797 -17.254  37.756  1.00  0.00           H  
ATOM   2115 HG12 ILE A 613      -8.709 -18.798  37.238  1.00  0.00           H  
ATOM   2116 HG21 ILE A 613     -11.235 -17.846  37.643  1.00  0.00           H  
ATOM   2117 HG22 ILE A 613     -11.150 -19.557  37.793  1.00  0.00           H  
ATOM   2118 HG23 ILE A 613     -11.909 -18.625  39.058  1.00  0.00           H  
ATOM   2119 HD11 ILE A 613      -6.464 -17.833  38.709  1.00  0.00           H  
ATOM   2120 HD12 ILE A 613      -7.183 -19.253  39.523  1.00  0.00           H  
ATOM   2121 HD13 ILE A 613      -6.729 -19.299  37.856  1.00  0.00           H  
ATOM   2122  N   CYS A 614      -7.645 -16.732  40.618  1.00 61.25           N  
ATOM   2123  CA  CYS A 614      -6.380 -16.681  41.288  1.00 61.25           C  
ATOM   2124  C   CYS A 614      -6.596 -16.266  42.705  1.00 61.25           C  
ATOM   2125  O   CYS A 614      -6.022 -16.847  43.622  1.00 61.25           O  
ATOM   2126  CB  CYS A 614      -5.409 -15.663  40.669  1.00 61.25           C  
ATOM   2127  SG  CYS A 614      -3.816 -15.618  41.545  1.00 61.25           S  
ATOM   2128  H   CYS A 614      -7.787 -16.175  39.785  1.00  0.00           H  
ATOM   2129  HA  CYS A 614      -5.920 -17.672  41.270  1.00  0.00           H  
ATOM   2130  HB3 CYS A 614      -5.839 -14.692  40.478  1.00  0.00           H  
ATOM   2131  HB2 CYS A 614      -5.169 -16.018  39.667  1.00  0.00           H  
ATOM   2132  HG  CYS A 614      -4.299 -15.137  42.694  1.00  0.00           H  
ATOM   2133  N   TRP A 615      -7.439 -15.226  42.839  1.00 86.19           N  
ATOM   2134  CA  TRP A 615      -7.942 -14.594  44.039  1.00 86.19           C  
ATOM   2135  C   TRP A 615      -8.601 -15.552  45.021  1.00 86.19           C  
ATOM   2136  O   TRP A 615      -8.458 -15.369  46.229  1.00 86.19           O  
ATOM   2137  CB  TRP A 615      -8.796 -13.377  43.714  1.00 86.19           C  
ATOM   2138  CG  TRP A 615      -7.994 -12.117  43.756  1.00 86.19           C  
ATOM   2139  CD2 TRP A 615      -6.827 -11.674  42.979  1.00 86.19           C  
ATOM   2140  CD1 TRP A 615      -8.199 -11.159  44.671  1.00 86.19           C  
ATOM   2141  NE1 TRP A 615      -7.376 -10.098  44.399  1.00 86.19           N  
ATOM   2142  CE2 TRP A 615      -6.495 -10.350  43.385  1.00 86.19           C  
ATOM   2143  CE3 TRP A 615      -5.988 -12.243  41.996  1.00 86.19           C  
ATOM   2144  CZ2 TRP A 615      -5.461  -9.603  42.797  1.00 86.19           C  
ATOM   2145  CZ3 TRP A 615      -4.934 -11.522  41.400  1.00 86.19           C  
ATOM   2146  CH2 TRP A 615      -4.680 -10.193  41.788  1.00 86.19           C  
ATOM   2147  H   TRP A 615      -7.813 -14.850  41.976  1.00  0.00           H  
ATOM   2148  HA  TRP A 615      -7.090 -14.147  44.508  1.00  0.00           H  
ATOM   2149  HB3 TRP A 615      -9.598 -13.275  44.448  1.00  0.00           H  
ATOM   2150  HB2 TRP A 615      -9.308 -13.461  42.761  1.00  0.00           H  
ATOM   2151  HD1 TRP A 615      -8.955 -11.212  45.437  1.00  0.00           H  
ATOM   2152  HE1 TRP A 615      -7.453  -9.224  44.912  1.00  0.00           H  
ATOM   2153  HE3 TRP A 615      -6.161 -13.258  41.740  1.00  0.00           H  
ATOM   2154  HZ2 TRP A 615      -5.254  -8.601  43.136  1.00  0.00           H  
ATOM   2155  HZ3 TRP A 615      -4.318 -11.993  40.648  1.00  0.00           H  
ATOM   2156  HH2 TRP A 615      -3.873  -9.638  41.332  1.00  0.00           H  
ATOM   2157  N   GLN A 616      -9.230 -16.618  44.513  1.00 42.94           N  
ATOM   2158  CA  GLN A 616      -9.811 -17.607  45.367  1.00 42.94           C  
ATOM   2159  C   GLN A 616      -8.698 -18.469  45.881  1.00 42.94           C  
ATOM   2160  O   GLN A 616      -8.653 -18.794  47.067  1.00 42.94           O  
ATOM   2161  CB  GLN A 616     -10.832 -18.508  44.647  1.00 42.94           C  
ATOM   2162  CG  GLN A 616     -12.093 -17.757  44.213  1.00 42.94           C  
ATOM   2163  CD  GLN A 616     -13.023 -18.742  43.518  1.00 42.94           C  
ATOM   2164  OE1 GLN A 616     -14.073 -18.364  43.000  1.00 42.94           O  
ATOM   2165  NE2 GLN A 616     -12.626 -20.042  43.498  1.00 42.94           N  
ATOM   2166  H   GLN A 616      -9.302 -16.729  43.510  1.00  0.00           H  
ATOM   2167  HA  GLN A 616     -10.311 -17.138  46.214  1.00  0.00           H  
ATOM   2168  HB3 GLN A 616     -11.098 -19.307  45.344  1.00  0.00           H  
ATOM   2169  HB2 GLN A 616     -10.340 -18.968  43.787  1.00  0.00           H  
ATOM   2170  HG3 GLN A 616     -11.868 -16.939  43.536  1.00  0.00           H  
ATOM   2171  HG2 GLN A 616     -12.606 -17.332  45.075  1.00  0.00           H  
ATOM   2172 HE22 GLN A 616     -13.209 -20.732  43.048  1.00  0.00           H  
ATOM   2173 HE21 GLN A 616     -11.754 -20.311  43.928  1.00  0.00           H  
ATOM   2174  N   ALA A 617      -7.763 -18.863  44.994  1.00 29.76           N  
ATOM   2175  CA  ALA A 617      -6.662 -19.703  45.378  1.00 29.76           C  
ATOM   2176  C   ALA A 617      -5.735 -18.982  46.312  1.00 29.76           C  
ATOM   2177  O   ALA A 617      -5.299 -19.543  47.315  1.00 29.76           O  
ATOM   2178  CB  ALA A 617      -5.827 -20.178  44.176  1.00 29.76           C  
ATOM   2179  H   ALA A 617      -7.830 -18.562  44.030  1.00  0.00           H  
ATOM   2180  HA  ALA A 617      -7.057 -20.585  45.887  1.00  0.00           H  
ATOM   2181  HB1 ALA A 617      -5.022 -20.845  44.489  1.00  0.00           H  
ATOM   2182  HB2 ALA A 617      -6.449 -20.732  43.473  1.00  0.00           H  
ATOM   2183  HB3 ALA A 617      -5.376 -19.352  43.626  1.00  0.00           H  
ATOM   2184  N   VAL A 618      -5.400 -17.713  46.008  1.00 91.60           N  
ATOM   2185  CA  VAL A 618      -4.473 -16.970  46.813  1.00 91.60           C  
ATOM   2186  C   VAL A 618      -5.064 -16.745  48.167  1.00 91.60           C  
ATOM   2187  O   VAL A 618      -4.377 -16.893  49.176  1.00 91.60           O  
ATOM   2188  CB  VAL A 618      -4.105 -15.643  46.215  1.00 91.60           C  
ATOM   2189  CG1 VAL A 618      -3.380 -15.900  44.883  1.00 91.60           C  
ATOM   2190  CG2 VAL A 618      -5.376 -14.791  46.070  1.00 91.60           C  
ATOM   2191  H   VAL A 618      -5.751 -17.293  45.153  1.00  0.00           H  
ATOM   2192  HA  VAL A 618      -3.561 -17.560  46.933  1.00  0.00           H  
ATOM   2193  HB  VAL A 618      -3.414 -15.106  46.868  1.00  0.00           H  
ATOM   2194 HG11 VAL A 618      -3.332 -14.988  44.289  1.00  0.00           H  
ATOM   2195 HG12 VAL A 618      -2.349 -16.188  45.086  1.00  0.00           H  
ATOM   2196 HG13 VAL A 618      -3.780 -16.702  44.275  1.00  0.00           H  
ATOM   2197 HG21 VAL A 618      -5.186 -13.992  45.354  1.00  0.00           H  
ATOM   2198 HG22 VAL A 618      -6.152 -15.429  45.716  1.00  0.00           H  
ATOM   2199 HG23 VAL A 618      -5.682 -14.290  46.987  1.00  0.00           H  
ATOM   2200  N   ASP A 619      -6.353 -16.359  48.222  1.00 52.83           N  
ATOM   2201  CA  ASP A 619      -7.021 -16.201  49.480  1.00 52.83           C  
ATOM   2202  C   ASP A 619      -8.114 -17.216  49.476  1.00 52.83           C  
ATOM   2203  O   ASP A 619      -9.261 -16.952  49.113  1.00 52.83           O  
ATOM   2204  CB  ASP A 619      -7.652 -14.812  49.658  1.00 52.83           C  
ATOM   2205  CG  ASP A 619      -6.515 -13.816  49.856  1.00 52.83           C  
ATOM   2206  OD1 ASP A 619      -5.361 -14.276  50.068  1.00 52.83           O  
ATOM   2207  OD2 ASP A 619      -6.781 -12.585  49.800  1.00 52.83           O1-
ATOM   2208  H   ASP A 619      -6.885 -16.231  47.372  1.00  0.00           H  
ATOM   2209  HA  ASP A 619      -6.409 -16.336  50.373  1.00  0.00           H  
ATOM   2210  HB3 ASP A 619      -8.345 -14.756  50.499  1.00  0.00           H  
ATOM   2211  HB2 ASP A 619      -8.168 -14.568  48.743  1.00  0.00           H  
ATOM   2212  N   PRO A 620      -7.722 -18.385  49.897  1.00108.55           N  
ATOM   2213  CA  PRO A 620      -8.536 -19.566  49.887  1.00108.55           C  
ATOM   2214  C   PRO A 620      -9.563 -19.506  50.957  1.00108.55           C  
ATOM   2215  O   PRO A 620      -9.389 -18.752  51.912  1.00108.55           O  
ATOM   2216  CD  PRO A 620      -6.324 -18.671  50.169  1.00108.55           C  
ATOM   2217  CB  PRO A 620      -7.589 -20.731  50.171  1.00108.55           C  
ATOM   2218  CG  PRO A 620      -6.179 -20.176  49.914  1.00108.55           C  
ATOM   2219  HA  PRO A 620      -9.081 -19.782  48.983  1.00  0.00           H  
ATOM   2220  HD2 PRO A 620      -5.964 -18.380  51.157  1.00  0.00           H  
ATOM   2221  HD3 PRO A 620      -5.616 -18.615  49.418  1.00  0.00           H  
ATOM   2222  HB3 PRO A 620      -7.808 -21.595  49.542  1.00  0.00           H  
ATOM   2223  HB2 PRO A 620      -7.644 -21.073  51.208  1.00  0.00           H  
ATOM   2224  HG2 PRO A 620      -5.482 -20.586  50.646  1.00  0.00           H  
ATOM   2225  HG3 PRO A 620      -5.887 -20.660  49.009  1.00  0.00           H  
ATOM   2226  N   LEU A 621     -10.643 -20.295  50.809  1.00275.28           N  
ATOM   2227  CA  LEU A 621     -11.597 -20.377  51.867  1.00275.28           C  
ATOM   2228  C   LEU A 621     -10.937 -21.266  52.878  1.00275.28           C  
ATOM   2229  O   LEU A 621     -10.099 -22.095  52.524  1.00275.28           O  
ATOM   2230  CB  LEU A 621     -12.946 -20.987  51.443  1.00275.28           C  
ATOM   2231  CG  LEU A 621     -14.037 -20.892  52.526  1.00275.28           C  
ATOM   2232  CD1 LEU A 621     -14.440 -19.432  52.790  1.00275.28           C  
ATOM   2233  CD2 LEU A 621     -15.241 -21.777  52.175  1.00275.28           C  
ATOM   2234  H   LEU A 621     -10.733 -20.897  50.004  1.00  0.00           H  
ATOM   2235  HA  LEU A 621     -11.762 -19.383  52.285  1.00  0.00           H  
ATOM   2236  HB3 LEU A 621     -12.800 -22.025  51.220  1.00  0.00           H  
ATOM   2237  HB2 LEU A 621     -13.298 -20.516  50.524  1.00  0.00           H  
ATOM   2238  HG  LEU A 621     -13.678 -21.305  53.464  1.00  0.00           H  
ATOM   2239 HD11 LEU A 621     -15.306 -19.379  53.448  1.00  0.00           H  
ATOM   2240 HD12 LEU A 621     -13.643 -18.868  53.274  1.00  0.00           H  
ATOM   2241 HD13 LEU A 621     -14.705 -18.923  51.863  1.00  0.00           H  
ATOM   2242 HD21 LEU A 621     -16.001 -21.735  52.956  1.00  0.00           H  
ATOM   2243 HD22 LEU A 621     -15.709 -21.459  51.243  1.00  0.00           H  
ATOM   2244 HD23 LEU A 621     -14.949 -22.821  52.063  1.00  0.00           H  
ATOM   2245  N   ARG A 622     -11.292 -21.104  54.166  1.00273.57           N  
ATOM   2246  CA  ARG A 622     -10.644 -21.781  55.259  1.00273.57           C  
ATOM   2247  C   ARG A 622     -10.863 -23.262  55.190  1.00273.57           C  
ATOM   2248  O   ARG A 622     -11.896 -23.729  54.716  1.00273.57           O  
ATOM   2249  CB  ARG A 622     -11.188 -21.334  56.621  1.00273.57           C  
ATOM   2250  CG  ARG A 622     -12.663 -21.698  56.786  1.00273.57           C  
ATOM   2251  CD  ARG A 622     -13.353 -21.027  57.973  1.00273.57           C  
ATOM   2252  NE  ARG A 622     -14.756 -21.528  58.018  1.00273.57           N  
ATOM   2253  CZ  ARG A 622     -15.707 -20.979  57.205  1.00273.57           C  
ATOM   2254  NH1 ARG A 622     -15.364 -20.026  56.291  1.00273.57           N  
ATOM   2255  NH2 ARG A 622     -17.006 -21.385  57.315  1.00273.57           N1+
ATOM   2256  H   ARG A 622     -11.991 -20.413  54.391  1.00  0.00           H  
ATOM   2257  HA  ARG A 622      -9.575 -21.561  55.212  1.00  0.00           H  
ATOM   2258  HB3 ARG A 622     -11.067 -20.253  56.708  1.00  0.00           H  
ATOM   2259  HB2 ARG A 622     -10.605 -21.767  57.436  1.00  0.00           H  
ATOM   2260  HG3 ARG A 622     -12.775 -22.773  56.936  1.00  0.00           H  
ATOM   2261  HG2 ARG A 622     -13.214 -21.463  55.876  1.00  0.00           H  
ATOM   2262  HD3 ARG A 622     -13.319 -19.939  57.908  1.00  0.00           H  
ATOM   2263  HD2 ARG A 622     -12.854 -21.304  58.902  1.00  0.00           H  
ATOM   2264  HE  ARG A 622     -14.985 -22.263  58.672  1.00  0.00           H  
ATOM   2265 HH12 ARG A 622     -16.066 -19.612  55.694  1.00  0.00           H  
ATOM   2266 HH11 ARG A 622     -14.405 -19.721  56.218  1.00  0.00           H  
ATOM   2267 HH22 ARG A 622     -17.264 -22.091  57.990  1.00  0.00           H  
ATOM   2268 HH21 ARG A 622     -17.719 -20.993  56.717  1.00  0.00           H  
ATOM   2269  N   ARG A 623      -9.842 -24.025  55.647  1.00341.62           N  
ATOM   2270  CA  ARG A 623      -9.877 -25.459  55.754  1.00341.62           C  
ATOM   2271  C   ARG A 623      -8.576 -25.914  56.354  1.00341.62           C  
ATOM   2272  O   ARG A 623      -7.640 -25.128  56.489  1.00341.62           O  
ATOM   2273  CB  ARG A 623     -10.151 -26.192  54.425  1.00341.62           C  
ATOM   2274  CG  ARG A 623     -11.652 -26.397  54.181  1.00341.62           C  
ATOM   2275  CD  ARG A 623     -12.060 -26.677  52.736  1.00341.62           C  
ATOM   2276  NE  ARG A 623     -12.182 -25.355  52.060  1.00341.62           N  
ATOM   2277  CZ  ARG A 623     -12.356 -25.278  50.707  1.00341.62           C  
ATOM   2278  NH1 ARG A 623     -12.391 -26.416  49.956  1.00341.62           N  
ATOM   2279  NH2 ARG A 623     -12.482 -24.059  50.109  1.00341.62           N1+
ATOM   2280  H   ARG A 623      -9.005 -23.572  55.986  1.00  0.00           H  
ATOM   2281  HA  ARG A 623     -10.650 -25.720  56.480  1.00  0.00           H  
ATOM   2282  HB3 ARG A 623      -9.660 -27.165  54.375  1.00  0.00           H  
ATOM   2283  HB2 ARG A 623      -9.719 -25.614  53.607  1.00  0.00           H  
ATOM   2284  HG3 ARG A 623     -12.395 -25.856  54.750  1.00  0.00           H  
ATOM   2285  HG2 ARG A 623     -11.821 -27.359  54.666  1.00  0.00           H  
ATOM   2286  HD3 ARG A 623     -13.022 -27.190  52.696  1.00  0.00           H  
ATOM   2287  HD2 ARG A 623     -11.318 -27.304  52.242  1.00  0.00           H  
ATOM   2288  HE  ARG A 623     -12.154 -24.525  52.639  1.00  0.00           H  
ATOM   2289 HH12 ARG A 623     -12.518 -26.367  48.955  1.00  0.00           H  
ATOM   2290 HH11 ARG A 623     -12.296 -27.317  50.400  1.00  0.00           H  
ATOM   2291 HH22 ARG A 623     -12.597 -23.987  49.108  1.00  0.00           H  
ATOM   2292 HH21 ARG A 623     -12.449 -23.220  50.667  1.00  0.00           H  
ATOM   2293  N   THR A 624      -8.495 -27.200  56.764  1.00180.13           N  
ATOM   2294  CA  THR A 624      -7.293 -27.710  57.369  1.00180.13           C  
ATOM   2295  C   THR A 624      -6.269 -27.822  56.285  1.00180.13           C  
ATOM   2296  O   THR A 624      -6.448 -28.582  55.335  1.00180.13           O  
ATOM   2297  CB  THR A 624      -7.457 -29.093  57.936  1.00180.13           C  
ATOM   2298  OG1 THR A 624      -8.522 -29.117  58.872  1.00180.13           O  
ATOM   2299  CG2 THR A 624      -6.147 -29.508  58.625  1.00180.13           C  
ATOM   2300  H   THR A 624      -9.282 -27.824  56.659  1.00  0.00           H  
ATOM   2301  HA  THR A 624      -6.957 -27.030  58.156  1.00  0.00           H  
ATOM   2302  HB  THR A 624      -7.707 -29.817  57.157  1.00  0.00           H  
ATOM   2303  HG1 THR A 624      -8.307 -28.540  59.589  1.00  0.00           H  
ATOM   2304 HG21 THR A 624      -6.098 -30.590  58.745  1.00  0.00           H  
ATOM   2305 HG22 THR A 624      -5.230 -29.101  58.217  1.00  0.00           H  
ATOM   2306 HG23 THR A 624      -6.146 -29.115  59.643  1.00  0.00           H  
ATOM   2307  N   VAL A 625      -5.174 -27.041  56.381  1.00118.30           N  
ATOM   2308  CA  VAL A 625      -4.157 -27.086  55.367  1.00118.30           C  
ATOM   2309  C   VAL A 625      -3.479 -28.419  55.385  1.00118.30           C  
ATOM   2310  O   VAL A 625      -3.460 -29.133  54.385  1.00118.30           O  
ATOM   2311  CB  VAL A 625      -3.074 -26.077  55.605  1.00118.30           C  
ATOM   2312  CG1 VAL A 625      -2.019 -26.226  54.498  1.00118.30           C  
ATOM   2313  CG2 VAL A 625      -3.705 -24.680  55.694  1.00118.30           C  
ATOM   2314  H   VAL A 625      -5.069 -26.401  57.155  1.00  0.00           H  
ATOM   2315  HA  VAL A 625      -4.614 -26.917  54.388  1.00  0.00           H  
ATOM   2316  HB  VAL A 625      -2.578 -26.237  56.565  1.00  0.00           H  
ATOM   2317 HG11 VAL A 625      -1.350 -25.364  54.508  1.00  0.00           H  
ATOM   2318 HG12 VAL A 625      -1.370 -27.095  54.617  1.00  0.00           H  
ATOM   2319 HG13 VAL A 625      -2.468 -26.262  53.505  1.00  0.00           H  
ATOM   2320 HG21 VAL A 625      -2.933 -23.916  55.787  1.00  0.00           H  
ATOM   2321 HG22 VAL A 625      -4.286 -24.448  54.801  1.00  0.00           H  
ATOM   2322 HG23 VAL A 625      -4.359 -24.571  56.559  1.00  0.00           H  
ATOM   2323  N   GLU A 626      -2.950 -28.791  56.567  1.00260.21           N  
ATOM   2324  CA  GLU A 626      -2.172 -29.973  56.814  1.00260.21           C  
ATOM   2325  C   GLU A 626      -3.102 -31.116  57.052  1.00260.21           C  
ATOM   2326  O   GLU A 626      -4.305 -30.921  57.193  1.00260.21           O  
ATOM   2327  CB  GLU A 626      -1.265 -29.824  58.054  1.00260.21           C  
ATOM   2328  CG  GLU A 626      -0.409 -31.046  58.381  1.00260.21           C  
ATOM   2329  CD  GLU A 626       0.805 -31.037  57.462  1.00260.21           C  
ATOM   2330  OE1 GLU A 626       0.682 -31.536  56.311  1.00260.21           O  
ATOM   2331  OE2 GLU A 626       1.874 -30.534  57.897  1.00260.21           O1-
ATOM   2332  H   GLU A 626      -3.067 -28.160  57.346  1.00  0.00           H  
ATOM   2333  HA  GLU A 626      -1.564 -30.186  55.933  1.00  0.00           H  
ATOM   2334  HB3 GLU A 626      -1.885 -29.600  58.924  1.00  0.00           H  
ATOM   2335  HB2 GLU A 626      -0.632 -28.944  57.927  1.00  0.00           H  
ATOM   2336  HG3 GLU A 626      -0.831 -32.028  58.548  1.00  0.00           H  
ATOM   2337  HG2 GLU A 626      -0.004 -30.843  59.374  1.00  0.00           H  
ATOM   2338  N   LYS A 627      -2.557 -32.352  57.070  1.00222.80           N  
ATOM   2339  CA  LYS A 627      -3.420 -33.471  57.305  1.00222.80           C  
ATOM   2340  C   LYS A 627      -3.998 -33.292  58.666  1.00222.80           C  
ATOM   2341  O   LYS A 627      -3.497 -32.494  59.459  1.00222.80           O  
ATOM   2342  CB  LYS A 627      -2.773 -34.873  57.199  1.00222.80           C  
ATOM   2343  CG  LYS A 627      -2.530 -35.365  55.762  1.00222.80           C  
ATOM   2344  CD  LYS A 627      -1.884 -36.755  55.710  1.00222.80           C  
ATOM   2345  CE  LYS A 627      -2.672 -37.788  56.529  1.00222.80           C  
ATOM   2346  NZ  LYS A 627      -1.999 -39.104  56.561  1.00222.80           N1+
ATOM   2347  H   LYS A 627      -1.563 -32.486  56.942  1.00  0.00           H  
ATOM   2348  HA  LYS A 627      -4.243 -33.435  56.586  1.00  0.00           H  
ATOM   2349  HB3 LYS A 627      -3.442 -35.573  57.693  1.00  0.00           H  
ATOM   2350  HB2 LYS A 627      -1.839 -34.890  57.763  1.00  0.00           H  
ATOM   2351  HG3 LYS A 627      -1.897 -34.653  55.233  1.00  0.00           H  
ATOM   2352  HG2 LYS A 627      -3.479 -35.388  55.224  1.00  0.00           H  
ATOM   2353  HD3 LYS A 627      -0.865 -36.686  56.094  1.00  0.00           H  
ATOM   2354  HD2 LYS A 627      -1.802 -37.080  54.673  1.00  0.00           H  
ATOM   2355  HE3 LYS A 627      -3.683 -37.905  56.138  1.00  0.00           H  
ATOM   2356  HE2 LYS A 627      -2.752 -37.511  57.578  1.00  0.00           H  
ATOM   2357  HZ1 LYS A 627      -1.080 -39.004  56.969  1.00  0.00           H  
ATOM   2358  HZ2 LYS A 627      -2.543 -39.749  57.116  1.00  0.00           H  
ATOM   2359  HZ3 LYS A 627      -1.910 -39.462  55.621  1.00  0.00           H  
ATOM   2360  N   TYR A 628      -5.095 -34.031  58.934  1.00285.70           N  
ATOM   2361  CA  TYR A 628      -5.916 -33.925  60.106  1.00285.70           C  
ATOM   2362  C   TYR A 628      -5.121 -33.648  61.330  1.00285.70           C  
ATOM   2363  O   TYR A 628      -3.996 -34.112  61.478  1.00285.70           O  
ATOM   2364  CB  TYR A 628      -6.820 -35.142  60.354  1.00285.70           C  
ATOM   2365  CG  TYR A 628      -7.837 -35.113  59.263  1.00285.70           C  
ATOM   2366  CD1 TYR A 628      -8.851 -34.185  59.302  1.00285.70           C  
ATOM   2367  CD2 TYR A 628      -7.794 -36.005  58.213  1.00285.70           C  
ATOM   2368  CE1 TYR A 628      -9.798 -34.130  58.308  1.00285.70           C  
ATOM   2369  CE2 TYR A 628      -8.737 -35.960  57.212  1.00285.70           C  
ATOM   2370  CZ  TYR A 628      -9.737 -35.020  57.262  1.00285.70           C  
ATOM   2371  OH  TYR A 628     -10.701 -34.974  56.234  1.00285.70           O  
ATOM   2372  H   TYR A 628      -5.427 -34.654  58.212  1.00  0.00           H  
ATOM   2373  HA  TYR A 628      -6.532 -33.039  59.938  1.00  0.00           H  
ATOM   2374  HB3 TYR A 628      -7.331 -35.085  61.317  1.00  0.00           H  
ATOM   2375  HB2 TYR A 628      -6.251 -36.072  60.342  1.00  0.00           H  
ATOM   2376  HD1 TYR A 628      -8.909 -33.482  60.121  1.00  0.00           H  
ATOM   2377  HD2 TYR A 628      -7.010 -36.746  58.165  1.00  0.00           H  
ATOM   2378  HE1 TYR A 628     -10.584 -33.391  58.354  1.00  0.00           H  
ATOM   2379  HE2 TYR A 628      -8.690 -36.662  56.392  1.00  0.00           H  
ATOM   2380  HH  TYR A 628     -11.363 -34.314  56.374  1.00  0.00           H  
ATOM   2381  N   SER A 629      -5.720 -32.820  62.211  1.00171.46           N  
ATOM   2382  CA  SER A 629      -5.142 -32.383  63.444  1.00171.46           C  
ATOM   2383  C   SER A 629      -6.119 -32.702  64.520  1.00171.46           C  
ATOM   2384  O   SER A 629      -7.283 -32.990  64.254  1.00171.46           O  
ATOM   2385  CB  SER A 629      -5.030 -30.859  63.527  1.00171.46           C  
ATOM   2386  OG  SER A 629      -6.337 -30.299  63.515  1.00171.46           O  
ATOM   2387  H   SER A 629      -6.648 -32.477  62.006  1.00  0.00           H  
ATOM   2388  HA  SER A 629      -4.185 -32.868  63.634  1.00  0.00           H  
ATOM   2389  HB3 SER A 629      -4.464 -30.473  62.679  1.00  0.00           H  
ATOM   2390  HB2 SER A 629      -4.557 -30.472  64.425  1.00  0.00           H  
ATOM   2391  HG  SER A 629      -6.765 -30.501  64.334  1.00  0.00           H  
ATOM   2392  N   MET A 630      -5.639 -32.655  65.775  1.00220.72           N  
ATOM   2393  CA  MET A 630      -6.433 -32.830  66.958  1.00220.72           C  
ATOM   2394  C   MET A 630      -6.114 -31.616  67.756  1.00220.72           C  
ATOM   2395  O   MET A 630      -6.598 -30.518  67.486  1.00220.72           O  
ATOM   2396  CB  MET A 630      -6.000 -34.015  67.841  1.00220.72           C  
ATOM   2397  CG  MET A 630      -6.818 -34.164  69.130  1.00220.72           C  
ATOM   2398  SD  MET A 630      -5.988 -35.140  70.424  1.00220.72           S  
ATOM   2399  CE  MET A 630      -6.935 -34.443  71.811  1.00220.72           C  
ATOM   2400  H   MET A 630      -4.668 -32.411  65.909  1.00  0.00           H  
ATOM   2401  HA  MET A 630      -7.505 -32.863  66.757  1.00  0.00           H  
ATOM   2402  HB3 MET A 630      -4.925 -34.071  68.025  1.00  0.00           H  
ATOM   2403  HB2 MET A 630      -6.172 -34.922  67.259  1.00  0.00           H  
ATOM   2404  HG3 MET A 630      -7.757 -34.665  68.892  1.00  0.00           H  
ATOM   2405  HG2 MET A 630      -7.137 -33.224  69.576  1.00  0.00           H  
ATOM   2406  HE1 MET A 630      -6.638 -34.924  72.743  1.00  0.00           H  
ATOM   2407  HE2 MET A 630      -6.749 -33.373  71.905  1.00  0.00           H  
ATOM   2408  HE3 MET A 630      -8.003 -34.603  71.666  1.00  0.00           H  
ATOM   2409  N   GLU A 631      -5.281 -31.820  68.789  1.00161.78           N  
ATOM   2410  CA  GLU A 631      -4.742 -30.783  69.609  1.00161.78           C  
ATOM   2411  C   GLU A 631      -3.879 -29.881  68.768  1.00161.78           C  
ATOM   2412  O   GLU A 631      -3.720 -28.735  69.183  1.00161.78           O  
ATOM   2413  CB  GLU A 631      -3.892 -31.289  70.791  1.00161.78           C  
ATOM   2414  CG  GLU A 631      -2.561 -31.943  70.403  1.00161.78           C  
ATOM   2415  CD  GLU A 631      -1.438 -30.928  70.581  1.00161.78           C  
ATOM   2416  OE1 GLU A 631      -1.734 -29.704  70.606  1.00161.78           O  
ATOM   2417  OE2 GLU A 631      -0.269 -31.372  70.721  1.00161.78           O1-
ATOM   2418  H   GLU A 631      -4.956 -32.759  68.966  1.00  0.00           H  
ATOM   2419  HA  GLU A 631      -5.576 -30.202  70.008  1.00  0.00           H  
ATOM   2420  HB3 GLU A 631      -4.487 -32.046  71.304  1.00  0.00           H  
ATOM   2421  HB2 GLU A 631      -3.791 -30.507  71.545  1.00  0.00           H  
ATOM   2422  HG3 GLU A 631      -2.555 -32.621  69.564  1.00  0.00           H  
ATOM   2423  HG2 GLU A 631      -2.360 -32.647  71.212  1.00  0.00           H  
ATOM   2424  N   PRO A 632      -3.302 -30.263  67.637  1.00111.70           N  
ATOM   2425  CA  PRO A 632      -2.484 -29.333  66.920  1.00111.70           C  
ATOM   2426  C   PRO A 632      -3.171 -28.058  66.600  1.00111.70           C  
ATOM   2427  O   PRO A 632      -4.387 -28.059  66.406  1.00111.70           O  
ATOM   2428  CD  PRO A 632      -2.806 -31.608  67.378  1.00111.70           C  
ATOM   2429  CB  PRO A 632      -1.938 -30.091  65.704  1.00111.70           C  
ATOM   2430  CG  PRO A 632      -2.423 -31.542  65.892  1.00111.70           C  
ATOM   2431  HA  PRO A 632      -1.634 -29.101  67.569  1.00  0.00           H  
ATOM   2432  HD2 PRO A 632      -3.408 -32.492  67.540  1.00  0.00           H  
ATOM   2433  HD3 PRO A 632      -1.848 -31.728  67.882  1.00  0.00           H  
ATOM   2434  HB3 PRO A 632      -0.848 -30.050  65.698  1.00  0.00           H  
ATOM   2435  HB2 PRO A 632      -2.282 -29.685  64.752  1.00  0.00           H  
ATOM   2436  HG2 PRO A 632      -3.261 -31.788  65.271  1.00  0.00           H  
ATOM   2437  HG3 PRO A 632      -1.641 -32.262  65.647  1.00  0.00           H  
ATOM   2438  N   ASP A 633      -2.388 -26.962  66.556  1.00243.62           N  
ATOM   2439  CA  ASP A 633      -2.935 -25.654  66.385  1.00243.62           C  
ATOM   2440  C   ASP A 633      -4.008 -25.529  67.419  1.00243.62           C  
ATOM   2441  O   ASP A 633      -5.173 -25.254  67.138  1.00243.62           O  
ATOM   2442  CB  ASP A 633      -3.526 -25.435  64.988  1.00243.62           C  
ATOM   2443  CG  ASP A 633      -3.693 -23.938  64.828  1.00243.62           C  
ATOM   2444  OD1 ASP A 633      -3.676 -23.234  65.872  1.00243.62           O  
ATOM   2445  OD2 ASP A 633      -3.829 -23.472  63.667  1.00243.62           O1-
ATOM   2446  H   ASP A 633      -1.397 -27.051  66.725  1.00  0.00           H  
ATOM   2447  HA  ASP A 633      -2.106 -24.961  66.543  1.00  0.00           H  
ATOM   2448  HB3 ASP A 633      -4.473 -25.948  64.811  1.00  0.00           H  
ATOM   2449  HB2 ASP A 633      -2.829 -25.785  64.226  1.00  0.00           H  
ATOM   2450  N   PRO A 634      -3.568 -25.730  68.633  1.00271.35           N  
ATOM   2451  CA  PRO A 634      -4.427 -25.848  69.776  1.00271.35           C  
ATOM   2452  C   PRO A 634      -5.485 -24.800  69.886  1.00271.35           C  
ATOM   2453  O   PRO A 634      -6.641 -25.159  70.100  1.00271.35           O  
ATOM   2454  CD  PRO A 634      -2.200 -25.425  69.017  1.00271.35           C  
ATOM   2455  CB  PRO A 634      -3.512 -25.807  71.005  1.00271.35           C  
ATOM   2456  CG  PRO A 634      -2.089 -25.973  70.450  1.00271.35           C  
ATOM   2457  HA  PRO A 634      -4.946 -26.803  69.734  1.00  0.00           H  
ATOM   2458  HD2 PRO A 634      -2.068 -24.342  69.019  1.00  0.00           H  
ATOM   2459  HD3 PRO A 634      -1.380 -25.855  68.448  1.00  0.00           H  
ATOM   2460  HB3 PRO A 634      -3.756 -26.596  71.718  1.00  0.00           H  
ATOM   2461  HB2 PRO A 634      -3.572 -24.859  71.543  1.00  0.00           H  
ATOM   2462  HG2 PRO A 634      -1.333 -25.461  71.045  1.00  0.00           H  
ATOM   2463  HG3 PRO A 634      -1.830 -27.032  70.417  1.00  0.00           H  
ATOM   2464  N   ALA A 635      -5.145 -23.507  69.752  1.00208.43           N  
ATOM   2465  CA  ALA A 635      -6.185 -22.541  69.943  1.00208.43           C  
ATOM   2466  C   ALA A 635      -6.303 -21.712  68.708  1.00208.43           C  
ATOM   2467  O   ALA A 635      -5.301 -21.298  68.129  1.00208.43           O  
ATOM   2468  CB  ALA A 635      -5.921 -21.585  71.120  1.00208.43           C  
ATOM   2469  H   ALA A 635      -4.206 -23.213  69.523  1.00  0.00           H  
ATOM   2470  HA  ALA A 635      -7.179 -22.949  70.134  1.00  0.00           H  
ATOM   2471  HB1 ALA A 635      -6.709 -20.837  71.218  1.00  0.00           H  
ATOM   2472  HB2 ALA A 635      -5.878 -22.136  72.060  1.00  0.00           H  
ATOM   2473  HB3 ALA A 635      -4.972 -21.057  71.007  1.00  0.00           H  
ATOM   2474  N   GLY A 636      -7.553 -21.461  68.272  1.00 87.84           N  
ATOM   2475  CA  GLY A 636      -7.771 -20.668  67.098  1.00 87.84           C  
ATOM   2476  C   GLY A 636      -7.944 -19.245  67.517  1.00 87.84           C  
ATOM   2477  O   GLY A 636      -8.112 -18.945  68.698  1.00 87.84           O  
ATOM   2478  H   GLY A 636      -8.353 -21.814  68.776  1.00  0.00           H  
ATOM   2479  HA3 GLY A 636      -8.688 -21.012  66.620  1.00  0.00           H  
ATOM   2480  HA2 GLY A 636      -6.976 -20.767  66.357  1.00  0.00           H  
ATOM   2481  N   ARG A 637      -7.913 -18.328  66.527  1.00214.21           N  
ATOM   2482  CA  ARG A 637      -8.101 -16.932  66.787  1.00214.21           C  
ATOM   2483  C   ARG A 637      -9.511 -16.633  66.394  1.00214.21           C  
ATOM   2484  O   ARG A 637      -9.900 -15.480  66.220  1.00214.21           O  
ATOM   2485  CB  ARG A 637      -7.168 -16.065  65.915  1.00214.21           C  
ATOM   2486  CG  ARG A 637      -7.341 -14.551  66.044  1.00214.21           C  
ATOM   2487  CD  ARG A 637      -6.474 -13.764  65.057  1.00214.21           C  
ATOM   2488  NE  ARG A 637      -6.242 -14.646  63.878  1.00214.21           N  
ATOM   2489  CZ  ARG A 637      -5.986 -14.121  62.643  1.00214.21           C  
ATOM   2490  NH1 ARG A 637      -5.981 -12.767  62.460  1.00214.21           N  
ATOM   2491  NH2 ARG A 637      -5.736 -14.960  61.595  1.00214.21           N1+
ATOM   2492  H   ARG A 637      -7.787 -18.631  65.573  1.00  0.00           H  
ATOM   2493  HA  ARG A 637      -7.959 -16.663  67.835  1.00  0.00           H  
ATOM   2494  HB3 ARG A 637      -7.370 -16.424  64.905  1.00  0.00           H  
ATOM   2495  HB2 ARG A 637      -6.132 -16.327  66.139  1.00  0.00           H  
ATOM   2496  HG3 ARG A 637      -7.099 -14.250  67.064  1.00  0.00           H  
ATOM   2497  HG2 ARG A 637      -8.295 -14.097  65.825  1.00  0.00           H  
ATOM   2498  HD3 ARG A 637      -5.505 -13.532  65.502  1.00  0.00           H  
ATOM   2499  HD2 ARG A 637      -6.953 -12.819  64.800  1.00  0.00           H  
ATOM   2500  HE  ARG A 637      -6.195 -15.643  64.032  1.00  0.00           H  
ATOM   2501 HH12 ARG A 637      -5.792 -12.372  61.550  1.00  0.00           H  
ATOM   2502 HH11 ARG A 637      -6.162 -12.151  63.239  1.00  0.00           H  
ATOM   2503 HH22 ARG A 637      -5.743 -15.961  61.727  1.00  0.00           H  
ATOM   2504 HH21 ARG A 637      -5.545 -14.586  60.677  1.00  0.00           H  
ATOM   2505  N   ASP A 638     -10.339 -17.687  66.289  1.00202.50           N  
ATOM   2506  CA  ASP A 638     -11.708 -17.498  65.907  1.00202.50           C  
ATOM   2507  C   ASP A 638     -12.557 -17.877  67.073  1.00202.50           C  
ATOM   2508  O   ASP A 638     -12.372 -18.938  67.668  1.00202.50           O  
ATOM   2509  CB  ASP A 638     -12.124 -18.343  64.685  1.00202.50           C  
ATOM   2510  CG  ASP A 638     -11.927 -19.825  64.994  1.00202.50           C  
ATOM   2511  OD1 ASP A 638     -11.066 -20.163  65.850  1.00202.50           O  
ATOM   2512  OD2 ASP A 638     -12.644 -20.648  64.366  1.00202.50           O1-
ATOM   2513  H   ASP A 638     -10.023 -18.634  66.459  1.00  0.00           H  
ATOM   2514  HA  ASP A 638     -11.944 -16.467  65.641  1.00  0.00           H  
ATOM   2515  HB3 ASP A 638     -11.522 -18.079  63.815  1.00  0.00           H  
ATOM   2516  HB2 ASP A 638     -13.167 -18.160  64.422  1.00  0.00           H  
ATOM   2517  N   ILE A 639     -13.502 -16.995  67.452  1.00162.85           N  
ATOM   2518  CA  ILE A 639     -14.330 -17.288  68.583  1.00162.85           C  
ATOM   2519  C   ILE A 639     -15.173 -18.490  68.287  1.00162.85           C  
ATOM   2520  O   ILE A 639     -15.239 -19.423  69.085  1.00162.85           O  
ATOM   2521  CB  ILE A 639     -15.246 -16.152  68.959  1.00162.85           C  
ATOM   2522  CG1 ILE A 639     -16.051 -16.516  70.217  1.00162.85           C  
ATOM   2523  CG2 ILE A 639     -16.117 -15.771  67.750  1.00162.85           C  
ATOM   2524  CD1 ILE A 639     -16.790 -15.329  70.834  1.00162.85           C  
ATOM   2525  H   ILE A 639     -13.620 -16.122  66.960  1.00  0.00           H  
ATOM   2526  HA  ILE A 639     -13.684 -17.509  69.437  1.00  0.00           H  
ATOM   2527  HB  ILE A 639     -14.610 -15.297  69.199  1.00  0.00           H  
ATOM   2528 HG13 ILE A 639     -15.382 -16.925  70.976  1.00  0.00           H  
ATOM   2529 HG12 ILE A 639     -16.791 -17.289  70.013  1.00  0.00           H  
ATOM   2530 HG21 ILE A 639     -16.486 -14.755  67.893  1.00  0.00           H  
ATOM   2531 HG22 ILE A 639     -15.596 -15.755  66.793  1.00  0.00           H  
ATOM   2532 HG23 ILE A 639     -17.017 -16.378  67.657  1.00  0.00           H  
ATOM   2533 HD11 ILE A 639     -17.312 -15.629  71.742  1.00  0.00           H  
ATOM   2534 HD12 ILE A 639     -16.099 -14.528  71.098  1.00  0.00           H  
ATOM   2535 HD13 ILE A 639     -17.531 -14.921  70.147  1.00  0.00           H  
ATOM   2536  N   SER A 640     -15.828 -18.503  67.113  1.00163.61           N  
ATOM   2537  CA  SER A 640     -16.690 -19.592  66.768  1.00163.61           C  
ATOM   2538  C   SER A 640     -17.446 -19.139  65.564  1.00163.61           C  
ATOM   2539  O   SER A 640     -17.133 -18.102  64.979  1.00163.61           O  
ATOM   2540  CB  SER A 640     -17.712 -19.934  67.868  1.00163.61           C  
ATOM   2541  OG  SER A 640     -18.568 -18.826  68.100  1.00163.61           O  
ATOM   2542  H   SER A 640     -15.743 -17.736  66.462  1.00  0.00           H  
ATOM   2543  HA  SER A 640     -16.088 -20.465  66.511  1.00  0.00           H  
ATOM   2544  HB3 SER A 640     -17.321 -20.304  68.810  1.00  0.00           H  
ATOM   2545  HB2 SER A 640     -18.341 -20.765  67.546  1.00  0.00           H  
ATOM   2546  HG  SER A 640     -18.050 -18.125  68.465  1.00  0.00           H  
ATOM   2547  N   ILE A 641     -18.457 -19.917  65.142  1.00117.08           N  
ATOM   2548  CA  ILE A 641     -19.212 -19.485  64.005  1.00117.08           C  
ATOM   2549  C   ILE A 641     -20.611 -19.250  64.466  1.00117.08           C  
ATOM   2550  O   ILE A 641     -21.229 -20.117  65.081  1.00117.08           O  
ATOM   2551  CB  ILE A 641     -19.278 -20.499  62.900  1.00117.08           C  
ATOM   2552  CG1 ILE A 641     -17.865 -20.811  62.380  1.00117.08           C  
ATOM   2553  CG2 ILE A 641     -20.226 -19.957  61.815  1.00117.08           C  
ATOM   2554  CD1 ILE A 641     -17.140 -19.590  61.819  1.00117.08           C  
ATOM   2555  H   ILE A 641     -18.723 -20.760  65.630  1.00  0.00           H  
ATOM   2556  HA  ILE A 641     -18.881 -18.543  63.565  1.00  0.00           H  
ATOM   2557  HB  ILE A 641     -19.689 -21.440  63.272  1.00  0.00           H  
ATOM   2558 HG13 ILE A 641     -17.940 -21.564  61.595  1.00  0.00           H  
ATOM   2559 HG12 ILE A 641     -17.258 -21.267  63.162  1.00  0.00           H  
ATOM   2560 HG21 ILE A 641     -19.996 -20.420  60.855  1.00  0.00           H  
ATOM   2561 HG22 ILE A 641     -21.255 -20.246  62.018  1.00  0.00           H  
ATOM   2562 HG23 ILE A 641     -20.164 -18.879  61.661  1.00  0.00           H  
ATOM   2563 HD11 ILE A 641     -16.202 -19.896  61.355  1.00  0.00           H  
ATOM   2564 HD12 ILE A 641     -17.725 -19.085  61.051  1.00  0.00           H  
ATOM   2565 HD13 ILE A 641     -16.880 -18.859  62.581  1.00  0.00           H  
ATOM   2566  N   ARG A 642     -21.145 -18.044  64.195  1.00257.52           N  
ATOM   2567  CA  ARG A 642     -22.497 -17.783  64.578  1.00257.52           C  
ATOM   2568  C   ARG A 642     -23.364 -18.454  63.570  1.00257.52           C  
ATOM   2569  O   ARG A 642     -22.990 -18.632  62.412  1.00257.52           O  
ATOM   2570  CB  ARG A 642     -22.892 -16.293  64.606  1.00257.52           C  
ATOM   2571  CG  ARG A 642     -22.294 -15.510  65.777  1.00257.52           C  
ATOM   2572  CD  ARG A 642     -20.830 -15.110  65.589  1.00257.52           C  
ATOM   2573  NE  ARG A 642     -20.821 -13.741  64.999  1.00257.52           N  
ATOM   2574  CZ  ARG A 642     -19.668 -13.010  64.982  1.00257.52           C  
ATOM   2575  NH1 ARG A 642     -18.514 -13.544  65.475  1.00257.52           N  
ATOM   2576  NH2 ARG A 642     -19.671 -11.743  64.471  1.00257.52           N1+
ATOM   2577  H   ARG A 642     -20.630 -17.353  63.669  1.00  0.00           H  
ATOM   2578  HA  ARG A 642     -22.573 -18.147  65.600  1.00  0.00           H  
ATOM   2579  HB3 ARG A 642     -23.952 -16.309  64.726  1.00  0.00           H  
ATOM   2580  HB2 ARG A 642     -22.689 -15.798  63.655  1.00  0.00           H  
ATOM   2581  HG3 ARG A 642     -22.394 -16.092  66.693  1.00  0.00           H  
ATOM   2582  HG2 ARG A 642     -22.904 -14.620  65.947  1.00  0.00           H  
ATOM   2583  HD3 ARG A 642     -20.255 -15.795  64.971  1.00  0.00           H  
ATOM   2584  HD2 ARG A 642     -20.351 -15.072  66.568  1.00  0.00           H  
ATOM   2585  HE  ARG A 642     -21.672 -13.379  64.592  1.00  0.00           H  
ATOM   2586 HH12 ARG A 642     -18.507 -14.485  65.841  1.00  0.00           H  
ATOM   2587 HH11 ARG A 642     -17.657 -13.010  65.463  1.00  0.00           H  
ATOM   2588 HH22 ARG A 642     -20.513 -11.360  64.064  1.00  0.00           H  
ATOM   2589 HH21 ARG A 642     -18.826 -11.192  64.454  1.00  0.00           H  
ATOM   2590  N   PRO A 643     -24.509 -18.869  64.020  1.00171.30           N  
ATOM   2591  CA  PRO A 643     -25.475 -19.491  63.166  1.00171.30           C  
ATOM   2592  C   PRO A 643     -26.014 -18.458  62.237  1.00171.30           C  
ATOM   2593  O   PRO A 643     -26.634 -18.817  61.237  1.00171.30           O  
ATOM   2594  CD  PRO A 643     -24.723 -19.184  65.419  1.00171.30           C  
ATOM   2595  CB  PRO A 643     -26.519 -20.118  64.096  1.00171.30           C  
ATOM   2596  CG  PRO A 643     -26.219 -19.524  65.486  1.00171.30           C  
ATOM   2597  HA  PRO A 643     -25.010 -20.281  62.571  1.00  0.00           H  
ATOM   2598  HD2 PRO A 643     -24.561 -18.353  66.107  1.00  0.00           H  
ATOM   2599  HD3 PRO A 643     -24.111 -20.036  65.721  1.00  0.00           H  
ATOM   2600  HB3 PRO A 643     -26.375 -21.199  64.124  1.00  0.00           H  
ATOM   2601  HB2 PRO A 643     -27.550 -19.938  63.786  1.00  0.00           H  
ATOM   2602  HG2 PRO A 643     -26.804 -18.614  65.626  1.00  0.00           H  
ATOM   2603  HG3 PRO A 643     -26.463 -20.204  66.301  1.00  0.00           H  
ATOM   2604  N   LEU A 644     -25.794 -17.170  62.556  1.00239.65           N  
ATOM   2605  CA  LEU A 644     -26.301 -16.113  61.736  1.00239.65           C  
ATOM   2606  C   LEU A 644     -25.522 -16.112  60.466  1.00239.65           C  
ATOM   2607  O   LEU A 644     -24.345 -16.466  60.442  1.00239.65           O  
ATOM   2608  CB  LEU A 644     -26.130 -14.716  62.359  1.00239.65           C  
ATOM   2609  CG  LEU A 644     -26.860 -14.539  63.703  1.00239.65           C  
ATOM   2610  CD1 LEU A 644     -26.265 -15.457  64.783  1.00239.65           C  
ATOM   2611  CD2 LEU A 644     -26.892 -13.062  64.129  1.00239.65           C  
ATOM   2612  H   LEU A 644     -25.274 -16.933  63.386  1.00  0.00           H  
ATOM   2613  HA  LEU A 644     -27.360 -16.284  61.530  1.00  0.00           H  
ATOM   2614  HB3 LEU A 644     -26.505 -13.966  61.660  1.00  0.00           H  
ATOM   2615  HB2 LEU A 644     -25.071 -14.488  62.500  1.00  0.00           H  
ATOM   2616  HG  LEU A 644     -27.895 -14.846  63.551  1.00  0.00           H  
ATOM   2617 HD11 LEU A 644     -26.922 -15.347  65.646  1.00  0.00           H  
ATOM   2618 HD12 LEU A 644     -26.241 -16.532  64.698  1.00  0.00           H  
ATOM   2619 HD13 LEU A 644     -25.346 -15.017  65.154  1.00  0.00           H  
ATOM   2620 HD21 LEU A 644     -27.444 -12.934  65.060  1.00  0.00           H  
ATOM   2621 HD22 LEU A 644     -25.886 -12.672  64.281  1.00  0.00           H  
ATOM   2622 HD23 LEU A 644     -27.378 -12.444  63.373  1.00  0.00           H  
ATOM   2623  N   LEU A 645     -26.187 -15.731  59.360  1.00301.73           N  
ATOM   2624  CA  LEU A 645     -25.500 -15.661  58.108  1.00301.73           C  
ATOM   2625  C   LEU A 645     -24.580 -14.494  58.207  1.00301.73           C  
ATOM   2626  O   LEU A 645     -24.957 -13.436  58.708  1.00301.73           O  
ATOM   2627  CB  LEU A 645     -26.438 -15.425  56.912  1.00301.73           C  
ATOM   2628  CG  LEU A 645     -25.718 -15.346  55.554  1.00301.73           C  
ATOM   2629  CD1 LEU A 645     -25.030 -16.674  55.205  1.00301.73           C  
ATOM   2630  CD2 LEU A 645     -26.669 -14.861  54.448  1.00301.73           C  
ATOM   2631  H   LEU A 645     -27.153 -15.444  59.411  1.00  0.00           H  
ATOM   2632  HA  LEU A 645     -24.943 -16.587  57.960  1.00  0.00           H  
ATOM   2633  HB3 LEU A 645     -27.007 -14.506  57.072  1.00  0.00           H  
ATOM   2634  HB2 LEU A 645     -27.180 -16.223  56.876  1.00  0.00           H  
ATOM   2635  HG  LEU A 645     -24.940 -14.584  55.587  1.00  0.00           H  
ATOM   2636 HD11 LEU A 645     -24.600 -16.635  54.204  1.00  0.00           H  
ATOM   2637 HD12 LEU A 645     -24.213 -16.908  55.886  1.00  0.00           H  
ATOM   2638 HD13 LEU A 645     -25.737 -17.505  55.226  1.00  0.00           H  
ATOM   2639 HD21 LEU A 645     -26.156 -14.782  53.490  1.00  0.00           H  
ATOM   2640 HD22 LEU A 645     -27.506 -15.547  54.320  1.00  0.00           H  
ATOM   2641 HD23 LEU A 645     -27.077 -13.877  54.683  1.00  0.00           H  
ATOM   2642  N   GLU A 646     -23.327 -14.668  57.750  1.00302.33           N  
ATOM   2643  CA  GLU A 646     -22.399 -13.584  57.834  1.00302.33           C  
ATOM   2644  C   GLU A 646     -21.751 -13.451  56.500  1.00302.33           C  
ATOM   2645  O   GLU A 646     -21.618 -14.424  55.762  1.00302.33           O  
ATOM   2646  CB  GLU A 646     -21.273 -13.816  58.857  1.00302.33           C  
ATOM   2647  CG  GLU A 646     -20.323 -12.625  59.008  1.00302.33           C  
ATOM   2648  CD  GLU A 646     -21.000 -11.592  59.897  1.00302.33           C  
ATOM   2649  OE1 GLU A 646     -22.136 -11.868  60.367  1.00302.33           O  
ATOM   2650  OE2 GLU A 646     -20.387 -10.514  60.122  1.00302.33           O1-
ATOM   2651  H   GLU A 646     -23.031 -15.542  57.341  1.00  0.00           H  
ATOM   2652  HA  GLU A 646     -22.880 -12.624  58.030  1.00  0.00           H  
ATOM   2653  HB3 GLU A 646     -20.677 -14.672  58.534  1.00  0.00           H  
ATOM   2654  HB2 GLU A 646     -21.683 -14.151  59.813  1.00  0.00           H  
ATOM   2655  HG3 GLU A 646     -19.977 -12.120  58.125  1.00  0.00           H  
ATOM   2656  HG2 GLU A 646     -19.425 -12.956  59.529  1.00  0.00           H  
ATOM   2657  N   HIS A 647     -21.350 -12.216  56.147  1.00104.55           N  
ATOM   2658  CA  HIS A 647     -20.671 -12.021  54.904  1.00104.55           C  
ATOM   2659  C   HIS A 647     -19.308 -12.596  55.083  1.00104.55           C  
ATOM   2660  O   HIS A 647     -18.786 -12.632  56.195  1.00104.55           O  
ATOM   2661  ND1 HIS A 647     -22.704  -9.396  55.127  1.00104.55           N  
ATOM   2662  CG  HIS A 647     -21.837  -9.895  54.181  1.00104.55           C  
ATOM   2663  CB  HIS A 647     -20.523 -10.544  54.501  1.00104.55           C  
ATOM   2664  NE2 HIS A 647     -23.655  -9.045  53.149  1.00104.55           N  
ATOM   2665  CD2 HIS A 647     -22.435  -9.673  52.978  1.00104.55           C  
ATOM   2666  CE1 HIS A 647     -23.774  -8.899  54.456  1.00104.55           C  
ATOM   2667  H   HIS A 647     -21.476 -11.433  56.773  1.00  0.00           H  
ATOM   2668  HA  HIS A 647     -21.199 -12.539  54.107  1.00  0.00           H  
ATOM   2669  HB3 HIS A 647     -19.894 -10.457  53.613  1.00  0.00           H  
ATOM   2670  HB2 HIS A 647     -20.029  -9.970  55.287  1.00  0.00           H  
ATOM   2671  HD2 HIS A 647     -22.090  -9.953  51.997  1.00  0.00           H  
ATOM   2672  HE1 HIS A 647     -24.630  -8.450  54.938  1.00  0.00           H  
ATOM   2673  HE2 HIS A 647     -24.333  -8.809  52.430  1.00  0.00           H  
ATOM   2674  N   CYS A 648     -18.697 -13.095  53.993  1.00 63.00           N  
ATOM   2675  CA  CYS A 648     -17.396 -13.667  54.154  1.00 63.00           C  
ATOM   2676  C   CYS A 648     -16.394 -12.561  54.107  1.00 63.00           C  
ATOM   2677  O   CYS A 648     -15.763 -12.320  53.083  1.00 63.00           O  
ATOM   2678  CB  CYS A 648     -17.028 -14.697  53.065  1.00 63.00           C  
ATOM   2679  SG  CYS A 648     -17.898 -16.280  53.275  1.00 63.00           S  
ATOM   2680  H   CYS A 648     -19.119 -13.046  53.079  1.00  0.00           H  
ATOM   2681  HA  CYS A 648     -17.293 -14.186  55.111  1.00  0.00           H  
ATOM   2682  HB3 CYS A 648     -16.058 -14.938  53.435  1.00  0.00           H  
ATOM   2683  HB2 CYS A 648     -17.031 -14.331  52.040  1.00  0.00           H  
ATOM   2684  N   GLU A 649     -16.228 -11.841  55.229  1.00 83.53           N  
ATOM   2685  CA  GLU A 649     -15.272 -10.775  55.257  1.00 83.53           C  
ATOM   2686  C   GLU A 649     -13.901 -11.354  55.177  1.00 83.53           C  
ATOM   2687  O   GLU A 649     -13.053 -10.872  54.430  1.00 83.53           O  
ATOM   2688  CB  GLU A 649     -15.327  -9.935  56.544  1.00 83.53           C  
ATOM   2689  CG  GLU A 649     -14.303  -8.797  56.550  1.00 83.53           C  
ATOM   2690  CD  GLU A 649     -14.434  -8.032  57.859  1.00 83.53           C  
ATOM   2691  OE1 GLU A 649     -15.299  -8.416  58.689  1.00 83.53           O  
ATOM   2692  OE2 GLU A 649     -13.665  -7.050  58.044  1.00 83.53           O1-
ATOM   2693  H   GLU A 649     -16.793 -12.030  56.047  1.00  0.00           H  
ATOM   2694  HA  GLU A 649     -15.436 -10.113  54.403  1.00  0.00           H  
ATOM   2695  HB3 GLU A 649     -15.188 -10.587  57.409  1.00  0.00           H  
ATOM   2696  HB2 GLU A 649     -16.336  -9.525  56.628  1.00  0.00           H  
ATOM   2697  HG3 GLU A 649     -14.470  -8.117  55.713  1.00  0.00           H  
ATOM   2698  HG2 GLU A 649     -13.273  -9.147  56.491  1.00  0.00           H  
ATOM   2699  N   ASN A 650     -13.657 -12.436  55.936  1.00 72.06           N  
ATOM   2700  CA  ASN A 650     -12.342 -13.003  55.950  1.00 72.06           C  
ATOM   2701  C   ASN A 650     -12.039 -13.418  54.554  1.00 72.06           C  
ATOM   2702  O   ASN A 650     -10.936 -13.207  54.052  1.00 72.06           O  
ATOM   2703  CB  ASN A 650     -12.220 -14.231  56.872  1.00 72.06           C  
ATOM   2704  CG  ASN A 650     -13.176 -15.313  56.386  1.00 72.06           C  
ATOM   2705  OD1 ASN A 650     -14.503 -15.071  56.557  1.00 72.06           O  
ATOM   2706  ND2 ASN A 650     -12.752 -16.344  55.867  1.00 72.06           N  
ATOM   2707  H   ASN A 650     -14.379 -12.835  56.518  1.00  0.00           H  
ATOM   2708  HA  ASN A 650     -11.624 -12.245  56.271  1.00  0.00           H  
ATOM   2709  HB3 ASN A 650     -12.475 -13.963  57.898  1.00  0.00           H  
ATOM   2710  HB2 ASN A 650     -11.195 -14.604  56.889  1.00  0.00           H  
ATOM   2711 HD22 ASN A 650     -13.408 -17.028  55.521  1.00  0.00           H  
ATOM   2712 HD21 ASN A 650     -11.759 -16.480  55.745  1.00  0.00           H  
ATOM   2713  N   THR A 651     -13.039 -14.011  53.883  1.00 16.51           N  
ATOM   2714  CA  THR A 651     -12.858 -14.433  52.533  1.00 16.51           C  
ATOM   2715  C   THR A 651     -12.634 -13.213  51.702  1.00 16.51           C  
ATOM   2716  O   THR A 651     -11.764 -13.196  50.832  1.00 16.51           O  
ATOM   2717  CB  THR A 651     -14.066 -15.128  51.980  1.00 16.51           C  
ATOM   2718  OG1 THR A 651     -14.388 -16.258  52.775  1.00 16.51           O  
ATOM   2719  CG2 THR A 651     -13.762 -15.567  50.537  1.00 16.51           C  
ATOM   2720  H   THR A 651     -13.930 -14.169  54.332  1.00  0.00           H  
ATOM   2721  HA  THR A 651     -11.987 -15.091  52.474  1.00  0.00           H  
ATOM   2722  HB  THR A 651     -14.878 -14.424  51.876  1.00  0.00           H  
ATOM   2723  HG1 THR A 651     -15.125 -16.701  52.382  1.00  0.00           H  
ATOM   2724 HG21 THR A 651     -14.563 -16.206  50.163  1.00  0.00           H  
ATOM   2725 HG22 THR A 651     -13.697 -14.738  49.835  1.00  0.00           H  
ATOM   2726 HG23 THR A 651     -12.837 -16.143  50.472  1.00  0.00           H  
ATOM   2727  N   HIS A 652     -13.414 -12.131  51.805  1.00 84.15           N  
ATOM   2728  CA  HIS A 652     -13.349 -10.972  50.910  1.00 84.15           C  
ATOM   2729  C   HIS A 652     -12.439  -9.898  51.524  1.00 84.15           C  
ATOM   2730  O   HIS A 652     -12.913  -8.969  52.181  1.00 84.15           O  
ATOM   2731  ND1 HIS A 652     -17.104 -11.656  50.442  1.00 84.15           N  
ATOM   2732  CG  HIS A 652     -15.771 -11.434  50.162  1.00 84.15           C  
ATOM   2733  CB  HIS A 652     -14.778 -10.418  50.687  1.00 84.15           C  
ATOM   2734  NE2 HIS A 652     -16.493 -13.174  49.054  1.00 84.15           N  
ATOM   2735  CD2 HIS A 652     -15.428 -12.403  49.240  1.00 84.15           C  
ATOM   2736  CE1 HIS A 652     -17.556 -12.786  49.752  1.00 84.15           C  
ATOM   2737  H   HIS A 652     -14.148 -12.129  52.504  1.00  0.00           H  
ATOM   2738  HA  HIS A 652     -12.940 -11.241  49.935  1.00  0.00           H  
ATOM   2739  HB3 HIS A 652     -14.756  -9.575  49.997  1.00  0.00           H  
ATOM   2740  HB2 HIS A 652     -15.187 -10.039  51.625  1.00  0.00           H  
ATOM   2741  HD2 HIS A 652     -14.464 -12.639  48.872  1.00  0.00           H  
ATOM   2742  HE1 HIS A 652     -18.533 -13.237  49.775  1.00  0.00           H  
ATOM   2743  HE2 HIS A 652     -16.500 -13.975  48.437  1.00  0.00           H  
ATOM   2744  N   MET A 653     -11.124  -9.995  51.259  1.00 96.32           N  
ATOM   2745  CA  MET A 653     -10.146  -9.047  51.698  1.00 96.32           C  
ATOM   2746  C   MET A 653     -10.212  -7.886  50.763  1.00 96.32           C  
ATOM   2747  O   MET A 653     -10.960  -7.902  49.787  1.00 96.32           O  
ATOM   2748  CB  MET A 653      -8.704  -9.582  51.671  1.00 96.32           C  
ATOM   2749  CG  MET A 653      -8.433 -10.658  52.723  1.00 96.32           C  
ATOM   2750  SD  MET A 653      -8.509 -10.057  54.436  1.00 96.32           S  
ATOM   2751  CE  MET A 653      -7.015  -9.031  54.306  1.00 96.32           C  
ATOM   2752  H   MET A 653     -10.802 -10.785  50.717  1.00  0.00           H  
ATOM   2753  HA  MET A 653     -10.388  -8.695  52.703  1.00  0.00           H  
ATOM   2754  HB3 MET A 653      -7.981  -8.781  51.793  1.00  0.00           H  
ATOM   2755  HB2 MET A 653      -8.499 -10.006  50.686  1.00  0.00           H  
ATOM   2756  HG3 MET A 653      -7.455 -11.108  52.549  1.00  0.00           H  
ATOM   2757  HG2 MET A 653      -9.157 -11.467  52.615  1.00  0.00           H  
ATOM   2758  HE1 MET A 653      -6.705  -8.716  55.302  1.00  0.00           H  
ATOM   2759  HE2 MET A 653      -6.190  -9.586  53.858  1.00  0.00           H  
ATOM   2760  HE3 MET A 653      -7.198  -8.129  53.724  1.00  0.00           H  
ATOM   2761  N   THR A 654      -9.511  -6.805  51.113  1.00 22.40           N  
ATOM   2762  CA  THR A 654      -9.361  -5.594  50.315  1.00 22.40           C  
ATOM   2763  C   THR A 654      -8.642  -5.905  48.991  1.00 22.40           C  
ATOM   2764  O   THR A 654      -8.895  -5.247  47.985  1.00 22.40           O  
ATOM   2765  CB  THR A 654      -8.631  -4.516  51.166  1.00 22.40           C  
ATOM   2766  OG1 THR A 654      -7.396  -4.977  51.698  1.00 22.40           O  
ATOM   2767  CG2 THR A 654      -9.468  -4.019  52.350  1.00 22.40           C  
ATOM   2768  H   THR A 654      -8.974  -6.842  51.967  1.00  0.00           H  
ATOM   2769  HA  THR A 654     -10.354  -5.223  50.060  1.00  0.00           H  
ATOM   2770  HB  THR A 654      -8.409  -3.659  50.528  1.00  0.00           H  
ATOM   2771  HG1 THR A 654      -6.983  -4.264  52.161  1.00  0.00           H  
ATOM   2772 HG21 THR A 654      -8.932  -3.261  52.922  1.00  0.00           H  
ATOM   2773 HG22 THR A 654     -10.390  -3.560  52.001  1.00  0.00           H  
ATOM   2774 HG23 THR A 654      -9.733  -4.826  53.033  1.00  0.00           H  
ATOM   2775  N   ILE A 655      -7.835  -6.981  48.956  1.00 66.47           N  
ATOM   2776  CA  ILE A 655      -7.168  -7.448  47.778  1.00 66.47           C  
ATOM   2777  C   ILE A 655      -8.186  -8.114  46.911  1.00 66.47           C  
ATOM   2778  O   ILE A 655      -8.155  -7.980  45.688  1.00 66.47           O  
ATOM   2779  CB  ILE A 655      -6.088  -8.448  48.078  1.00 66.47           C  
ATOM   2780  CG1 ILE A 655      -4.986  -7.813  48.946  1.00 66.47           C  
ATOM   2781  CG2 ILE A 655      -5.563  -8.986  46.738  1.00 66.47           C  
ATOM   2782  CD1 ILE A 655      -5.435  -7.467  50.365  1.00 66.47           C  
ATOM   2783  H   ILE A 655      -7.678  -7.491  49.813  1.00  0.00           H  
ATOM   2784  HA  ILE A 655      -6.738  -6.600  47.247  1.00  0.00           H  
ATOM   2785  HB  ILE A 655      -6.499  -9.293  48.636  1.00  0.00           H  
ATOM   2786 HG13 ILE A 655      -4.565  -6.932  48.458  1.00  0.00           H  
ATOM   2787 HG12 ILE A 655      -4.167  -8.529  49.028  1.00  0.00           H  
ATOM   2788 HG21 ILE A 655      -4.533  -9.326  46.849  1.00  0.00           H  
ATOM   2789 HG22 ILE A 655      -6.108  -9.882  46.458  1.00  0.00           H  
ATOM   2790 HG23 ILE A 655      -5.553  -8.257  45.927  1.00  0.00           H  
ATOM   2791 HD11 ILE A 655      -4.568  -7.424  51.024  1.00  0.00           H  
ATOM   2792 HD12 ILE A 655      -5.884  -6.481  50.415  1.00  0.00           H  
ATOM   2793 HD13 ILE A 655      -6.108  -8.214  50.779  1.00  0.00           H  
ATOM   2794  N   TRP A 656      -9.316  -8.633  47.432  1.00 77.45           N  
ATOM   2795  CA  TRP A 656     -10.490  -8.959  46.605  1.00 77.45           C  
ATOM   2796  C   TRP A 656     -11.179  -7.687  46.080  1.00 77.45           C  
ATOM   2797  O   TRP A 656     -10.929  -7.261  44.950  1.00 77.45           O  
ATOM   2798  CB  TRP A 656     -11.510  -9.869  47.324  1.00 77.45           C  
ATOM   2799  CG  TRP A 656     -11.095 -11.282  47.574  1.00 77.45           C  
ATOM   2800  CD2 TRP A 656     -11.893 -12.486  47.376  1.00 77.45           C  
ATOM   2801  CD1 TRP A 656      -9.887 -11.707  48.006  1.00 77.45           C  
ATOM   2802  NE1 TRP A 656      -9.893 -13.081  48.062  1.00 77.45           N  
ATOM   2803  CE2 TRP A 656     -11.098 -13.621  47.686  1.00 77.45           C  
ATOM   2804  CE3 TRP A 656     -13.215 -12.733  46.960  1.00 77.45           C  
ATOM   2805  CZ2 TRP A 656     -11.587 -14.933  47.582  1.00 77.45           C  
ATOM   2806  CZ3 TRP A 656     -13.721 -14.043  46.832  1.00 77.45           C  
ATOM   2807  CH2 TRP A 656     -12.905 -15.147  47.141  1.00 77.45           C  
ATOM   2808  H   TRP A 656      -9.428  -8.657  48.436  1.00  0.00           H  
ATOM   2809  HA  TRP A 656     -10.171  -9.509  45.726  1.00  0.00           H  
ATOM   2810  HB3 TRP A 656     -12.396  -9.935  46.691  1.00  0.00           H  
ATOM   2811  HB2 TRP A 656     -11.876  -9.459  48.259  1.00  0.00           H  
ATOM   2812  HD1 TRP A 656      -9.045 -11.079  48.252  1.00  0.00           H  
ATOM   2813  HE1 TRP A 656      -9.083 -13.607  48.358  1.00  0.00           H  
ATOM   2814  HE3 TRP A 656     -13.829 -11.879  46.749  1.00  0.00           H  
ATOM   2815  HZ2 TRP A 656     -10.959 -15.769  47.835  1.00  0.00           H  
ATOM   2816  HZ3 TRP A 656     -14.740 -14.201  46.509  1.00  0.00           H  
ATOM   2817  HH2 TRP A 656     -13.293 -16.151  47.057  1.00  0.00           H  
ATOM   2818  N   LEU A 657     -12.042  -7.066  46.892  1.00105.81           N  
ATOM   2819  CA  LEU A 657     -13.009  -6.073  46.416  1.00105.81           C  
ATOM   2820  C   LEU A 657     -12.382  -4.710  46.056  1.00105.81           C  
ATOM   2821  O   LEU A 657     -13.060  -3.866  45.477  1.00105.81           O  
ATOM   2822  CB  LEU A 657     -14.128  -5.884  47.466  1.00105.81           C  
ATOM   2823  CG  LEU A 657     -14.929  -7.159  47.831  1.00105.81           C  
ATOM   2824  CD1 LEU A 657     -15.944  -6.853  48.943  1.00105.81           C  
ATOM   2825  CD2 LEU A 657     -15.646  -7.792  46.625  1.00105.81           C  
ATOM   2826  H   LEU A 657     -12.155  -7.416  47.834  1.00  0.00           H  
ATOM   2827  HA  LEU A 657     -13.459  -6.446  45.495  1.00  0.00           H  
ATOM   2828  HB3 LEU A 657     -14.830  -5.126  47.115  1.00  0.00           H  
ATOM   2829  HB2 LEU A 657     -13.686  -5.477  48.374  1.00  0.00           H  
ATOM   2830  HG  LEU A 657     -14.234  -7.900  48.228  1.00  0.00           H  
ATOM   2831 HD11 LEU A 657     -16.477  -7.754  49.249  1.00  0.00           H  
ATOM   2832 HD12 LEU A 657     -15.448  -6.453  49.828  1.00  0.00           H  
ATOM   2833 HD13 LEU A 657     -16.685  -6.123  48.616  1.00  0.00           H  
ATOM   2834 HD21 LEU A 657     -16.241  -8.653  46.931  1.00  0.00           H  
ATOM   2835 HD22 LEU A 657     -16.318  -7.081  46.143  1.00  0.00           H  
ATOM   2836 HD23 LEU A 657     -14.938  -8.147  45.877  1.00  0.00           H  
ATOM   2837  N   GLY A 658     -11.098  -4.498  46.362  1.00 32.34           N  
ATOM   2838  CA  GLY A 658     -10.339  -3.306  46.015  1.00 32.34           C  
ATOM   2839  C   GLY A 658      -9.342  -3.514  44.869  1.00 32.34           C  
ATOM   2840  O   GLY A 658      -8.995  -2.526  44.224  1.00 32.34           O  
ATOM   2841  H   GLY A 658     -10.597  -5.226  46.855  1.00  0.00           H  
ATOM   2842  HA3 GLY A 658      -9.780  -2.989  46.895  1.00  0.00           H  
ATOM   2843  HA2 GLY A 658     -10.995  -2.470  45.766  1.00  0.00           H  
ATOM   2844  N   ILE A 659      -8.900  -4.751  44.567  1.00 84.87           N  
ATOM   2845  CA  ILE A 659      -7.810  -5.006  43.607  1.00 84.87           C  
ATOM   2846  C   ILE A 659      -8.256  -5.883  42.424  1.00 84.87           C  
ATOM   2847  O   ILE A 659      -7.783  -5.645  41.314  1.00 84.87           O  
ATOM   2848  CB  ILE A 659      -6.491  -5.467  44.300  1.00 84.87           C  
ATOM   2849  CG1 ILE A 659      -6.070  -4.598  45.513  1.00 84.87           C  
ATOM   2850  CG2 ILE A 659      -5.309  -5.633  43.323  1.00 84.87           C  
ATOM   2851  CD1 ILE A 659      -5.602  -3.177  45.168  1.00 84.87           C  
ATOM   2852  H   ILE A 659      -9.243  -5.534  45.106  1.00  0.00           H  
ATOM   2853  HA  ILE A 659      -7.546  -4.066  43.122  1.00  0.00           H  
ATOM   2854  HB  ILE A 659      -6.661  -6.460  44.692  1.00  0.00           H  
ATOM   2855 HG13 ILE A 659      -5.260  -5.102  46.042  1.00  0.00           H  
ATOM   2856 HG12 ILE A 659      -6.883  -4.534  46.234  1.00  0.00           H  
ATOM   2857 HG21 ILE A 659      -4.402  -5.933  43.851  1.00  0.00           H  
ATOM   2858 HG22 ILE A 659      -5.504  -6.397  42.572  1.00  0.00           H  
ATOM   2859 HG23 ILE A 659      -5.095  -4.706  42.792  1.00  0.00           H  
ATOM   2860 HD11 ILE A 659      -5.378  -2.619  46.077  1.00  0.00           H  
ATOM   2861 HD12 ILE A 659      -4.696  -3.186  44.563  1.00  0.00           H  
ATOM   2862 HD13 ILE A 659      -6.362  -2.619  44.623  1.00  0.00           H  
ATOM   2863  N   VAL A 660      -9.242  -6.786  42.569  1.00 43.11           N  
ATOM   2864  CA  VAL A 660      -9.906  -7.410  41.405  1.00 43.11           C  
ATOM   2865  C   VAL A 660     -10.725  -6.327  40.660  1.00 43.11           C  
ATOM   2866  O   VAL A 660     -10.823  -6.323  39.431  1.00 43.11           O  
ATOM   2867  CB  VAL A 660     -10.822  -8.584  41.847  1.00 43.11           C  
ATOM   2868  CG1 VAL A 660     -11.438  -9.348  40.661  1.00 43.11           C  
ATOM   2869  CG2 VAL A 660     -10.106  -9.596  42.734  1.00 43.11           C  
ATOM   2870  H   VAL A 660      -9.630  -6.961  43.487  1.00  0.00           H  
ATOM   2871  HA  VAL A 660      -9.141  -7.798  40.730  1.00  0.00           H  
ATOM   2872  HB  VAL A 660     -11.645  -8.170  42.432  1.00  0.00           H  
ATOM   2873 HG11 VAL A 660     -12.134 -10.116  40.999  1.00  0.00           H  
ATOM   2874 HG12 VAL A 660     -11.986  -8.669  40.018  1.00  0.00           H  
ATOM   2875 HG13 VAL A 660     -10.683  -9.832  40.045  1.00  0.00           H  
ATOM   2876 HG21 VAL A 660     -10.780 -10.386  43.070  1.00  0.00           H  
ATOM   2877 HG22 VAL A 660      -9.278 -10.063  42.206  1.00  0.00           H  
ATOM   2878 HG23 VAL A 660      -9.703  -9.114  43.618  1.00  0.00           H  
ATOM   2879  N   TYR A 661     -11.220  -5.347  41.430  1.00 43.46           N  
ATOM   2880  CA  TYR A 661     -11.778  -4.063  41.018  1.00 43.46           C  
ATOM   2881  C   TYR A 661     -10.917  -3.290  40.000  1.00 43.46           C  
ATOM   2882  O   TYR A 661     -11.468  -2.664  39.092  1.00 43.46           O  
ATOM   2883  CB  TYR A 661     -12.124  -3.254  42.290  1.00 43.46           C  
ATOM   2884  CG  TYR A 661     -12.631  -1.846  42.053  1.00 43.46           C  
ATOM   2885  CD1 TYR A 661     -13.949  -1.650  41.602  1.00 43.46           C  
ATOM   2886  CD2 TYR A 661     -11.774  -0.738  42.223  1.00 43.46           C  
ATOM   2887  CE1 TYR A 661     -14.382  -0.364  41.242  1.00 43.46           C  
ATOM   2888  CE2 TYR A 661     -12.218   0.556  41.884  1.00 43.46           C  
ATOM   2889  CZ  TYR A 661     -13.516   0.731  41.368  1.00 43.46           C  
ATOM   2890  OH  TYR A 661     -13.952   1.948  40.953  1.00 43.46           O  
ATOM   2891  H   TYR A 661     -11.080  -5.457  42.424  1.00  0.00           H  
ATOM   2892  HA  TYR A 661     -12.717  -4.288  40.509  1.00  0.00           H  
ATOM   2893  HB3 TYR A 661     -11.250  -3.197  42.933  1.00  0.00           H  
ATOM   2894  HB2 TYR A 661     -12.881  -3.794  42.860  1.00  0.00           H  
ATOM   2895  HD1 TYR A 661     -14.612  -2.493  41.476  1.00  0.00           H  
ATOM   2896  HD2 TYR A 661     -10.762  -0.880  42.576  1.00  0.00           H  
ATOM   2897  HE1 TYR A 661     -15.380  -0.223  40.852  1.00  0.00           H  
ATOM   2898  HE2 TYR A 661     -11.550   1.398  41.985  1.00  0.00           H  
ATOM   2899  HH  TYR A 661     -13.347   2.655  41.123  1.00  0.00           H  
ATOM   2900  N   ALA A 662      -9.582  -3.372  40.112  1.00 28.96           N  
ATOM   2901  CA  ALA A 662      -8.622  -2.597  39.329  1.00 28.96           C  
ATOM   2902  C   ALA A 662      -8.809  -2.757  37.814  1.00 28.96           C  
ATOM   2903  O   ALA A 662      -8.987  -1.758  37.123  1.00 28.96           O  
ATOM   2904  CB  ALA A 662      -7.190  -2.957  39.747  1.00 28.96           C  
ATOM   2905  H   ALA A 662      -9.203  -3.956  40.845  1.00  0.00           H  
ATOM   2906  HA  ALA A 662      -8.788  -1.547  39.576  1.00  0.00           H  
ATOM   2907  HB1 ALA A 662      -6.465  -2.311  39.251  1.00  0.00           H  
ATOM   2908  HB2 ALA A 662      -7.051  -2.836  40.822  1.00  0.00           H  
ATOM   2909  HB3 ALA A 662      -6.938  -3.987  39.491  1.00  0.00           H  
ATOM   2910  N   TYR A 663      -8.844  -4.002  37.309  1.00 47.80           N  
ATOM   2911  CA  TYR A 663      -8.995  -4.322  35.881  1.00 47.80           C  
ATOM   2912  C   TYR A 663     -10.310  -3.787  35.262  1.00 47.80           C  
ATOM   2913  O   TYR A 663     -10.350  -3.450  34.080  1.00 47.80           O  
ATOM   2914  CB  TYR A 663      -8.772  -5.838  35.642  1.00 47.80           C  
ATOM   2915  CG  TYR A 663      -8.967  -6.298  34.203  1.00 47.80           C  
ATOM   2916  CD1 TYR A 663      -8.247  -5.684  33.153  1.00 47.80           C  
ATOM   2917  CD2 TYR A 663      -9.918  -7.292  33.898  1.00 47.80           C  
ATOM   2918  CE1 TYR A 663      -8.522  -6.014  31.813  1.00 47.80           C  
ATOM   2919  CE2 TYR A 663     -10.194  -7.619  32.559  1.00 47.80           C  
ATOM   2920  CZ  TYR A 663      -9.511  -6.969  31.516  1.00 47.80           C  
ATOM   2921  OH  TYR A 663      -9.821  -7.260  30.224  1.00 47.80           O  
ATOM   2922  H   TYR A 663      -8.729  -4.774  37.950  1.00  0.00           H  
ATOM   2923  HA  TYR A 663      -8.182  -3.832  35.355  1.00  0.00           H  
ATOM   2924  HB3 TYR A 663      -9.401  -6.429  36.305  1.00  0.00           H  
ATOM   2925  HB2 TYR A 663      -7.749  -6.092  35.923  1.00  0.00           H  
ATOM   2926  HD1 TYR A 663      -7.509  -4.926  33.369  1.00  0.00           H  
ATOM   2927  HD2 TYR A 663     -10.461  -7.784  34.687  1.00  0.00           H  
ATOM   2928  HE1 TYR A 663      -7.991  -5.517  31.014  1.00  0.00           H  
ATOM   2929  HE2 TYR A 663     -10.952  -8.356  32.347  1.00  0.00           H  
ATOM   2930  HH  TYR A 663     -10.476  -7.938  30.154  1.00  0.00           H  
ATOM   2931  N   LYS A 664     -11.374  -3.624  36.061  1.00118.19           N  
ATOM   2932  CA  LYS A 664     -12.652  -3.096  35.589  1.00118.19           C  
ATOM   2933  C   LYS A 664     -12.565  -1.568  35.461  1.00118.19           C  
ATOM   2934  O   LYS A 664     -13.161  -0.999  34.549  1.00118.19           O  
ATOM   2935  CB  LYS A 664     -13.770  -3.459  36.579  1.00118.19           C  
ATOM   2936  CG  LYS A 664     -14.322  -4.892  36.428  1.00118.19           C  
ATOM   2937  CD  LYS A 664     -13.591  -6.021  37.191  1.00118.19           C  
ATOM   2938  CE  LYS A 664     -12.352  -6.620  36.510  1.00118.19           C  
ATOM   2939  NZ  LYS A 664     -11.932  -7.885  37.125  1.00118.19           N1+
ATOM   2940  H   LYS A 664     -11.289  -3.846  37.043  1.00  0.00           H  
ATOM   2941  HA  LYS A 664     -12.893  -3.505  34.605  1.00  0.00           H  
ATOM   2942  HB3 LYS A 664     -14.615  -2.791  36.400  1.00  0.00           H  
ATOM   2943  HB2 LYS A 664     -13.475  -3.271  37.611  1.00  0.00           H  
ATOM   2944  HG3 LYS A 664     -14.429  -5.133  35.372  1.00  0.00           H  
ATOM   2945  HG2 LYS A 664     -15.341  -4.874  36.815  1.00  0.00           H  
ATOM   2946  HD3 LYS A 664     -14.316  -6.826  37.302  1.00  0.00           H  
ATOM   2947  HD2 LYS A 664     -13.352  -5.700  38.205  1.00  0.00           H  
ATOM   2948  HE3 LYS A 664     -11.510  -5.961  36.652  1.00  0.00           H  
ATOM   2949  HE2 LYS A 664     -12.489  -6.754  35.439  1.00  0.00           H  
ATOM   2950  HZ1 LYS A 664     -12.669  -8.575  37.002  1.00  0.00           H  
ATOM   2951  HZ2 LYS A 664     -11.087  -8.221  36.688  1.00  0.00           H  
ATOM   2952  HZ3 LYS A 664     -11.769  -7.735  38.111  1.00  0.00           H  
ATOM   2953  N   GLY A 665     -11.733  -0.931  36.298  1.00 18.28           N  
ATOM   2954  CA  GLY A 665     -11.258   0.443  36.163  1.00 18.28           C  
ATOM   2955  C   GLY A 665     -10.650   0.722  34.790  1.00 18.28           C  
ATOM   2956  O   GLY A 665     -10.908   1.774  34.205  1.00 18.28           O  
ATOM   2957  H   GLY A 665     -11.283  -1.486  37.014  1.00  0.00           H  
ATOM   2958  HA3 GLY A 665     -10.496   0.621  36.922  1.00  0.00           H  
ATOM   2959  HA2 GLY A 665     -12.052   1.155  36.353  1.00  0.00           H  
ATOM   2960  N   LEU A 666      -9.911  -0.251  34.235  1.00 76.77           N  
ATOM   2961  CA  LEU A 666      -9.256  -0.090  32.967  1.00 76.77           C  
ATOM   2962  C   LEU A 666     -10.264  -0.205  31.869  1.00 76.77           C  
ATOM   2963  O   LEU A 666     -10.252   0.581  30.925  1.00 76.77           O  
ATOM   2964  CB  LEU A 666      -8.159  -1.138  32.692  1.00 76.77           C  
ATOM   2965  CG  LEU A 666      -6.847  -0.919  33.471  1.00 76.77           C  
ATOM   2966  CD1 LEU A 666      -6.137   0.360  33.005  1.00 76.77           C  
ATOM   2967  CD2 LEU A 666      -7.063  -0.952  34.990  1.00 76.77           C  
ATOM   2968  H   LEU A 666      -9.760  -1.109  34.748  1.00  0.00           H  
ATOM   2969  HA  LEU A 666      -8.833   0.912  32.905  1.00  0.00           H  
ATOM   2970  HB3 LEU A 666      -7.918  -1.169  31.630  1.00  0.00           H  
ATOM   2971  HB2 LEU A 666      -8.535  -2.135  32.913  1.00  0.00           H  
ATOM   2972  HG  LEU A 666      -6.191  -1.755  33.228  1.00  0.00           H  
ATOM   2973 HD11 LEU A 666      -5.214   0.499  33.570  1.00  0.00           H  
ATOM   2974 HD12 LEU A 666      -5.844   0.312  31.961  1.00  0.00           H  
ATOM   2975 HD13 LEU A 666      -6.728   1.262  33.157  1.00  0.00           H  
ATOM   2976 HD21 LEU A 666      -6.107  -0.958  35.513  1.00  0.00           H  
ATOM   2977 HD22 LEU A 666      -7.622  -0.095  35.364  1.00  0.00           H  
ATOM   2978 HD23 LEU A 666      -7.569  -1.867  35.245  1.00  0.00           H  
ATOM   2979  N   LEU A 667     -11.184  -1.178  31.924  1.00 39.14           N  
ATOM   2980  CA  LEU A 667     -12.203  -1.350  30.880  1.00 39.14           C  
ATOM   2981  C   LEU A 667     -13.202  -0.178  30.846  1.00 39.14           C  
ATOM   2982  O   LEU A 667     -13.629   0.225  29.762  1.00 39.14           O  
ATOM   2983  CB  LEU A 667     -12.943  -2.685  31.061  1.00 39.14           C  
ATOM   2984  CG  LEU A 667     -12.075  -3.937  30.820  1.00 39.14           C  
ATOM   2985  CD1 LEU A 667     -12.870  -5.190  31.186  1.00 39.14           C  
ATOM   2986  CD2 LEU A 667     -11.567  -4.041  29.370  1.00 39.14           C  
ATOM   2987  H   LEU A 667     -11.177  -1.825  32.701  1.00  0.00           H  
ATOM   2988  HA  LEU A 667     -11.705  -1.350  29.910  1.00  0.00           H  
ATOM   2989  HB3 LEU A 667     -13.780  -2.728  30.364  1.00  0.00           H  
ATOM   2990  HB2 LEU A 667     -13.377  -2.723  32.062  1.00  0.00           H  
ATOM   2991  HG  LEU A 667     -11.206  -3.901  31.478  1.00  0.00           H  
ATOM   2992 HD11 LEU A 667     -12.277  -6.090  31.030  1.00  0.00           H  
ATOM   2993 HD12 LEU A 667     -13.169  -5.161  32.235  1.00  0.00           H  
ATOM   2994 HD13 LEU A 667     -13.775  -5.282  30.585  1.00  0.00           H  
ATOM   2995 HD21 LEU A 667     -11.055  -4.989  29.199  1.00  0.00           H  
ATOM   2996 HD22 LEU A 667     -12.386  -3.976  28.654  1.00  0.00           H  
ATOM   2997 HD23 LEU A 667     -10.852  -3.254  29.133  1.00  0.00           H  
ATOM   2998  N   MET A 668     -13.484   0.437  32.006  1.00 66.24           N  
ATOM   2999  CA  MET A 668     -14.169   1.727  32.104  1.00 66.24           C  
ATOM   3000  C   MET A 668     -13.348   2.842  31.430  1.00 66.24           C  
ATOM   3001  O   MET A 668     -13.917   3.661  30.703  1.00 66.24           O  
ATOM   3002  CB  MET A 668     -14.440   2.093  33.584  1.00 66.24           C  
ATOM   3003  CG  MET A 668     -15.585   1.284  34.202  1.00 66.24           C  
ATOM   3004  SD  MET A 668     -16.163   1.828  35.839  1.00 66.24           S  
ATOM   3005  CE  MET A 668     -14.994   1.002  36.936  1.00 66.24           C  
ATOM   3006  H   MET A 668     -13.111   0.044  32.860  1.00  0.00           H  
ATOM   3007  HA  MET A 668     -15.121   1.654  31.576  1.00  0.00           H  
ATOM   3008  HB3 MET A 668     -14.711   3.148  33.649  1.00  0.00           H  
ATOM   3009  HB2 MET A 668     -13.539   1.977  34.185  1.00  0.00           H  
ATOM   3010  HG3 MET A 668     -15.317   0.232  34.254  1.00  0.00           H  
ATOM   3011  HG2 MET A 668     -16.440   1.338  33.531  1.00  0.00           H  
ATOM   3012  HE1 MET A 668     -15.319   1.101  37.972  1.00  0.00           H  
ATOM   3013  HE2 MET A 668     -14.908  -0.057  36.696  1.00  0.00           H  
ATOM   3014  HE3 MET A 668     -14.027   1.478  36.843  1.00  0.00           H  
ATOM   3015  N   LEU A 669     -12.015   2.850  31.625  1.00 37.05           N  
ATOM   3016  CA  LEU A 669     -11.159   3.900  31.154  1.00 37.05           C  
ATOM   3017  C   LEU A 669     -11.031   3.811  29.669  1.00 37.05           C  
ATOM   3018  O   LEU A 669     -11.115   4.824  28.977  1.00 37.05           O  
ATOM   3019  CB  LEU A 669      -9.744   3.813  31.752  1.00 37.05           C  
ATOM   3020  CG  LEU A 669      -8.795   4.928  31.273  1.00 37.05           C  
ATOM   3021  CD1 LEU A 669      -9.289   6.313  31.721  1.00 37.05           C  
ATOM   3022  CD2 LEU A 669      -7.346   4.645  31.700  1.00 37.05           C  
ATOM   3023  H   LEU A 669     -11.604   2.141  32.217  1.00  0.00           H  
ATOM   3024  HA  LEU A 669     -11.613   4.856  31.422  1.00  0.00           H  
ATOM   3025  HB3 LEU A 669      -9.296   2.848  31.519  1.00  0.00           H  
ATOM   3026  HB2 LEU A 669      -9.812   3.847  32.840  1.00  0.00           H  
ATOM   3027  HG  LEU A 669      -8.763   4.783  30.203  1.00  0.00           H  
ATOM   3028 HD11 LEU A 669      -8.522   7.082  31.627  1.00  0.00           H  
ATOM   3029 HD12 LEU A 669     -10.160   6.637  31.151  1.00  0.00           H  
ATOM   3030 HD13 LEU A 669      -9.573   6.299  32.773  1.00  0.00           H  
ATOM   3031 HD21 LEU A 669      -6.662   5.389  31.292  1.00  0.00           H  
ATOM   3032 HD22 LEU A 669      -7.246   4.661  32.786  1.00  0.00           H  
ATOM   3033 HD23 LEU A 669      -7.013   3.667  31.350  1.00  0.00           H  
ATOM   3034  N   PHE A 670     -10.830   2.593  29.139  1.00 39.09           N  
ATOM   3035  CA  PHE A 670     -10.657   2.420  27.724  1.00 39.09           C  
ATOM   3036  C   PHE A 670     -11.917   2.767  26.996  1.00 39.09           C  
ATOM   3037  O   PHE A 670     -11.875   3.407  25.947  1.00 39.09           O  
ATOM   3038  CB  PHE A 670     -10.247   0.992  27.319  1.00 39.09           C  
ATOM   3039  CG  PHE A 670      -8.802   0.832  27.650  1.00 39.09           C  
ATOM   3040  CD1 PHE A 670      -8.396   0.466  28.911  1.00 39.09           C  
ATOM   3041  CD2 PHE A 670      -7.845   1.049  26.684  1.00 39.09           C  
ATOM   3042  CE1 PHE A 670      -7.061   0.322  29.207  1.00 39.09           C  
ATOM   3043  CE2 PHE A 670      -6.508   0.906  26.971  1.00 39.09           C  
ATOM   3044  CZ  PHE A 670      -6.114   0.542  28.237  1.00 39.09           C  
ATOM   3045  H   PHE A 670     -10.741   1.788  29.748  1.00  0.00           H  
ATOM   3046  HA  PHE A 670      -9.884   3.111  27.378  1.00  0.00           H  
ATOM   3047  HB3 PHE A 670     -10.034   0.671  26.372  1.00  0.00           H  
ATOM   3048  HB2 PHE A 670     -10.854   0.229  27.810  1.00  0.00           H  
ATOM   3049  HD1 PHE A 670      -9.044  -0.195  29.422  1.00  0.00           H  
ATOM   3050  HD2 PHE A 670      -8.124   1.346  25.683  1.00  0.00           H  
ATOM   3051  HE1 PHE A 670      -6.757  -0.106  30.143  1.00  0.00           H  
ATOM   3052  HE2 PHE A 670      -5.769   1.074  26.202  1.00  0.00           H  
ATOM   3053  HZ  PHE A 670      -5.067   0.394  28.457  1.00  0.00           H  
ATOM   3054  N   GLY A 671     -13.080   2.354  27.530  1.00 23.22           N  
ATOM   3055  CA  GLY A 671     -14.317   2.591  26.843  1.00 23.22           C  
ATOM   3056  C   GLY A 671     -14.533   4.063  26.702  1.00 23.22           C  
ATOM   3057  O   GLY A 671     -14.958   4.544  25.652  1.00 23.22           O  
ATOM   3058  H   GLY A 671     -13.091   1.830  28.396  1.00  0.00           H  
ATOM   3059  HA3 GLY A 671     -15.136   2.159  27.419  1.00  0.00           H  
ATOM   3060  HA2 GLY A 671     -14.322   2.114  25.861  1.00  0.00           H  
ATOM   3061  N   CYS A 672     -14.221   4.816  27.767  1.00 38.37           N  
ATOM   3062  CA  CYS A 672     -14.437   6.230  27.808  1.00 38.37           C  
ATOM   3063  C   CYS A 672     -13.641   6.886  26.722  1.00 38.37           C  
ATOM   3064  O   CYS A 672     -14.136   7.784  26.043  1.00 38.37           O  
ATOM   3065  CB  CYS A 672     -13.974   6.820  29.147  1.00 38.37           C  
ATOM   3066  SG  CYS A 672     -14.231   8.607  29.247  1.00 38.37           S  
ATOM   3067  H   CYS A 672     -13.863   4.366  28.599  1.00  0.00           H  
ATOM   3068  HA  CYS A 672     -15.465   6.479  27.549  1.00  0.00           H  
ATOM   3069  HB3 CYS A 672     -12.900   6.671  29.259  1.00  0.00           H  
ATOM   3070  HB2 CYS A 672     -14.384   6.320  30.021  1.00  0.00           H  
ATOM   3071  HG  CYS A 672     -13.585   8.913  28.118  1.00  0.00           H  
ATOM   3072  N   PHE A 673     -12.384   6.450  26.518  1.00 88.95           N  
ATOM   3073  CA  PHE A 673     -11.570   7.097  25.531  1.00 88.95           C  
ATOM   3074  C   PHE A 673     -12.187   6.970  24.179  1.00 88.95           C  
ATOM   3075  O   PHE A 673     -12.327   7.958  23.460  1.00 88.95           O  
ATOM   3076  CB  PHE A 673     -10.149   6.517  25.417  1.00 88.95           C  
ATOM   3077  CG  PHE A 673      -9.341   7.076  26.531  1.00 88.95           C  
ATOM   3078  CD1 PHE A 673      -9.284   6.457  27.757  1.00 88.95           C  
ATOM   3079  CD2 PHE A 673      -8.637   8.240  26.338  1.00 88.95           C  
ATOM   3080  CE1 PHE A 673      -8.531   6.990  28.776  1.00 88.95           C  
ATOM   3081  CE2 PHE A 673      -7.882   8.778  27.352  1.00 88.95           C  
ATOM   3082  CZ  PHE A 673      -7.828   8.154  28.575  1.00 88.95           C  
ATOM   3083  H   PHE A 673     -11.994   5.708  27.083  1.00  0.00           H  
ATOM   3084  HA  PHE A 673     -11.507   8.163  25.764  1.00  0.00           H  
ATOM   3085  HB3 PHE A 673      -9.669   6.780  24.471  1.00  0.00           H  
ATOM   3086  HB2 PHE A 673     -10.153   5.429  25.474  1.00  0.00           H  
ATOM   3087  HD1 PHE A 673      -9.501   5.415  27.732  1.00  0.00           H  
ATOM   3088  HD2 PHE A 673      -8.669   8.742  25.381  1.00  0.00           H  
ATOM   3089  HE1 PHE A 673      -8.175   6.483  29.620  1.00  0.00           H  
ATOM   3090  HE2 PHE A 673      -7.320   9.685  27.183  1.00  0.00           H  
ATOM   3091  HZ  PHE A 673      -7.184   8.541  29.351  1.00  0.00           H  
ATOM   3092  N   LEU A 674     -12.571   5.741  23.794  1.00 83.71           N  
ATOM   3093  CA  LEU A 674     -13.125   5.511  22.491  1.00 83.71           C  
ATOM   3094  C   LEU A 674     -14.458   6.179  22.368  1.00 83.71           C  
ATOM   3095  O   LEU A 674     -14.781   6.741  21.324  1.00 83.71           O  
ATOM   3096  CB  LEU A 674     -13.318   4.020  22.172  1.00 83.71           C  
ATOM   3097  CG  LEU A 674     -11.995   3.246  22.012  1.00 83.71           C  
ATOM   3098  CD1 LEU A 674     -11.212   3.732  20.782  1.00 83.71           C  
ATOM   3099  CD2 LEU A 674     -11.160   3.285  23.301  1.00 83.71           C  
ATOM   3100  H   LEU A 674     -12.450   4.955  24.419  1.00  0.00           H  
ATOM   3101  HA  LEU A 674     -12.483   5.984  21.749  1.00  0.00           H  
ATOM   3102  HB3 LEU A 674     -13.890   3.905  21.251  1.00  0.00           H  
ATOM   3103  HB2 LEU A 674     -13.888   3.578  22.986  1.00  0.00           H  
ATOM   3104  HG  LEU A 674     -12.248   2.199  21.842  1.00  0.00           H  
ATOM   3105 HD11 LEU A 674     -10.177   3.396  20.841  1.00  0.00           H  
ATOM   3106 HD12 LEU A 674     -11.606   3.259  19.903  1.00  0.00           H  
ATOM   3107 HD13 LEU A 674     -11.178   4.808  20.639  1.00  0.00           H  
ATOM   3108 HD21 LEU A 674     -10.286   2.649  23.177  1.00  0.00           H  
ATOM   3109 HD22 LEU A 674     -10.778   4.240  23.636  1.00  0.00           H  
ATOM   3110 HD23 LEU A 674     -11.918   2.828  23.900  1.00  0.00           H  
ATOM   3111  N   ALA A 675     -15.269   6.128  23.440  1.00 29.84           N  
ATOM   3112  CA  ALA A 675     -16.599   6.668  23.421  1.00 29.84           C  
ATOM   3113  C   ALA A 675     -16.543   8.143  23.180  1.00 29.84           C  
ATOM   3114  O   ALA A 675     -17.366   8.687  22.446  1.00 29.84           O  
ATOM   3115  CB  ALA A 675     -17.348   6.443  24.746  1.00 29.84           C  
ATOM   3116  H   ALA A 675     -14.964   5.641  24.275  1.00  0.00           H  
ATOM   3117  HA  ALA A 675     -17.160   6.168  22.634  1.00  0.00           H  
ATOM   3118  HB1 ALA A 675     -18.384   6.759  24.643  1.00  0.00           H  
ATOM   3119  HB2 ALA A 675     -17.372   5.382  24.994  1.00  0.00           H  
ATOM   3120  HB3 ALA A 675     -16.897   6.976  25.584  1.00  0.00           H  
ATOM   3121  N   TRP A 676     -15.571   8.835  23.800  1.00110.88           N  
ATOM   3122  CA  TRP A 676     -15.469  10.257  23.637  1.00110.88           C  
ATOM   3123  C   TRP A 676     -15.177  10.573  22.206  1.00110.88           C  
ATOM   3124  O   TRP A 676     -15.731  11.519  21.648  1.00110.88           O  
ATOM   3125  CB  TRP A 676     -14.349  10.895  24.476  1.00110.88           C  
ATOM   3126  CG  TRP A 676     -14.647  10.971  25.951  1.00110.88           C  
ATOM   3127  CD2 TRP A 676     -13.776  11.581  26.916  1.00110.88           C  
ATOM   3128  CD1 TRP A 676     -15.738  10.529  26.639  1.00110.88           C  
ATOM   3129  NE1 TRP A 676     -15.604  10.829  27.973  1.00110.88           N  
ATOM   3130  CE2 TRP A 676     -14.400  11.476  28.158  1.00110.88           C  
ATOM   3131  CE3 TRP A 676     -12.559  12.182  26.777  1.00110.88           C  
ATOM   3132  CZ2 TRP A 676     -13.813  11.972  29.286  1.00110.88           C  
ATOM   3133  CZ3 TRP A 676     -11.967  12.680  27.917  1.00110.88           C  
ATOM   3134  CH2 TRP A 676     -12.583  12.577  29.147  1.00110.88           C  
ATOM   3135  H   TRP A 676     -14.919   8.363  24.415  1.00  0.00           H  
ATOM   3136  HA  TRP A 676     -16.423  10.716  23.901  1.00  0.00           H  
ATOM   3137  HB3 TRP A 676     -14.161  11.919  24.147  1.00  0.00           H  
ATOM   3138  HB2 TRP A 676     -13.412  10.351  24.343  1.00  0.00           H  
ATOM   3139  HD1 TRP A 676     -16.583  10.021  26.199  1.00  0.00           H  
ATOM   3140  HE1 TRP A 676     -16.284  10.588  28.680  1.00  0.00           H  
ATOM   3141  HE3 TRP A 676     -12.076  12.262  25.814  1.00  0.00           H  
ATOM   3142  HZ2 TRP A 676     -14.293  11.891  30.250  1.00  0.00           H  
ATOM   3143  HZ3 TRP A 676     -11.002  13.160  27.846  1.00  0.00           H  
ATOM   3144  HH2 TRP A 676     -12.090  12.977  30.021  1.00  0.00           H  
ATOM   3145  N   GLU A 677     -14.287   9.792  21.571  1.00 80.72           N  
ATOM   3146  CA  GLU A 677     -13.908  10.080  20.217  1.00 80.72           C  
ATOM   3147  C   GLU A 677     -15.099   9.950  19.314  1.00 80.72           C  
ATOM   3148  O   GLU A 677     -15.322  10.776  18.433  1.00 80.72           O  
ATOM   3149  CB  GLU A 677     -12.833   9.111  19.693  1.00 80.72           C  
ATOM   3150  CG  GLU A 677     -12.389   9.399  18.257  1.00 80.72           C  
ATOM   3151  CD  GLU A 677     -11.458  10.602  18.285  1.00 80.72           C  
ATOM   3152  OE1 GLU A 677     -11.213  11.136  19.400  1.00 80.72           O  
ATOM   3153  OE2 GLU A 677     -10.979  11.003  17.190  1.00 80.72           O1-
ATOM   3154  H   GLU A 677     -13.839   9.027  22.057  1.00  0.00           H  
ATOM   3155  HA  GLU A 677     -13.554  11.111  20.179  1.00  0.00           H  
ATOM   3156  HB3 GLU A 677     -13.285   8.123  19.740  1.00  0.00           H  
ATOM   3157  HB2 GLU A 677     -11.988   9.046  20.382  1.00  0.00           H  
ATOM   3158  HG3 GLU A 677     -13.218   9.641  17.597  1.00  0.00           H  
ATOM   3159  HG2 GLU A 677     -11.870   8.682  17.666  1.00  0.00           H  
ATOM   3160  N   THR A 678     -15.882   8.881  19.521  1.00 77.41           N  
ATOM   3161  CA  THR A 678     -17.031   8.498  18.748  1.00 77.41           C  
ATOM   3162  C   THR A 678     -18.227   9.347  19.043  1.00 77.41           C  
ATOM   3163  O   THR A 678     -19.181   9.359  18.268  1.00 77.41           O  
ATOM   3164  CB  THR A 678     -17.405   7.067  18.974  1.00 77.41           C  
ATOM   3165  OG1 THR A 678     -17.812   6.864  20.318  1.00 77.41           O  
ATOM   3166  CG2 THR A 678     -16.158   6.220  18.670  1.00 77.41           C  
ATOM   3167  H   THR A 678     -15.602   8.248  20.259  1.00  0.00           H  
ATOM   3168  HA  THR A 678     -16.779   8.614  17.695  1.00  0.00           H  
ATOM   3169  HB  THR A 678     -18.225   6.759  18.323  1.00  0.00           H  
ATOM   3170  HG1 THR A 678     -17.111   7.132  20.892  1.00  0.00           H  
ATOM   3171 HG21 THR A 678     -16.039   5.446  19.425  1.00  0.00           H  
ATOM   3172 HG22 THR A 678     -16.177   5.866  17.644  1.00  0.00           H  
ATOM   3173 HG23 THR A 678     -15.203   6.740  18.716  1.00  0.00           H  
ATOM   3174  N   ARG A 679     -18.231  10.057  20.182  1.00159.22           N  
ATOM   3175  CA  ARG A 679     -19.401  10.757  20.630  1.00159.22           C  
ATOM   3176  C   ARG A 679     -19.912  11.666  19.561  1.00159.22           C  
ATOM   3177  O   ARG A 679     -21.111  11.680  19.285  1.00159.22           O  
ATOM   3178  CB  ARG A 679     -19.105  11.623  21.863  1.00159.22           C  
ATOM   3179  CG  ARG A 679     -20.313  12.394  22.389  1.00159.22           C  
ATOM   3180  CD  ARG A 679     -19.976  13.304  23.571  1.00159.22           C  
ATOM   3181  NE  ARG A 679     -19.226  14.475  23.035  1.00159.22           N  
ATOM   3182  CZ  ARG A 679     -17.870  14.416  22.884  1.00159.22           C  
ATOM   3183  NH1 ARG A 679     -17.191  13.279  23.214  1.00159.22           N  
ATOM   3184  NH2 ARG A 679     -17.192  15.498  22.400  1.00159.22           N1+
ATOM   3185  H   ARG A 679     -17.437   9.996  20.805  1.00  0.00           H  
ATOM   3186  HA  ARG A 679     -20.168  10.021  20.882  1.00  0.00           H  
ATOM   3187  HB3 ARG A 679     -18.367  12.320  21.485  1.00  0.00           H  
ATOM   3188  HB2 ARG A 679     -18.656  11.023  22.655  1.00  0.00           H  
ATOM   3189  HG3 ARG A 679     -21.064  11.672  22.708  1.00  0.00           H  
ATOM   3190  HG2 ARG A 679     -20.788  13.006  21.622  1.00  0.00           H  
ATOM   3191  HD3 ARG A 679     -19.438  12.781  24.362  1.00  0.00           H  
ATOM   3192  HD2 ARG A 679     -20.898  13.676  24.018  1.00  0.00           H  
ATOM   3193  HE  ARG A 679     -19.742  15.295  22.749  1.00  0.00           H  
ATOM   3194 HH12 ARG A 679     -16.202  13.192  23.024  1.00  0.00           H  
ATOM   3195 HH11 ARG A 679     -17.690  12.486  23.589  1.00  0.00           H  
ATOM   3196 HH22 ARG A 679     -16.185  15.471  22.312  1.00  0.00           H  
ATOM   3197 HH21 ARG A 679     -17.692  16.327  22.111  1.00  0.00           H  
ATOM   3198  N   ASN A 680     -19.021  12.438  18.916  1.00 37.19           N  
ATOM   3199  CA  ASN A 680     -19.438  13.356  17.896  1.00 37.19           C  
ATOM   3200  C   ASN A 680     -19.995  12.582  16.746  1.00 37.19           C  
ATOM   3201  O   ASN A 680     -20.967  13.001  16.118  1.00 37.19           O  
ATOM   3202  CB  ASN A 680     -18.281  14.216  17.362  1.00 37.19           C  
ATOM   3203  CG  ASN A 680     -17.852  15.160  18.476  1.00 37.19           C  
ATOM   3204  OD1 ASN A 680     -18.684  15.779  19.138  1.00 37.19           O  
ATOM   3205  ND2 ASN A 680     -16.513  15.269  18.697  1.00 37.19           N  
ATOM   3206  H   ASN A 680     -18.042  12.381  19.155  1.00  0.00           H  
ATOM   3207  HA  ASN A 680     -20.242  13.989  18.280  1.00  0.00           H  
ATOM   3208  HB3 ASN A 680     -18.596  14.819  16.509  1.00  0.00           H  
ATOM   3209  HB2 ASN A 680     -17.444  13.596  17.033  1.00  0.00           H  
ATOM   3210 HD22 ASN A 680     -16.175  15.888  19.419  1.00  0.00           H  
ATOM   3211 HD21 ASN A 680     -15.861  14.745  18.131  1.00  0.00           H  
ATOM   3212  N   VAL A 681     -19.400  11.411  16.454  1.00 71.92           N  
ATOM   3213  CA  VAL A 681     -19.796  10.646  15.309  1.00 71.92           C  
ATOM   3214  C   VAL A 681     -21.257  10.373  15.383  1.00 71.92           C  
ATOM   3215  O   VAL A 681     -21.805  10.066  16.440  1.00 71.92           O  
ATOM   3216  CB  VAL A 681     -19.092   9.325  15.197  1.00 71.92           C  
ATOM   3217  CG1 VAL A 681     -19.665   8.564  13.992  1.00 71.92           C  
ATOM   3218  CG2 VAL A 681     -17.578   9.583  15.114  1.00 71.92           C  
ATOM   3219  H   VAL A 681     -18.657  11.060  17.041  1.00  0.00           H  
ATOM   3220  HA  VAL A 681     -19.581  11.248  14.422  1.00  0.00           H  
ATOM   3221  HB  VAL A 681     -19.281   8.677  16.047  1.00  0.00           H  
ATOM   3222 HG11 VAL A 681     -19.016   7.722  13.751  1.00  0.00           H  
ATOM   3223 HG12 VAL A 681     -20.646   8.121  14.173  1.00  0.00           H  
ATOM   3224 HG13 VAL A 681     -19.713   9.182  13.094  1.00  0.00           H  
ATOM   3225 HG21 VAL A 681     -17.029   8.661  14.926  1.00  0.00           H  
ATOM   3226 HG22 VAL A 681     -17.370  10.295  14.319  1.00  0.00           H  
ATOM   3227 HG23 VAL A 681     -17.182  10.019  16.030  1.00  0.00           H  
ATOM   3228  N   SER A 682     -21.930  10.514  14.228  1.00172.75           N  
ATOM   3229  CA  SER A 682     -23.332  10.251  14.172  1.00172.75           C  
ATOM   3230  C   SER A 682     -23.564   9.403  12.967  1.00172.75           C  
ATOM   3231  O   SER A 682     -22.859   9.512  11.965  1.00172.75           O  
ATOM   3232  CB  SER A 682     -24.192  11.515  14.007  1.00172.75           C  
ATOM   3233  OG  SER A 682     -24.051  12.352  15.146  1.00172.75           O  
ATOM   3234  H   SER A 682     -21.449  10.758  13.374  1.00  0.00           H  
ATOM   3235  HA  SER A 682     -23.697   9.689  15.035  1.00  0.00           H  
ATOM   3236  HB3 SER A 682     -25.215  11.353  13.678  1.00  0.00           H  
ATOM   3237  HB2 SER A 682     -23.773  12.096  13.184  1.00  0.00           H  
ATOM   3238  HG  SER A 682     -23.129  12.502  15.298  1.00  0.00           H  
ATOM   3239  N   ILE A 683     -24.562   8.511  13.062  1.00102.24           N  
ATOM   3240  CA  ILE A 683     -24.930   7.657  11.977  1.00102.24           C  
ATOM   3241  C   ILE A 683     -26.367   7.982  11.736  1.00102.24           C  
ATOM   3242  O   ILE A 683     -27.089   8.202  12.709  1.00102.24           O  
ATOM   3243  CB  ILE A 683     -24.808   6.196  12.344  1.00102.24           C  
ATOM   3244  CG1 ILE A 683     -24.928   5.281  11.116  1.00102.24           C  
ATOM   3245  CG2 ILE A 683     -25.820   5.891  13.460  1.00102.24           C  
ATOM   3246  CD1 ILE A 683     -24.519   3.834  11.392  1.00102.24           C  
ATOM   3247  H   ILE A 683     -25.132   8.485  13.896  1.00  0.00           H  
ATOM   3248  HA  ILE A 683     -24.327   7.855  11.091  1.00  0.00           H  
ATOM   3249  HB  ILE A 683     -23.807   6.056  12.755  1.00  0.00           H  
ATOM   3250 HG13 ILE A 683     -24.201   5.592  10.366  1.00  0.00           H  
ATOM   3251 HG12 ILE A 683     -25.956   5.231  10.757  1.00  0.00           H  
ATOM   3252 HG21 ILE A 683     -25.549   4.948  13.935  1.00  0.00           H  
ATOM   3253 HG22 ILE A 683     -25.834   6.618  14.273  1.00  0.00           H  
ATOM   3254 HG23 ILE A 683     -26.833   5.732  13.092  1.00  0.00           H  
ATOM   3255 HD11 ILE A 683     -24.609   3.220  10.497  1.00  0.00           H  
ATOM   3256 HD12 ILE A 683     -23.475   3.786  11.705  1.00  0.00           H  
ATOM   3257 HD13 ILE A 683     -25.109   3.402  12.198  1.00  0.00           H  
ATOM   3258  N   PRO A 684     -26.792   8.096  10.494  1.00110.24           N  
ATOM   3259  CA  PRO A 684     -28.165   8.413  10.202  1.00110.24           C  
ATOM   3260  C   PRO A 684     -29.028   7.463  10.961  1.00110.24           C  
ATOM   3261  O   PRO A 684     -29.067   6.283  10.617  1.00110.24           O  
ATOM   3262  CD  PRO A 684     -26.140   7.434   9.377  1.00110.24           C  
ATOM   3263  CB  PRO A 684     -28.321   8.247   8.694  1.00110.24           C  
ATOM   3264  CG  PRO A 684     -27.262   7.184   8.351  1.00110.24           C  
ATOM   3265  HA  PRO A 684     -28.386   9.444  10.488  1.00  0.00           H  
ATOM   3266  HD2 PRO A 684     -25.521   6.583   9.346  1.00  0.00           H  
ATOM   3267  HD3 PRO A 684     -25.494   8.208   8.960  1.00  0.00           H  
ATOM   3268  HB3 PRO A 684     -28.072   9.185   8.196  1.00  0.00           H  
ATOM   3269  HB2 PRO A 684     -29.325   7.964   8.376  1.00  0.00           H  
ATOM   3270  HG2 PRO A 684     -27.668   6.180   8.476  1.00  0.00           H  
ATOM   3271  HG3 PRO A 684     -26.910   7.265   7.322  1.00  0.00           H  
ATOM   3272  N   ALA A 685     -29.727   7.994  11.981  1.00300.06           N  
ATOM   3273  CA  ALA A 685     -30.542   7.252  12.893  1.00300.06           C  
ATOM   3274  C   ALA A 685     -30.307   7.930  14.198  1.00300.06           C  
ATOM   3275  O   ALA A 685     -29.697   8.997  14.243  1.00300.06           O  
ATOM   3276  CB  ALA A 685     -30.133   5.781  13.084  1.00300.06           C  
ATOM   3277  H   ALA A 685     -29.581   8.968  12.208  1.00  0.00           H  
ATOM   3278  HA  ALA A 685     -31.592   7.339  12.614  1.00  0.00           H  
ATOM   3279  HB1 ALA A 685     -30.670   5.292  13.898  1.00  0.00           H  
ATOM   3280  HB2 ALA A 685     -30.397   5.167  12.224  1.00  0.00           H  
ATOM   3281  HB3 ALA A 685     -29.069   5.663  13.288  1.00  0.00           H  
ATOM   3282  N   LEU A 686     -30.797   7.345  15.302  1.00260.34           N  
ATOM   3283  CA  LEU A 686     -30.513   7.969  16.556  1.00260.34           C  
ATOM   3284  C   LEU A 686     -29.041   7.823  16.757  1.00260.34           C  
ATOM   3285  O   LEU A 686     -28.452   6.810  16.382  1.00260.34           O  
ATOM   3286  CB  LEU A 686     -31.220   7.307  17.752  1.00260.34           C  
ATOM   3287  CG  LEU A 686     -32.756   7.397  17.684  1.00260.34           C  
ATOM   3288  CD1 LEU A 686     -33.306   6.632  16.469  1.00260.34           C  
ATOM   3289  CD2 LEU A 686     -33.400   6.957  19.007  1.00260.34           C  
ATOM   3290  H   LEU A 686     -31.297   6.469  15.268  1.00  0.00           H  
ATOM   3291  HA  LEU A 686     -30.793   9.025  16.531  1.00  0.00           H  
ATOM   3292  HB3 LEU A 686     -30.881   7.793  18.669  1.00  0.00           H  
ATOM   3293  HB2 LEU A 686     -30.923   6.260  17.842  1.00  0.00           H  
ATOM   3294  HG  LEU A 686     -33.014   8.450  17.557  1.00  0.00           H  
ATOM   3295 HD11 LEU A 686     -34.366   6.417  16.595  1.00  0.00           H  
ATOM   3296 HD12 LEU A 686     -33.251   7.211  15.549  1.00  0.00           H  
ATOM   3297 HD13 LEU A 686     -32.807   5.673  16.327  1.00  0.00           H  
ATOM   3298 HD21 LEU A 686     -34.350   7.458  19.163  1.00  0.00           H  
ATOM   3299 HD22 LEU A 686     -33.465   5.872  19.056  1.00  0.00           H  
ATOM   3300 HD23 LEU A 686     -32.787   7.266  19.854  1.00  0.00           H  
ATOM   3301  N   ASN A 687     -28.397   8.853  17.338  1.00136.70           N  
ATOM   3302  CA  ASN A 687     -26.981   8.783  17.545  1.00136.70           C  
ATOM   3303  C   ASN A 687     -26.773   7.925  18.745  1.00136.70           C  
ATOM   3304  O   ASN A 687     -26.958   8.362  19.879  1.00136.70           O  
ATOM   3305  CB  ASN A 687     -26.333  10.146  17.850  1.00136.70           C  
ATOM   3306  CG  ASN A 687     -26.441  11.018  16.608  1.00136.70           C  
ATOM   3307  OD1 ASN A 687     -26.312  10.539  15.482  1.00136.70           O  
ATOM   3308  ND2 ASN A 687     -26.689  12.339  16.817  1.00136.70           N  
ATOM   3309  H   ASN A 687     -28.899   9.682  17.621  1.00  0.00           H  
ATOM   3310  HA  ASN A 687     -26.475   8.329  16.688  1.00  0.00           H  
ATOM   3311  HB3 ASN A 687     -25.276  10.034  18.096  1.00  0.00           H  
ATOM   3312  HB2 ASN A 687     -26.816  10.645  18.693  1.00  0.00           H  
ATOM   3313 HD22 ASN A 687     -26.747  12.960  16.023  1.00  0.00           H  
ATOM   3314 HD21 ASN A 687     -26.779  12.700  17.755  1.00  0.00           H  
ATOM   3315  N   ASP A 688     -26.385   6.660  18.506  1.00 86.01           N  
ATOM   3316  CA  ASP A 688     -26.191   5.709  19.558  1.00 86.01           C  
ATOM   3317  C   ASP A 688     -25.022   6.113  20.401  1.00 86.01           C  
ATOM   3318  O   ASP A 688     -25.069   6.024  21.627  1.00 86.01           O  
ATOM   3319  CB  ASP A 688     -25.906   4.294  19.023  1.00 86.01           C  
ATOM   3320  CG  ASP A 688     -25.955   3.313  20.186  1.00 86.01           C  
ATOM   3321  OD1 ASP A 688     -26.191   3.765  21.338  1.00 86.01           O  
ATOM   3322  OD2 ASP A 688     -25.753   2.095  19.937  1.00 86.01           O1-
ATOM   3323  H   ASP A 688     -26.286   6.346  17.550  1.00  0.00           H  
ATOM   3324  HA  ASP A 688     -27.112   5.702  20.145  1.00  0.00           H  
ATOM   3325  HB3 ASP A 688     -24.941   4.227  18.517  1.00  0.00           H  
ATOM   3326  HB2 ASP A 688     -26.669   4.005  18.299  1.00  0.00           H  
ATOM   3327  N   SER A 689     -23.949   6.602  19.755  1.00 75.42           N  
ATOM   3328  CA  SER A 689     -22.718   6.896  20.433  1.00 75.42           C  
ATOM   3329  C   SER A 689     -22.923   7.958  21.464  1.00 75.42           C  
ATOM   3330  O   SER A 689     -22.245   7.966  22.491  1.00 75.42           O  
ATOM   3331  CB  SER A 689     -21.621   7.395  19.477  1.00 75.42           C  
ATOM   3332  OG  SER A 689     -21.283   6.375  18.548  1.00 75.42           O  
ATOM   3333  H   SER A 689     -23.962   6.665  18.748  1.00  0.00           H  
ATOM   3334  HA  SER A 689     -22.369   6.007  20.943  1.00  0.00           H  
ATOM   3335  HB3 SER A 689     -20.716   7.661  20.025  1.00  0.00           H  
ATOM   3336  HB2 SER A 689     -21.940   8.283  18.929  1.00  0.00           H  
ATOM   3337  HG  SER A 689     -20.617   6.713  17.969  1.00  0.00           H  
ATOM   3338  N   LYS A 690     -23.866   8.885  21.225  1.00 90.69           N  
ATOM   3339  CA  LYS A 690     -24.058   9.955  22.159  1.00 90.69           C  
ATOM   3340  C   LYS A 690     -24.446   9.365  23.476  1.00 90.69           C  
ATOM   3341  O   LYS A 690     -23.948   9.773  24.524  1.00 90.69           O  
ATOM   3342  CB  LYS A 690     -25.184  10.911  21.728  1.00 90.69           C  
ATOM   3343  CG  LYS A 690     -25.288  12.169  22.589  1.00 90.69           C  
ATOM   3344  CD  LYS A 690     -24.104  13.122  22.416  1.00 90.69           C  
ATOM   3345  CE  LYS A 690     -24.204  14.384  23.274  1.00 90.69           C  
ATOM   3346  NZ  LYS A 690     -24.015  14.039  24.699  1.00 90.69           N1+
ATOM   3347  H   LYS A 690     -24.427   8.844  20.387  1.00  0.00           H  
ATOM   3348  HA  LYS A 690     -23.113  10.489  22.254  1.00  0.00           H  
ATOM   3349  HB3 LYS A 690     -26.146  10.393  21.726  1.00  0.00           H  
ATOM   3350  HB2 LYS A 690     -25.021  11.210  20.691  1.00  0.00           H  
ATOM   3351  HG3 LYS A 690     -25.426  11.911  23.638  1.00  0.00           H  
ATOM   3352  HG2 LYS A 690     -26.197  12.699  22.302  1.00  0.00           H  
ATOM   3353  HD3 LYS A 690     -24.037  13.414  21.367  1.00  0.00           H  
ATOM   3354  HD2 LYS A 690     -23.167  12.622  22.648  1.00  0.00           H  
ATOM   3355  HE3 LYS A 690     -25.167  14.877  23.135  1.00  0.00           H  
ATOM   3356  HE2 LYS A 690     -23.430  15.095  22.985  1.00  0.00           H  
ATOM   3357  HZ1 LYS A 690     -23.114  13.603  24.829  1.00  0.00           H  
ATOM   3358  HZ2 LYS A 690     -24.069  14.877  25.260  1.00  0.00           H  
ATOM   3359  HZ3 LYS A 690     -24.741  13.398  24.988  1.00  0.00           H  
ATOM   3360  N   TYR A 691     -25.349   8.369  23.446  1.00 38.81           N  
ATOM   3361  CA  TYR A 691     -25.840   7.732  24.634  1.00 38.81           C  
ATOM   3362  C   TYR A 691     -24.725   6.989  25.301  1.00 38.81           C  
ATOM   3363  O   TYR A 691     -24.616   6.988  26.526  1.00 38.81           O  
ATOM   3364  CB  TYR A 691     -26.962   6.720  24.339  1.00 38.81           C  
ATOM   3365  CG  TYR A 691     -28.111   7.487  23.780  1.00 38.81           C  
ATOM   3366  CD1 TYR A 691     -28.994   8.133  24.614  1.00 38.81           C  
ATOM   3367  CD2 TYR A 691     -28.303   7.561  22.420  1.00 38.81           C  
ATOM   3368  CE1 TYR A 691     -30.054   8.841  24.098  1.00 38.81           C  
ATOM   3369  CE2 TYR A 691     -29.360   8.268  21.898  1.00 38.81           C  
ATOM   3370  CZ  TYR A 691     -30.238   8.910  22.738  1.00 38.81           C  
ATOM   3371  OH  TYR A 691     -31.325   9.636  22.205  1.00 38.81           O  
ATOM   3372  H   TYR A 691     -25.705   8.050  22.555  1.00  0.00           H  
ATOM   3373  HA  TYR A 691     -26.207   8.495  25.324  1.00  0.00           H  
ATOM   3374  HB3 TYR A 691     -27.272   6.218  25.255  1.00  0.00           H  
ATOM   3375  HB2 TYR A 691     -26.649   5.937  23.647  1.00  0.00           H  
ATOM   3376  HD1 TYR A 691     -28.862   8.082  25.685  1.00  0.00           H  
ATOM   3377  HD2 TYR A 691     -27.628   7.032  21.772  1.00  0.00           H  
ATOM   3378  HE1 TYR A 691     -30.742   9.341  24.764  1.00  0.00           H  
ATOM   3379  HE2 TYR A 691     -29.501   8.307  20.828  1.00  0.00           H  
ATOM   3380  HH  TYR A 691     -31.330   9.658  21.260  1.00  0.00           H  
ATOM   3381  N   ILE A 692     -23.874   6.324  24.498  1.00 36.03           N  
ATOM   3382  CA  ILE A 692     -22.809   5.514  25.017  1.00 36.03           C  
ATOM   3383  C   ILE A 692     -21.840   6.366  25.775  1.00 36.03           C  
ATOM   3384  O   ILE A 692     -21.374   5.984  26.846  1.00 36.03           O  
ATOM   3385  CB  ILE A 692     -22.036   4.812  23.937  1.00 36.03           C  
ATOM   3386  CG1 ILE A 692     -22.952   3.857  23.155  1.00 36.03           C  
ATOM   3387  CG2 ILE A 692     -20.833   4.112  24.591  1.00 36.03           C  
ATOM   3388  CD1 ILE A 692     -22.316   3.311  21.875  1.00 36.03           C  
ATOM   3389  H   ILE A 692     -24.018   6.347  23.497  1.00  0.00           H  
ATOM   3390  HA  ILE A 692     -23.235   4.774  25.699  1.00  0.00           H  
ATOM   3391  HB  ILE A 692     -21.647   5.543  23.228  1.00  0.00           H  
ATOM   3392 HG13 ILE A 692     -23.879   4.346  22.878  1.00  0.00           H  
ATOM   3393 HG12 ILE A 692     -23.255   3.025  23.792  1.00  0.00           H  
ATOM   3394 HG21 ILE A 692     -20.386   3.401  23.896  1.00  0.00           H  
ATOM   3395 HG22 ILE A 692     -20.014   4.782  24.854  1.00  0.00           H  
ATOM   3396 HG23 ILE A 692     -21.118   3.537  25.474  1.00  0.00           H  
ATOM   3397 HD11 ILE A 692     -23.073   2.875  21.224  1.00  0.00           H  
ATOM   3398 HD12 ILE A 692     -21.771   4.057  21.305  1.00  0.00           H  
ATOM   3399 HD13 ILE A 692     -21.604   2.520  22.109  1.00  0.00           H  
ATOM   3400  N   GLY A 693     -21.503   7.548  25.230  1.00 21.05           N  
ATOM   3401  CA  GLY A 693     -20.538   8.400  25.865  1.00 21.05           C  
ATOM   3402  C   GLY A 693     -21.044   8.840  27.202  1.00 21.05           C  
ATOM   3403  O   GLY A 693     -20.285   8.900  28.168  1.00 21.05           O  
ATOM   3404  H   GLY A 693     -21.893   7.822  24.336  1.00  0.00           H  
ATOM   3405  HA3 GLY A 693     -20.355   9.272  25.237  1.00  0.00           H  
ATOM   3406  HA2 GLY A 693     -19.587   7.888  26.000  1.00  0.00           H  
ATOM   3407  N   MET A 694     -22.347   9.159  27.289  1.00 54.49           N  
ATOM   3408  CA  MET A 694     -22.912   9.674  28.505  1.00 54.49           C  
ATOM   3409  C   MET A 694     -22.789   8.656  29.593  1.00 54.49           C  
ATOM   3410  O   MET A 694     -22.466   8.992  30.732  1.00 54.49           O  
ATOM   3411  CB  MET A 694     -24.407  10.014  28.367  1.00 54.49           C  
ATOM   3412  CG  MET A 694     -24.685  11.164  27.397  1.00 54.49           C  
ATOM   3413  SD  MET A 694     -26.444  11.586  27.215  1.00 54.49           S  
ATOM   3414  CE  MET A 694     -26.621  12.260  28.892  1.00 54.49           C  
ATOM   3415  H   MET A 694     -22.939   9.076  26.473  1.00  0.00           H  
ATOM   3416  HA  MET A 694     -22.641  10.676  28.749  1.00  0.00           H  
ATOM   3417  HB3 MET A 694     -24.814  10.252  29.350  1.00  0.00           H  
ATOM   3418  HB2 MET A 694     -24.957   9.145  28.009  1.00  0.00           H  
ATOM   3419  HG3 MET A 694     -24.269  10.974  26.424  1.00  0.00           H  
ATOM   3420  HG2 MET A 694     -24.169  12.061  27.740  1.00  0.00           H  
ATOM   3421  HE1 MET A 694     -27.579  12.774  28.975  1.00  0.00           H  
ATOM   3422  HE2 MET A 694     -26.611  11.471  29.643  1.00  0.00           H  
ATOM   3423  HE3 MET A 694     -25.834  12.980  29.118  1.00  0.00           H  
ATOM   3424  N   SER A 695     -23.034   7.374  29.271  1.00 25.82           N  
ATOM   3425  CA  SER A 695     -22.988   6.345  30.269  1.00 25.82           C  
ATOM   3426  C   SER A 695     -21.600   6.265  30.823  1.00 25.82           C  
ATOM   3427  O   SER A 695     -21.410   6.082  32.024  1.00 25.82           O  
ATOM   3428  CB  SER A 695     -23.339   4.957  29.707  1.00 25.82           C  
ATOM   3429  OG  SER A 695     -24.681   4.943  29.243  1.00 25.82           O  
ATOM   3430  H   SER A 695     -23.278   7.130  28.320  1.00  0.00           H  
ATOM   3431  HA  SER A 695     -23.637   6.593  31.107  1.00  0.00           H  
ATOM   3432  HB3 SER A 695     -23.242   4.190  30.477  1.00  0.00           H  
ATOM   3433  HB2 SER A 695     -22.681   4.675  28.884  1.00  0.00           H  
ATOM   3434  HG  SER A 695     -24.756   5.543  28.515  1.00  0.00           H  
ATOM   3435  N   VAL A 696     -20.591   6.411  29.948  1.00 44.70           N  
ATOM   3436  CA  VAL A 696     -19.210   6.314  30.324  1.00 44.70           C  
ATOM   3437  C   VAL A 696     -18.853   7.429  31.254  1.00 44.70           C  
ATOM   3438  O   VAL A 696     -18.004   7.258  32.124  1.00 44.70           O  
ATOM   3439  CB  VAL A 696     -18.281   6.406  29.151  1.00 44.70           C  
ATOM   3440  CG1 VAL A 696     -16.838   6.368  29.676  1.00 44.70           C  
ATOM   3441  CG2 VAL A 696     -18.619   5.275  28.164  1.00 44.70           C  
ATOM   3442  H   VAL A 696     -20.805   6.573  28.972  1.00  0.00           H  
ATOM   3443  HA  VAL A 696     -19.053   5.353  30.814  1.00  0.00           H  
ATOM   3444  HB  VAL A 696     -18.423   7.347  28.621  1.00  0.00           H  
ATOM   3445 HG11 VAL A 696     -16.428   7.363  29.624  1.00  0.00           H  
ATOM   3446 HG12 VAL A 696     -16.706   5.967  30.679  1.00  0.00           H  
ATOM   3447 HG13 VAL A 696     -16.328   5.595  29.128  1.00  0.00           H  
ATOM   3448 HG21 VAL A 696     -18.245   5.500  27.168  1.00  0.00           H  
ATOM   3449 HG22 VAL A 696     -18.144   4.346  28.480  1.00  0.00           H  
ATOM   3450 HG23 VAL A 696     -19.668   5.027  28.088  1.00  0.00           H  
ATOM   3451  N   TYR A 697     -19.450   8.622  31.065  1.00 45.39           N  
ATOM   3452  CA  TYR A 697     -19.111   9.722  31.924  1.00 45.39           C  
ATOM   3453  C   TYR A 697     -19.529   9.416  33.328  1.00 45.39           C  
ATOM   3454  O   TYR A 697     -18.750   9.585  34.264  1.00 45.39           O  
ATOM   3455  CB  TYR A 697     -19.817  11.039  31.552  1.00 45.39           C  
ATOM   3456  CG  TYR A 697     -19.281  11.532  30.253  1.00 45.39           C  
ATOM   3457  CD1 TYR A 697     -18.027  12.093  30.192  1.00 45.39           C  
ATOM   3458  CD2 TYR A 697     -20.036  11.462  29.106  1.00 45.39           C  
ATOM   3459  CE1 TYR A 697     -17.527  12.558  28.999  1.00 45.39           C  
ATOM   3460  CE2 TYR A 697     -19.541  11.926  27.909  1.00 45.39           C  
ATOM   3461  CZ  TYR A 697     -18.283  12.473  27.855  1.00 45.39           C  
ATOM   3462  OH  TYR A 697     -17.769  12.950  26.631  1.00 45.39           O  
ATOM   3463  H   TYR A 697     -20.117   8.754  30.316  1.00  0.00           H  
ATOM   3464  HA  TYR A 697     -18.029   9.874  31.910  1.00  0.00           H  
ATOM   3465  HB3 TYR A 697     -19.629  11.808  32.304  1.00  0.00           H  
ATOM   3466  HB2 TYR A 697     -20.900  10.922  31.503  1.00  0.00           H  
ATOM   3467  HD1 TYR A 697     -17.427  12.177  31.086  1.00  0.00           H  
ATOM   3468  HD2 TYR A 697     -20.957  11.017  29.254  1.00  0.00           H  
ATOM   3469  HE1 TYR A 697     -16.556  13.030  28.979  1.00  0.00           H  
ATOM   3470  HE2 TYR A 697     -20.141  11.852  27.014  1.00  0.00           H  
ATOM   3471  HH  TYR A 697     -16.878  13.255  26.707  1.00  0.00           H  
ATOM   3472  N   ASN A 698     -20.778   8.945  33.505  1.00 29.09           N  
ATOM   3473  CA  ASN A 698     -21.322   8.692  34.811  1.00 29.09           C  
ATOM   3474  C   ASN A 698     -20.592   7.566  35.471  1.00 29.09           C  
ATOM   3475  O   ASN A 698     -20.283   7.628  36.660  1.00 29.09           O  
ATOM   3476  CB  ASN A 698     -22.811   8.309  34.766  1.00 29.09           C  
ATOM   3477  CG  ASN A 698     -23.597   9.532  34.312  1.00 29.09           C  
ATOM   3478  OD1 ASN A 698     -23.387  10.638  34.808  1.00 29.09           O  
ATOM   3479  ND2 ASN A 698     -24.523   9.331  33.337  1.00 29.09           N  
ATOM   3480  H   ASN A 698     -21.374   8.811  32.699  1.00  0.00           H  
ATOM   3481  HA  ASN A 698     -21.176   9.577  35.434  1.00  0.00           H  
ATOM   3482  HB3 ASN A 698     -23.176   8.017  35.752  1.00  0.00           H  
ATOM   3483  HB2 ASN A 698     -22.982   7.471  34.089  1.00  0.00           H  
ATOM   3484 HD22 ASN A 698     -25.063  10.115  33.001  1.00  0.00           H  
ATOM   3485 HD21 ASN A 698     -24.668   8.409  32.953  1.00  0.00           H  
ATOM   3486  N   VAL A 699     -20.310   6.501  34.697  1.00 82.84           N  
ATOM   3487  CA  VAL A 699     -19.512   5.317  35.028  1.00 82.84           C  
ATOM   3488  C   VAL A 699     -18.136   5.698  35.616  1.00 82.84           C  
ATOM   3489  O   VAL A 699     -17.691   5.088  36.585  1.00 82.84           O  
ATOM   3490  CB  VAL A 699     -19.462   4.391  33.779  1.00 82.84           C  
ATOM   3491  CG1 VAL A 699     -18.355   3.336  33.767  1.00 82.84           C  
ATOM   3492  CG2 VAL A 699     -20.806   3.676  33.531  1.00 82.84           C  
ATOM   3493  H   VAL A 699     -20.640   6.542  33.741  1.00  0.00           H  
ATOM   3494  HA  VAL A 699     -20.056   4.781  35.803  1.00  0.00           H  
ATOM   3495  HB  VAL A 699     -19.258   5.034  32.931  1.00  0.00           H  
ATOM   3496 HG11 VAL A 699     -18.383   2.755  32.845  1.00  0.00           H  
ATOM   3497 HG12 VAL A 699     -17.360   3.778  33.830  1.00  0.00           H  
ATOM   3498 HG13 VAL A 699     -18.490   2.645  34.597  1.00  0.00           H  
ATOM   3499 HG21 VAL A 699     -20.903   3.390  32.484  1.00  0.00           H  
ATOM   3500 HG22 VAL A 699     -20.881   2.760  34.109  1.00  0.00           H  
ATOM   3501 HG23 VAL A 699     -21.667   4.292  33.791  1.00  0.00           H  
ATOM   3502  N   GLY A 700     -17.512   6.772  35.114  1.00 13.60           N  
ATOM   3503  CA  GLY A 700     -16.308   7.369  35.686  1.00 13.60           C  
ATOM   3504  C   GLY A 700     -16.520   7.925  37.103  1.00 13.60           C  
ATOM   3505  O   GLY A 700     -15.656   7.769  37.963  1.00 13.60           O  
ATOM   3506  H   GLY A 700     -17.928   7.242  34.321  1.00  0.00           H  
ATOM   3507  HA3 GLY A 700     -15.985   8.184  35.037  1.00  0.00           H  
ATOM   3508  HA2 GLY A 700     -15.504   6.632  35.695  1.00  0.00           H  
ATOM   3509  N   ILE A 701     -17.699   8.490  37.390  1.00 20.91           N  
ATOM   3510  CA  ILE A 701     -18.099   8.936  38.726  1.00 20.91           C  
ATOM   3511  C   ILE A 701     -18.461   7.708  39.584  1.00 20.91           C  
ATOM   3512  O   ILE A 701     -18.110   7.671  40.758  1.00 20.91           O  
ATOM   3513  CB  ILE A 701     -19.306   9.920  38.669  1.00 20.91           C  
ATOM   3514  CG1 ILE A 701     -19.166  10.986  37.553  1.00 20.91           C  
ATOM   3515  CG2 ILE A 701     -19.514  10.611  40.034  1.00 20.91           C  
ATOM   3516  CD1 ILE A 701     -20.417  11.855  37.348  1.00 20.91           C  
ATOM   3517  H   ILE A 701     -18.391   8.556  36.656  1.00  0.00           H  
ATOM   3518  HA  ILE A 701     -17.257   9.454  39.184  1.00  0.00           H  
ATOM   3519  HB  ILE A 701     -20.213   9.353  38.461  1.00  0.00           H  
ATOM   3520 HG13 ILE A 701     -18.971  10.506  36.599  1.00  0.00           H  
ATOM   3521 HG12 ILE A 701     -18.303  11.622  37.750  1.00  0.00           H  
ATOM   3522 HG21 ILE A 701     -20.425  11.206  40.052  1.00  0.00           H  
ATOM   3523 HG22 ILE A 701     -19.601   9.895  40.848  1.00  0.00           H  
ATOM   3524 HG23 ILE A 701     -18.679  11.271  40.272  1.00  0.00           H  
ATOM   3525 HD11 ILE A 701     -20.304  12.483  36.464  1.00  0.00           H  
ATOM   3526 HD12 ILE A 701     -21.307  11.242  37.203  1.00  0.00           H  
ATOM   3527 HD13 ILE A 701     -20.596  12.517  38.194  1.00  0.00           H  
ATOM   3528  N   MET A 702     -19.102   6.676  39.014  1.00 98.75           N  
ATOM   3529  CA  MET A 702     -19.407   5.418  39.704  1.00 98.75           C  
ATOM   3530  C   MET A 702     -18.129   4.656  40.091  1.00 98.75           C  
ATOM   3531  O   MET A 702     -18.094   4.030  41.146  1.00 98.75           O  
ATOM   3532  CB  MET A 702     -20.316   4.511  38.857  1.00 98.75           C  
ATOM   3533  CG  MET A 702     -21.749   5.038  38.671  1.00 98.75           C  
ATOM   3534  SD  MET A 702     -23.001   4.279  39.751  1.00 98.75           S  
ATOM   3535  CE  MET A 702     -22.633   5.023  41.360  1.00 98.75           C  
ATOM   3536  H   MET A 702     -19.382   6.765  38.045  1.00  0.00           H  
ATOM   3537  HA  MET A 702     -19.935   5.668  40.620  1.00  0.00           H  
ATOM   3538  HB3 MET A 702     -20.370   3.512  39.295  1.00  0.00           H  
ATOM   3539  HB2 MET A 702     -19.851   4.359  37.888  1.00  0.00           H  
ATOM   3540  HG3 MET A 702     -22.061   4.818  37.649  1.00  0.00           H  
ATOM   3541  HG2 MET A 702     -21.795   6.124  38.765  1.00  0.00           H  
ATOM   3542  HE1 MET A 702     -23.347   4.673  42.103  1.00  0.00           H  
ATOM   3543  HE2 MET A 702     -21.636   4.752  41.702  1.00  0.00           H  
ATOM   3544  HE3 MET A 702     -22.705   6.107  41.295  1.00  0.00           H  
ATOM   3545  N   CYS A 703     -17.065   4.769  39.285  1.00 32.60           N  
ATOM   3546  CA  CYS A 703     -15.715   4.301  39.582  1.00 32.60           C  
ATOM   3547  C   CYS A 703     -15.129   5.069  40.785  1.00 32.60           C  
ATOM   3548  O   CYS A 703     -14.626   4.449  41.724  1.00 32.60           O  
ATOM   3549  CB  CYS A 703     -14.842   4.456  38.315  1.00 32.60           C  
ATOM   3550  SG  CYS A 703     -13.163   3.777  38.498  1.00 32.60           S  
ATOM   3551  H   CYS A 703     -17.194   5.264  38.411  1.00  0.00           H  
ATOM   3552  HA  CYS A 703     -15.794   3.243  39.830  1.00  0.00           H  
ATOM   3553  HB3 CYS A 703     -14.736   5.500  38.036  1.00  0.00           H  
ATOM   3554  HB2 CYS A 703     -15.315   3.963  37.469  1.00  0.00           H  
ATOM   3555  HG  CYS A 703     -12.751   4.090  37.267  1.00  0.00           H  
ATOM   3556  N   ILE A 704     -15.248   6.406  40.800  1.00 79.22           N  
ATOM   3557  CA  ILE A 704     -14.858   7.268  41.921  1.00 79.22           C  
ATOM   3558  C   ILE A 704     -15.645   6.906  43.197  1.00 79.22           C  
ATOM   3559  O   ILE A 704     -15.034   6.649  44.231  1.00 79.22           O  
ATOM   3560  CB  ILE A 704     -14.982   8.766  41.510  1.00 79.22           C  
ATOM   3561  CG1 ILE A 704     -13.930   9.120  40.430  1.00 79.22           C  
ATOM   3562  CG2 ILE A 704     -14.869   9.745  42.700  1.00 79.22           C  
ATOM   3563  CD1 ILE A 704     -14.221  10.415  39.656  1.00 79.22           C  
ATOM   3564  H   ILE A 704     -15.674   6.857  40.001  1.00  0.00           H  
ATOM   3565  HA  ILE A 704     -13.806   7.068  42.136  1.00  0.00           H  
ATOM   3566  HB  ILE A 704     -15.965   8.918  41.073  1.00  0.00           H  
ATOM   3567 HG13 ILE A 704     -13.840   8.314  39.704  1.00  0.00           H  
ATOM   3568 HG12 ILE A 704     -12.946   9.193  40.896  1.00  0.00           H  
ATOM   3569 HG21 ILE A 704     -14.928  10.784  42.380  1.00  0.00           H  
ATOM   3570 HG22 ILE A 704     -15.676   9.609  43.421  1.00  0.00           H  
ATOM   3571 HG23 ILE A 704     -13.925   9.616  43.230  1.00  0.00           H  
ATOM   3572 HD11 ILE A 704     -13.439  10.600  38.919  1.00  0.00           H  
ATOM   3573 HD12 ILE A 704     -15.165  10.353  39.117  1.00  0.00           H  
ATOM   3574 HD13 ILE A 704     -14.261  11.286  40.307  1.00  0.00           H  
ATOM   3575  N   ILE A 705     -16.980   6.822  43.111  1.00 32.44           N  
ATOM   3576  CA  ILE A 705     -17.892   6.398  44.178  1.00 32.44           C  
ATOM   3577  C   ILE A 705     -17.516   5.001  44.696  1.00 32.44           C  
ATOM   3578  O   ILE A 705     -17.324   4.819  45.896  1.00 32.44           O  
ATOM   3579  CB  ILE A 705     -19.365   6.489  43.676  1.00 32.44           C  
ATOM   3580  CG1 ILE A 705     -19.786   7.963  43.464  1.00 32.44           C  
ATOM   3581  CG2 ILE A 705     -20.390   5.773  44.586  1.00 32.44           C  
ATOM   3582  CD1 ILE A 705     -21.024   8.142  42.574  1.00 32.44           C  
ATOM   3583  H   ILE A 705     -17.404   7.052  42.219  1.00  0.00           H  
ATOM   3584  HA  ILE A 705     -17.770   7.092  45.012  1.00  0.00           H  
ATOM   3585  HB  ILE A 705     -19.402   5.985  42.713  1.00  0.00           H  
ATOM   3586 HG13 ILE A 705     -18.973   8.534  43.019  1.00  0.00           H  
ATOM   3587 HG12 ILE A 705     -19.965   8.432  44.432  1.00  0.00           H  
ATOM   3588 HG21 ILE A 705     -21.404   5.853  44.197  1.00  0.00           H  
ATOM   3589 HG22 ILE A 705     -20.188   4.707  44.673  1.00  0.00           H  
ATOM   3590 HG23 ILE A 705     -20.388   6.196  45.590  1.00  0.00           H  
ATOM   3591 HD11 ILE A 705     -21.248   9.200  42.438  1.00  0.00           H  
ATOM   3592 HD12 ILE A 705     -20.869   7.710  41.586  1.00  0.00           H  
ATOM   3593 HD13 ILE A 705     -21.911   7.684  43.010  1.00  0.00           H  
ATOM   3594  N   GLY A 706     -17.358   4.029  43.795  1.00 35.01           N  
ATOM   3595  CA  GLY A 706     -17.036   2.650  44.125  1.00 35.01           C  
ATOM   3596  C   GLY A 706     -15.670   2.491  44.798  1.00 35.01           C  
ATOM   3597  O   GLY A 706     -15.538   1.693  45.720  1.00 35.01           O  
ATOM   3598  H   GLY A 706     -17.518   4.240  42.817  1.00  0.00           H  
ATOM   3599  HA3 GLY A 706     -17.040   2.065  43.205  1.00  0.00           H  
ATOM   3600  HA2 GLY A 706     -17.816   2.237  44.767  1.00  0.00           H  
ATOM   3601  N   ALA A 707     -14.681   3.298  44.397  1.00 39.09           N  
ATOM   3602  CA  ALA A 707     -13.346   3.305  44.984  1.00 39.09           C  
ATOM   3603  C   ALA A 707     -13.296   4.079  46.314  1.00 39.09           C  
ATOM   3604  O   ALA A 707     -12.490   3.743  47.178  1.00 39.09           O  
ATOM   3605  CB  ALA A 707     -12.397   4.007  43.998  1.00 39.09           C  
ATOM   3606  H   ALA A 707     -14.856   3.934  43.629  1.00  0.00           H  
ATOM   3607  HA  ALA A 707     -13.004   2.281  45.147  1.00  0.00           H  
ATOM   3608  HB1 ALA A 707     -11.376   4.035  44.382  1.00  0.00           H  
ATOM   3609  HB2 ALA A 707     -12.367   3.482  43.044  1.00  0.00           H  
ATOM   3610  HB3 ALA A 707     -12.705   5.034  43.798  1.00  0.00           H  
ATOM   3611  N   ALA A 708     -14.120   5.124  46.473  1.00 34.57           N  
ATOM   3612  CA  ALA A 708     -14.097   6.015  47.630  1.00 34.57           C  
ATOM   3613  C   ALA A 708     -14.993   5.512  48.769  1.00 34.57           C  
ATOM   3614  O   ALA A 708     -14.612   5.608  49.934  1.00 34.57           O  
ATOM   3615  CB  ALA A 708     -14.648   7.387  47.201  1.00 34.57           C  
ATOM   3616  H   ALA A 708     -14.738   5.368  45.711  1.00  0.00           H  
ATOM   3617  HA  ALA A 708     -13.077   6.140  47.999  1.00  0.00           H  
ATOM   3618  HB1 ALA A 708     -14.669   8.086  48.038  1.00  0.00           H  
ATOM   3619  HB2 ALA A 708     -14.019   7.833  46.430  1.00  0.00           H  
ATOM   3620  HB3 ALA A 708     -15.662   7.317  46.803  1.00  0.00           H  
ATOM   3621  N   VAL A 709     -16.198   5.024  48.447  1.00 41.59           N  
ATOM   3622  CA  VAL A 709     -17.204   4.656  49.437  1.00 41.59           C  
ATOM   3623  C   VAL A 709     -16.968   3.211  49.914  1.00 41.59           C  
ATOM   3624  O   VAL A 709     -17.207   2.920  51.085  1.00 41.59           O  
ATOM   3625  CB  VAL A 709     -18.624   4.827  48.826  1.00 41.59           C  
ATOM   3626  CG1 VAL A 709     -19.751   4.472  49.812  1.00 41.59           C  
ATOM   3627  CG2 VAL A 709     -18.857   6.271  48.337  1.00 41.59           C  
ATOM   3628  H   VAL A 709     -16.462   4.974  47.470  1.00  0.00           H  
ATOM   3629  HA  VAL A 709     -17.134   5.325  50.295  1.00  0.00           H  
ATOM   3630  HB  VAL A 709     -18.722   4.157  47.970  1.00  0.00           H  
ATOM   3631 HG11 VAL A 709     -20.733   4.620  49.360  1.00  0.00           H  
ATOM   3632 HG12 VAL A 709     -19.698   3.432  50.119  1.00  0.00           H  
ATOM   3633 HG13 VAL A 709     -19.701   5.086  50.711  1.00  0.00           H  
ATOM   3634 HG21 VAL A 709     -19.852   6.383  47.908  1.00  0.00           H  
ATOM   3635 HG22 VAL A 709     -18.775   6.980  49.162  1.00  0.00           H  
ATOM   3636 HG23 VAL A 709     -18.144   6.581  47.575  1.00  0.00           H  
ATOM   3637  N   SER A 710     -16.468   2.308  49.058  1.00142.81           N  
ATOM   3638  CA  SER A 710     -16.129   0.961  49.476  1.00142.81           C  
ATOM   3639  C   SER A 710     -14.795   1.031  50.238  1.00142.81           C  
ATOM   3640  O   SER A 710     -13.778   1.464  49.697  1.00142.81           O  
ATOM   3641  CB  SER A 710     -16.014   0.065  48.240  1.00142.81           C  
ATOM   3642  OG  SER A 710     -16.115  -1.283  48.639  1.00142.81           O  
ATOM   3643  H   SER A 710     -16.250   2.585  48.111  1.00  0.00           H  
ATOM   3644  HA  SER A 710     -16.924   0.576  50.118  1.00  0.00           H  
ATOM   3645  HB3 SER A 710     -15.072   0.211  47.712  1.00  0.00           H  
ATOM   3646  HB2 SER A 710     -16.827   0.263  47.540  1.00  0.00           H  
ATOM   3647  HG  SER A 710     -16.004  -1.827  47.873  1.00  0.00           H  
ATOM   3648  N   PHE A 711     -14.854   0.677  51.522  1.00243.78           N  
ATOM   3649  CA  PHE A 711     -13.802   0.707  52.529  1.00243.78           C  
ATOM   3650  C   PHE A 711     -13.695   2.080  53.214  1.00243.78           C  
ATOM   3651  O   PHE A 711     -12.680   2.394  53.833  1.00243.78           O  
ATOM   3652  CB  PHE A 711     -12.484   0.033  52.081  1.00243.78           C  
ATOM   3653  CG  PHE A 711     -12.641  -1.415  51.626  1.00243.78           C  
ATOM   3654  CD1 PHE A 711     -12.378  -1.775  50.286  1.00243.78           C  
ATOM   3655  CD2 PHE A 711     -13.055  -2.407  52.541  1.00243.78           C  
ATOM   3656  CE1 PHE A 711     -12.504  -3.117  49.873  1.00243.78           C  
ATOM   3657  CE2 PHE A 711     -13.190  -3.746  52.126  1.00243.78           C  
ATOM   3658  CZ  PHE A 711     -12.905  -4.104  50.795  1.00243.78           C  
ATOM   3659  H   PHE A 711     -15.752   0.346  51.858  1.00  0.00           H  
ATOM   3660  HA  PHE A 711     -14.198   0.076  53.326  1.00  0.00           H  
ATOM   3661  HB3 PHE A 711     -11.780   0.029  52.914  1.00  0.00           H  
ATOM   3662  HB2 PHE A 711     -11.996   0.616  51.300  1.00  0.00           H  
ATOM   3663  HD1 PHE A 711     -12.070  -1.025  49.572  1.00  0.00           H  
ATOM   3664  HD2 PHE A 711     -13.264  -2.145  53.568  1.00  0.00           H  
ATOM   3665  HE1 PHE A 711     -12.289  -3.388  48.850  1.00  0.00           H  
ATOM   3666  HE2 PHE A 711     -13.500  -4.502  52.833  1.00  0.00           H  
ATOM   3667  HZ  PHE A 711     -12.993  -5.135  50.490  1.00  0.00           H  
ATOM   3668  N   LEU A 712     -14.767   2.886  53.136  1.00297.20           N  
ATOM   3669  CA  LEU A 712     -14.951   4.144  53.854  1.00297.20           C  
ATOM   3670  C   LEU A 712     -15.104   3.869  55.360  1.00297.20           C  
ATOM   3671  O   LEU A 712     -15.674   2.852  55.765  1.00297.20           O  
ATOM   3672  CB  LEU A 712     -16.223   4.830  53.305  1.00297.20           C  
ATOM   3673  CG  LEU A 712     -16.606   6.209  53.892  1.00297.20           C  
ATOM   3674  CD1 LEU A 712     -15.586   7.293  53.515  1.00297.20           C  
ATOM   3675  CD2 LEU A 712     -18.017   6.609  53.434  1.00297.20           C  
ATOM   3676  H   LEU A 712     -15.553   2.562  52.588  1.00  0.00           H  
ATOM   3677  HA  LEU A 712     -14.078   4.775  53.679  1.00  0.00           H  
ATOM   3678  HB3 LEU A 712     -17.067   4.150  53.432  1.00  0.00           H  
ATOM   3679  HB2 LEU A 712     -16.095   4.956  52.233  1.00  0.00           H  
ATOM   3680  HG  LEU A 712     -16.642   6.152  54.979  1.00  0.00           H  
ATOM   3681 HD11 LEU A 712     -15.879   8.263  53.917  1.00  0.00           H  
ATOM   3682 HD12 LEU A 712     -14.597   7.066  53.912  1.00  0.00           H  
ATOM   3683 HD13 LEU A 712     -15.496   7.394  52.433  1.00  0.00           H  
ATOM   3684 HD21 LEU A 712     -18.314   7.565  53.865  1.00  0.00           H  
ATOM   3685 HD22 LEU A 712     -18.070   6.701  52.349  1.00  0.00           H  
ATOM   3686 HD23 LEU A 712     -18.757   5.869  53.741  1.00  0.00           H  
ATOM   3687  N   THR A 713     -14.642   4.805  56.185  1.00259.13           N  
ATOM   3688  CA  THR A 713     -14.508   4.657  57.600  1.00259.13           C  
ATOM   3689  C   THR A 713     -15.217   5.808  58.227  1.00259.13           C  
ATOM   3690  O   THR A 713     -15.046   6.956  57.818  1.00259.13           O  
ATOM   3691  CB  THR A 713     -13.085   4.698  58.077  1.00259.13           C  
ATOM   3692  OG1 THR A 713     -12.504   5.958  57.777  1.00259.13           O  
ATOM   3693  CG2 THR A 713     -12.301   3.572  57.382  1.00259.13           C  
ATOM   3694  H   THR A 713     -14.231   5.637  55.785  1.00  0.00           H  
ATOM   3695  HA  THR A 713     -14.965   3.728  57.949  1.00  0.00           H  
ATOM   3696  HB  THR A 713     -13.045   4.548  59.158  1.00  0.00           H  
ATOM   3697  HG1 THR A 713     -13.046   6.638  58.152  1.00  0.00           H  
ATOM   3698 HG21 THR A 713     -11.287   3.512  57.779  1.00  0.00           H  
ATOM   3699 HG22 THR A 713     -12.771   2.601  57.542  1.00  0.00           H  
ATOM   3700 HG23 THR A 713     -12.211   3.729  56.307  1.00  0.00           H  
ATOM   3701  N   ARG A 714     -16.060   5.516  59.233  1.00260.92           N  
ATOM   3702  CA  ARG A 714     -16.773   6.555  59.908  1.00260.92           C  
ATOM   3703  C   ARG A 714     -16.896   6.129  61.330  1.00260.92           C  
ATOM   3704  O   ARG A 714     -16.421   5.061  61.711  1.00260.92           O  
ATOM   3705  CB  ARG A 714     -18.197   6.794  59.377  1.00260.92           C  
ATOM   3706  CG  ARG A 714     -18.230   7.357  57.954  1.00260.92           C  
ATOM   3707  CD  ARG A 714     -19.607   7.871  57.527  1.00260.92           C  
ATOM   3708  NE  ARG A 714     -20.546   6.715  57.545  1.00260.92           N  
ATOM   3709  CZ  ARG A 714     -21.875   6.913  57.307  1.00260.92           C  
ATOM   3710  NH1 ARG A 714     -22.343   8.170  57.052  1.00260.92           N  
ATOM   3711  NH2 ARG A 714     -22.737   5.854  57.324  1.00260.92           N1+
ATOM   3712  H   ARG A 714     -16.165   4.568  59.567  1.00  0.00           H  
ATOM   3713  HA  ARG A 714     -16.217   7.495  59.917  1.00  0.00           H  
ATOM   3714  HB3 ARG A 714     -18.740   7.498  60.009  1.00  0.00           H  
ATOM   3715  HB2 ARG A 714     -18.764   5.871  59.388  1.00  0.00           H  
ATOM   3716  HG3 ARG A 714     -17.874   6.615  57.242  1.00  0.00           H  
ATOM   3717  HG2 ARG A 714     -17.530   8.191  57.887  1.00  0.00           H  
ATOM   3718  HD3 ARG A 714     -19.562   8.292  56.523  1.00  0.00           H  
ATOM   3719  HD2 ARG A 714     -19.950   8.651  58.207  1.00  0.00           H  
ATOM   3720  HE  ARG A 714     -20.180   5.774  57.627  1.00  0.00           H  
ATOM   3721 HH12 ARG A 714     -23.325   8.326  56.879  1.00  0.00           H  
ATOM   3722 HH11 ARG A 714     -21.706   8.953  57.038  1.00  0.00           H  
ATOM   3723 HH22 ARG A 714     -23.725   5.986  57.162  1.00  0.00           H  
ATOM   3724 HH21 ARG A 714     -22.377   4.922  57.479  1.00  0.00           H  
ATOM   3725  N   ASP A 715     -17.529   6.974  62.163  1.00105.35           N  
ATOM   3726  CA  ASP A 715     -17.678   6.611  63.537  1.00105.35           C  
ATOM   3727  C   ASP A 715     -18.461   5.343  63.545  1.00105.35           C  
ATOM   3728  O   ASP A 715     -18.121   4.395  64.251  1.00105.35           O  
ATOM   3729  CB  ASP A 715     -18.464   7.656  64.348  1.00105.35           C  
ATOM   3730  CG  ASP A 715     -18.437   7.245  65.814  1.00105.35           C  
ATOM   3731  OD1 ASP A 715     -17.906   6.142  66.113  1.00105.35           O  
ATOM   3732  OD2 ASP A 715     -18.950   8.030  66.655  1.00105.35           O1-
ATOM   3733  H   ASP A 715     -17.893   7.857  61.838  1.00  0.00           H  
ATOM   3734  HA  ASP A 715     -16.680   6.459  63.958  1.00  0.00           H  
ATOM   3735  HB3 ASP A 715     -19.496   7.762  64.011  1.00  0.00           H  
ATOM   3736  HB2 ASP A 715     -17.994   8.635  64.257  1.00  0.00           H  
ATOM   3737  N   GLN A 716     -19.530   5.291  62.730  1.00165.16           N  
ATOM   3738  CA  GLN A 716     -20.306   4.091  62.658  1.00165.16           C  
ATOM   3739  C   GLN A 716     -19.799   3.338  61.476  1.00165.16           C  
ATOM   3740  O   GLN A 716     -19.601   3.899  60.398  1.00165.16           O  
ATOM   3741  CB  GLN A 716     -21.807   4.336  62.434  1.00165.16           C  
ATOM   3742  CG  GLN A 716     -22.492   5.063  63.593  1.00165.16           C  
ATOM   3743  CD  GLN A 716     -23.960   5.236  63.233  1.00165.16           C  
ATOM   3744  OE1 GLN A 716     -24.407   4.808  62.170  1.00165.16           O  
ATOM   3745  NE2 GLN A 716     -24.737   5.881  64.144  1.00165.16           N  
ATOM   3746  H   GLN A 716     -19.771   6.077  62.145  1.00  0.00           H  
ATOM   3747  HA  GLN A 716     -20.233   3.549  63.601  1.00  0.00           H  
ATOM   3748  HB3 GLN A 716     -22.320   3.394  62.240  1.00  0.00           H  
ATOM   3749  HB2 GLN A 716     -21.924   4.927  61.522  1.00  0.00           H  
ATOM   3750  HG3 GLN A 716     -22.038   6.039  63.766  1.00  0.00           H  
ATOM   3751  HG2 GLN A 716     -22.405   4.487  64.515  1.00  0.00           H  
ATOM   3752 HE22 GLN A 716     -25.718   6.019  63.953  1.00  0.00           H  
ATOM   3753 HE21 GLN A 716     -24.332   6.217  65.007  1.00  0.00           H  
ATOM   3754  N   PRO A 717     -19.578   2.070  61.668  1.00 97.66           N  
ATOM   3755  CA  PRO A 717     -19.060   1.239  60.622  1.00 97.66           C  
ATOM   3756  C   PRO A 717     -19.972   1.354  59.445  1.00 97.66           C  
ATOM   3757  O   PRO A 717     -21.185   1.407  59.635  1.00 97.66           O  
ATOM   3758  CD  PRO A 717     -20.312   1.304  62.663  1.00 97.66           C  
ATOM   3759  CB  PRO A 717     -19.085  -0.178  61.186  1.00 97.66           C  
ATOM   3760  CG  PRO A 717     -20.293  -0.143  62.142  1.00 97.66           C  
ATOM   3761  HA  PRO A 717     -18.043   1.534  60.356  1.00  0.00           H  
ATOM   3762  HD2 PRO A 717     -21.343   1.607  62.830  1.00  0.00           H  
ATOM   3763  HD3 PRO A 717     -19.779   1.353  63.614  1.00  0.00           H  
ATOM   3764  HB3 PRO A 717     -18.172  -0.363  61.753  1.00  0.00           H  
ATOM   3765  HB2 PRO A 717     -19.168  -0.958  60.427  1.00  0.00           H  
ATOM   3766  HG2 PRO A 717     -21.212  -0.359  61.595  1.00  0.00           H  
ATOM   3767  HG3 PRO A 717     -20.214  -0.875  62.946  1.00  0.00           H  
ATOM   3768  N   ASN A 718     -19.408   1.412  58.226  1.00158.68           N  
ATOM   3769  CA  ASN A 718     -20.230   1.487  57.060  1.00158.68           C  
ATOM   3770  C   ASN A 718     -20.578   0.087  56.690  1.00158.68           C  
ATOM   3771  O   ASN A 718     -19.894  -0.855  57.089  1.00158.68           O  
ATOM   3772  CB  ASN A 718     -19.533   2.138  55.854  1.00158.68           C  
ATOM   3773  CG  ASN A 718     -19.386   3.621  56.159  1.00158.68           C  
ATOM   3774  OD1 ASN A 718     -20.370   4.318  56.398  1.00158.68           O  
ATOM   3775  ND2 ASN A 718     -18.120   4.120  56.163  1.00158.68           N  
ATOM   3776  H   ASN A 718     -18.406   1.351  58.120  1.00  0.00           H  
ATOM   3777  HA  ASN A 718     -21.162   2.023  57.263  1.00  0.00           H  
ATOM   3778  HB3 ASN A 718     -20.126   2.042  54.944  1.00  0.00           H  
ATOM   3779  HB2 ASN A 718     -18.562   1.679  55.656  1.00  0.00           H  
ATOM   3780 HD22 ASN A 718     -17.966   5.099  56.351  1.00  0.00           H  
ATOM   3781 HD21 ASN A 718     -17.331   3.510  55.977  1.00  0.00           H  
ATOM   3782  N   VAL A 719     -21.680  -0.032  55.950  1.00 50.01           N  
ATOM   3783  CA  VAL A 719     -22.302  -1.262  55.516  1.00 50.01           C  
ATOM   3784  C   VAL A 719     -21.821  -1.488  54.074  1.00 50.01           C  
ATOM   3785  O   VAL A 719     -22.523  -1.184  53.105  1.00 50.01           O  
ATOM   3786  CB  VAL A 719     -23.848  -1.080  55.604  1.00 50.01           C  
ATOM   3787  CG1 VAL A 719     -24.609  -2.374  55.277  1.00 50.01           C  
ATOM   3788  CG2 VAL A 719     -24.300  -0.580  56.992  1.00 50.01           C  
ATOM   3789  H   VAL A 719     -22.155   0.820  55.687  1.00  0.00           H  
ATOM   3790  HA  VAL A 719     -21.995  -2.099  56.146  1.00  0.00           H  
ATOM   3791  HB  VAL A 719     -24.163  -0.321  54.885  1.00  0.00           H  
ATOM   3792 HG11 VAL A 719     -25.686  -2.226  55.359  1.00  0.00           H  
ATOM   3793 HG12 VAL A 719     -24.405  -2.712  54.265  1.00  0.00           H  
ATOM   3794 HG13 VAL A 719     -24.335  -3.173  55.964  1.00  0.00           H  
ATOM   3795 HG21 VAL A 719     -25.387  -0.512  57.049  1.00  0.00           H  
ATOM   3796 HG22 VAL A 719     -23.969  -1.257  57.781  1.00  0.00           H  
ATOM   3797 HG23 VAL A 719     -23.912   0.412  57.221  1.00  0.00           H  
ATOM   3798  N   GLN A 720     -20.620  -2.073  53.945  1.00 74.75           N  
ATOM   3799  CA  GLN A 720     -20.023  -2.600  52.711  1.00 74.75           C  
ATOM   3800  C   GLN A 720     -20.999  -3.407  51.857  1.00 74.75           C  
ATOM   3801  O   GLN A 720     -21.046  -3.274  50.641  1.00 74.75           O  
ATOM   3802  CB  GLN A 720     -18.793  -3.455  53.082  1.00 74.75           C  
ATOM   3803  CG  GLN A 720     -17.591  -2.612  53.535  1.00 74.75           C  
ATOM   3804  CD  GLN A 720     -17.119  -1.671  52.436  1.00 74.75           C  
ATOM   3805  OE1 GLN A 720     -17.002  -0.476  52.668  1.00 74.75           O  
ATOM   3806  NE2 GLN A 720     -16.940  -2.187  51.223  1.00 74.75           N  
ATOM   3807  H   GLN A 720     -20.106  -2.250  54.797  1.00  0.00           H  
ATOM   3808  HA  GLN A 720     -19.733  -1.754  52.093  1.00  0.00           H  
ATOM   3809  HB3 GLN A 720     -18.498  -4.085  52.241  1.00  0.00           H  
ATOM   3810  HB2 GLN A 720     -19.058  -4.155  53.877  1.00  0.00           H  
ATOM   3811  HG3 GLN A 720     -16.761  -3.264  53.812  1.00  0.00           H  
ATOM   3812  HG2 GLN A 720     -17.843  -2.036  54.427  1.00  0.00           H  
ATOM   3813 HE22 GLN A 720     -16.650  -1.602  50.447  1.00  0.00           H  
ATOM   3814 HE21 GLN A 720     -17.073  -3.176  51.076  1.00  0.00           H  
ATOM   3815  N   PHE A 721     -21.833  -4.159  52.564  1.00115.34           N  
ATOM   3816  CA  PHE A 721     -22.889  -5.068  52.163  1.00115.34           C  
ATOM   3817  C   PHE A 721     -24.020  -4.388  51.380  1.00115.34           C  
ATOM   3818  O   PHE A 721     -24.740  -5.057  50.643  1.00115.34           O  
ATOM   3819  CB  PHE A 721     -23.439  -5.642  53.481  1.00115.34           C  
ATOM   3820  CG  PHE A 721     -22.386  -6.007  54.531  1.00115.34           C  
ATOM   3821  CD1 PHE A 721     -21.159  -6.607  54.158  1.00115.34           C  
ATOM   3822  CD2 PHE A 721     -22.633  -5.739  55.894  1.00115.34           C  
ATOM   3823  CE1 PHE A 721     -20.196  -6.929  55.132  1.00115.34           C  
ATOM   3824  CE2 PHE A 721     -21.674  -6.073  56.869  1.00115.34           C  
ATOM   3825  CZ  PHE A 721     -20.457  -6.669  56.490  1.00115.34           C  
ATOM   3826  H   PHE A 721     -21.679  -4.131  53.562  1.00  0.00           H  
ATOM   3827  HA  PHE A 721     -22.458  -5.868  51.561  1.00  0.00           H  
ATOM   3828  HB3 PHE A 721     -24.068  -6.500  53.263  1.00  0.00           H  
ATOM   3829  HB2 PHE A 721     -24.113  -4.920  53.940  1.00  0.00           H  
ATOM   3830  HD1 PHE A 721     -20.951  -6.830  53.123  1.00  0.00           H  
ATOM   3831  HD2 PHE A 721     -23.567  -5.296  56.202  1.00  0.00           H  
ATOM   3832  HE1 PHE A 721     -19.264  -7.390  54.840  1.00  0.00           H  
ATOM   3833  HE2 PHE A 721     -21.874  -5.875  57.912  1.00  0.00           H  
ATOM   3834  HZ  PHE A 721     -19.724  -6.927  57.240  1.00  0.00           H  
ATOM   3835  N   CYS A 722     -24.154  -3.063  51.510  1.00 84.06           N  
ATOM   3836  CA  CYS A 722     -25.089  -2.252  50.744  1.00 84.06           C  
ATOM   3837  C   CYS A 722     -24.347  -1.400  49.709  1.00 84.06           C  
ATOM   3838  O   CYS A 722     -24.910  -1.117  48.659  1.00 84.06           O  
ATOM   3839  CB  CYS A 722     -25.898  -1.362  51.698  1.00 84.06           C  
ATOM   3840  SG  CYS A 722     -27.023  -2.422  52.657  1.00 84.06           S  
ATOM   3841  H   CYS A 722     -23.524  -2.577  52.136  1.00  0.00           H  
ATOM   3842  HA  CYS A 722     -25.786  -2.879  50.190  1.00  0.00           H  
ATOM   3843  HB3 CYS A 722     -26.501  -0.641  51.144  1.00  0.00           H  
ATOM   3844  HB2 CYS A 722     -25.252  -0.800  52.374  1.00  0.00           H  
ATOM   3845  HG  CYS A 722     -26.067  -3.163  53.224  1.00  0.00           H  
ATOM   3846  N   ILE A 723     -23.075  -1.043  49.935  1.00103.96           N  
ATOM   3847  CA  ILE A 723     -22.236  -0.324  48.968  1.00103.96           C  
ATOM   3848  C   ILE A 723     -21.952  -1.224  47.748  1.00103.96           C  
ATOM   3849  O   ILE A 723     -22.113  -0.794  46.604  1.00103.96           O  
ATOM   3850  CB  ILE A 723     -20.927   0.142  49.671  1.00103.96           C  
ATOM   3851  CG1 ILE A 723     -21.240   1.114  50.840  1.00103.96           C  
ATOM   3852  CG2 ILE A 723     -19.931   0.793  48.683  1.00103.96           C  
ATOM   3853  CD1 ILE A 723     -20.113   1.262  51.874  1.00103.96           C  
ATOM   3854  H   ILE A 723     -22.646  -1.311  50.809  1.00  0.00           H  
ATOM   3855  HA  ILE A 723     -22.779   0.557  48.620  1.00  0.00           H  
ATOM   3856  HB  ILE A 723     -20.438  -0.736  50.091  1.00  0.00           H  
ATOM   3857 HG13 ILE A 723     -22.130   0.807  51.387  1.00  0.00           H  
ATOM   3858 HG12 ILE A 723     -21.496   2.089  50.427  1.00  0.00           H  
ATOM   3859 HG21 ILE A 723     -19.051   1.173  49.194  1.00  0.00           H  
ATOM   3860 HG22 ILE A 723     -19.567   0.087  47.937  1.00  0.00           H  
ATOM   3861 HG23 ILE A 723     -20.387   1.631  48.155  1.00  0.00           H  
ATOM   3862 HD11 ILE A 723     -20.282   2.134  52.504  1.00  0.00           H  
ATOM   3863 HD12 ILE A 723     -20.056   0.398  52.530  1.00  0.00           H  
ATOM   3864 HD13 ILE A 723     -19.139   1.374  51.408  1.00  0.00           H  
ATOM   3865  N   VAL A 724     -21.621  -2.496  48.008  1.00 42.77           N  
ATOM   3866  CA  VAL A 724     -21.387  -3.553  47.025  1.00 42.77           C  
ATOM   3867  C   VAL A 724     -22.653  -3.887  46.211  1.00 42.77           C  
ATOM   3868  O   VAL A 724     -22.558  -4.430  45.118  1.00 42.77           O  
ATOM   3869  CB  VAL A 724     -20.852  -4.804  47.777  1.00 42.77           C  
ATOM   3870  CG1 VAL A 724     -21.901  -5.441  48.699  1.00 42.77           C  
ATOM   3871  CG2 VAL A 724     -20.270  -5.904  46.878  1.00 42.77           C  
ATOM   3872  H   VAL A 724     -21.522  -2.762  48.981  1.00  0.00           H  
ATOM   3873  HA  VAL A 724     -20.622  -3.199  46.332  1.00  0.00           H  
ATOM   3874  HB  VAL A 724     -20.029  -4.457  48.405  1.00  0.00           H  
ATOM   3875 HG11 VAL A 724     -21.414  -6.010  49.488  1.00  0.00           H  
ATOM   3876 HG12 VAL A 724     -22.525  -4.689  49.168  1.00  0.00           H  
ATOM   3877 HG13 VAL A 724     -22.572  -6.107  48.157  1.00  0.00           H  
ATOM   3878 HG21 VAL A 724     -19.721  -6.634  47.469  1.00  0.00           H  
ATOM   3879 HG22 VAL A 724     -21.042  -6.432  46.318  1.00  0.00           H  
ATOM   3880 HG23 VAL A 724     -19.567  -5.484  46.158  1.00  0.00           H  
ATOM   3881  N   ALA A 725     -23.832  -3.568  46.756  1.00 40.92           N  
ATOM   3882  CA  ALA A 725     -25.125  -3.800  46.143  1.00 40.92           C  
ATOM   3883  C   ALA A 725     -25.545  -2.567  45.336  1.00 40.92           C  
ATOM   3884  O   ALA A 725     -25.865  -2.682  44.158  1.00 40.92           O  
ATOM   3885  CB  ALA A 725     -26.144  -4.016  47.274  1.00 40.92           C  
ATOM   3886  H   ALA A 725     -23.825  -3.118  47.660  1.00  0.00           H  
ATOM   3887  HA  ALA A 725     -25.103  -4.676  45.492  1.00  0.00           H  
ATOM   3888  HB1 ALA A 725     -27.157  -4.116  46.899  1.00  0.00           H  
ATOM   3889  HB2 ALA A 725     -25.910  -4.921  47.837  1.00  0.00           H  
ATOM   3890  HB3 ALA A 725     -26.163  -3.191  47.980  1.00  0.00           H  
ATOM   3891  N   LEU A 726     -25.553  -1.381  45.956  1.00 41.52           N  
ATOM   3892  CA  LEU A 726     -26.131  -0.171  45.383  1.00 41.52           C  
ATOM   3893  C   LEU A 726     -25.346   0.338  44.171  1.00 41.52           C  
ATOM   3894  O   LEU A 726     -25.964   0.575  43.139  1.00 41.52           O  
ATOM   3895  CB  LEU A 726     -26.223   0.929  46.460  1.00 41.52           C  
ATOM   3896  CG  LEU A 726     -27.303   0.656  47.530  1.00 41.52           C  
ATOM   3897  CD1 LEU A 726     -27.077   1.513  48.784  1.00 41.52           C  
ATOM   3898  CD2 LEU A 726     -28.727   0.872  46.987  1.00 41.52           C  
ATOM   3899  H   LEU A 726     -25.257  -1.338  46.925  1.00  0.00           H  
ATOM   3900  HA  LEU A 726     -27.135  -0.411  45.030  1.00  0.00           H  
ATOM   3901  HB3 LEU A 726     -26.425   1.896  45.998  1.00  0.00           H  
ATOM   3902  HB2 LEU A 726     -25.247   1.033  46.938  1.00  0.00           H  
ATOM   3903  HG  LEU A 726     -27.219  -0.383  47.841  1.00  0.00           H  
ATOM   3904 HD11 LEU A 726     -27.808   1.278  49.558  1.00  0.00           H  
ATOM   3905 HD12 LEU A 726     -26.087   1.342  49.208  1.00  0.00           H  
ATOM   3906 HD13 LEU A 726     -27.161   2.576  48.556  1.00  0.00           H  
ATOM   3907 HD21 LEU A 726     -29.467   0.723  47.770  1.00  0.00           H  
ATOM   3908 HD22 LEU A 726     -28.858   1.888  46.622  1.00  0.00           H  
ATOM   3909 HD23 LEU A 726     -28.968   0.189  46.174  1.00  0.00           H  
ATOM   3910  N   VAL A 727     -24.008   0.445  44.246  1.00 34.39           N  
ATOM   3911  CA  VAL A 727     -23.173   0.914  43.130  1.00 34.39           C  
ATOM   3912  C   VAL A 727     -23.331  -0.013  41.905  1.00 34.39           C  
ATOM   3913  O   VAL A 727     -23.554   0.469  40.796  1.00 34.39           O  
ATOM   3914  CB  VAL A 727     -21.694   1.072  43.588  1.00 34.39           C  
ATOM   3915  CG1 VAL A 727     -20.761   1.565  42.461  1.00 34.39           C  
ATOM   3916  CG2 VAL A 727     -21.568   2.024  44.794  1.00 34.39           C  
ATOM   3917  H   VAL A 727     -23.545   0.195  45.109  1.00  0.00           H  
ATOM   3918  HA  VAL A 727     -23.540   1.901  42.840  1.00  0.00           H  
ATOM   3919  HB  VAL A 727     -21.329   0.095  43.908  1.00  0.00           H  
ATOM   3920 HG11 VAL A 727     -19.748   1.731  42.830  1.00  0.00           H  
ATOM   3921 HG12 VAL A 727     -20.685   0.843  41.650  1.00  0.00           H  
ATOM   3922 HG13 VAL A 727     -21.112   2.504  42.035  1.00  0.00           H  
ATOM   3923 HG21 VAL A 727     -20.530   2.123  45.112  1.00  0.00           H  
ATOM   3924 HG22 VAL A 727     -21.936   3.020  44.544  1.00  0.00           H  
ATOM   3925 HG23 VAL A 727     -22.133   1.676  45.658  1.00  0.00           H  
ATOM   3926  N   ILE A 728     -23.327  -1.329  42.156  1.00 84.82           N  
ATOM   3927  CA  ILE A 728     -23.661  -2.422  41.242  1.00 84.82           C  
ATOM   3928  C   ILE A 728     -24.993  -2.201  40.508  1.00 84.82           C  
ATOM   3929  O   ILE A 728     -25.023  -2.189  39.273  1.00 84.82           O  
ATOM   3930  CB  ILE A 728     -23.557  -3.757  42.037  1.00 84.82           C  
ATOM   3931  CG1 ILE A 728     -22.159  -4.379  41.905  1.00 84.82           C  
ATOM   3932  CG2 ILE A 728     -24.640  -4.818  41.792  1.00 84.82           C  
ATOM   3933  CD1 ILE A 728     -21.950  -5.220  40.632  1.00 84.82           C  
ATOM   3934  H   ILE A 728     -23.157  -1.601  43.114  1.00  0.00           H  
ATOM   3935  HA  ILE A 728     -22.900  -2.427  40.462  1.00  0.00           H  
ATOM   3936  HB  ILE A 728     -23.671  -3.501  43.088  1.00  0.00           H  
ATOM   3937 HG13 ILE A 728     -22.003  -5.024  42.757  1.00  0.00           H  
ATOM   3938 HG12 ILE A 728     -21.403  -3.601  41.997  1.00  0.00           H  
ATOM   3939 HG21 ILE A 728     -24.421  -5.707  42.377  1.00  0.00           H  
ATOM   3940 HG22 ILE A 728     -25.629  -4.484  42.102  1.00  0.00           H  
ATOM   3941 HG23 ILE A 728     -24.691  -5.093  40.741  1.00  0.00           H  
ATOM   3942 HD11 ILE A 728     -22.552  -6.128  40.642  1.00  0.00           H  
ATOM   3943 HD12 ILE A 728     -22.218  -4.664  39.734  1.00  0.00           H  
ATOM   3944 HD13 ILE A 728     -20.911  -5.529  40.542  1.00  0.00           H  
ATOM   3945  N   ILE A 729     -26.093  -1.992  41.252  1.00 97.43           N  
ATOM   3946  CA  ILE A 729     -27.387  -1.799  40.664  1.00 97.43           C  
ATOM   3947  C   ILE A 729     -27.444  -0.483  39.952  1.00 97.43           C  
ATOM   3948  O   ILE A 729     -28.097  -0.375  38.917  1.00 97.43           O  
ATOM   3949  CB  ILE A 729     -28.508  -1.813  41.656  1.00 97.43           C  
ATOM   3950  CG1 ILE A 729     -28.549  -3.155  42.407  1.00 97.43           C  
ATOM   3951  CG2 ILE A 729     -29.800  -1.516  40.875  1.00 97.43           C  
ATOM   3952  CD1 ILE A 729     -28.773  -4.358  41.493  1.00 97.43           C  
ATOM   3953  H   ILE A 729     -26.021  -2.009  42.261  1.00  0.00           H  
ATOM   3954  HA  ILE A 729     -27.519  -2.555  39.892  1.00  0.00           H  
ATOM   3955  HB  ILE A 729     -28.328  -1.030  42.394  1.00  0.00           H  
ATOM   3956 HG13 ILE A 729     -29.371  -3.089  43.111  1.00  0.00           H  
ATOM   3957 HG12 ILE A 729     -27.646  -3.328  42.957  1.00  0.00           H  
ATOM   3958 HG21 ILE A 729     -30.459  -2.363  40.953  1.00  0.00           H  
ATOM   3959 HG22 ILE A 729     -30.239  -0.529  40.960  1.00  0.00           H  
ATOM   3960 HG23 ILE A 729     -29.698  -1.651  39.813  1.00  0.00           H  
ATOM   3961 HD11 ILE A 729     -28.017  -5.108  41.728  1.00  0.00           H  
ATOM   3962 HD12 ILE A 729     -29.739  -4.803  41.706  1.00  0.00           H  
ATOM   3963 HD13 ILE A 729     -28.685  -4.150  40.434  1.00  0.00           H  
ATOM   3964  N   PHE A 730     -26.850   0.584  40.503  1.00 92.35           N  
ATOM   3965  CA  PHE A 730     -26.948   1.944  39.975  1.00 92.35           C  
ATOM   3966  C   PHE A 730     -26.214   2.046  38.639  1.00 92.35           C  
ATOM   3967  O   PHE A 730     -26.783   2.518  37.655  1.00 92.35           O  
ATOM   3968  CB  PHE A 730     -26.334   2.951  40.970  1.00 92.35           C  
ATOM   3969  CG  PHE A 730     -27.083   3.221  42.270  1.00 92.35           C  
ATOM   3970  CD1 PHE A 730     -28.357   2.670  42.545  1.00 92.35           C  
ATOM   3971  CD2 PHE A 730     -26.467   4.046  43.235  1.00 92.35           C  
ATOM   3972  CE1 PHE A 730     -29.006   2.954  43.761  1.00 92.35           C  
ATOM   3973  CE2 PHE A 730     -27.118   4.333  44.449  1.00 92.35           C  
ATOM   3974  CZ  PHE A 730     -28.391   3.794  44.708  1.00 92.35           C  
ATOM   3975  H   PHE A 730     -26.362   0.463  41.383  1.00  0.00           H  
ATOM   3976  HA  PHE A 730     -27.995   2.195  39.792  1.00  0.00           H  
ATOM   3977  HB3 PHE A 730     -26.229   3.920  40.477  1.00  0.00           H  
ATOM   3978  HB2 PHE A 730     -25.320   2.642  41.227  1.00  0.00           H  
ATOM   3979  HD1 PHE A 730     -28.855   2.024  41.838  1.00  0.00           H  
ATOM   3980  HD2 PHE A 730     -25.492   4.467  43.044  1.00  0.00           H  
ATOM   3981  HE1 PHE A 730     -29.979   2.532  43.965  1.00  0.00           H  
ATOM   3982  HE2 PHE A 730     -26.641   4.970  45.180  1.00  0.00           H  
ATOM   3983  HZ  PHE A 730     -28.893   4.022  45.637  1.00  0.00           H  
ATOM   3984  N   CYS A 731     -24.987   1.522  38.575  1.00 37.56           N  
ATOM   3985  CA  CYS A 731     -24.161   1.533  37.378  1.00 37.56           C  
ATOM   3986  C   CYS A 731     -24.735   0.593  36.296  1.00 37.56           C  
ATOM   3987  O   CYS A 731     -24.602   0.891  35.107  1.00 37.56           O  
ATOM   3988  CB  CYS A 731     -22.730   1.140  37.776  1.00 37.56           C  
ATOM   3989  SG  CYS A 731     -21.532   1.834  36.602  1.00 37.56           S  
ATOM   3990  H   CYS A 731     -24.587   1.117  39.414  1.00  0.00           H  
ATOM   3991  HA  CYS A 731     -24.150   2.550  36.988  1.00  0.00           H  
ATOM   3992  HB3 CYS A 731     -22.646   0.058  37.844  1.00  0.00           H  
ATOM   3993  HB2 CYS A 731     -22.467   1.547  38.751  1.00  0.00           H  
ATOM   3994  HG  CYS A 731     -22.051   1.256  35.515  1.00  0.00           H  
ATOM   3995  N   SER A 732     -25.461  -0.474  36.689  1.00 68.84           N  
ATOM   3996  CA  SER A 732     -26.131  -1.342  35.767  1.00 68.84           C  
ATOM   3997  C   SER A 732     -27.336  -0.640  35.223  1.00 68.84           C  
ATOM   3998  O   SER A 732     -27.668  -0.781  34.049  1.00 68.84           O  
ATOM   3999  CB  SER A 732     -26.615  -2.644  36.427  1.00 68.84           C  
ATOM   4000  OG  SER A 732     -27.276  -3.460  35.471  1.00 68.84           O  
ATOM   4001  H   SER A 732     -25.548  -0.673  37.676  1.00  0.00           H  
ATOM   4002  HA  SER A 732     -25.437  -1.610  34.973  1.00  0.00           H  
ATOM   4003  HB3 SER A 732     -27.292  -2.450  37.261  1.00  0.00           H  
ATOM   4004  HB2 SER A 732     -25.765  -3.195  36.827  1.00  0.00           H  
ATOM   4005  HG  SER A 732     -27.557  -4.256  35.897  1.00  0.00           H  
ATOM   4006  N   THR A 733     -28.042   0.133  36.070  1.00 29.61           N  
ATOM   4007  CA  THR A 733     -29.236   0.805  35.649  1.00 29.61           C  
ATOM   4008  C   THR A 733     -28.904   1.852  34.632  1.00 29.61           C  
ATOM   4009  O   THR A 733     -29.609   2.005  33.636  1.00 29.61           O  
ATOM   4010  CB  THR A 733     -29.952   1.478  36.783  1.00 29.61           C  
ATOM   4011  OG1 THR A 733     -30.296   0.522  37.775  1.00 29.61           O  
ATOM   4012  CG2 THR A 733     -31.221   2.151  36.234  1.00 29.61           C  
ATOM   4013  H   THR A 733     -27.752   0.215  37.035  1.00  0.00           H  
ATOM   4014  HA  THR A 733     -29.904   0.073  35.190  1.00  0.00           H  
ATOM   4015  HB  THR A 733     -29.328   2.230  37.267  1.00  0.00           H  
ATOM   4016  HG1 THR A 733     -29.499   0.150  38.133  1.00  0.00           H  
ATOM   4017 HG21 THR A 733     -31.857   2.470  37.060  1.00  0.00           H  
ATOM   4018 HG22 THR A 733     -31.022   3.052  35.654  1.00  0.00           H  
ATOM   4019 HG23 THR A 733     -31.814   1.469  35.623  1.00  0.00           H  
ATOM   4020  N   ILE A 734     -27.839   2.636  34.906  1.00 81.00           N  
ATOM   4021  CA  ILE A 734     -27.274   3.700  34.073  1.00 81.00           C  
ATOM   4022  C   ILE A 734     -27.047   3.194  32.648  1.00 81.00           C  
ATOM   4023  O   ILE A 734     -27.482   3.843  31.695  1.00 81.00           O  
ATOM   4024  CB  ILE A 734     -25.998   4.297  34.752  1.00 81.00           C  
ATOM   4025  CG1 ILE A 734     -26.395   5.215  35.933  1.00 81.00           C  
ATOM   4026  CG2 ILE A 734     -25.050   5.056  33.791  1.00 81.00           C  
ATOM   4027  CD1 ILE A 734     -25.257   5.525  36.920  1.00 81.00           C  
ATOM   4028  H   ILE A 734     -27.356   2.457  35.778  1.00  0.00           H  
ATOM   4029  HA  ILE A 734     -28.026   4.489  34.003  1.00  0.00           H  
ATOM   4030  HB  ILE A 734     -25.425   3.462  35.155  1.00  0.00           H  
ATOM   4031 HG13 ILE A 734     -27.215   4.770  36.495  1.00  0.00           H  
ATOM   4032 HG12 ILE A 734     -26.792   6.152  35.541  1.00  0.00           H  
ATOM   4033 HG21 ILE A 734     -24.171   5.434  34.309  1.00  0.00           H  
ATOM   4034 HG22 ILE A 734     -24.667   4.416  32.995  1.00  0.00           H  
ATOM   4035 HG23 ILE A 734     -25.552   5.904  33.325  1.00  0.00           H  
ATOM   4036 HD11 ILE A 734     -25.609   6.183  37.714  1.00  0.00           H  
ATOM   4037 HD12 ILE A 734     -24.888   4.619  37.394  1.00  0.00           H  
ATOM   4038 HD13 ILE A 734     -24.413   6.020  36.442  1.00  0.00           H  
ATOM   4039  N   THR A 735     -26.444   2.000  32.526  1.00 97.14           N  
ATOM   4040  CA  THR A 735     -26.119   1.444  31.246  1.00 97.14           C  
ATOM   4041  C   THR A 735     -27.385   1.022  30.565  1.00 97.14           C  
ATOM   4042  O   THR A 735     -27.519   1.170  29.354  1.00 97.14           O  
ATOM   4043  CB  THR A 735     -25.198   0.257  31.318  1.00 97.14           C  
ATOM   4044  OG1 THR A 735     -24.726  -0.071  30.020  1.00 97.14           O  
ATOM   4045  CG2 THR A 735     -25.948  -0.941  31.921  1.00 97.14           C  
ATOM   4046  H   THR A 735     -26.147   1.505  33.356  1.00  0.00           H  
ATOM   4047  HA  THR A 735     -25.636   2.222  30.650  1.00  0.00           H  
ATOM   4048  HB  THR A 735     -24.329   0.498  31.933  1.00  0.00           H  
ATOM   4049  HG1 THR A 735     -25.470  -0.261  29.468  1.00  0.00           H  
ATOM   4050 HG21 THR A 735     -25.179  -1.701  31.780  1.00  0.00           H  
ATOM   4051 HG22 THR A 735     -25.853  -1.091  32.969  1.00  0.00           H  
ATOM   4052 HG23 THR A 735     -26.594  -1.466  31.232  1.00  0.00           H  
ATOM   4053  N   LEU A 736     -28.339   0.440  31.320  1.00153.88           N  
ATOM   4054  CA  LEU A 736     -29.589   0.035  30.736  1.00153.88           C  
ATOM   4055  C   LEU A 736     -30.400   1.216  30.311  1.00153.88           C  
ATOM   4056  O   LEU A 736     -30.995   1.207  29.235  1.00153.88           O  
ATOM   4057  CB  LEU A 736     -30.487  -0.803  31.667  1.00153.88           C  
ATOM   4058  CG  LEU A 736     -30.135  -2.302  31.744  1.00153.88           C  
ATOM   4059  CD1 LEU A 736     -30.430  -3.002  30.407  1.00153.88           C  
ATOM   4060  CD2 LEU A 736     -28.701  -2.545  32.228  1.00153.88           C  
ATOM   4061  H   LEU A 736     -28.191   0.301  32.311  1.00  0.00           H  
ATOM   4062  HA  LEU A 736     -29.370  -0.628  29.930  1.00  0.00           H  
ATOM   4063  HB3 LEU A 736     -31.535  -0.737  31.367  1.00  0.00           H  
ATOM   4064  HB2 LEU A 736     -30.457  -0.382  32.673  1.00  0.00           H  
ATOM   4065  HG  LEU A 736     -30.811  -2.742  32.479  1.00  0.00           H  
ATOM   4066 HD11 LEU A 736     -30.684  -4.035  30.619  1.00  0.00           H  
ATOM   4067 HD12 LEU A 736     -31.292  -2.570  29.898  1.00  0.00           H  
ATOM   4068 HD13 LEU A 736     -29.583  -2.978  29.721  1.00  0.00           H  
ATOM   4069 HD21 LEU A 736     -28.173  -3.290  31.632  1.00  0.00           H  
ATOM   4070 HD22 LEU A 736     -28.217  -1.651  32.152  1.00  0.00           H  
ATOM   4071 HD23 LEU A 736     -28.695  -2.886  33.262  1.00  0.00           H  
ATOM   4072  N   CYS A 737     -30.469   2.257  31.161  1.00 80.74           N  
ATOM   4073  CA  CYS A 737     -31.315   3.377  30.869  1.00 80.74           C  
ATOM   4074  C   CYS A 737     -30.858   4.123  29.653  1.00 80.74           C  
ATOM   4075  O   CYS A 737     -31.648   4.382  28.747  1.00 80.74           O  
ATOM   4076  CB  CYS A 737     -31.374   4.390  32.025  1.00 80.74           C  
ATOM   4077  SG  CYS A 737     -32.444   5.812  31.651  1.00 80.74           S  
ATOM   4078  H   CYS A 737     -29.993   2.216  32.056  1.00  0.00           H  
ATOM   4079  HA  CYS A 737     -32.312   2.993  30.831  1.00  0.00           H  
ATOM   4080  HB3 CYS A 737     -30.378   4.758  32.280  1.00  0.00           H  
ATOM   4081  HB2 CYS A 737     -31.759   3.903  32.922  1.00  0.00           H  
ATOM   4082  HG  CYS A 737     -31.729   6.261  30.616  1.00  0.00           H  
ATOM   4083  N   LEU A 738     -29.571   4.515  29.615  1.00 61.32           N  
ATOM   4084  CA  LEU A 738     -29.074   5.332  28.543  1.00 61.32           C  
ATOM   4085  C   LEU A 738     -28.965   4.612  27.232  1.00 61.32           C  
ATOM   4086  O   LEU A 738     -29.410   5.121  26.205  1.00 61.32           O  
ATOM   4087  CB  LEU A 738     -27.679   5.908  28.848  1.00 61.32           C  
ATOM   4088  CG  LEU A 738     -27.656   6.859  30.057  1.00 61.32           C  
ATOM   4089  CD1 LEU A 738     -26.241   7.403  30.312  1.00 61.32           C  
ATOM   4090  CD2 LEU A 738     -28.706   7.971  29.915  1.00 61.32           C  
ATOM   4091  H   LEU A 738     -28.945   4.272  30.372  1.00  0.00           H  
ATOM   4092  HA  LEU A 738     -29.773   6.150  28.368  1.00  0.00           H  
ATOM   4093  HB3 LEU A 738     -27.272   6.422  27.974  1.00  0.00           H  
ATOM   4094  HB2 LEU A 738     -27.034   5.061  29.055  1.00  0.00           H  
ATOM   4095  HG  LEU A 738     -27.938   6.300  30.949  1.00  0.00           H  
ATOM   4096 HD11 LEU A 738     -26.251   8.306  30.921  1.00  0.00           H  
ATOM   4097 HD12 LEU A 738     -25.694   6.652  30.870  1.00  0.00           H  
ATOM   4098 HD13 LEU A 738     -25.724   7.619  29.382  1.00  0.00           H  
ATOM   4099 HD21 LEU A 738     -28.591   8.715  30.705  1.00  0.00           H  
ATOM   4100 HD22 LEU A 738     -28.609   8.491  28.961  1.00  0.00           H  
ATOM   4101 HD23 LEU A 738     -29.724   7.594  30.002  1.00  0.00           H  
ATOM   4102  N   VAL A 739     -28.319   3.431  27.218  1.00 63.56           N  
ATOM   4103  CA  VAL A 739     -28.071   2.750  25.978  1.00 63.56           C  
ATOM   4104  C   VAL A 739     -29.295   2.132  25.365  1.00 63.56           C  
ATOM   4105  O   VAL A 739     -29.619   2.391  24.208  1.00 63.56           O  
ATOM   4106  CB  VAL A 739     -27.062   1.649  26.125  1.00 63.56           C  
ATOM   4107  CG1 VAL A 739     -26.919   0.930  24.773  1.00 63.56           C  
ATOM   4108  CG2 VAL A 739     -25.751   2.255  26.655  1.00 63.56           C  
ATOM   4109  H   VAL A 739     -27.963   3.031  28.076  1.00  0.00           H  
ATOM   4110  HA  VAL A 739     -27.672   3.474  25.263  1.00  0.00           H  
ATOM   4111  HB  VAL A 739     -27.392   0.910  26.853  1.00  0.00           H  
ATOM   4112 HG11 VAL A 739     -26.020   0.313  24.783  1.00  0.00           H  
ATOM   4113 HG12 VAL A 739     -27.731   0.236  24.547  1.00  0.00           H  
ATOM   4114 HG13 VAL A 739     -26.806   1.627  23.941  1.00  0.00           H  
ATOM   4115 HG21 VAL A 739     -24.979   1.490  26.728  1.00  0.00           H  
ATOM   4116 HG22 VAL A 739     -25.374   3.036  25.993  1.00  0.00           H  
ATOM   4117 HG23 VAL A 739     -25.860   2.683  27.651  1.00  0.00           H  
ATOM   4118  N   PHE A 740     -29.973   1.255  26.128  1.00 75.77           N  
ATOM   4119  CA  PHE A 740     -31.081   0.460  25.668  1.00 75.77           C  
ATOM   4120  C   PHE A 740     -32.393   1.182  25.553  1.00 75.77           C  
ATOM   4121  O   PHE A 740     -33.119   1.001  24.576  1.00 75.77           O  
ATOM   4122  CB  PHE A 740     -31.285  -0.770  26.563  1.00 75.77           C  
ATOM   4123  CG  PHE A 740     -30.014  -1.542  26.466  1.00 75.77           C  
ATOM   4124  CD1 PHE A 740     -29.795  -2.416  25.427  1.00 75.77           C  
ATOM   4125  CD2 PHE A 740     -29.028  -1.379  27.412  1.00 75.77           C  
ATOM   4126  CE1 PHE A 740     -28.619  -3.123  25.337  1.00 75.77           C  
ATOM   4127  CE2 PHE A 740     -27.849  -2.083  27.328  1.00 75.77           C  
ATOM   4128  CZ  PHE A 740     -27.643  -2.958  26.290  1.00 75.77           C  
ATOM   4129  H   PHE A 740     -29.656   1.101  27.075  1.00  0.00           H  
ATOM   4130  HA  PHE A 740     -30.842   0.108  24.663  1.00  0.00           H  
ATOM   4131  HB3 PHE A 740     -32.093  -1.411  26.295  1.00  0.00           H  
ATOM   4132  HB2 PHE A 740     -31.479  -0.500  27.597  1.00  0.00           H  
ATOM   4133  HD1 PHE A 740     -30.344  -2.274  24.531  1.00  0.00           H  
ATOM   4134  HD2 PHE A 740     -29.120  -0.556  28.079  1.00  0.00           H  
ATOM   4135  HE1 PHE A 740     -28.423  -3.737  24.470  1.00  0.00           H  
ATOM   4136  HE2 PHE A 740     -27.064  -1.904  28.047  1.00  0.00           H  
ATOM   4137  HZ  PHE A 740     -26.705  -3.485  26.199  1.00  0.00           H  
ATOM   4138  N   VAL A 741     -32.732   2.023  26.546  1.00 42.29           N  
ATOM   4139  CA  VAL A 741     -34.047   2.600  26.636  1.00 42.29           C  
ATOM   4140  C   VAL A 741     -34.380   3.434  25.439  1.00 42.29           C  
ATOM   4141  O   VAL A 741     -35.483   3.315  24.907  1.00 42.29           O  
ATOM   4142  CB  VAL A 741     -34.221   3.463  27.854  1.00 42.29           C  
ATOM   4143  CG1 VAL A 741     -35.623   4.094  27.810  1.00 42.29           C  
ATOM   4144  CG2 VAL A 741     -33.963   2.605  29.105  1.00 42.29           C  
ATOM   4145  H   VAL A 741     -32.094   2.166  27.318  1.00  0.00           H  
ATOM   4146  HA  VAL A 741     -34.761   1.774  26.682  1.00  0.00           H  
ATOM   4147  HB  VAL A 741     -33.693   4.352  28.023  1.00  0.00           H  
ATOM   4148 HG11 VAL A 741     -35.895   4.472  28.796  1.00  0.00           H  
ATOM   4149 HG12 VAL A 741     -35.658   4.957  27.151  1.00  0.00           H  
ATOM   4150 HG13 VAL A 741     -36.399   3.384  27.522  1.00  0.00           H  
ATOM   4151 HG21 VAL A 741     -34.148   3.191  30.003  1.00  0.00           H  
ATOM   4152 HG22 VAL A 741     -34.670   1.775  29.140  1.00  0.00           H  
ATOM   4153 HG23 VAL A 741     -32.998   2.159  29.090  1.00  0.00           H  
ATOM   4154  N   PRO A 742     -33.502   4.272  24.974  1.00 69.96           N  
ATOM   4155  CA  PRO A 742     -33.854   5.102  23.859  1.00 69.96           C  
ATOM   4156  C   PRO A 742     -34.138   4.288  22.642  1.00 69.96           C  
ATOM   4157  O   PRO A 742     -34.918   4.733  21.802  1.00 69.96           O  
ATOM   4158  CD  PRO A 742     -32.490   4.887  25.817  1.00 69.96           C  
ATOM   4159  CB  PRO A 742     -32.710   6.101  23.716  1.00 69.96           C  
ATOM   4160  CG  PRO A 742     -32.179   6.242  25.156  1.00 69.96           C  
ATOM   4161  HA  PRO A 742     -34.748   5.671  24.089  1.00  0.00           H  
ATOM   4162  HD2 PRO A 742     -31.616   4.248  25.883  1.00  0.00           H  
ATOM   4163  HD3 PRO A 742     -32.746   5.302  26.765  1.00  0.00           H  
ATOM   4164  HB3 PRO A 742     -33.027   7.053  23.290  1.00  0.00           H  
ATOM   4165  HB2 PRO A 742     -31.919   5.698  23.080  1.00  0.00           H  
ATOM   4166  HG2 PRO A 742     -31.129   6.511  25.184  1.00  0.00           H  
ATOM   4167  HG3 PRO A 742     -32.730   7.044  25.650  1.00  0.00           H  
ATOM   4168  N   LYS A 743     -33.483   3.122  22.504  1.00 65.28           N  
ATOM   4169  CA  LYS A 743     -33.700   2.248  21.391  1.00 65.28           C  
ATOM   4170  C   LYS A 743     -35.055   1.627  21.504  1.00 65.28           C  
ATOM   4171  O   LYS A 743     -35.753   1.451  20.508  1.00 65.28           O  
ATOM   4172  CB  LYS A 743     -32.677   1.101  21.328  1.00 65.28           C  
ATOM   4173  CG  LYS A 743     -31.247   1.569  21.052  1.00 65.28           C  
ATOM   4174  CD  LYS A 743     -30.195   0.487  21.304  1.00 65.28           C  
ATOM   4175  CE  LYS A 743     -28.761   0.946  21.029  1.00 65.28           C  
ATOM   4176  NZ  LYS A 743     -28.564   1.152  19.577  1.00 65.28           N1+
ATOM   4177  H   LYS A 743     -32.843   2.824  23.227  1.00  0.00           H  
ATOM   4178  HA  LYS A 743     -33.651   2.815  20.458  1.00  0.00           H  
ATOM   4179  HB3 LYS A 743     -32.972   0.179  20.857  1.00  0.00           H  
ATOM   4180  HB2 LYS A 743     -32.613   0.705  22.332  1.00  0.00           H  
ATOM   4181  HG3 LYS A 743     -31.016   2.412  21.704  1.00  0.00           H  
ATOM   4182  HG2 LYS A 743     -31.172   1.969  20.043  1.00  0.00           H  
ATOM   4183  HD3 LYS A 743     -30.420  -0.398  20.708  1.00  0.00           H  
ATOM   4184  HD2 LYS A 743     -30.259   0.169  22.345  1.00  0.00           H  
ATOM   4185  HE3 LYS A 743     -28.051   0.193  21.373  1.00  0.00           H  
ATOM   4186  HE2 LYS A 743     -28.535   1.868  21.566  1.00  0.00           H  
ATOM   4187  HZ1 LYS A 743     -27.604   1.441  19.429  1.00  0.00           H  
ATOM   4188  HZ2 LYS A 743     -28.743   0.292  19.079  1.00  0.00           H  
ATOM   4189  HZ3 LYS A 743     -29.187   1.875  19.249  1.00  0.00           H  
ATOM   4190  N   LEU A 744     -35.442   1.243  22.735  1.00 39.57           N  
ATOM   4191  CA  LEU A 744     -36.703   0.606  22.988  1.00 39.57           C  
ATOM   4192  C   LEU A 744     -37.814   1.568  22.722  1.00 39.57           C  
ATOM   4193  O   LEU A 744     -38.847   1.196  22.166  1.00 39.57           O  
ATOM   4194  CB  LEU A 744     -36.848   0.128  24.443  1.00 39.57           C  
ATOM   4195  CG  LEU A 744     -38.194  -0.561  24.730  1.00 39.57           C  
ATOM   4196  CD1 LEU A 744     -38.350  -1.851  23.911  1.00 39.57           C  
ATOM   4197  CD2 LEU A 744     -38.396  -0.783  26.238  1.00 39.57           C  
ATOM   4198  H   LEU A 744     -34.816   1.398  23.515  1.00  0.00           H  
ATOM   4199  HA  LEU A 744     -36.785  -0.239  22.304  1.00  0.00           H  
ATOM   4200  HB3 LEU A 744     -36.674   0.945  25.145  1.00  0.00           H  
ATOM   4201  HB2 LEU A 744     -36.209  -0.671  24.717  1.00  0.00           H  
ATOM   4202  HG  LEU A 744     -39.025   0.090  24.463  1.00  0.00           H  
ATOM   4203 HD11 LEU A 744     -39.329  -2.274  24.118  1.00  0.00           H  
ATOM   4204 HD12 LEU A 744     -38.310  -1.686  22.835  1.00  0.00           H  
ATOM   4205 HD13 LEU A 744     -37.582  -2.573  24.182  1.00  0.00           H  
ATOM   4206 HD21 LEU A 744     -39.372  -1.224  26.441  1.00  0.00           H  
ATOM   4207 HD22 LEU A 744     -37.640  -1.455  26.644  1.00  0.00           H  
ATOM   4208 HD23 LEU A 744     -38.338   0.157  26.788  1.00  0.00           H  
ATOM   4209  N   ILE A 745     -37.628   2.840  23.112  1.00 28.70           N  
ATOM   4210  CA  ILE A 745     -38.673   3.813  22.976  1.00 28.70           C  
ATOM   4211  C   ILE A 745     -39.003   3.988  21.528  1.00 28.70           C  
ATOM   4212  O   ILE A 745     -40.171   3.980  21.145  1.00 28.70           O  
ATOM   4213  CB  ILE A 745     -38.280   5.159  23.507  1.00 28.70           C  
ATOM   4214  CG1 ILE A 745     -37.971   5.074  25.011  1.00 28.70           C  
ATOM   4215  CG2 ILE A 745     -39.402   6.153  23.164  1.00 28.70           C  
ATOM   4216  CD1 ILE A 745     -37.282   6.321  25.564  1.00 28.70           C  
ATOM   4217  H   ILE A 745     -36.771   3.103  23.582  1.00  0.00           H  
ATOM   4218  HA  ILE A 745     -39.560   3.456  23.504  1.00  0.00           H  
ATOM   4219  HB  ILE A 745     -37.365   5.491  23.011  1.00  0.00           H  
ATOM   4220 HG13 ILE A 745     -37.511   4.161  25.347  1.00  0.00           H  
ATOM   4221 HG12 ILE A 745     -38.939   5.017  25.511  1.00  0.00           H  
ATOM   4222 HG21 ILE A 745     -39.221   7.115  23.639  1.00  0.00           H  
ATOM   4223 HG22 ILE A 745     -39.507   6.405  22.108  1.00  0.00           H  
ATOM   4224 HG23 ILE A 745     -40.358   5.810  23.552  1.00  0.00           H  
ATOM   4225 HD11 ILE A 745     -37.332   6.326  26.653  1.00  0.00           H  
ATOM   4226 HD12 ILE A 745     -36.238   6.390  25.289  1.00  0.00           H  
ATOM   4227 HD13 ILE A 745     -37.763   7.242  25.240  1.00  0.00           H  
ATOM   4228  N   THR A 746     -37.977   4.132  20.674  1.00 97.31           N  
ATOM   4229  CA  THR A 746     -38.227   4.351  19.281  1.00 97.31           C  
ATOM   4230  C   THR A 746     -38.917   3.150  18.720  1.00 97.31           C  
ATOM   4231  O   THR A 746     -39.845   3.271  17.923  1.00 97.31           O  
ATOM   4232  CB  THR A 746     -36.969   4.557  18.490  1.00 97.31           C  
ATOM   4233  OG1 THR A 746     -36.160   3.393  18.543  1.00 97.31           O  
ATOM   4234  CG2 THR A 746     -36.210   5.758  19.079  1.00 97.31           C  
ATOM   4235  H   THR A 746     -37.026   4.144  21.017  1.00  0.00           H  
ATOM   4236  HA  THR A 746     -38.875   5.222  19.161  1.00  0.00           H  
ATOM   4237  HB  THR A 746     -37.218   4.761  17.447  1.00  0.00           H  
ATOM   4238  HG1 THR A 746     -35.947   3.199  19.444  1.00  0.00           H  
ATOM   4239 HG21 THR A 746     -35.838   6.333  18.237  1.00  0.00           H  
ATOM   4240 HG22 THR A 746     -36.842   6.433  19.659  1.00  0.00           H  
ATOM   4241 HG23 THR A 746     -35.392   5.432  19.692  1.00  0.00           H  
ATOM   4242  N   LEU A 747     -38.472   1.948  19.126  1.00107.73           N  
ATOM   4243  CA  LEU A 747     -39.014   0.745  18.567  1.00107.73           C  
ATOM   4244  C   LEU A 747     -40.464   0.630  18.927  1.00107.73           C  
ATOM   4245  O   LEU A 747     -41.280   0.291  18.071  1.00107.73           O  
ATOM   4246  CB  LEU A 747     -38.267  -0.507  19.080  1.00107.73           C  
ATOM   4247  CG  LEU A 747     -38.570  -1.855  18.379  1.00107.73           C  
ATOM   4248  CD1 LEU A 747     -37.745  -2.982  19.018  1.00107.73           C  
ATOM   4249  CD2 LEU A 747     -40.064  -2.212  18.339  1.00107.73           C  
ATOM   4250  H   LEU A 747     -37.698   1.882  19.772  1.00  0.00           H  
ATOM   4251  HA  LEU A 747     -38.913   0.788  17.480  1.00  0.00           H  
ATOM   4252  HB3 LEU A 747     -38.433  -0.615  20.153  1.00  0.00           H  
ATOM   4253  HB2 LEU A 747     -37.196  -0.323  18.978  1.00  0.00           H  
ATOM   4254  HG  LEU A 747     -38.240  -1.753  17.343  1.00  0.00           H  
ATOM   4255 HD11 LEU A 747     -38.334  -3.877  19.206  1.00  0.00           H  
ATOM   4256 HD12 LEU A 747     -36.893  -3.235  18.390  1.00  0.00           H  
ATOM   4257 HD13 LEU A 747     -37.345  -2.688  19.989  1.00  0.00           H  
ATOM   4258 HD21 LEU A 747     -40.009  -2.954  17.585  1.00  0.00           H  
ATOM   4259 HD22 LEU A 747     -40.521  -2.586  19.256  1.00  0.00           H  
ATOM   4260 HD23 LEU A 747     -40.746  -1.726  17.676  1.00  0.00           H  
ATOM   4261  N   ARG A 748     -40.818   0.824  20.214  1.00147.93           N  
ATOM   4262  CA  ARG A 748     -42.190   0.711  20.628  1.00147.93           C  
ATOM   4263  C   ARG A 748     -43.025   1.879  20.198  1.00147.93           C  
ATOM   4264  O   ARG A 748     -44.076   1.712  19.582  1.00147.93           O  
ATOM   4265  CB  ARG A 748     -42.331   0.608  22.156  1.00147.93           C  
ATOM   4266  CG  ARG A 748     -43.782   0.484  22.625  1.00147.93           C  
ATOM   4267  CD  ARG A 748     -43.932   0.455  24.149  1.00147.93           C  
ATOM   4268  NE  ARG A 748     -43.261  -0.779  24.644  1.00147.93           N  
ATOM   4269  CZ  ARG A 748     -42.994  -0.922  25.975  1.00147.93           C  
ATOM   4270  NH1 ARG A 748     -43.339   0.068  26.850  1.00147.93           N  
ATOM   4271  NH2 ARG A 748     -42.382  -2.052  26.433  1.00147.93           N1+
ATOM   4272  H   ARG A 748     -40.112   1.061  20.901  1.00  0.00           H  
ATOM   4273  HA  ARG A 748     -42.617  -0.198  20.198  1.00  0.00           H  
ATOM   4274  HB3 ARG A 748     -41.862   1.468  22.637  1.00  0.00           H  
ATOM   4275  HB2 ARG A 748     -41.762  -0.260  22.492  1.00  0.00           H  
ATOM   4276  HG3 ARG A 748     -44.233  -0.409  22.192  1.00  0.00           H  
ATOM   4277  HG2 ARG A 748     -44.398   1.319  22.292  1.00  0.00           H  
ATOM   4278  HD3 ARG A 748     -44.984   0.439  24.436  1.00  0.00           H  
ATOM   4279  HD2 ARG A 748     -43.478   1.348  24.579  1.00  0.00           H  
ATOM   4280  HE  ARG A 748     -43.040  -1.511  23.984  1.00  0.00           H  
ATOM   4281 HH12 ARG A 748     -43.145  -0.025  27.836  1.00  0.00           H  
ATOM   4282 HH11 ARG A 748     -43.800   0.902  26.514  1.00  0.00           H  
ATOM   4283 HH22 ARG A 748     -42.185  -2.165  27.417  1.00  0.00           H  
ATOM   4284 HH21 ARG A 748     -42.094  -2.774  25.785  1.00  0.00           H  
ATOM   4285  N   THR A 749     -42.556   3.103  20.523  1.00 45.19           N  
ATOM   4286  CA  THR A 749     -43.321   4.301  20.312  1.00 45.19           C  
ATOM   4287  C   THR A 749     -43.523   4.588  18.865  1.00 45.19           C  
ATOM   4288  O   THR A 749     -44.657   4.745  18.415  1.00 45.19           O  
ATOM   4289  CB  THR A 749     -42.664   5.509  20.911  1.00 45.19           C  
ATOM   4290  OG1 THR A 749     -42.483   5.329  22.308  1.00 45.19           O  
ATOM   4291  CG2 THR A 749     -43.557   6.735  20.648  1.00 45.19           C  
ATOM   4292  H   THR A 749     -41.641   3.194  20.946  1.00  0.00           H  
ATOM   4293  HA  THR A 749     -44.299   4.162  20.780  1.00  0.00           H  
ATOM   4294  HB  THR A 749     -41.693   5.719  20.463  1.00  0.00           H  
ATOM   4295  HG1 THR A 749     -41.849   4.638  22.433  1.00  0.00           H  
ATOM   4296 HG21 THR A 749     -43.184   7.589  21.213  1.00  0.00           H  
ATOM   4297 HG22 THR A 749     -43.594   7.068  19.619  1.00  0.00           H  
ATOM   4298 HG23 THR A 749     -44.582   6.564  20.981  1.00  0.00           H  
ATOM   4299  N   ASN A 750     -42.432   4.654  18.076  1.00 55.94           N  
ATOM   4300  CA  ASN A 750     -42.654   5.012  16.708  1.00 55.94           C  
ATOM   4301  C   ASN A 750     -42.000   4.017  15.814  1.00 55.94           C  
ATOM   4302  O   ASN A 750     -40.793   4.058  15.582  1.00 55.94           O  
ATOM   4303  CB  ASN A 750     -42.081   6.391  16.339  1.00 55.94           C  
ATOM   4304  CG  ASN A 750     -42.902   7.450  17.061  1.00 55.94           C  
ATOM   4305  OD1 ASN A 750     -44.130   7.400  17.075  1.00 55.94           O  
ATOM   4306  ND2 ASN A 750     -42.204   8.436  17.686  1.00 55.94           N  
ATOM   4307  H   ASN A 750     -41.500   4.453  18.412  1.00  0.00           H  
ATOM   4308  HA  ASN A 750     -43.694   5.056  16.378  1.00  0.00           H  
ATOM   4309  HB3 ASN A 750     -42.151   6.582  15.267  1.00  0.00           H  
ATOM   4310  HB2 ASN A 750     -41.029   6.472  16.621  1.00  0.00           H  
ATOM   4311 HD22 ASN A 750     -42.706   9.163  18.177  1.00  0.00           H  
ATOM   4312 HD21 ASN A 750     -41.196   8.446  17.652  1.00  0.00           H  
ATOM   4313  N   PRO A 751     -42.786   3.114  15.310  1.00 65.32           N  
ATOM   4314  CA  PRO A 751     -42.257   2.164  14.377  1.00 65.32           C  
ATOM   4315  C   PRO A 751     -41.951   2.824  13.072  1.00 65.32           C  
ATOM   4316  O   PRO A 751     -41.115   2.318  12.326  1.00 65.32           O  
ATOM   4317  CD  PRO A 751     -43.867   2.552  16.104  1.00 65.32           C  
ATOM   4318  CB  PRO A 751     -43.296   1.049  14.282  1.00 65.32           C  
ATOM   4319  CG  PRO A 751     -43.987   1.086  15.657  1.00 65.32           C  
ATOM   4320  HA  PRO A 751     -41.339   1.726  14.778  1.00  0.00           H  
ATOM   4321  HD2 PRO A 751     -44.796   3.090  15.908  1.00  0.00           H  
ATOM   4322  HD3 PRO A 751     -43.679   2.542  17.171  1.00  0.00           H  
ATOM   4323  HB3 PRO A 751     -42.851   0.077  14.063  1.00  0.00           H  
ATOM   4324  HB2 PRO A 751     -44.029   1.265  13.503  1.00  0.00           H  
ATOM   4325  HG2 PRO A 751     -45.019   0.736  15.624  1.00  0.00           H  
ATOM   4326  HG3 PRO A 751     -43.441   0.447  16.352  1.00  0.00           H  
ATOM   4327  N   ASP A 752     -42.635   3.941  12.766  1.00 24.67           N  
ATOM   4328  CA  ASP A 752     -42.428   4.622  11.522  1.00 24.67           C  
ATOM   4329  C   ASP A 752     -41.048   5.186  11.516  1.00 24.67           C  
ATOM   4330  O   ASP A 752     -40.362   5.172  10.494  1.00 24.67           O  
ATOM   4331  CB  ASP A 752     -43.408   5.789  11.310  1.00 24.67           C  
ATOM   4332  CG  ASP A 752     -44.792   5.201  11.073  1.00 24.67           C  
ATOM   4333  OD1 ASP A 752     -44.890   3.949  10.957  1.00 24.67           O  
ATOM   4334  OD2 ASP A 752     -45.768   5.994  11.001  1.00 24.67           O1-
ATOM   4335  H   ASP A 752     -43.354   4.279  13.388  1.00  0.00           H  
ATOM   4336  HA  ASP A 752     -42.474   3.914  10.689  1.00  0.00           H  
ATOM   4337  HB3 ASP A 752     -43.138   6.384  10.436  1.00  0.00           H  
ATOM   4338  HB2 ASP A 752     -43.434   6.457  12.172  1.00  0.00           H  
ATOM   4339  N   ALA A 753     -40.602   5.685  12.680  1.00 24.26           N  
ATOM   4340  CA  ALA A 753     -39.329   6.330  12.777  1.00 24.26           C  
ATOM   4341  C   ALA A 753     -38.244   5.366  12.425  1.00 24.26           C  
ATOM   4342  O   ALA A 753     -37.309   5.720  11.709  1.00 24.26           O  
ATOM   4343  CB  ALA A 753     -39.036   6.854  14.193  1.00 24.26           C  
ATOM   4344  H   ALA A 753     -41.188   5.635  13.500  1.00  0.00           H  
ATOM   4345  HA  ALA A 753     -39.305   7.169  12.079  1.00  0.00           H  
ATOM   4346  HB1 ALA A 753     -38.067   7.352  14.243  1.00  0.00           H  
ATOM   4347  HB2 ALA A 753     -39.788   7.583  14.497  1.00  0.00           H  
ATOM   4348  HB3 ALA A 753     -39.037   6.055  14.936  1.00  0.00           H  
ATOM   4349  N   ALA A 754     -38.333   4.110  12.897  1.00 46.06           N  
ATOM   4350  CA  ALA A 754     -37.232   3.236  12.622  1.00 46.06           C  
ATOM   4351  C   ALA A 754     -37.558   2.350  11.465  1.00 46.06           C  
ATOM   4352  O   ALA A 754     -38.493   1.555  11.509  1.00 46.06           O  
ATOM   4353  CB  ALA A 754     -36.868   2.321  13.805  1.00 46.06           C  
ATOM   4354  H   ALA A 754     -39.122   3.793  13.443  1.00  0.00           H  
ATOM   4355  HA  ALA A 754     -36.295   3.757  12.412  1.00  0.00           H  
ATOM   4356  HB1 ALA A 754     -36.058   1.635  13.550  1.00  0.00           H  
ATOM   4357  HB2 ALA A 754     -36.537   2.910  14.661  1.00  0.00           H  
ATOM   4358  HB3 ALA A 754     -37.720   1.723  14.133  1.00  0.00           H  
ATOM   4359  N   THR A 755     -36.745   2.435  10.397  1.00 75.85           N  
ATOM   4360  CA  THR A 755     -37.001   1.626   9.244  1.00 75.85           C  
ATOM   4361  C   THR A 755     -36.855   0.167   9.657  1.00 75.85           C  
ATOM   4362  O   THR A 755     -37.126  -0.714   8.799  1.00 75.85           O  
ATOM   4363  CB  THR A 755     -36.040   1.874   8.119  1.00 75.85           C  
ATOM   4364  OG1 THR A 755     -34.722   1.528   8.516  1.00 75.85           O  
ATOM   4365  CG2 THR A 755     -36.105   3.362   7.733  1.00 75.85           C  
ATOM   4366  OXT THR A 755     -36.471  -0.088  10.829  1.00 75.85           O1-
ATOM   4367  H   THR A 755     -35.965   3.073  10.389  1.00  0.00           H  
ATOM   4368  HA  THR A 755     -38.022   1.795   8.895  1.00  0.00           H  
ATOM   4369  HB  THR A 755     -36.308   1.272   7.248  1.00  0.00           H  
ATOM   4370  HG1 THR A 755     -34.721   0.609   8.742  1.00  0.00           H  
ATOM   4371 HG21 THR A 755     -35.478   3.559   6.864  1.00  0.00           H  
ATOM   4372 HG22 THR A 755     -37.122   3.657   7.472  1.00  0.00           H  
ATOM   4373 HG23 THR A 755     -35.763   4.017   8.534  1.00  0.00           H  
CONECT 1097 2679
CONECT 2679 1097
ENDMDL
END   
