# Supplementary material for: Ligand-guided homology modelling of the GABAB2 subunit of the GABAB receptor
Source: PLoS One. 2017 Mar 21;12(3):e0173889. doi: 10.1371/journal.pone.0173889 (PMC5360267; doi:10.1371/journal.pone.0173889)
Supplement: S5 Model — Cluster 4 based model 1. Template 4or2. (PDB) [file pone.0173889.s008.pdb]

REMARK   4      COMPLIES WITH FORMAT V. 3.0, 1-DEC-2006
REMARK 888
REMARK 888 WRITTEN BY MAESTRO (A PRODUCT OF SCHRODINGER, LLC)
TITLE     c4_m1_4or2
HELIX    1   1 TYR A  482  LYS A  505  1
HELIX    2   2 LYS A  510  MET A  514  1
HELIX    3   3 MET A  519  ALA A  532  1
HELIX    4   4 GLU A  550  ALA A  573  1
HELIX    5   5 THR A  575  ILE A  581  1
HELIX    6   6 ASP A  594  VAL A  618  1
HELIX    7   7 CYS A  648  THR A  651  1
HELIX    8   8 ILE A  655  ARG A  679  1
HELIX    9   9 ASP A  688  LEU A  712  1
HELIX   10  10 GLN A  720  ARG A  748  1
TURN     1   1 LYS A 476  LEU A 481
TURN     2   2 ASN A 506  GLN A 509
TURN     3   3 SER A 515  TYR A 518
TURN     4   4 SER A 533  PHE A 549
TURN     5   5 LYS A 574  LYS A 574
TURN     6   6 PHE A 582  LYS A 593
TURN     7   7 ASP A 619  HIS A 647
TURN     8   8 HIS A 652  THR A 654
TURN     9   9 ASN A 680  ASN A 687
TURN    10  10 THR A 713  VAL A 719
TURN    11  11 THR A 749  THR A 755
SEQRES   1 A  269  LYS ILE SER LEU PRO LEU TYR SER ILE LEU SER ALA LEU
SEQRES   2 A  269  THR ILE LEU GLY MET ILE MET ALA SER ALA PHE LEU PHE
SEQRES   3 A  269  PHE ASN ILE LYS ASN ARG ASN GLN LYS LEU ILE LYS MET
SEQRES   4 A  269  SER SER PRO TYR MET ASN ASN LEU ILE ILE LEU GLY GLY
SEQRES   5 A  269  MET LEU SER TYR ALA SER ILE PHE LEU PHE PHE GLU THR
SEQRES   6 A  269  LEU CYS THR VAL ARG THR TRP ILE LEU THR VAL GLY TYR
SEQRES   7 A  269  THR THR ALA PHE GLY ALA MET PHE ALA LYS THR TRP ARG
SEQRES   8 A  269  VAL HIS ALA ILE PHE LYS ASN VAL LYS MET LYS LYS LYS
SEQRES   9 A  269  ILE ILE LYS ASP GLN LYS LEU LEU VAL ILE VAL GLY GLY
SEQRES  10 A  269  MET LEU LEU ILE ASP LEU CYS ILE LEU ILE CYS TRP GLN
SEQRES  11 A  269  ALA VAL ASP PRO LEU ARG ARG THR VAL GLU LYS TYR SER
SEQRES  12 A  269  MET GLU PRO ASP PRO ALA GLY ARG ASP ILE SER ILE ARG
SEQRES  13 A  269  PRO LEU LEU GLU HIS CYS GLU ASN THR HIS MET THR ILE
SEQRES  14 A  269  TRP LEU GLY ILE VAL TYR ALA TYR LYS GLY LEU LEU MET
SEQRES  15 A  269  LEU PHE GLY CYS PHE LEU ALA TRP GLU THR ARG ASN VAL
SEQRES  16 A  269  SER ILE PRO ALA LEU ASN ASP SER LYS TYR ILE GLY MET
SEQRES  17 A  269  SER VAL TYR ASN VAL GLY ILE MET CYS ILE ILE GLY ALA
SEQRES  18 A  269  ALA VAL SER PHE LEU THR ARG ASP GLN PRO ASN VAL GLN
SEQRES  19 A  269  PHE CYS ILE VAL ALA LEU VAL ILE ILE PHE CYS SER THR
SEQRES  20 A  269  ILE THR LEU CYS LEU VAL PHE VAL PRO LYS LEU ILE THR
SEQRES  21 A  269  LEU ARG THR ASN PRO ASP ALA ALA THR
SSBOND   1 CYS A  553    CYS A  648                          1555   1555  2.04
MODEL        1
ATOM      1  N   LYS A 476     -31.523  -6.598  56.999  1.00 69.71           N1+
ATOM      2  CA  LYS A 476     -32.362  -7.749  56.596  1.00 69.71           C  
ATOM      3  C   LYS A 476     -33.230  -7.393  55.436  1.00 69.71           C  
ATOM      4  O   LYS A 476     -33.164  -6.285  54.910  1.00 69.71           O  
ATOM      5  CB  LYS A 476     -33.266  -8.192  57.757  1.00 69.71           C  
ATOM      6  CG  LYS A 476     -32.494  -8.813  58.921  1.00 69.71           C  
ATOM      7  CD  LYS A 476     -31.731 -10.080  58.532  1.00 69.71           C  
ATOM      8  CE  LYS A 476     -30.955 -10.711  59.688  1.00 69.71           C  
ATOM      9  NZ  LYS A 476     -30.296 -11.956  59.233  1.00 69.71           N1+
ATOM     10  H1  LYS A 476     -30.961  -6.312  56.208  1.00  0.00           H  
ATOM     11  H2  LYS A 476     -32.113  -5.827  57.274  1.00  0.00           H  
ATOM     12  H3  LYS A 476     -30.920  -6.860  57.765  1.00  0.00           H  
ATOM     13  HA  LYS A 476     -31.709  -8.547  56.248  1.00  0.00           H  
ATOM     14  HB3 LYS A 476     -34.002  -8.935  57.445  1.00  0.00           H  
ATOM     15  HB2 LYS A 476     -33.845  -7.343  58.123  1.00  0.00           H  
ATOM     16  HG3 LYS A 476     -33.197  -9.051  59.721  1.00  0.00           H  
ATOM     17  HG2 LYS A 476     -31.802  -8.082  59.341  1.00  0.00           H  
ATOM     18  HD3 LYS A 476     -31.011  -9.870  57.743  1.00  0.00           H  
ATOM     19  HD2 LYS A 476     -32.435 -10.808  58.125  1.00  0.00           H  
ATOM     20  HE3 LYS A 476     -31.624 -10.947  60.516  1.00  0.00           H  
ATOM     21  HE2 LYS A 476     -30.198 -10.022  60.065  1.00  0.00           H  
ATOM     22  HZ1 LYS A 476     -29.656 -11.749  58.480  1.00  0.00           H  
ATOM     23  HZ2 LYS A 476     -29.783 -12.366  60.001  1.00  0.00           H  
ATOM     24  HZ3 LYS A 476     -30.993 -12.612  58.910  1.00  0.00           H  
ATOM     25  N   ILE A 477     -34.060  -8.357  54.999  1.00 74.34           N  
ATOM     26  CA  ILE A 477     -34.963  -8.150  53.907  1.00 74.34           C  
ATOM     27  C   ILE A 477     -35.953  -7.112  54.324  1.00 74.34           C  
ATOM     28  O   ILE A 477     -36.325  -6.237  53.543  1.00 74.34           O  
ATOM     29  CB  ILE A 477     -35.714  -9.400  53.533  1.00 74.34           C  
ATOM     30  CG1 ILE A 477     -36.556  -9.167  52.267  1.00 74.34           C  
ATOM     31  CG2 ILE A 477     -36.522  -9.877  54.751  1.00 74.34           C  
ATOM     32  CD1 ILE A 477     -37.127 -10.454  51.672  1.00 74.34           C  
ATOM     33  H   ILE A 477     -34.058  -9.262  55.445  1.00  0.00           H  
ATOM     34  HA  ILE A 477     -34.396  -7.788  53.046  1.00  0.00           H  
ATOM     35  HB  ILE A 477     -34.970 -10.164  53.301  1.00  0.00           H  
ATOM     36 HG13 ILE A 477     -35.945  -8.684  51.503  1.00  0.00           H  
ATOM     37 HG12 ILE A 477     -37.388  -8.490  52.465  1.00  0.00           H  
ATOM     38 HG21 ILE A 477     -36.803 -10.918  54.596  1.00  0.00           H  
ATOM     39 HG22 ILE A 477     -35.977  -9.869  55.695  1.00  0.00           H  
ATOM     40 HG23 ILE A 477     -37.470  -9.353  54.875  1.00  0.00           H  
ATOM     41 HD11 ILE A 477     -37.681 -10.243  50.757  1.00  0.00           H  
ATOM     42 HD12 ILE A 477     -36.334 -11.159  51.423  1.00  0.00           H  
ATOM     43 HD13 ILE A 477     -37.810 -10.945  52.364  1.00  0.00           H  
ATOM     44  N   SER A 478     -36.388  -7.185  55.595  1.00 69.60           N  
ATOM     45  CA  SER A 478     -37.396  -6.318  56.127  1.00 69.60           C  
ATOM     46  C   SER A 478     -36.911  -4.905  56.090  1.00 69.60           C  
ATOM     47  O   SER A 478     -37.714  -3.978  55.999  1.00 69.60           O  
ATOM     48  CB  SER A 478     -37.743  -6.646  57.589  1.00 69.60           C  
ATOM     49  OG  SER A 478     -38.288  -7.954  57.678  1.00 69.60           O  
ATOM     50  H   SER A 478     -36.057  -7.935  56.184  1.00  0.00           H  
ATOM     51  HA  SER A 478     -38.295  -6.397  55.512  1.00  0.00           H  
ATOM     52  HB3 SER A 478     -38.474  -5.942  57.990  1.00  0.00           H  
ATOM     53  HB2 SER A 478     -36.858  -6.591  58.226  1.00  0.00           H  
ATOM     54  HG  SER A 478     -39.106  -7.973  57.205  1.00  0.00           H  
ATOM     55  N   LEU A 479     -35.582  -4.693  56.146  1.00 37.03           N  
ATOM     56  CA  LEU A 479     -35.089  -3.348  56.166  1.00 37.03           C  
ATOM     57  C   LEU A 479     -35.507  -2.689  54.893  1.00 37.03           C  
ATOM     58  O   LEU A 479     -35.428  -3.265  53.809  1.00 37.03           O  
ATOM     59  CB  LEU A 479     -33.556  -3.259  56.251  1.00 37.03           C  
ATOM     60  CG  LEU A 479     -32.977  -3.859  57.546  1.00 37.03           C  
ATOM     61  CD1 LEU A 479     -31.445  -3.742  57.576  1.00 37.03           C  
ATOM     62  CD2 LEU A 479     -33.647  -3.254  58.790  1.00 37.03           C  
ATOM     63  H   LEU A 479     -34.935  -5.467  56.153  1.00  0.00           H  
ATOM     64  HA  LEU A 479     -35.476  -2.901  57.071  1.00  0.00           H  
ATOM     65  HB3 LEU A 479     -33.162  -2.269  56.019  1.00  0.00           H  
ATOM     66  HB2 LEU A 479     -33.329  -3.968  55.493  1.00  0.00           H  
ATOM     67  HG  LEU A 479     -33.253  -4.908  57.587  1.00  0.00           H  
ATOM     68 HD11 LEU A 479     -31.126  -3.676  58.616  1.00  0.00           H  
ATOM     69 HD12 LEU A 479     -30.804  -4.501  57.206  1.00  0.00           H  
ATOM     70 HD13 LEU A 479     -31.132  -2.794  57.138  1.00  0.00           H  
ATOM     71 HD21 LEU A 479     -33.126  -3.555  59.700  1.00  0.00           H  
ATOM     72 HD22 LEU A 479     -33.641  -2.164  58.757  1.00  0.00           H  
ATOM     73 HD23 LEU A 479     -34.675  -3.593  58.918  1.00  0.00           H  
ATOM     74  N   PRO A 480     -35.986  -1.482  55.029  1.00 60.98           N  
ATOM     75  CA  PRO A 480     -36.418  -0.740  53.880  1.00 60.98           C  
ATOM     76  C   PRO A 480     -35.292  -0.386  52.964  1.00 60.98           C  
ATOM     77  O   PRO A 480     -35.541  -0.184  51.778  1.00 60.98           O  
ATOM     78  CD  PRO A 480     -36.748  -1.126  56.216  1.00 60.98           C  
ATOM     79  CB  PRO A 480     -37.198   0.454  54.422  1.00 60.98           C  
ATOM     80  CG  PRO A 480     -37.768  -0.074  55.752  1.00 60.98           C  
ATOM     81  HA  PRO A 480     -37.136  -1.364  53.353  1.00  0.00           H  
ATOM     82  HD2 PRO A 480     -36.055  -0.653  56.914  1.00  0.00           H  
ATOM     83  HD3 PRO A 480     -37.283  -1.881  56.778  1.00  0.00           H  
ATOM     84  HB3 PRO A 480     -37.976   0.797  53.738  1.00  0.00           H  
ATOM     85  HB2 PRO A 480     -36.531   1.294  54.621  1.00  0.00           H  
ATOM     86  HG2 PRO A 480     -37.933   0.714  56.488  1.00  0.00           H  
ATOM     87  HG3 PRO A 480     -38.727  -0.559  55.563  1.00  0.00           H  
ATOM     88  N   LEU A 481     -34.054  -0.281  53.483  1.00139.45           N  
ATOM     89  CA  LEU A 481     -32.953   0.041  52.623  1.00139.45           C  
ATOM     90  C   LEU A 481     -32.826  -1.098  51.670  1.00139.45           C  
ATOM     91  O   LEU A 481     -32.626  -0.910  50.470  1.00139.45           O  
ATOM     92  CB  LEU A 481     -31.621   0.167  53.381  1.00139.45           C  
ATOM     93  CG  LEU A 481     -31.608   1.307  54.418  1.00139.45           C  
ATOM     94  CD1 LEU A 481     -31.758   2.679  53.742  1.00139.45           C  
ATOM     95  CD2 LEU A 481     -32.644   1.068  55.529  1.00139.45           C  
ATOM     96  H   LEU A 481     -33.892  -0.413  54.470  1.00  0.00           H  
ATOM     97  HA  LEU A 481     -33.161   0.953  52.061  1.00  0.00           H  
ATOM     98  HB3 LEU A 481     -30.809   0.332  52.670  1.00  0.00           H  
ATOM     99  HB2 LEU A 481     -31.380  -0.768  53.890  1.00  0.00           H  
ATOM    100  HG  LEU A 481     -30.624   1.283  54.887  1.00  0.00           H  
ATOM    101 HD11 LEU A 481     -31.604   3.481  54.464  1.00  0.00           H  
ATOM    102 HD12 LEU A 481     -31.025   2.811  52.946  1.00  0.00           H  
ATOM    103 HD13 LEU A 481     -32.751   2.818  53.314  1.00  0.00           H  
ATOM    104 HD21 LEU A 481     -32.372   1.650  56.409  1.00  0.00           H  
ATOM    105 HD22 LEU A 481     -33.645   1.403  55.260  1.00  0.00           H  
ATOM    106 HD23 LEU A 481     -32.679   0.026  55.846  1.00  0.00           H  
ATOM    107  N   TYR A 482     -32.942  -2.324  52.210  1.00 50.45           N  
ATOM    108  CA  TYR A 482     -32.880  -3.526  51.433  1.00 50.45           C  
ATOM    109  C   TYR A 482     -34.078  -3.593  50.544  1.00 50.45           C  
ATOM    110  O   TYR A 482     -33.980  -4.033  49.402  1.00 50.45           O  
ATOM    111  CB  TYR A 482     -32.901  -4.814  52.277  1.00 50.45           C  
ATOM    112  CG  TYR A 482     -31.608  -4.975  53.002  1.00 50.45           C  
ATOM    113  CD1 TYR A 482     -31.374  -4.329  54.194  1.00 50.45           C  
ATOM    114  CD2 TYR A 482     -30.629  -5.793  52.484  1.00 50.45           C  
ATOM    115  CE1 TYR A 482     -30.181  -4.497  54.857  1.00 50.45           C  
ATOM    116  CE2 TYR A 482     -29.434  -5.964  53.141  1.00 50.45           C  
ATOM    117  CZ  TYR A 482     -29.209  -5.316  54.332  1.00 50.45           C  
ATOM    118  OH  TYR A 482     -27.986  -5.492  55.010  1.00 50.45           O  
ATOM    119  H   TYR A 482     -33.125  -2.409  53.198  1.00  0.00           H  
ATOM    120  HA  TYR A 482     -31.980  -3.513  50.813  1.00  0.00           H  
ATOM    121  HB3 TYR A 482     -33.053  -5.692  51.646  1.00  0.00           H  
ATOM    122  HB2 TYR A 482     -33.727  -4.813  52.982  1.00  0.00           H  
ATOM    123  HD1 TYR A 482     -31.917  -3.431  54.394  1.00  0.00           H  
ATOM    124  HD2 TYR A 482     -30.792  -6.309  51.549  1.00  0.00           H  
ATOM    125  HE1 TYR A 482     -29.862  -3.812  55.621  1.00  0.00           H  
ATOM    126  HE2 TYR A 482     -28.677  -6.609  52.718  1.00  0.00           H  
ATOM    127  HH  TYR A 482     -27.383  -6.061  54.556  1.00  0.00           H  
ATOM    128  N   SER A 483     -35.253  -3.180  51.059  1.00 69.26           N  
ATOM    129  CA  SER A 483     -36.474  -3.289  50.311  1.00 69.26           C  
ATOM    130  C   SER A 483     -36.376  -2.490  49.049  1.00 69.26           C  
ATOM    131  O   SER A 483     -36.697  -2.987  47.971  1.00 69.26           O  
ATOM    132  CB  SER A 483     -37.697  -2.774  51.087  1.00 69.26           C  
ATOM    133  OG  SER A 483     -38.868  -2.910  50.295  1.00 69.26           O  
ATOM    134  H   SER A 483     -35.299  -2.877  52.023  1.00  0.00           H  
ATOM    135  HA  SER A 483     -36.635  -4.341  50.069  1.00  0.00           H  
ATOM    136  HB3 SER A 483     -37.604  -1.716  51.320  1.00  0.00           H  
ATOM    137  HB2 SER A 483     -37.826  -3.320  52.023  1.00  0.00           H  
ATOM    138  HG  SER A 483     -38.763  -2.403  49.503  1.00  0.00           H  
ATOM    139  N   ILE A 484     -35.921  -1.226  49.145  1.00 81.61           N  
ATOM    140  CA  ILE A 484     -35.845  -0.373  47.991  1.00 81.61           C  
ATOM    141  C   ILE A 484     -34.853  -0.945  47.031  1.00 81.61           C  
ATOM    142  O   ILE A 484     -35.081  -0.981  45.824  1.00 81.61           O  
ATOM    143  CB  ILE A 484     -35.408   1.021  48.329  1.00 81.61           C  
ATOM    144  CG1 ILE A 484     -36.416   1.668  49.293  1.00 81.61           C  
ATOM    145  CG2 ILE A 484     -35.231   1.795  47.012  1.00 81.61           C  
ATOM    146  CD1 ILE A 484     -37.835   1.749  48.730  1.00 81.61           C  
ATOM    147  H   ILE A 484     -35.666  -0.847  50.049  1.00  0.00           H  
ATOM    148  HA  ILE A 484     -36.811  -0.365  47.486  1.00  0.00           H  
ATOM    149  HB  ILE A 484     -34.444   1.000  48.843  1.00  0.00           H  
ATOM    150 HG13 ILE A 484     -36.073   2.677  49.526  1.00  0.00           H  
ATOM    151 HG12 ILE A 484     -36.489   1.170  50.242  1.00  0.00           H  
ATOM    152 HG21 ILE A 484     -35.183   2.865  47.215  1.00  0.00           H  
ATOM    153 HG22 ILE A 484     -34.300   1.561  46.492  1.00  0.00           H  
ATOM    154 HG23 ILE A 484     -36.060   1.644  46.319  1.00  0.00           H  
ATOM    155 HD11 ILE A 484     -38.466   2.340  49.394  1.00  0.00           H  
ATOM    156 HD12 ILE A 484     -37.864   2.228  47.752  1.00  0.00           H  
ATOM    157 HD13 ILE A 484     -38.304   0.769  48.648  1.00  0.00           H  
ATOM    158  N   LEU A 485     -33.719  -1.422  47.566  1.00132.67           N  
ATOM    159  CA  LEU A 485     -32.631  -1.949  46.800  1.00132.67           C  
ATOM    160  C   LEU A 485     -33.130  -3.132  46.014  1.00132.67           C  
ATOM    161  O   LEU A 485     -32.835  -3.264  44.827  1.00132.67           O  
ATOM    162  CB  LEU A 485     -31.522  -2.382  47.771  1.00132.67           C  
ATOM    163  CG  LEU A 485     -30.194  -2.822  47.149  1.00132.67           C  
ATOM    164  CD1 LEU A 485     -29.516  -1.680  46.378  1.00132.67           C  
ATOM    165  CD2 LEU A 485     -29.290  -3.412  48.244  1.00132.67           C  
ATOM    166  H   LEU A 485     -33.600  -1.368  48.568  1.00  0.00           H  
ATOM    167  HA  LEU A 485     -32.287  -1.168  46.121  1.00  0.00           H  
ATOM    168  HB3 LEU A 485     -31.894  -3.184  48.403  1.00  0.00           H  
ATOM    169  HB2 LEU A 485     -31.301  -1.555  48.443  1.00  0.00           H  
ATOM    170  HG  LEU A 485     -30.388  -3.397  46.282  1.00  0.00           H  
ATOM    171 HD11 LEU A 485     -28.553  -1.960  45.978  1.00  0.00           H  
ATOM    172 HD12 LEU A 485     -30.169  -1.227  45.635  1.00  0.00           H  
ATOM    173 HD13 LEU A 485     -29.292  -0.871  47.074  1.00  0.00           H  
ATOM    174 HD21 LEU A 485     -28.460  -4.077  48.145  1.00  0.00           H  
ATOM    175 HD22 LEU A 485     -28.921  -2.592  48.862  1.00  0.00           H  
ATOM    176 HD23 LEU A 485     -29.919  -3.988  48.924  1.00  0.00           H  
ATOM    177  N   SER A 486     -33.901  -4.026  46.666  1.00 78.03           N  
ATOM    178  CA  SER A 486     -34.454  -5.195  46.034  1.00 78.03           C  
ATOM    179  C   SER A 486     -35.554  -4.803  45.093  1.00 78.03           C  
ATOM    180  O   SER A 486     -35.721  -5.406  44.036  1.00 78.03           O  
ATOM    181  CB  SER A 486     -35.053  -6.190  47.043  1.00 78.03           C  
ATOM    182  OG  SER A 486     -36.168  -5.607  47.700  1.00 78.03           O  
ATOM    183  H   SER A 486     -34.078  -3.890  47.655  1.00  0.00           H  
ATOM    184  HA  SER A 486     -33.657  -5.706  45.493  1.00  0.00           H  
ATOM    185  HB3 SER A 486     -34.307  -6.475  47.786  1.00  0.00           H  
ATOM    186  HB2 SER A 486     -35.371  -7.107  46.545  1.00  0.00           H  
ATOM    187  HG  SER A 486     -35.896  -4.800  48.112  1.00  0.00           H  
ATOM    188  N   ALA A 487     -36.353  -3.783  45.456  1.00 26.18           N  
ATOM    189  CA  ALA A 487     -37.449  -3.401  44.612  1.00 26.18           C  
ATOM    190  C   ALA A 487     -36.890  -2.928  43.312  1.00 26.18           C  
ATOM    191  O   ALA A 487     -37.403  -3.266  42.248  1.00 26.18           O  
ATOM    192  CB  ALA A 487     -38.289  -2.255  45.198  1.00 26.18           C  
ATOM    193  H   ALA A 487     -36.240  -3.331  46.356  1.00  0.00           H  
ATOM    194  HA  ALA A 487     -38.098  -4.259  44.444  1.00  0.00           H  
ATOM    195  HB1 ALA A 487     -39.110  -1.984  44.533  1.00  0.00           H  
ATOM    196  HB2 ALA A 487     -38.732  -2.550  46.150  1.00  0.00           H  
ATOM    197  HB3 ALA A 487     -37.698  -1.356  45.379  1.00  0.00           H  
ATOM    198  N   LEU A 488     -35.804  -2.138  43.375  1.00 42.13           N  
ATOM    199  CA  LEU A 488     -35.202  -1.580  42.203  1.00 42.13           C  
ATOM    200  C   LEU A 488     -34.636  -2.684  41.363  1.00 42.13           C  
ATOM    201  O   LEU A 488     -34.664  -2.613  40.137  1.00 42.13           O  
ATOM    202  CB  LEU A 488     -34.071  -0.586  42.515  1.00 42.13           C  
ATOM    203  CG  LEU A 488     -33.478   0.069  41.254  1.00 42.13           C  
ATOM    204  CD1 LEU A 488     -34.533   0.916  40.522  1.00 42.13           C  
ATOM    205  CD2 LEU A 488     -32.204   0.865  41.579  1.00 42.13           C  
ATOM    206  H   LEU A 488     -35.431  -1.877  44.281  1.00  0.00           H  
ATOM    207  HA  LEU A 488     -35.994  -1.078  41.645  1.00  0.00           H  
ATOM    208  HB3 LEU A 488     -33.282  -1.096  43.072  1.00  0.00           H  
ATOM    209  HB2 LEU A 488     -34.446   0.191  43.183  1.00  0.00           H  
ATOM    210  HG  LEU A 488     -33.124  -0.693  40.562  1.00  0.00           H  
ATOM    211 HD11 LEU A 488     -34.076   1.471  39.702  1.00  0.00           H  
ATOM    212 HD12 LEU A 488     -35.321   0.306  40.080  1.00  0.00           H  
ATOM    213 HD13 LEU A 488     -34.997   1.641  41.190  1.00  0.00           H  
ATOM    214 HD21 LEU A 488     -31.638   1.087  40.675  1.00  0.00           H  
ATOM    215 HD22 LEU A 488     -32.475   1.827  42.015  1.00  0.00           H  
ATOM    216 HD23 LEU A 488     -31.580   0.384  42.328  1.00  0.00           H  
ATOM    217  N   THR A 489     -34.078  -3.728  42.007  1.00108.96           N  
ATOM    218  CA  THR A 489     -33.478  -4.816  41.287  1.00108.96           C  
ATOM    219  C   THR A 489     -34.528  -5.581  40.539  1.00108.96           C  
ATOM    220  O   THR A 489     -34.285  -6.037  39.424  1.00108.96           O  
ATOM    221  CB  THR A 489     -32.725  -5.776  42.163  1.00108.96           C  
ATOM    222  OG1 THR A 489     -33.607  -6.470  43.031  1.00108.96           O  
ATOM    223  CG2 THR A 489     -31.700  -4.974  42.984  1.00108.96           C  
ATOM    224  H   THR A 489     -34.041  -3.731  43.017  1.00  0.00           H  
ATOM    225  HA  THR A 489     -32.814  -4.379  40.560  1.00  0.00           H  
ATOM    226  HB  THR A 489     -32.226  -6.516  41.543  1.00  0.00           H  
ATOM    227  HG1 THR A 489     -34.179  -5.850  43.463  1.00  0.00           H  
ATOM    228 HG21 THR A 489     -31.808  -5.013  44.047  1.00  0.00           H  
ATOM    229 HG22 THR A 489     -30.699  -5.337  42.756  1.00  0.00           H  
ATOM    230 HG23 THR A 489     -31.681  -3.940  42.663  1.00  0.00           H  
ATOM    231  N   ILE A 490     -35.724  -5.752  41.139  1.00 29.88           N  
ATOM    232  CA  ILE A 490     -36.772  -6.509  40.510  1.00 29.88           C  
ATOM    233  C   ILE A 490     -37.168  -5.825  39.243  1.00 29.88           C  
ATOM    234  O   ILE A 490     -37.320  -6.468  38.206  1.00 29.88           O  
ATOM    235  CB  ILE A 490     -38.003  -6.614  41.360  1.00 29.88           C  
ATOM    236  CG1 ILE A 490     -37.690  -7.357  42.668  1.00 29.88           C  
ATOM    237  CG2 ILE A 490     -39.103  -7.282  40.517  1.00 29.88           C  
ATOM    238  CD1 ILE A 490     -38.801  -7.247  43.710  1.00 29.88           C  
ATOM    239  H   ILE A 490     -35.883  -5.379  42.066  1.00  0.00           H  
ATOM    240  HA  ILE A 490     -36.397  -7.508  40.278  1.00  0.00           H  
ATOM    241  HB  ILE A 490     -38.347  -5.618  41.638  1.00  0.00           H  
ATOM    242 HG13 ILE A 490     -36.720  -7.154  43.082  1.00  0.00           H  
ATOM    243 HG12 ILE A 490     -37.599  -8.415  42.418  1.00  0.00           H  
ATOM    244 HG21 ILE A 490     -39.931  -7.601  41.147  1.00  0.00           H  
ATOM    245 HG22 ILE A 490     -39.564  -6.619  39.783  1.00  0.00           H  
ATOM    246 HG23 ILE A 490     -38.745  -8.177  40.005  1.00  0.00           H  
ATOM    247 HD11 ILE A 490     -38.509  -7.750  44.632  1.00  0.00           H  
ATOM    248 HD12 ILE A 490     -39.017  -6.209  43.956  1.00  0.00           H  
ATOM    249 HD13 ILE A 490     -39.729  -7.706  43.372  1.00  0.00           H  
ATOM    250  N   LEU A 491     -37.345  -4.492  39.294  1.00133.03           N  
ATOM    251  CA  LEU A 491     -37.712  -3.763  38.115  1.00133.03           C  
ATOM    252  C   LEU A 491     -36.592  -3.872  37.137  1.00133.03           C  
ATOM    253  O   LEU A 491     -36.814  -3.994  35.934  1.00133.03           O  
ATOM    254  CB  LEU A 491     -37.972  -2.267  38.366  1.00133.03           C  
ATOM    255  CG  LEU A 491     -39.303  -1.977  39.085  1.00133.03           C  
ATOM    256  CD1 LEU A 491     -40.502  -2.318  38.186  1.00133.03           C  
ATOM    257  CD2 LEU A 491     -39.380  -2.680  40.446  1.00133.03           C  
ATOM    258  H   LEU A 491     -37.221  -3.993  40.165  1.00  0.00           H  
ATOM    259  HA  LEU A 491     -38.644  -4.177  37.763  1.00  0.00           H  
ATOM    260  HB3 LEU A 491     -37.974  -1.719  37.422  1.00  0.00           H  
ATOM    261  HB2 LEU A 491     -37.152  -1.844  38.949  1.00  0.00           H  
ATOM    262  HG  LEU A 491     -39.347  -0.902  39.263  1.00  0.00           H  
ATOM    263 HD11 LEU A 491     -41.424  -1.920  38.611  1.00  0.00           H  
ATOM    264 HD12 LEU A 491     -40.392  -1.886  37.192  1.00  0.00           H  
ATOM    265 HD13 LEU A 491     -40.648  -3.392  38.073  1.00  0.00           H  
ATOM    266 HD21 LEU A 491     -40.410  -2.606  40.796  1.00  0.00           H  
ATOM    267 HD22 LEU A 491     -39.178  -3.738  40.528  1.00  0.00           H  
ATOM    268 HD23 LEU A 491     -38.859  -2.035  41.141  1.00  0.00           H  
ATOM    269  N   GLY A 492     -35.345  -3.832  37.633  1.00 22.76           N  
ATOM    270  CA  GLY A 492     -34.223  -3.886  36.748  1.00 22.76           C  
ATOM    271  C   GLY A 492     -34.240  -5.180  35.998  1.00 22.76           C  
ATOM    272  O   GLY A 492     -34.019  -5.204  34.787  1.00 22.76           O  
ATOM    273  H   GLY A 492     -35.188  -3.707  38.625  1.00  0.00           H  
ATOM    274  HA3 GLY A 492     -33.340  -3.858  37.366  1.00  0.00           H  
ATOM    275  HA2 GLY A 492     -34.199  -3.028  36.073  1.00  0.00           H  
ATOM    276  N   MET A 493     -34.503  -6.299  36.698  1.00 29.65           N  
ATOM    277  CA  MET A 493     -34.497  -7.587  36.063  1.00 29.65           C  
ATOM    278  C   MET A 493     -35.592  -7.645  35.045  1.00 29.65           C  
ATOM    279  O   MET A 493     -35.387  -8.133  33.934  1.00 29.65           O  
ATOM    280  CB  MET A 493     -34.728  -8.736  37.061  1.00 29.65           C  
ATOM    281  CG  MET A 493     -33.597  -8.891  38.080  1.00 29.65           C  
ATOM    282  SD  MET A 493     -33.847 -10.216  39.300  1.00 29.65           S  
ATOM    283  CE  MET A 493     -33.633 -11.578  38.117  1.00 29.65           C  
ATOM    284  H   MET A 493     -34.660  -6.242  37.697  1.00  0.00           H  
ATOM    285  HA  MET A 493     -33.538  -7.739  35.563  1.00  0.00           H  
ATOM    286  HB3 MET A 493     -34.842  -9.666  36.504  1.00  0.00           H  
ATOM    287  HB2 MET A 493     -35.666  -8.586  37.599  1.00  0.00           H  
ATOM    288  HG3 MET A 493     -33.407  -7.986  38.629  1.00  0.00           H  
ATOM    289  HG2 MET A 493     -32.665  -9.092  37.551  1.00  0.00           H  
ATOM    290  HE1 MET A 493     -33.599 -12.525  38.656  1.00  0.00           H  
ATOM    291  HE2 MET A 493     -34.460 -11.632  37.411  1.00  0.00           H  
ATOM    292  HE3 MET A 493     -32.697 -11.471  37.567  1.00  0.00           H  
ATOM    293  N   ILE A 494     -36.790  -7.136  35.392  1.00 76.66           N  
ATOM    294  CA  ILE A 494     -37.896  -7.235  34.485  1.00 76.66           C  
ATOM    295  C   ILE A 494     -37.632  -6.425  33.255  1.00 76.66           C  
ATOM    296  O   ILE A 494     -37.864  -6.896  32.143  1.00 76.66           O  
ATOM    297  CB  ILE A 494     -39.211  -6.800  35.074  1.00 76.66           C  
ATOM    298  CG1 ILE A 494     -40.362  -7.203  34.138  1.00 76.66           C  
ATOM    299  CG2 ILE A 494     -39.161  -5.295  35.378  1.00 76.66           C  
ATOM    300  CD1 ILE A 494     -41.743  -7.077  34.778  1.00 76.66           C  
ATOM    301  H   ILE A 494     -36.933  -6.738  36.312  1.00  0.00           H  
ATOM    302  HA  ILE A 494     -37.984  -8.286  34.197  1.00  0.00           H  
ATOM    303  HB  ILE A 494     -39.352  -7.340  36.012  1.00  0.00           H  
ATOM    304 HG13 ILE A 494     -40.236  -8.240  33.822  1.00  0.00           H  
ATOM    305 HG12 ILE A 494     -40.355  -6.605  33.226  1.00  0.00           H  
ATOM    306 HG21 ILE A 494     -40.107  -4.999  35.829  1.00  0.00           H  
ATOM    307 HG22 ILE A 494     -38.505  -5.332  36.203  1.00  0.00           H  
ATOM    308 HG23 ILE A 494     -39.004  -4.535  34.620  1.00  0.00           H  
ATOM    309 HD11 ILE A 494     -42.515  -7.437  34.098  1.00  0.00           H  
ATOM    310 HD12 ILE A 494     -41.809  -7.665  35.694  1.00  0.00           H  
ATOM    311 HD13 ILE A 494     -41.983  -6.043  35.022  1.00  0.00           H  
ATOM    312  N   MET A 495     -37.134  -5.183  33.413  1.00 73.13           N  
ATOM    313  CA  MET A 495     -36.917  -4.359  32.260  1.00 73.13           C  
ATOM    314  C   MET A 495     -35.838  -4.963  31.418  1.00 73.13           C  
ATOM    315  O   MET A 495     -35.918  -4.937  30.192  1.00 73.13           O  
ATOM    316  CB  MET A 495     -36.539  -2.902  32.584  1.00 73.13           C  
ATOM    317  CG  MET A 495     -36.651  -1.991  31.355  1.00 73.13           C  
ATOM    318  SD  MET A 495     -36.619  -0.204  31.699  1.00 73.13           S  
ATOM    319  CE  MET A 495     -34.833  -0.107  32.007  1.00 73.13           C  
ATOM    320  H   MET A 495     -36.950  -4.812  34.338  1.00  0.00           H  
ATOM    321  HA  MET A 495     -37.846  -4.344  31.685  1.00  0.00           H  
ATOM    322  HB3 MET A 495     -35.552  -2.841  33.043  1.00  0.00           H  
ATOM    323  HB2 MET A 495     -37.234  -2.534  33.339  1.00  0.00           H  
ATOM    324  HG3 MET A 495     -37.605  -2.181  30.861  1.00  0.00           H  
ATOM    325  HG2 MET A 495     -35.883  -2.225  30.619  1.00  0.00           H  
ATOM    326  HE1 MET A 495     -34.502   0.931  32.041  1.00  0.00           H  
ATOM    327  HE2 MET A 495     -34.661  -0.561  32.977  1.00  0.00           H  
ATOM    328  HE3 MET A 495     -34.346  -0.610  31.181  1.00  0.00           H  
ATOM    329  N   ALA A 496     -34.799  -5.532  32.059  1.00 27.48           N  
ATOM    330  CA  ALA A 496     -33.706  -6.102  31.325  1.00 27.48           C  
ATOM    331  C   ALA A 496     -34.218  -7.225  30.478  1.00 27.48           C  
ATOM    332  O   ALA A 496     -33.845  -7.350  29.313  1.00 27.48           O  
ATOM    333  CB  ALA A 496     -32.607  -6.672  32.239  1.00 27.48           C  
ATOM    334  H   ALA A 496     -34.758  -5.526  33.071  1.00  0.00           H  
ATOM    335  HA  ALA A 496     -33.267  -5.335  30.682  1.00  0.00           H  
ATOM    336  HB1 ALA A 496     -31.796  -7.117  31.660  1.00  0.00           H  
ATOM    337  HB2 ALA A 496     -32.167  -5.882  32.849  1.00  0.00           H  
ATOM    338  HB3 ALA A 496     -32.987  -7.435  32.919  1.00  0.00           H  
ATOM    339  N   SER A 497     -35.098  -8.073  31.041  1.00 60.56           N  
ATOM    340  CA  SER A 497     -35.615  -9.186  30.298  1.00 60.56           C  
ATOM    341  C   SER A 497     -36.447  -8.656  29.176  1.00 60.56           C  
ATOM    342  O   SER A 497     -36.432  -9.194  28.070  1.00 60.56           O  
ATOM    343  CB  SER A 497     -36.512 -10.105  31.146  1.00 60.56           C  
ATOM    344  OG  SER A 497     -36.994 -11.181  30.355  1.00 60.56           O  
ATOM    345  H   SER A 497     -35.375  -7.951  32.008  1.00  0.00           H  
ATOM    346  HA  SER A 497     -34.785  -9.770  29.894  1.00  0.00           H  
ATOM    347  HB3 SER A 497     -37.358  -9.563  31.572  1.00  0.00           H  
ATOM    348  HB2 SER A 497     -35.945 -10.515  31.983  1.00  0.00           H  
ATOM    349  HG  SER A 497     -37.504 -10.830  29.640  1.00  0.00           H  
ATOM    350  N   ALA A 498     -37.203  -7.573  29.440  1.00 25.59           N  
ATOM    351  CA  ALA A 498     -38.067  -7.014  28.446  1.00 25.59           C  
ATOM    352  C   ALA A 498     -37.249  -6.503  27.304  1.00 25.59           C  
ATOM    353  O   ALA A 498     -37.585  -6.735  26.144  1.00 25.59           O  
ATOM    354  CB  ALA A 498     -38.900  -5.834  28.978  1.00 25.59           C  
ATOM    355  H   ALA A 498     -37.199  -7.167  30.368  1.00  0.00           H  
ATOM    356  HA  ALA A 498     -38.747  -7.790  28.088  1.00  0.00           H  
ATOM    357  HB1 ALA A 498     -39.605  -5.479  28.226  1.00  0.00           H  
ATOM    358  HB2 ALA A 498     -39.484  -6.137  29.847  1.00  0.00           H  
ATOM    359  HB3 ALA A 498     -38.290  -4.983  29.279  1.00  0.00           H  
ATOM    360  N   PHE A 499     -36.134  -5.809  27.600  1.00 49.72           N  
ATOM    361  CA  PHE A 499     -35.357  -5.227  26.547  1.00 49.72           C  
ATOM    362  C   PHE A 499     -34.770  -6.330  25.724  1.00 49.72           C  
ATOM    363  O   PHE A 499     -34.750  -6.257  24.497  1.00 49.72           O  
ATOM    364  CB  PHE A 499     -34.205  -4.334  27.035  1.00 49.72           C  
ATOM    365  CG  PHE A 499     -33.872  -3.455  25.876  1.00 49.72           C  
ATOM    366  CD1 PHE A 499     -34.561  -2.277  25.701  1.00 49.72           C  
ATOM    367  CD2 PHE A 499     -32.902  -3.797  24.962  1.00 49.72           C  
ATOM    368  CE1 PHE A 499     -34.285  -1.444  24.644  1.00 49.72           C  
ATOM    369  CE2 PHE A 499     -32.623  -2.967  23.901  1.00 49.72           C  
ATOM    370  CZ  PHE A 499     -33.313  -1.790  23.738  1.00 49.72           C  
ATOM    371  H   PHE A 499     -35.887  -5.625  28.566  1.00  0.00           H  
ATOM    372  HA  PHE A 499     -36.040  -4.638  25.929  1.00  0.00           H  
ATOM    373  HB3 PHE A 499     -33.334  -4.899  27.374  1.00  0.00           H  
ATOM    374  HB2 PHE A 499     -34.524  -3.718  27.877  1.00  0.00           H  
ATOM    375  HD1 PHE A 499     -35.306  -1.982  26.424  1.00  0.00           H  
ATOM    376  HD2 PHE A 499     -32.330  -4.694  25.140  1.00  0.00           H  
ATOM    377  HE1 PHE A 499     -34.656  -0.493  24.471  1.00  0.00           H  
ATOM    378  HE2 PHE A 499     -31.819  -3.138  23.205  1.00  0.00           H  
ATOM    379  HZ  PHE A 499     -33.088  -1.151  22.908  1.00  0.00           H  
ATOM    380  N   LEU A 500     -34.291  -7.398  26.389  1.00 83.66           N  
ATOM    381  CA  LEU A 500     -33.659  -8.484  25.698  1.00 83.66           C  
ATOM    382  C   LEU A 500     -34.643  -9.094  24.747  1.00 83.66           C  
ATOM    383  O   LEU A 500     -34.288  -9.439  23.621  1.00 83.66           O  
ATOM    384  CB  LEU A 500     -33.171  -9.599  26.640  1.00 83.66           C  
ATOM    385  CG  LEU A 500     -32.490 -10.768  25.901  1.00 83.66           C  
ATOM    386  CD1 LEU A 500     -31.210 -10.306  25.186  1.00 83.66           C  
ATOM    387  CD2 LEU A 500     -32.248 -11.959  26.841  1.00 83.66           C  
ATOM    388  H   LEU A 500     -34.329  -7.422  27.401  1.00  0.00           H  
ATOM    389  HA  LEU A 500     -32.819  -8.069  25.139  1.00  0.00           H  
ATOM    390  HB3 LEU A 500     -34.015  -9.985  27.213  1.00  0.00           H  
ATOM    391  HB2 LEU A 500     -32.499  -9.181  27.381  1.00  0.00           H  
ATOM    392  HG  LEU A 500     -33.150 -11.180  25.140  1.00  0.00           H  
ATOM    393 HD11 LEU A 500     -30.696 -11.154  24.731  1.00  0.00           H  
ATOM    394 HD12 LEU A 500     -31.414  -9.600  24.382  1.00  0.00           H  
ATOM    395 HD13 LEU A 500     -30.513  -9.839  25.882  1.00  0.00           H  
ATOM    396 HD21 LEU A 500     -31.802 -12.798  26.307  1.00  0.00           H  
ATOM    397 HD22 LEU A 500     -31.575 -11.686  27.655  1.00  0.00           H  
ATOM    398 HD23 LEU A 500     -33.182 -12.309  27.283  1.00  0.00           H  
ATOM    399  N   PHE A 501     -35.909  -9.234  25.176  1.00 30.29           N  
ATOM    400  CA  PHE A 501     -36.916  -9.854  24.359  1.00 30.29           C  
ATOM    401  C   PHE A 501     -37.124  -9.049  23.112  1.00 30.29           C  
ATOM    402  O   PHE A 501     -37.192  -9.600  22.015  1.00 30.29           O  
ATOM    403  CB  PHE A 501     -38.273  -9.962  25.073  1.00 30.29           C  
ATOM    404  CG  PHE A 501     -39.219 -10.614  24.128  1.00 30.29           C  
ATOM    405  CD1 PHE A 501     -39.243 -11.985  23.998  1.00 30.29           C  
ATOM    406  CD2 PHE A 501     -40.084  -9.858  23.373  1.00 30.29           C  
ATOM    407  CE1 PHE A 501     -40.116 -12.589  23.126  1.00 30.29           C  
ATOM    408  CE2 PHE A 501     -40.960 -10.457  22.499  1.00 30.29           C  
ATOM    409  CZ  PHE A 501     -40.976 -11.826  22.375  1.00 30.29           C  
ATOM    410  H   PHE A 501     -36.154  -8.943  26.114  1.00  0.00           H  
ATOM    411  HA  PHE A 501     -36.607 -10.881  24.205  1.00  0.00           H  
ATOM    412  HB3 PHE A 501     -38.656  -8.987  25.380  1.00  0.00           H  
ATOM    413  HB2 PHE A 501     -38.183 -10.560  25.981  1.00  0.00           H  
ATOM    414  HD1 PHE A 501     -38.570 -12.596  24.582  1.00  0.00           H  
ATOM    415  HD2 PHE A 501     -40.095  -8.782  23.476  1.00  0.00           H  
ATOM    416  HE1 PHE A 501     -40.127 -13.665  23.032  1.00  0.00           H  
ATOM    417  HE2 PHE A 501     -41.673  -9.845  21.974  1.00  0.00           H  
ATOM    418  HZ  PHE A 501     -41.674 -12.301  21.701  1.00  0.00           H  
ATOM    419  N   PHE A 502     -37.226  -7.712  23.238  1.00 34.26           N  
ATOM    420  CA  PHE A 502     -37.464  -6.904  22.077  1.00 34.26           C  
ATOM    421  C   PHE A 502     -36.310  -7.052  21.141  1.00 34.26           C  
ATOM    422  O   PHE A 502     -36.499  -7.194  19.933  1.00 34.26           O  
ATOM    423  CB  PHE A 502     -37.618  -5.401  22.381  1.00 34.26           C  
ATOM    424  CG  PHE A 502     -38.952  -5.195  23.012  1.00 34.26           C  
ATOM    425  CD1 PHE A 502     -39.116  -5.307  24.373  1.00 34.26           C  
ATOM    426  CD2 PHE A 502     -40.045  -4.886  22.235  1.00 34.26           C  
ATOM    427  CE1 PHE A 502     -40.349  -5.116  24.950  1.00 34.26           C  
ATOM    428  CE2 PHE A 502     -41.280  -4.694  22.806  1.00 34.26           C  
ATOM    429  CZ  PHE A 502     -41.435  -4.809  24.166  1.00 34.26           C  
ATOM    430  H   PHE A 502     -37.163  -7.276  24.149  1.00  0.00           H  
ATOM    431  HA  PHE A 502     -38.360  -7.262  21.569  1.00  0.00           H  
ATOM    432  HB3 PHE A 502     -37.557  -4.804  21.473  1.00  0.00           H  
ATOM    433  HB2 PHE A 502     -36.826  -5.043  23.041  1.00  0.00           H  
ATOM    434  HD1 PHE A 502     -38.229  -5.145  24.935  1.00  0.00           H  
ATOM    435  HD2 PHE A 502     -39.934  -4.776  21.167  1.00  0.00           H  
ATOM    436  HE1 PHE A 502     -40.446  -5.113  26.026  1.00  0.00           H  
ATOM    437  HE2 PHE A 502     -42.128  -4.440  22.187  1.00  0.00           H  
ATOM    438  HZ  PHE A 502     -42.399  -4.633  24.620  1.00  0.00           H  
ATOM    439  N   ASN A 503     -35.077  -7.039  21.677  1.00 47.77           N  
ATOM    440  CA  ASN A 503     -33.930  -7.129  20.826  1.00 47.77           C  
ATOM    441  C   ASN A 503     -33.976  -8.422  20.076  1.00 47.77           C  
ATOM    442  O   ASN A 503     -33.698  -8.455  18.878  1.00 47.77           O  
ATOM    443  CB  ASN A 503     -32.598  -7.073  21.592  1.00 47.77           C  
ATOM    444  CG  ASN A 503     -32.387  -5.636  22.045  1.00 47.77           C  
ATOM    445  OD1 ASN A 503     -31.659  -5.375  23.001  1.00 47.77           O  
ATOM    446  ND2 ASN A 503     -33.042  -4.675  21.340  1.00 47.77           N  
ATOM    447  H   ASN A 503     -34.951  -6.927  22.676  1.00  0.00           H  
ATOM    448  HA  ASN A 503     -34.053  -6.378  20.050  1.00  0.00           H  
ATOM    449  HB3 ASN A 503     -31.734  -7.439  21.051  1.00  0.00           H  
ATOM    450  HB2 ASN A 503     -32.654  -7.700  22.482  1.00  0.00           H  
ATOM    451 HD22 ASN A 503     -32.949  -3.709  21.617  1.00  0.00           H  
ATOM    452 HD21 ASN A 503     -33.633  -4.925  20.561  1.00  0.00           H  
ATOM    453  N   ILE A 504     -34.324  -9.527  20.758  1.00126.30           N  
ATOM    454  CA  ILE A 504     -34.358 -10.795  20.092  1.00126.30           C  
ATOM    455  C   ILE A 504     -35.453 -10.794  19.068  1.00126.30           C  
ATOM    456  O   ILE A 504     -35.268 -11.292  17.959  1.00126.30           O  
ATOM    457  CB  ILE A 504     -34.501 -11.967  21.035  1.00126.30           C  
ATOM    458  CG1 ILE A 504     -35.832 -11.973  21.808  1.00126.30           C  
ATOM    459  CG2 ILE A 504     -33.270 -11.938  21.956  1.00126.30           C  
ATOM    460  CD1 ILE A 504     -37.023 -12.502  21.010  1.00126.30           C  
ATOM    461  H   ILE A 504     -34.530  -9.479  21.749  1.00  0.00           H  
ATOM    462  HA  ILE A 504     -33.414 -10.926  19.556  1.00  0.00           H  
ATOM    463  HB  ILE A 504     -34.443 -12.895  20.463  1.00  0.00           H  
ATOM    464 HG13 ILE A 504     -35.798 -11.149  22.448  1.00  0.00           H  
ATOM    465 HG12 ILE A 504     -35.698 -12.758  22.554  1.00  0.00           H  
ATOM    466 HG21 ILE A 504     -33.369 -12.656  22.770  1.00  0.00           H  
ATOM    467 HG22 ILE A 504     -32.383 -12.230  21.394  1.00  0.00           H  
ATOM    468 HG23 ILE A 504     -33.028 -10.979  22.396  1.00  0.00           H  
ATOM    469 HD11 ILE A 504     -37.835 -11.787  20.912  1.00  0.00           H  
ATOM    470 HD12 ILE A 504     -36.765 -12.919  20.037  1.00  0.00           H  
ATOM    471 HD13 ILE A 504     -37.475 -13.331  21.556  1.00  0.00           H  
ATOM    472  N   LYS A 505     -36.624 -10.220  19.408  1.00132.16           N  
ATOM    473  CA  LYS A 505     -37.746 -10.247  18.513  1.00132.16           C  
ATOM    474  C   LYS A 505     -37.421  -9.502  17.258  1.00132.16           C  
ATOM    475  O   LYS A 505     -37.609 -10.029  16.163  1.00132.16           O  
ATOM    476  CB  LYS A 505     -38.998  -9.599  19.126  1.00132.16           C  
ATOM    477  CG  LYS A 505     -40.251  -9.740  18.260  1.00132.16           C  
ATOM    478  CD  LYS A 505     -41.544  -9.386  19.000  1.00132.16           C  
ATOM    479  CE  LYS A 505     -41.751  -7.881  19.180  1.00132.16           C  
ATOM    480  NZ  LYS A 505     -40.684  -7.321  20.038  1.00132.16           N1+
ATOM    481  H   LYS A 505     -36.744  -9.835  20.337  1.00  0.00           H  
ATOM    482  HA  LYS A 505     -37.969 -11.288  18.270  1.00  0.00           H  
ATOM    483  HB3 LYS A 505     -38.751  -8.561  19.329  1.00  0.00           H  
ATOM    484  HB2 LYS A 505     -39.189 -10.060  20.095  1.00  0.00           H  
ATOM    485  HG3 LYS A 505     -40.329 -10.778  17.933  1.00  0.00           H  
ATOM    486  HG2 LYS A 505     -40.172  -9.142  17.351  1.00  0.00           H  
ATOM    487  HD3 LYS A 505     -41.606  -9.931  19.932  1.00  0.00           H  
ATOM    488  HD2 LYS A 505     -42.379  -9.758  18.405  1.00  0.00           H  
ATOM    489  HE3 LYS A 505     -42.718  -7.685  19.644  1.00  0.00           H  
ATOM    490  HE2 LYS A 505     -41.743  -7.370  18.216  1.00  0.00           H  
ATOM    491  HZ1 LYS A 505     -39.788  -7.469  19.596  1.00  0.00           H  
ATOM    492  HZ2 LYS A 505     -40.837  -6.331  20.159  1.00  0.00           H  
ATOM    493  HZ3 LYS A 505     -40.696  -7.778  20.939  1.00  0.00           H  
ATOM    494  N   ASN A 506     -36.906  -8.259  17.368  1.00114.02           N  
ATOM    495  CA  ASN A 506     -36.624  -7.549  16.154  1.00114.02           C  
ATOM    496  C   ASN A 506     -35.155  -7.605  15.904  1.00114.02           C  
ATOM    497  O   ASN A 506     -34.481  -6.578  15.849  1.00114.02           O  
ATOM    498  CB  ASN A 506     -37.054  -6.072  16.192  1.00114.02           C  
ATOM    499  CG  ASN A 506     -38.569  -6.043  16.057  1.00114.02           C  
ATOM    500  OD1 ASN A 506     -39.250  -5.263  16.937  1.00114.02           O  
ATOM    501  ND2 ASN A 506     -39.137  -6.706  15.190  1.00114.02           N  
ATOM    502  H   ASN A 506     -36.712  -7.840  18.270  1.00  0.00           H  
ATOM    503  HA  ASN A 506     -37.027  -7.997  15.244  1.00  0.00           H  
ATOM    504  HB3 ASN A 506     -36.654  -5.488  15.367  1.00  0.00           H  
ATOM    505  HB2 ASN A 506     -36.734  -5.600  17.119  1.00  0.00           H  
ATOM    506 HD22 ASN A 506     -40.143  -6.665  15.113  1.00  0.00           H  
ATOM    507 HD21 ASN A 506     -38.604  -7.278  14.551  1.00  0.00           H  
ATOM    508  N   ARG A 507     -34.634  -8.833  15.727  1.00 83.28           N  
ATOM    509  CA  ARG A 507     -33.241  -9.055  15.479  1.00 83.28           C  
ATOM    510  C   ARG A 507     -32.868  -8.523  14.127  1.00 83.28           C  
ATOM    511  O   ARG A 507     -31.828  -7.890  13.963  1.00 83.28           O  
ATOM    512  CB  ARG A 507     -32.877 -10.549  15.528  1.00 83.28           C  
ATOM    513  CG  ARG A 507     -31.398 -10.836  15.272  1.00 83.28           C  
ATOM    514  CD  ARG A 507     -31.026 -12.307  15.459  1.00 83.28           C  
ATOM    515  NE  ARG A 507     -31.980 -13.116  14.649  1.00 83.28           N  
ATOM    516  CZ  ARG A 507     -33.134 -13.575  15.212  1.00 83.28           C  
ATOM    517  NH1 ARG A 507     -33.415 -13.293  16.518  1.00 83.28           N  
ATOM    518  NH2 ARG A 507     -34.008 -14.317  14.471  1.00 83.28           N1+
ATOM    519  H   ARG A 507     -35.240  -9.637  15.813  1.00  0.00           H  
ATOM    520  HA  ARG A 507     -32.656  -8.559  16.242  1.00  0.00           H  
ATOM    521  HB3 ARG A 507     -33.527 -11.101  14.847  1.00  0.00           H  
ATOM    522  HB2 ARG A 507     -33.111 -10.858  16.543  1.00  0.00           H  
ATOM    523  HG3 ARG A 507     -30.786 -10.227  15.939  1.00  0.00           H  
ATOM    524  HG2 ARG A 507     -31.116 -10.551  14.258  1.00  0.00           H  
ATOM    525  HD3 ARG A 507     -31.014 -12.596  16.510  1.00  0.00           H  
ATOM    526  HD2 ARG A 507     -30.016 -12.481  15.088  1.00  0.00           H  
ATOM    527  HE  ARG A 507     -31.768 -13.282  13.674  1.00  0.00           H  
ATOM    528 HH12 ARG A 507     -34.268 -13.624  16.946  1.00  0.00           H  
ATOM    529 HH11 ARG A 507     -32.783 -12.724  17.062  1.00  0.00           H  
ATOM    530 HH22 ARG A 507     -34.864 -14.662  14.882  1.00  0.00           H  
ATOM    531 HH21 ARG A 507     -33.803 -14.531  13.506  1.00  0.00           H  
ATOM    532  N   ASN A 508     -33.730  -8.779  13.124  1.00 49.36           N  
ATOM    533  CA  ASN A 508     -33.516  -8.432  11.746  1.00 49.36           C  
ATOM    534  C   ASN A 508     -33.589  -6.952  11.531  1.00 49.36           C  
ATOM    535  O   ASN A 508     -32.912  -6.421  10.652  1.00 49.36           O  
ATOM    536  CB  ASN A 508     -34.559  -9.073  10.814  1.00 49.36           C  
ATOM    537  CG  ASN A 508     -34.371 -10.582  10.873  1.00 49.36           C  
ATOM    538  OD1 ASN A 508     -33.312 -11.074  11.258  1.00 49.36           O  
ATOM    539  ND2 ASN A 508     -35.429 -11.341  10.478  1.00 49.36           N  
ATOM    540  H   ASN A 508     -34.564  -9.302  13.344  1.00  0.00           H  
ATOM    541  HA  ASN A 508     -32.506  -8.733  11.456  1.00  0.00           H  
ATOM    542  HB3 ASN A 508     -34.425  -8.749   9.780  1.00  0.00           H  
ATOM    543  HB2 ASN A 508     -35.575  -8.809  11.114  1.00  0.00           H  
ATOM    544 HD22 ASN A 508     -35.353 -12.348  10.491  1.00  0.00           H  
ATOM    545 HD21 ASN A 508     -36.281 -10.900  10.163  1.00  0.00           H  
ATOM    546  N   GLN A 509     -34.417  -6.244  12.322  1.00131.07           N  
ATOM    547  CA  GLN A 509     -34.661  -4.849  12.089  1.00131.07           C  
ATOM    548  C   GLN A 509     -33.372  -4.088  12.024  1.00131.07           C  
ATOM    549  O   GLN A 509     -32.375  -4.447  12.645  1.00131.07           O  
ATOM    550  CB  GLN A 509     -35.552  -4.187  13.156  1.00131.07           C  
ATOM    551  CG  GLN A 509     -35.804  -2.701  12.894  1.00131.07           C  
ATOM    552  CD  GLN A 509     -36.668  -2.591  11.645  1.00131.07           C  
ATOM    553  OE1 GLN A 509     -37.079  -3.596  11.067  1.00131.07           O  
ATOM    554  NE2 GLN A 509     -36.953  -1.334  11.210  1.00131.07           N  
ATOM    555  H   GLN A 509     -34.923  -6.710  13.061  1.00  0.00           H  
ATOM    556  HA  GLN A 509     -35.100  -4.821  11.094  1.00  0.00           H  
ATOM    557  HB3 GLN A 509     -35.074  -4.285  14.132  1.00  0.00           H  
ATOM    558  HB2 GLN A 509     -36.494  -4.732  13.240  1.00  0.00           H  
ATOM    559  HG3 GLN A 509     -34.948  -2.042  12.879  1.00  0.00           H  
ATOM    560  HG2 GLN A 509     -36.409  -2.325  13.720  1.00  0.00           H  
ATOM    561 HE22 GLN A 509     -37.530  -1.209  10.391  1.00  0.00           H  
ATOM    562 HE21 GLN A 509     -36.567  -0.528  11.681  1.00  0.00           H  
ATOM    563  N   LYS A 510     -33.399  -2.988  11.245  1.00 96.59           N  
ATOM    564  CA  LYS A 510     -32.273  -2.147  10.952  1.00 96.59           C  
ATOM    565  C   LYS A 510     -31.733  -1.527  12.204  1.00 96.59           C  
ATOM    566  O   LYS A 510     -30.526  -1.332  12.323  1.00 96.59           O  
ATOM    567  CB  LYS A 510     -32.640  -0.974  10.023  1.00 96.59           C  
ATOM    568  CG  LYS A 510     -33.000  -1.378   8.591  1.00 96.59           C  
ATOM    569  CD  LYS A 510     -31.840  -1.997   7.810  1.00 96.59           C  
ATOM    570  CE  LYS A 510     -32.211  -2.392   6.380  1.00 96.59           C  
ATOM    571  NZ  LYS A 510     -31.004  -2.823   5.642  1.00 96.59           N1+
ATOM    572  H   LYS A 510     -34.264  -2.765  10.774  1.00  0.00           H  
ATOM    573  HA  LYS A 510     -31.481  -2.756  10.517  1.00  0.00           H  
ATOM    574  HB3 LYS A 510     -31.817  -0.258   9.969  1.00  0.00           H  
ATOM    575  HB2 LYS A 510     -33.481  -0.424  10.446  1.00  0.00           H  
ATOM    576  HG3 LYS A 510     -33.347  -0.494   8.058  1.00  0.00           H  
ATOM    577  HG2 LYS A 510     -33.844  -2.068   8.608  1.00  0.00           H  
ATOM    578  HD3 LYS A 510     -31.466  -2.882   8.323  1.00  0.00           H  
ATOM    579  HD2 LYS A 510     -31.015  -1.282   7.788  1.00  0.00           H  
ATOM    580  HE3 LYS A 510     -32.657  -1.547   5.854  1.00  0.00           H  
ATOM    581  HE2 LYS A 510     -32.946  -3.198   6.382  1.00  0.00           H  
ATOM    582  HZ1 LYS A 510     -30.588  -3.617   6.106  1.00  0.00           H  
ATOM    583  HZ2 LYS A 510     -31.261  -3.079   4.699  1.00  0.00           H  
ATOM    584  HZ3 LYS A 510     -30.340  -2.062   5.612  1.00  0.00           H  
ATOM    585  N   LEU A 511     -32.609  -1.171  13.162  1.00108.06           N  
ATOM    586  CA  LEU A 511     -32.156  -0.469  14.332  1.00108.06           C  
ATOM    587  C   LEU A 511     -31.202  -1.332  15.112  1.00108.06           C  
ATOM    588  O   LEU A 511     -30.138  -0.865  15.516  1.00108.06           O  
ATOM    589  CB  LEU A 511     -33.345  -0.085  15.243  1.00108.06           C  
ATOM    590  CG  LEU A 511     -33.063   0.889  16.415  1.00108.06           C  
ATOM    591  CD1 LEU A 511     -34.357   1.160  17.199  1.00108.06           C  
ATOM    592  CD2 LEU A 511     -31.927   0.429  17.342  1.00108.06           C  
ATOM    593  H   LEU A 511     -33.596  -1.328  13.030  1.00  0.00           H  
ATOM    594  HA  LEU A 511     -31.646   0.445  14.018  1.00  0.00           H  
ATOM    595  HB3 LEU A 511     -33.816  -0.988  15.635  1.00  0.00           H  
ATOM    596  HB2 LEU A 511     -34.109   0.376  14.615  1.00  0.00           H  
ATOM    597  HG  LEU A 511     -32.753   1.844  15.986  1.00  0.00           H  
ATOM    598 HD11 LEU A 511     -34.041   1.803  18.012  1.00  0.00           H  
ATOM    599 HD12 LEU A 511     -35.126   1.549  16.548  1.00  0.00           H  
ATOM    600 HD13 LEU A 511     -34.742   0.243  17.645  1.00  0.00           H  
ATOM    601 HD21 LEU A 511     -32.094   0.888  18.304  1.00  0.00           H  
ATOM    602 HD22 LEU A 511     -31.935  -0.641  17.550  1.00  0.00           H  
ATOM    603 HD23 LEU A 511     -30.948   0.779  17.024  1.00  0.00           H  
ATOM    604  N   ILE A 512     -31.580  -2.600  15.379  1.00 99.52           N  
ATOM    605  CA  ILE A 512     -30.790  -3.533  16.147  1.00 99.52           C  
ATOM    606  C   ILE A 512     -29.594  -4.038  15.395  1.00 99.52           C  
ATOM    607  O   ILE A 512     -28.511  -4.175  15.962  1.00 99.52           O  
ATOM    608  CB  ILE A 512     -31.587  -4.723  16.602  1.00 99.52           C  
ATOM    609  CG1 ILE A 512     -30.800  -5.530  17.647  1.00 99.52           C  
ATOM    610  CG2 ILE A 512     -31.995  -5.534  15.362  1.00 99.52           C  
ATOM    611  CD1 ILE A 512     -31.651  -6.568  18.378  1.00 99.52           C  
ATOM    612  H   ILE A 512     -32.464  -2.926  15.016  1.00  0.00           H  
ATOM    613  HA  ILE A 512     -30.435  -3.000  17.032  1.00  0.00           H  
ATOM    614  HB  ILE A 512     -32.494  -4.359  17.086  1.00  0.00           H  
ATOM    615 HG13 ILE A 512     -30.394  -4.850  18.397  1.00  0.00           H  
ATOM    616 HG12 ILE A 512     -29.945  -6.042  17.204  1.00  0.00           H  
ATOM    617 HG21 ILE A 512     -32.275  -6.466  15.805  1.00  0.00           H  
ATOM    618 HG22 ILE A 512     -32.844  -5.098  14.846  1.00  0.00           H  
ATOM    619 HG23 ILE A 512     -31.246  -5.889  14.695  1.00  0.00           H  
ATOM    620 HD11 ILE A 512     -31.073  -6.941  19.214  1.00  0.00           H  
ATOM    621 HD12 ILE A 512     -32.574  -6.105  18.695  1.00  0.00           H  
ATOM    622 HD13 ILE A 512     -31.843  -7.414  17.736  1.00  0.00           H  
ATOM    623  N   LYS A 513     -29.774  -4.344  14.096  1.00 38.98           N  
ATOM    624  CA  LYS A 513     -28.774  -4.962  13.270  1.00 38.98           C  
ATOM    625  C   LYS A 513     -27.573  -4.075  13.149  1.00 38.98           C  
ATOM    626  O   LYS A 513     -26.442  -4.558  13.126  1.00 38.98           O  
ATOM    627  CB  LYS A 513     -29.291  -5.250  11.849  1.00 38.98           C  
ATOM    628  CG  LYS A 513     -28.281  -5.974  10.955  1.00 38.98           C  
ATOM    629  CD  LYS A 513     -28.899  -6.547   9.678  1.00 38.98           C  
ATOM    630  CE  LYS A 513     -27.890  -7.267   8.780  1.00 38.98           C  
ATOM    631  NZ  LYS A 513     -28.568  -7.788   7.572  1.00 38.98           N1+
ATOM    632  H   LYS A 513     -30.694  -4.217  13.693  1.00  0.00           H  
ATOM    633  HA  LYS A 513     -28.476  -5.901  13.742  1.00  0.00           H  
ATOM    634  HB3 LYS A 513     -29.626  -4.331  11.364  1.00  0.00           H  
ATOM    635  HB2 LYS A 513     -30.179  -5.878  11.940  1.00  0.00           H  
ATOM    636  HG3 LYS A 513     -27.824  -6.790  11.517  1.00  0.00           H  
ATOM    637  HG2 LYS A 513     -27.470  -5.299  10.678  1.00  0.00           H  
ATOM    638  HD3 LYS A 513     -29.369  -5.736   9.119  1.00  0.00           H  
ATOM    639  HD2 LYS A 513     -29.700  -7.236   9.948  1.00  0.00           H  
ATOM    640  HE3 LYS A 513     -27.426  -8.097   9.314  1.00  0.00           H  
ATOM    641  HE2 LYS A 513     -27.092  -6.588   8.476  1.00  0.00           H  
ATOM    642  HZ1 LYS A 513     -28.977  -7.023   7.055  1.00  0.00           H  
ATOM    643  HZ2 LYS A 513     -27.896  -8.267   6.989  1.00  0.00           H  
ATOM    644  HZ3 LYS A 513     -29.294  -8.435   7.846  1.00  0.00           H  
ATOM    645  N   MET A 514     -27.792  -2.750  13.082  1.00 71.42           N  
ATOM    646  CA  MET A 514     -26.730  -1.811  12.864  1.00 71.42           C  
ATOM    647  C   MET A 514     -25.734  -1.897  13.982  1.00 71.42           C  
ATOM    648  O   MET A 514     -24.530  -1.822  13.739  1.00 71.42           O  
ATOM    649  CB  MET A 514     -27.240  -0.361  12.793  1.00 71.42           C  
ATOM    650  CG  MET A 514     -26.179   0.652  12.358  1.00 71.42           C  
ATOM    651  SD  MET A 514     -26.781   2.364  12.239  1.00 71.42           S  
ATOM    652  CE  MET A 514     -25.281   3.009  11.444  1.00 71.42           C  
ATOM    653  H   MET A 514     -28.741  -2.402  13.117  1.00  0.00           H  
ATOM    654  HA  MET A 514     -26.239  -2.064  11.923  1.00  0.00           H  
ATOM    655  HB3 MET A 514     -27.673  -0.058  13.749  1.00  0.00           H  
ATOM    656  HB2 MET A 514     -28.058  -0.314  12.073  1.00  0.00           H  
ATOM    657  HG3 MET A 514     -25.786   0.356  11.385  1.00  0.00           H  
ATOM    658  HG2 MET A 514     -25.336   0.660  13.048  1.00  0.00           H  
ATOM    659  HE1 MET A 514     -25.391   4.074  11.246  1.00  0.00           H  
ATOM    660  HE2 MET A 514     -24.413   2.866  12.088  1.00  0.00           H  
ATOM    661  HE3 MET A 514     -25.100   2.504  10.495  1.00  0.00           H  
ATOM    662  N   SER A 515     -26.204  -2.047  15.236  1.00 84.13           N  
ATOM    663  CA  SER A 515     -25.322  -2.127  16.369  1.00 84.13           C  
ATOM    664  C   SER A 515     -24.822  -3.537  16.490  1.00 84.13           C  
ATOM    665  O   SER A 515     -25.145  -4.390  15.665  1.00 84.13           O  
ATOM    666  CB  SER A 515     -25.995  -1.750  17.700  1.00 84.13           C  
ATOM    667  OG  SER A 515     -27.039  -2.667  17.996  1.00 84.13           O  
ATOM    668  H   SER A 515     -27.198  -2.138  15.383  1.00  0.00           H  
ATOM    669  HA  SER A 515     -24.467  -1.462  16.231  1.00  0.00           H  
ATOM    670  HB3 SER A 515     -26.423  -0.750  17.627  1.00  0.00           H  
ATOM    671  HB2 SER A 515     -25.287  -1.722  18.529  1.00  0.00           H  
ATOM    672  HG  SER A 515     -27.602  -2.754  17.240  1.00  0.00           H  
ATOM    673  N   SER A 516     -23.989  -3.816  17.521  1.00 61.94           N  
ATOM    674  CA  SER A 516     -23.465  -5.146  17.681  1.00 61.94           C  
ATOM    675  C   SER A 516     -24.393  -5.892  18.589  1.00 61.94           C  
ATOM    676  O   SER A 516     -24.383  -5.720  19.806  1.00 61.94           O  
ATOM    677  CB  SER A 516     -22.080  -5.172  18.345  1.00 61.94           C  
ATOM    678  OG  SER A 516     -21.141  -4.478  17.539  1.00 61.94           O  
ATOM    679  H   SER A 516     -23.715  -3.100  18.177  1.00  0.00           H  
ATOM    680  HA  SER A 516     -23.258  -5.555  16.695  1.00  0.00           H  
ATOM    681  HB3 SER A 516     -21.763  -6.205  18.358  1.00  0.00           H  
ATOM    682  HB2 SER A 516     -22.073  -4.743  19.345  1.00  0.00           H  
ATOM    683  HG  SER A 516     -20.289  -4.563  17.941  1.00  0.00           H  
ATOM    684  N   PRO A 517     -25.215  -6.711  17.991  1.00106.33           N  
ATOM    685  CA  PRO A 517     -26.204  -7.498  18.680  1.00106.33           C  
ATOM    686  C   PRO A 517     -25.646  -8.414  19.726  1.00106.33           C  
ATOM    687  O   PRO A 517     -26.145  -8.416  20.851  1.00106.33           O  
ATOM    688  CD  PRO A 517     -24.984  -7.178  16.634  1.00106.33           C  
ATOM    689  CB  PRO A 517     -26.915  -8.293  17.587  1.00106.33           C  
ATOM    690  CG  PRO A 517     -25.829  -8.457  16.507  1.00106.33           C  
ATOM    691  HA  PRO A 517     -26.925  -6.830  19.156  1.00  0.00           H  
ATOM    692  HD2 PRO A 517     -23.954  -7.456  16.409  1.00  0.00           H  
ATOM    693  HD3 PRO A 517     -25.389  -6.562  15.852  1.00  0.00           H  
ATOM    694  HB3 PRO A 517     -27.740  -7.702  17.187  1.00  0.00           H  
ATOM    695  HB2 PRO A 517     -27.328  -9.248  17.918  1.00  0.00           H  
ATOM    696  HG2 PRO A 517     -25.291  -9.359  16.617  1.00  0.00           H  
ATOM    697  HG3 PRO A 517     -26.281  -8.527  15.517  1.00  0.00           H  
ATOM    698  N   TYR A 518     -24.606  -9.190  19.377  1.00149.44           N  
ATOM    699  CA  TYR A 518     -24.066 -10.171  20.271  1.00149.44           C  
ATOM    700  C   TYR A 518     -23.471  -9.492  21.451  1.00149.44           C  
ATOM    701  O   TYR A 518     -23.637  -9.943  22.581  1.00149.44           O  
ATOM    702  CB  TYR A 518     -23.012 -11.062  19.606  1.00149.44           C  
ATOM    703  CG  TYR A 518     -23.789 -11.886  18.643  1.00149.44           C  
ATOM    704  CD1 TYR A 518     -24.132 -11.384  17.410  1.00149.44           C  
ATOM    705  CD2 TYR A 518     -24.191 -13.159  18.979  1.00149.44           C  
ATOM    706  CE1 TYR A 518     -24.855 -12.135  16.514  1.00149.44           C  
ATOM    707  CE2 TYR A 518     -24.915 -13.914  18.087  1.00149.44           C  
ATOM    708  CZ  TYR A 518     -25.246 -13.405  16.855  1.00149.44           C  
ATOM    709  OH  TYR A 518     -25.989 -14.185  15.944  1.00149.44           O  
ATOM    710  H   TYR A 518     -24.235  -9.140  18.438  1.00  0.00           H  
ATOM    711  HA  TYR A 518     -24.884 -10.797  20.639  1.00  0.00           H  
ATOM    712  HB3 TYR A 518     -22.512 -11.707  20.332  1.00  0.00           H  
ATOM    713  HB2 TYR A 518     -22.243 -10.463  19.130  1.00  0.00           H  
ATOM    714  HD1 TYR A 518     -23.886 -10.368  17.355  1.00  0.00           H  
ATOM    715  HD2 TYR A 518     -23.940 -13.573  19.945  1.00  0.00           H  
ATOM    716  HE1 TYR A 518     -25.139 -11.707  15.564  1.00  0.00           H  
ATOM    717  HE2 TYR A 518     -25.224 -14.913  18.359  1.00  0.00           H  
ATOM    718  HH  TYR A 518     -26.136 -13.749  15.119  1.00  0.00           H  
ATOM    719  N   MET A 519     -22.766  -8.380  21.210  1.00 78.33           N  
ATOM    720  CA  MET A 519     -22.106  -7.652  22.248  1.00 78.33           C  
ATOM    721  C   MET A 519     -23.152  -7.110  23.178  1.00 78.33           C  
ATOM    722  O   MET A 519     -22.947  -7.067  24.391  1.00 78.33           O  
ATOM    723  CB  MET A 519     -21.302  -6.478  21.679  1.00 78.33           C  
ATOM    724  CG  MET A 519     -20.393  -6.939  20.538  1.00 78.33           C  
ATOM    725  SD  MET A 519     -19.281  -5.671  19.870  1.00 78.33           S  
ATOM    726  CE  MET A 519     -17.982  -6.010  21.087  1.00 78.33           C  
ATOM    727  H   MET A 519     -22.677  -8.052  20.259  1.00  0.00           H  
ATOM    728  HA  MET A 519     -21.433  -8.316  22.793  1.00  0.00           H  
ATOM    729  HB3 MET A 519     -20.697  -6.034  22.471  1.00  0.00           H  
ATOM    730  HB2 MET A 519     -21.963  -5.689  21.325  1.00  0.00           H  
ATOM    731  HG3 MET A 519     -20.951  -7.400  19.732  1.00  0.00           H  
ATOM    732  HG2 MET A 519     -19.790  -7.773  20.896  1.00  0.00           H  
ATOM    733  HE1 MET A 519     -17.139  -5.596  20.557  1.00  0.00           H  
ATOM    734  HE2 MET A 519     -18.240  -5.431  21.969  1.00  0.00           H  
ATOM    735  HE3 MET A 519     -17.808  -7.045  21.377  1.00  0.00           H  
ATOM    736  N   ASN A 520     -24.304  -6.674  22.625  1.00 44.40           N  
ATOM    737  CA  ASN A 520     -25.384  -6.139  23.410  1.00 44.40           C  
ATOM    738  C   ASN A 520     -25.891  -7.213  24.322  1.00 44.40           C  
ATOM    739  O   ASN A 520     -26.294  -6.937  25.451  1.00 44.40           O  
ATOM    740  CB  ASN A 520     -26.594  -5.683  22.570  1.00 44.40           C  
ATOM    741  CG  ASN A 520     -26.307  -4.319  21.959  1.00 44.40           C  
ATOM    742  OD1 ASN A 520     -25.990  -3.366  22.670  1.00 44.40           O  
ATOM    743  ND2 ASN A 520     -26.429  -4.218  20.608  1.00 44.40           N  
ATOM    744  H   ASN A 520     -24.416  -6.712  21.621  1.00  0.00           H  
ATOM    745  HA  ASN A 520     -25.016  -5.330  24.037  1.00  0.00           H  
ATOM    746  HB3 ASN A 520     -27.474  -5.548  23.202  1.00  0.00           H  
ATOM    747  HB2 ASN A 520     -26.888  -6.390  21.803  1.00  0.00           H  
ATOM    748 HD22 ASN A 520     -26.256  -3.338  20.142  1.00  0.00           H  
ATOM    749 HD21 ASN A 520     -26.663  -5.034  20.064  1.00  0.00           H  
ATOM    750  N   ASN A 521     -25.906  -8.469  23.838  1.00 63.08           N  
ATOM    751  CA  ASN A 521     -26.396  -9.579  24.605  1.00 63.08           C  
ATOM    752  C   ASN A 521     -25.542  -9.739  25.829  1.00 63.08           C  
ATOM    753  O   ASN A 521     -26.060  -9.950  26.926  1.00 63.08           O  
ATOM    754  CB  ASN A 521     -26.343 -10.897  23.811  1.00 63.08           C  
ATOM    755  CG  ASN A 521     -27.191 -11.940  24.525  1.00 63.08           C  
ATOM    756  OD1 ASN A 521     -27.695 -12.938  23.750  1.00 63.08           O  
ATOM    757  ND2 ASN A 521     -27.400 -11.871  25.735  1.00 63.08           N  
ATOM    758  H   ASN A 521     -25.581  -8.640  22.895  1.00  0.00           H  
ATOM    759  HA  ASN A 521     -27.425  -9.341  24.890  1.00  0.00           H  
ATOM    760  HB3 ASN A 521     -25.337 -11.299  23.705  1.00  0.00           H  
ATOM    761  HB2 ASN A 521     -26.740 -10.750  22.806  1.00  0.00           H  
ATOM    762 HD22 ASN A 521     -27.968 -12.578  26.178  1.00  0.00           H  
ATOM    763 HD21 ASN A 521     -26.990 -11.127  26.290  1.00  0.00           H  
ATOM    764  N   LEU A 522     -24.205  -9.635  25.675  1.00 77.93           N  
ATOM    765  CA  LEU A 522     -23.303  -9.772  26.787  1.00 77.93           C  
ATOM    766  C   LEU A 522     -23.571  -8.664  27.755  1.00 77.93           C  
ATOM    767  O   LEU A 522     -23.561  -8.878  28.967  1.00 77.93           O  
ATOM    768  CB  LEU A 522     -21.814  -9.662  26.401  1.00 77.93           C  
ATOM    769  CG  LEU A 522     -21.227 -10.884  25.666  1.00 77.93           C  
ATOM    770  CD1 LEU A 522     -21.149 -12.107  26.591  1.00 77.93           C  
ATOM    771  CD2 LEU A 522     -21.975 -11.185  24.364  1.00 77.93           C  
ATOM    772  H   LEU A 522     -23.821  -9.462  24.755  1.00  0.00           H  
ATOM    773  HA  LEU A 522     -23.492 -10.719  27.294  1.00  0.00           H  
ATOM    774  HB3 LEU A 522     -21.202  -9.490  27.288  1.00  0.00           H  
ATOM    775  HB2 LEU A 522     -21.660  -8.782  25.777  1.00  0.00           H  
ATOM    776  HG  LEU A 522     -20.205 -10.631  25.402  1.00  0.00           H  
ATOM    777 HD11 LEU A 522     -20.598 -12.917  26.113  1.00  0.00           H  
ATOM    778 HD12 LEU A 522     -20.634 -11.869  27.522  1.00  0.00           H  
ATOM    779 HD13 LEU A 522     -22.137 -12.491  26.841  1.00  0.00           H  
ATOM    780 HD21 LEU A 522     -21.629 -12.133  23.973  1.00  0.00           H  
ATOM    781 HD22 LEU A 522     -23.042 -11.342  24.468  1.00  0.00           H  
ATOM    782 HD23 LEU A 522     -21.688 -10.431  23.640  1.00  0.00           H  
ATOM    783  N   ILE A 523     -23.820  -7.444  27.243  1.00 36.44           N  
ATOM    784  CA  ILE A 523     -24.054  -6.330  28.114  1.00 36.44           C  
ATOM    785  C   ILE A 523     -25.287  -6.606  28.919  1.00 36.44           C  
ATOM    786  O   ILE A 523     -25.304  -6.384  30.128  1.00 36.44           O  
ATOM    787  CB  ILE A 523     -24.263  -5.031  27.387  1.00 36.44           C  
ATOM    788  CG1 ILE A 523     -22.993  -4.643  26.608  1.00 36.44           C  
ATOM    789  CG2 ILE A 523     -24.695  -3.975  28.419  1.00 36.44           C  
ATOM    790  CD1 ILE A 523     -23.195  -3.478  25.641  1.00 36.44           C  
ATOM    791  H   ILE A 523     -23.810  -7.298  26.242  1.00  0.00           H  
ATOM    792  HA  ILE A 523     -23.205  -6.232  28.793  1.00  0.00           H  
ATOM    793  HB  ILE A 523     -25.070  -5.130  26.663  1.00  0.00           H  
ATOM    794 HG13 ILE A 523     -22.590  -5.483  26.063  1.00  0.00           H  
ATOM    795 HG12 ILE A 523     -22.214  -4.371  27.322  1.00  0.00           H  
ATOM    796 HG21 ILE A 523     -24.639  -2.975  27.993  1.00  0.00           H  
ATOM    797 HG22 ILE A 523     -25.732  -4.070  28.744  1.00  0.00           H  
ATOM    798 HG23 ILE A 523     -24.048  -3.969  29.299  1.00  0.00           H  
ATOM    799 HD11 ILE A 523     -22.298  -3.323  25.041  1.00  0.00           H  
ATOM    800 HD12 ILE A 523     -24.023  -3.646  24.957  1.00  0.00           H  
ATOM    801 HD13 ILE A 523     -23.390  -2.545  26.169  1.00  0.00           H  
ATOM    802  N   ILE A 524     -26.346  -7.130  28.268  1.00 85.54           N  
ATOM    803  CA  ILE A 524     -27.599  -7.396  28.921  1.00 85.54           C  
ATOM    804  C   ILE A 524     -27.383  -8.401  30.009  1.00 85.54           C  
ATOM    805  O   ILE A 524     -27.936  -8.265  31.100  1.00 85.54           O  
ATOM    806  CB  ILE A 524     -28.625  -7.996  28.004  1.00 85.54           C  
ATOM    807  CG1 ILE A 524     -28.973  -7.038  26.854  1.00 85.54           C  
ATOM    808  CG2 ILE A 524     -29.839  -8.385  28.865  1.00 85.54           C  
ATOM    809  CD1 ILE A 524     -29.627  -5.739  27.317  1.00 85.54           C  
ATOM    810  H   ILE A 524     -26.282  -7.289  27.270  1.00  0.00           H  
ATOM    811  HA  ILE A 524     -27.967  -6.474  29.374  1.00  0.00           H  
ATOM    812  HB  ILE A 524     -28.248  -8.908  27.542  1.00  0.00           H  
ATOM    813 HG13 ILE A 524     -29.660  -7.549  26.179  1.00  0.00           H  
ATOM    814 HG12 ILE A 524     -28.210  -6.675  26.243  1.00  0.00           H  
ATOM    815 HG21 ILE A 524     -30.704  -8.502  28.222  1.00  0.00           H  
ATOM    816 HG22 ILE A 524     -29.732  -9.345  29.373  1.00  0.00           H  
ATOM    817 HG23 ILE A 524     -30.110  -7.624  29.599  1.00  0.00           H  
ATOM    818 HD11 ILE A 524     -30.038  -5.207  26.464  1.00  0.00           H  
ATOM    819 HD12 ILE A 524     -30.470  -5.922  27.983  1.00  0.00           H  
ATOM    820 HD13 ILE A 524     -28.927  -5.091  27.842  1.00  0.00           H  
ATOM    821  N   LEU A 525     -26.580  -9.446  29.735  1.00 36.55           N  
ATOM    822  CA  LEU A 525     -26.343 -10.474  30.709  1.00 36.55           C  
ATOM    823  C   LEU A 525     -25.667  -9.867  31.896  1.00 36.55           C  
ATOM    824  O   LEU A 525     -26.011 -10.169  33.038  1.00 36.55           O  
ATOM    825  CB  LEU A 525     -25.402 -11.582  30.200  1.00 36.55           C  
ATOM    826  CG  LEU A 525     -25.991 -12.440  29.068  1.00 36.55           C  
ATOM    827  CD1 LEU A 525     -24.995 -13.520  28.617  1.00 36.55           C  
ATOM    828  CD2 LEU A 525     -27.354 -13.023  29.471  1.00 36.55           C  
ATOM    829  H   LEU A 525     -26.154  -9.529  28.821  1.00  0.00           H  
ATOM    830  HA  LEU A 525     -27.293 -10.888  31.050  1.00  0.00           H  
ATOM    831  HB3 LEU A 525     -25.145 -12.248  31.027  1.00  0.00           H  
ATOM    832  HB2 LEU A 525     -24.458 -11.155  29.862  1.00  0.00           H  
ATOM    833  HG  LEU A 525     -26.176 -11.828  28.205  1.00  0.00           H  
ATOM    834 HD11 LEU A 525     -25.391 -14.093  27.778  1.00  0.00           H  
ATOM    835 HD12 LEU A 525     -24.054 -13.075  28.295  1.00  0.00           H  
ATOM    836 HD13 LEU A 525     -24.776 -14.219  29.425  1.00  0.00           H  
ATOM    837 HD21 LEU A 525     -27.700 -13.741  28.727  1.00  0.00           H  
ATOM    838 HD22 LEU A 525     -27.300 -13.544  30.428  1.00  0.00           H  
ATOM    839 HD23 LEU A 525     -28.126 -12.257  29.539  1.00  0.00           H  
ATOM    840  N   GLY A 526     -24.681  -8.987  31.650  1.00 22.57           N  
ATOM    841  CA  GLY A 526     -23.932  -8.382  32.711  1.00 22.57           C  
ATOM    842  C   GLY A 526     -24.841  -7.541  33.548  1.00 22.57           C  
ATOM    843  O   GLY A 526     -24.711  -7.507  34.771  1.00 22.57           O  
ATOM    844  H   GLY A 526     -24.429  -8.771  30.693  1.00  0.00           H  
ATOM    845  HA3 GLY A 526     -23.154  -7.748  32.283  1.00  0.00           H  
ATOM    846  HA2 GLY A 526     -23.438  -9.142  33.319  1.00  0.00           H  
ATOM    847  N   GLY A 527     -25.763  -6.806  32.895  1.00 25.46           N  
ATOM    848  CA  GLY A 527     -26.682  -5.948  33.587  1.00 25.46           C  
ATOM    849  C   GLY A 527     -27.597  -6.775  34.436  1.00 25.46           C  
ATOM    850  O   GLY A 527     -27.881  -6.419  35.579  1.00 25.46           O  
ATOM    851  H   GLY A 527     -25.799  -6.839  31.884  1.00  0.00           H  
ATOM    852  HA3 GLY A 527     -27.255  -5.354  32.874  1.00  0.00           H  
ATOM    853  HA2 GLY A 527     -26.087  -5.276  34.198  1.00  0.00           H  
ATOM    854  N   MET A 528     -28.088  -7.906  33.891  1.00 73.32           N  
ATOM    855  CA  MET A 528     -29.032  -8.723  34.599  1.00 73.32           C  
ATOM    856  C   MET A 528     -28.381  -9.269  35.833  1.00 73.32           C  
ATOM    857  O   MET A 528     -28.982  -9.286  36.905  1.00 73.32           O  
ATOM    858  CB  MET A 528     -29.558  -9.901  33.761  1.00 73.32           C  
ATOM    859  CG  MET A 528     -30.813 -10.547  34.353  1.00 73.32           C  
ATOM    860  SD  MET A 528     -31.607 -11.780  33.279  1.00 73.32           S  
ATOM    861  CE  MET A 528     -33.157 -11.838  34.225  1.00 73.32           C  
ATOM    862  H   MET A 528     -27.843  -8.155  32.940  1.00  0.00           H  
ATOM    863  HA  MET A 528     -29.880  -8.098  34.881  1.00  0.00           H  
ATOM    864  HB3 MET A 528     -28.784 -10.654  33.598  1.00  0.00           H  
ATOM    865  HB2 MET A 528     -29.815  -9.527  32.769  1.00  0.00           H  
ATOM    866  HG3 MET A 528     -31.543  -9.764  34.557  1.00  0.00           H  
ATOM    867  HG2 MET A 528     -30.591 -11.022  35.309  1.00  0.00           H  
ATOM    868  HE1 MET A 528     -33.848 -12.545  33.765  1.00  0.00           H  
ATOM    869  HE2 MET A 528     -32.967 -12.162  35.248  1.00  0.00           H  
ATOM    870  HE3 MET A 528     -33.637 -10.859  34.249  1.00  0.00           H  
ATOM    871  N   LEU A 529     -27.119  -9.713  35.711  1.00 45.33           N  
ATOM    872  CA  LEU A 529     -26.385 -10.269  36.809  1.00 45.33           C  
ATOM    873  C   LEU A 529     -26.185  -9.188  37.826  1.00 45.33           C  
ATOM    874  O   LEU A 529     -26.179  -9.445  39.029  1.00 45.33           O  
ATOM    875  CB  LEU A 529     -25.004 -10.786  36.377  1.00 45.33           C  
ATOM    876  CG  LEU A 529     -25.093 -11.907  35.326  1.00 45.33           C  
ATOM    877  CD1 LEU A 529     -23.700 -12.401  34.918  1.00 45.33           C  
ATOM    878  CD2 LEU A 529     -26.017 -13.043  35.791  1.00 45.33           C  
ATOM    879  H   LEU A 529     -26.672  -9.685  34.802  1.00  0.00           H  
ATOM    880  HA  LEU A 529     -26.967 -11.060  37.284  1.00  0.00           H  
ATOM    881  HB3 LEU A 529     -24.462 -11.160  37.246  1.00  0.00           H  
ATOM    882  HB2 LEU A 529     -24.404  -9.969  35.973  1.00  0.00           H  
ATOM    883  HG  LEU A 529     -25.601 -11.670  34.442  1.00  0.00           H  
ATOM    884 HD11 LEU A 529     -23.763 -13.184  34.162  1.00  0.00           H  
ATOM    885 HD12 LEU A 529     -23.105 -11.589  34.499  1.00  0.00           H  
ATOM    886 HD13 LEU A 529     -23.157 -12.805  35.773  1.00  0.00           H  
ATOM    887 HD21 LEU A 529     -25.964 -13.891  35.107  1.00  0.00           H  
ATOM    888 HD22 LEU A 529     -25.735 -13.404  36.780  1.00  0.00           H  
ATOM    889 HD23 LEU A 529     -27.064 -12.741  35.824  1.00  0.00           H  
ATOM    890  N   SER A 530     -26.005  -7.939  37.353  1.00 77.90           N  
ATOM    891  CA  SER A 530     -25.764  -6.816  38.216  1.00 77.90           C  
ATOM    892  C   SER A 530     -26.926  -6.643  39.152  1.00 77.90           C  
ATOM    893  O   SER A 530     -26.735  -6.333  40.326  1.00 77.90           O  
ATOM    894  CB  SER A 530     -25.587  -5.502  37.439  1.00 77.90           C  
ATOM    895  OG  SER A 530     -24.426  -5.573  36.625  1.00 77.90           O  
ATOM    896  H   SER A 530     -26.013  -7.784  36.353  1.00  0.00           H  
ATOM    897  HA  SER A 530     -24.876  -7.059  38.777  1.00  0.00           H  
ATOM    898  HB3 SER A 530     -25.458  -4.657  38.104  1.00  0.00           H  
ATOM    899  HB2 SER A 530     -26.447  -5.221  36.855  1.00  0.00           H  
ATOM    900  HG  SER A 530     -24.551  -6.251  35.972  1.00  0.00           H  
ATOM    901  N   TYR A 531     -28.161  -6.827  38.646  1.00 68.99           N  
ATOM    902  CA  TYR A 531     -29.374  -6.701  39.412  1.00 68.99           C  
ATOM    903  C   TYR A 531     -29.475  -7.807  40.421  1.00 68.99           C  
ATOM    904  O   TYR A 531     -30.071  -7.630  41.481  1.00 68.99           O  
ATOM    905  CB  TYR A 531     -30.650  -6.685  38.547  1.00 68.99           C  
ATOM    906  CG  TYR A 531     -30.678  -5.373  37.833  1.00 68.99           C  
ATOM    907  CD1 TYR A 531     -31.010  -4.226  38.519  1.00 68.99           C  
ATOM    908  CD2 TYR A 531     -30.390  -5.282  36.490  1.00 68.99           C  
ATOM    909  CE1 TYR A 531     -31.045  -3.007  37.883  1.00 68.99           C  
ATOM    910  CE2 TYR A 531     -30.424  -4.065  35.847  1.00 68.99           C  
ATOM    911  CZ  TYR A 531     -30.749  -2.925  36.544  1.00 68.99           C  
ATOM    912  OH  TYR A 531     -30.785  -1.676  35.889  1.00 68.99           O  
ATOM    913  H   TYR A 531     -28.249  -7.061  37.666  1.00  0.00           H  
ATOM    914  HA  TYR A 531     -29.318  -5.775  39.987  1.00  0.00           H  
ATOM    915  HB3 TYR A 531     -31.544  -6.756  39.167  1.00  0.00           H  
ATOM    916  HB2 TYR A 531     -30.678  -7.517  37.844  1.00  0.00           H  
ATOM    917  HD1 TYR A 531     -31.128  -4.261  39.584  1.00  0.00           H  
ATOM    918  HD2 TYR A 531     -30.205  -6.177  35.923  1.00  0.00           H  
ATOM    919  HE1 TYR A 531     -31.292  -2.116  38.440  1.00  0.00           H  
ATOM    920  HE2 TYR A 531     -30.210  -4.011  34.790  1.00  0.00           H  
ATOM    921  HH  TYR A 531     -30.916  -0.950  36.484  1.00  0.00           H  
ATOM    922  N   ALA A 532     -28.952  -8.999  40.075  1.00 44.93           N  
ATOM    923  CA  ALA A 532     -28.977 -10.168  40.912  1.00 44.93           C  
ATOM    924  C   ALA A 532     -28.172  -9.958  42.168  1.00 44.93           C  
ATOM    925  O   ALA A 532     -28.544 -10.453  43.230  1.00 44.93           O  
ATOM    926  CB  ALA A 532     -28.411 -11.411  40.206  1.00 44.93           C  
ATOM    927  H   ALA A 532     -28.503  -9.081  39.173  1.00  0.00           H  
ATOM    928  HA  ALA A 532     -30.016 -10.366  41.182  1.00  0.00           H  
ATOM    929  HB1 ALA A 532     -28.622 -12.312  40.783  1.00  0.00           H  
ATOM    930  HB2 ALA A 532     -28.868 -11.543  39.224  1.00  0.00           H  
ATOM    931  HB3 ALA A 532     -27.332 -11.371  40.067  1.00  0.00           H  
ATOM    932  N   SER A 533     -27.075  -9.177  42.033  1.00 96.72           N  
ATOM    933  CA  SER A 533     -26.077  -8.774  43.034  1.00 96.72           C  
ATOM    934  C   SER A 533     -26.653  -8.561  44.417  1.00 96.72           C  
ATOM    935  O   SER A 533     -26.111  -9.071  45.395  1.00 96.72           O  
ATOM    936  CB  SER A 533     -25.273  -7.523  42.599  1.00 96.72           C  
ATOM    937  OG  SER A 533     -25.978  -6.306  42.740  1.00 96.72           O  
ATOM    938  H   SER A 533     -26.910  -8.845  41.091  1.00  0.00           H  
ATOM    939  HA  SER A 533     -25.380  -9.609  43.114  1.00  0.00           H  
ATOM    940  HB3 SER A 533     -24.855  -7.621  41.597  1.00  0.00           H  
ATOM    941  HB2 SER A 533     -24.446  -7.358  43.270  1.00  0.00           H  
ATOM    942  HG  SER A 533     -26.407  -6.150  41.893  1.00  0.00           H  
ATOM    943  N   ILE A 534     -27.769  -7.819  44.445  1.00158.32           N  
ATOM    944  CA  ILE A 534     -28.372  -7.322  45.653  1.00158.32           C  
ATOM    945  C   ILE A 534     -28.828  -8.465  46.508  1.00158.32           C  
ATOM    946  O   ILE A 534     -28.666  -8.432  47.728  1.00158.32           O  
ATOM    947  CB  ILE A 534     -29.557  -6.442  45.339  1.00158.32           C  
ATOM    948  CG1 ILE A 534     -30.087  -5.705  46.579  1.00158.32           C  
ATOM    949  CG2 ILE A 534     -30.612  -7.298  44.620  1.00158.32           C  
ATOM    950  CD1 ILE A 534     -30.764  -6.571  47.640  1.00158.32           C  
ATOM    951  H   ILE A 534     -28.106  -7.464  43.561  1.00  0.00           H  
ATOM    952  HA  ILE A 534     -27.843  -6.473  45.956  1.00  0.00           H  
ATOM    953  HB  ILE A 534     -29.233  -5.692  44.618  1.00  0.00           H  
ATOM    954 HG13 ILE A 534     -30.931  -5.177  46.157  1.00  0.00           H  
ATOM    955 HG12 ILE A 534     -29.215  -5.183  46.831  1.00  0.00           H  
ATOM    956 HG21 ILE A 534     -31.548  -6.872  44.369  1.00  0.00           H  
ATOM    957 HG22 ILE A 534     -30.231  -7.856  43.777  1.00  0.00           H  
ATOM    958 HG23 ILE A 534     -31.090  -8.022  45.264  1.00  0.00           H  
ATOM    959 HD11 ILE A 534     -31.588  -5.997  48.067  1.00  0.00           H  
ATOM    960 HD12 ILE A 534     -31.221  -7.497  47.300  1.00  0.00           H  
ATOM    961 HD13 ILE A 534     -30.118  -6.753  48.496  1.00  0.00           H  
ATOM    962  N   PHE A 535     -29.416  -9.510  45.902  1.00 50.63           N  
ATOM    963  CA  PHE A 535     -29.935 -10.607  46.668  1.00 50.63           C  
ATOM    964  C   PHE A 535     -28.812 -11.267  47.419  1.00 50.63           C  
ATOM    965  O   PHE A 535     -28.968 -11.638  48.583  1.00 50.63           O  
ATOM    966  CB  PHE A 535     -30.637 -11.659  45.795  1.00 50.63           C  
ATOM    967  CG  PHE A 535     -31.866 -11.005  45.258  1.00 50.63           C  
ATOM    968  CD1 PHE A 535     -33.008 -10.939  46.022  1.00 50.63           C  
ATOM    969  CD2 PHE A 535     -31.877 -10.457  43.997  1.00 50.63           C  
ATOM    970  CE1 PHE A 535     -34.145 -10.338  45.536  1.00 50.63           C  
ATOM    971  CE2 PHE A 535     -33.010  -9.853  43.506  1.00 50.63           C  
ATOM    972  CZ  PHE A 535     -34.147  -9.793  44.275  1.00 50.63           C  
ATOM    973  H   PHE A 535     -29.507  -9.527  44.895  1.00  0.00           H  
ATOM    974  HA  PHE A 535     -30.642 -10.218  47.406  1.00  0.00           H  
ATOM    975  HB3 PHE A 535     -30.921 -12.537  46.379  1.00  0.00           H  
ATOM    976  HB2 PHE A 535     -29.995 -12.006  44.984  1.00  0.00           H  
ATOM    977  HD1 PHE A 535     -33.017 -11.361  47.017  1.00  0.00           H  
ATOM    978  HD2 PHE A 535     -31.000 -10.498  43.374  1.00  0.00           H  
ATOM    979  HE1 PHE A 535     -35.035 -10.290  46.147  1.00  0.00           H  
ATOM    980  HE2 PHE A 535     -33.006  -9.421  42.515  1.00  0.00           H  
ATOM    981  HZ  PHE A 535     -35.036  -9.313  43.891  1.00  0.00           H  
ATOM    982  N   LEU A 536     -27.624 -11.377  46.831  1.00104.57           N  
ATOM    983  CA  LEU A 536     -26.525 -12.187  47.335  1.00104.57           C  
ATOM    984  C   LEU A 536     -25.762 -11.530  48.515  1.00104.57           C  
ATOM    985  O   LEU A 536     -24.718 -12.032  48.925  1.00104.57           O  
ATOM    986  CB  LEU A 536     -25.622 -12.473  46.118  1.00104.57           C  
ATOM    987  CG  LEU A 536     -26.168 -13.511  45.100  1.00104.57           C  
ATOM    988  CD1 LEU A 536     -27.659 -13.473  44.752  1.00104.57           C  
ATOM    989  CD2 LEU A 536     -25.379 -13.436  43.790  1.00104.57           C  
ATOM    990  H   LEU A 536     -27.484 -10.886  45.958  1.00  0.00           H  
ATOM    991  HA  LEU A 536     -26.913 -13.134  47.714  1.00  0.00           H  
ATOM    992  HB3 LEU A 536     -24.684 -12.887  46.472  1.00  0.00           H  
ATOM    993  HB2 LEU A 536     -25.366 -11.539  45.619  1.00  0.00           H  
ATOM    994  HG  LEU A 536     -26.033 -14.482  45.567  1.00  0.00           H  
ATOM    995 HD11 LEU A 536     -27.913 -14.241  44.020  1.00  0.00           H  
ATOM    996 HD12 LEU A 536     -28.285 -13.660  45.624  1.00  0.00           H  
ATOM    997 HD13 LEU A 536     -27.927 -12.517  44.320  1.00  0.00           H  
ATOM    998 HD21 LEU A 536     -25.676 -14.232  43.106  1.00  0.00           H  
ATOM    999 HD22 LEU A 536     -25.546 -12.482  43.288  1.00  0.00           H  
ATOM   1000 HD23 LEU A 536     -24.313 -13.538  43.953  1.00  0.00           H  
ATOM   1001  N   PHE A 537     -26.290 -10.449  49.099  1.00 99.12           N  
ATOM   1002  CA  PHE A 537     -25.840  -9.831  50.346  1.00 99.12           C  
ATOM   1003  C   PHE A 537     -26.670 -10.359  51.522  1.00 99.12           C  
ATOM   1004  O   PHE A 537     -26.039 -10.711  52.540  1.00 99.12           O  
ATOM   1005  CB  PHE A 537     -26.074  -8.312  50.263  1.00 99.12           C  
ATOM   1006  CG  PHE A 537     -25.058  -7.632  49.376  1.00 99.12           C  
ATOM   1007  CD1 PHE A 537     -23.833  -7.206  49.919  1.00 99.12           C  
ATOM   1008  CD2 PHE A 537     -25.306  -7.486  47.999  1.00 99.12           C  
ATOM   1009  CE1 PHE A 537     -22.861  -6.641  49.080  1.00 99.12           C  
ATOM   1010  CE2 PHE A 537     -24.335  -6.918  47.159  1.00 99.12           C  
ATOM   1011  CZ  PHE A 537     -23.111  -6.492  47.700  1.00 99.12           C  
ATOM   1012  OXT PHE A 537     -27.915 -10.371  51.407  1.00 99.12           O1-
ATOM   1013  H   PHE A 537     -27.198 -10.157  48.756  1.00  0.00           H  
ATOM   1014  HA  PHE A 537     -24.786 -10.039  50.534  1.00  0.00           H  
ATOM   1015  HB3 PHE A 537     -26.002  -7.862  51.255  1.00  0.00           H  
ATOM   1016  HB2 PHE A 537     -27.082  -8.087  49.910  1.00  0.00           H  
ATOM   1017  HD1 PHE A 537     -23.621  -7.345  50.968  1.00  0.00           H  
ATOM   1018  HD2 PHE A 537     -26.236  -7.835  47.584  1.00  0.00           H  
ATOM   1019  HE1 PHE A 537     -21.920  -6.348  49.515  1.00  0.00           H  
ATOM   1020  HE2 PHE A 537     -24.536  -6.809  46.103  1.00  0.00           H  
ATOM   1021  HZ  PHE A 537     -22.373  -6.052  47.047  1.00  0.00           H  
ATOM   1022  N   PHE A 549     -21.804 -16.968  55.913  1.00127.84           N1+
ATOM   1023  CA  PHE A 549     -22.788 -17.722  55.123  1.00127.84           C  
ATOM   1024  C   PHE A 549     -22.112 -17.862  53.812  1.00127.84           C  
ATOM   1025  O   PHE A 549     -22.022 -16.931  53.015  1.00127.84           O  
ATOM   1026  CB  PHE A 549     -24.107 -16.935  55.113  1.00127.84           C  
ATOM   1027  CG  PHE A 549     -24.517 -16.972  56.557  1.00127.84           C  
ATOM   1028  CD1 PHE A 549     -24.054 -16.036  57.459  1.00127.84           C  
ATOM   1029  CD2 PHE A 549     -25.348 -17.968  57.018  1.00127.84           C  
ATOM   1030  CE1 PHE A 549     -24.415 -16.082  58.785  1.00127.84           C  
ATOM   1031  CE2 PHE A 549     -25.713 -18.015  58.345  1.00127.84           C  
ATOM   1032  CZ  PHE A 549     -25.252 -17.074  59.234  1.00127.84           C  
ATOM   1033  H1  PHE A 549     -20.936 -17.483  55.956  1.00  0.00           H  
ATOM   1034  H2  PHE A 549     -21.643 -16.073  55.474  1.00  0.00           H  
ATOM   1035  H3  PHE A 549     -22.164 -16.829  56.847  1.00  0.00           H  
ATOM   1036  HA  PHE A 549     -22.934 -18.704  55.580  1.00  0.00           H  
ATOM   1037  HB3 PHE A 549     -24.850 -17.465  54.524  1.00  0.00           H  
ATOM   1038  HB2 PHE A 549     -24.009 -15.915  54.738  1.00  0.00           H  
ATOM   1039  HD1 PHE A 549     -23.423 -15.226  57.123  1.00  0.00           H  
ATOM   1040  HD2 PHE A 549     -25.722 -18.723  56.341  1.00  0.00           H  
ATOM   1041  HE1 PHE A 549     -24.053 -15.331  59.471  1.00  0.00           H  
ATOM   1042  HE2 PHE A 549     -26.369 -18.800  58.692  1.00  0.00           H  
ATOM   1043  HZ  PHE A 549     -25.543 -17.113  60.273  1.00  0.00           H  
ATOM   1044  N   GLU A 550     -21.608 -19.086  53.596  1.00 99.23           N  
ATOM   1045  CA  GLU A 550     -20.719 -19.410  52.531  1.00 99.23           C  
ATOM   1046  C   GLU A 550     -21.337 -19.115  51.214  1.00 99.23           C  
ATOM   1047  O   GLU A 550     -20.708 -18.505  50.352  1.00 99.23           O  
ATOM   1048  CB  GLU A 550     -20.379 -20.900  52.542  1.00 99.23           C  
ATOM   1049  CG  GLU A 550     -21.620 -21.795  52.561  1.00 99.23           C  
ATOM   1050  CD  GLU A 550     -21.062 -23.196  52.703  1.00 99.23           C  
ATOM   1051  OE1 GLU A 550     -19.814 -23.269  52.896  1.00 99.23           O  
ATOM   1052  OE2 GLU A 550     -21.831 -24.188  52.620  1.00 99.23           O1-
ATOM   1053  H   GLU A 550     -21.764 -19.806  54.287  1.00  0.00           H  
ATOM   1054  HA  GLU A 550     -19.803 -18.825  52.638  1.00  0.00           H  
ATOM   1055  HB3 GLU A 550     -19.782 -21.017  53.451  1.00  0.00           H  
ATOM   1056  HB2 GLU A 550     -19.726 -21.124  51.694  1.00  0.00           H  
ATOM   1057  HG3 GLU A 550     -22.181 -21.815  51.630  1.00  0.00           H  
ATOM   1058  HG2 GLU A 550     -22.298 -21.592  53.389  1.00  0.00           H  
ATOM   1059  N   THR A 551     -22.605 -19.511  51.038  1.00113.72           N  
ATOM   1060  CA  THR A 551     -23.190 -19.368  49.747  1.00113.72           C  
ATOM   1061  C   THR A 551     -23.236 -17.916  49.368  1.00113.72           C  
ATOM   1062  O   THR A 551     -22.778 -17.541  48.291  1.00113.72           O  
ATOM   1063  CB  THR A 551     -24.560 -19.989  49.698  1.00113.72           C  
ATOM   1064  OG1 THR A 551     -25.005 -20.090  48.357  1.00113.72           O  
ATOM   1065  CG2 THR A 551     -25.552 -19.181  50.548  1.00113.72           C  
ATOM   1066  H   THR A 551     -23.099 -20.007  51.765  1.00  0.00           H  
ATOM   1067  HA  THR A 551     -22.556 -19.898  49.031  1.00  0.00           H  
ATOM   1068  HB  THR A 551     -24.502 -21.006  50.089  1.00  0.00           H  
ATOM   1069  HG1 THR A 551     -25.082 -19.221  47.993  1.00  0.00           H  
ATOM   1070 HG21 THR A 551     -26.473 -19.756  50.650  1.00  0.00           H  
ATOM   1071 HG22 THR A 551     -25.178 -19.059  51.560  1.00  0.00           H  
ATOM   1072 HG23 THR A 551     -25.854 -18.270  50.036  1.00  0.00           H  
ATOM   1073  N   LEU A 552     -23.724 -17.048  50.274  1.00 91.79           N  
ATOM   1074  CA  LEU A 552     -23.860 -15.651  49.965  1.00 91.79           C  
ATOM   1075  C   LEU A 552     -22.509 -15.067  49.703  1.00 91.79           C  
ATOM   1076  O   LEU A 552     -22.321 -14.292  48.768  1.00 91.79           O  
ATOM   1077  CB  LEU A 552     -24.459 -14.824  51.122  1.00 91.79           C  
ATOM   1078  CG  LEU A 552     -25.877 -15.267  51.524  1.00 91.79           C  
ATOM   1079  CD1 LEU A 552     -25.860 -16.686  52.114  1.00 91.79           C  
ATOM   1080  CD2 LEU A 552     -26.553 -14.240  52.450  1.00 91.79           C  
ATOM   1081  H   LEU A 552     -24.057 -17.383  51.166  1.00  0.00           H  
ATOM   1082  HA  LEU A 552     -24.497 -15.535  49.087  1.00  0.00           H  
ATOM   1083  HB3 LEU A 552     -24.490 -13.774  50.832  1.00  0.00           H  
ATOM   1084  HB2 LEU A 552     -23.818 -14.865  52.005  1.00  0.00           H  
ATOM   1085  HG  LEU A 552     -26.474 -15.299  50.612  1.00  0.00           H  
ATOM   1086 HD11 LEU A 552     -26.625 -17.309  51.666  1.00  0.00           H  
ATOM   1087 HD12 LEU A 552     -24.896 -17.138  52.310  1.00  0.00           H  
ATOM   1088 HD13 LEU A 552     -26.263 -16.599  53.122  1.00  0.00           H  
ATOM   1089 HD21 LEU A 552     -27.572 -14.540  52.694  1.00  0.00           H  
ATOM   1090 HD22 LEU A 552     -26.003 -14.125  53.385  1.00  0.00           H  
ATOM   1091 HD23 LEU A 552     -26.606 -13.259  51.976  1.00  0.00           H  
ATOM   1092  N   CYS A 553     -21.553 -15.415  50.578  1.00130.59           N  
ATOM   1093  CA  CYS A 553     -20.158 -15.003  50.592  1.00130.59           C  
ATOM   1094  C   CYS A 553     -19.500 -15.222  49.230  1.00130.59           C  
ATOM   1095  O   CYS A 553     -18.921 -14.284  48.692  1.00130.59           O  
ATOM   1096  CB  CYS A 553     -19.444 -15.752  51.734  1.00130.59           C  
ATOM   1097  SG  CYS A 553     -17.719 -15.385  52.118  1.00130.59           S  
ATOM   1098  H   CYS A 553     -21.836 -16.063  51.305  1.00  0.00           H  
ATOM   1099  HA  CYS A 553     -20.136 -13.933  50.807  1.00  0.00           H  
ATOM   1100  HB3 CYS A 553     -19.467 -16.819  51.551  1.00  0.00           H  
ATOM   1101  HB2 CYS A 553     -19.993 -15.590  52.659  1.00  0.00           H  
ATOM   1102  N   THR A 554     -19.625 -16.425  48.654  1.00128.81           N  
ATOM   1103  CA  THR A 554     -18.968 -16.732  47.416  1.00128.81           C  
ATOM   1104  C   THR A 554     -19.667 -16.152  46.221  1.00128.81           C  
ATOM   1105  O   THR A 554     -19.019 -15.592  45.343  1.00128.81           O  
ATOM   1106  CB  THR A 554     -18.756 -18.202  47.188  1.00128.81           C  
ATOM   1107  OG1 THR A 554     -19.992 -18.901  47.222  1.00128.81           O  
ATOM   1108  CG2 THR A 554     -17.796 -18.733  48.271  1.00128.81           C  
ATOM   1109  H   THR A 554     -20.064 -17.161  49.194  1.00  0.00           H  
ATOM   1110  HA  THR A 554     -17.969 -16.293  47.450  1.00  0.00           H  
ATOM   1111  HB  THR A 554     -18.454 -18.320  46.161  1.00  0.00           H  
ATOM   1112  HG1 THR A 554     -20.354 -18.839  48.094  1.00  0.00           H  
ATOM   1113 HG21 THR A 554     -17.609 -19.799  48.141  1.00  0.00           H  
ATOM   1114 HG22 THR A 554     -16.834 -18.219  48.247  1.00  0.00           H  
ATOM   1115 HG23 THR A 554     -18.202 -18.608  49.275  1.00  0.00           H  
ATOM   1116  N   VAL A 555     -20.976 -16.391  46.059  1.00 92.08           N  
ATOM   1117  CA  VAL A 555     -21.613 -16.232  44.749  1.00 92.08           C  
ATOM   1118  C   VAL A 555     -21.861 -14.744  44.452  1.00 92.08           C  
ATOM   1119  O   VAL A 555     -21.886 -14.339  43.289  1.00 92.08           O  
ATOM   1120  CB  VAL A 555     -22.905 -17.085  44.673  1.00 92.08           C  
ATOM   1121  CG1 VAL A 555     -22.641 -18.570  44.980  1.00 92.08           C  
ATOM   1122  CG2 VAL A 555     -24.075 -16.552  45.507  1.00 92.08           C  
ATOM   1123  H   VAL A 555     -21.472 -16.909  46.778  1.00  0.00           H  
ATOM   1124  HA  VAL A 555     -20.932 -16.603  43.978  1.00  0.00           H  
ATOM   1125  HB  VAL A 555     -23.234 -17.051  43.632  1.00  0.00           H  
ATOM   1126 HG11 VAL A 555     -23.514 -19.181  44.747  1.00  0.00           H  
ATOM   1127 HG12 VAL A 555     -21.808 -18.953  44.390  1.00  0.00           H  
ATOM   1128 HG13 VAL A 555     -22.403 -18.738  46.029  1.00  0.00           H  
ATOM   1129 HG21 VAL A 555     -24.870 -17.289  45.621  1.00  0.00           H  
ATOM   1130 HG22 VAL A 555     -23.777 -16.206  46.495  1.00  0.00           H  
ATOM   1131 HG23 VAL A 555     -24.494 -15.708  44.978  1.00  0.00           H  
ATOM   1132  N   ARG A 556     -21.945 -13.926  45.514  1.00141.64           N  
ATOM   1133  CA  ARG A 556     -21.985 -12.474  45.481  1.00141.64           C  
ATOM   1134  C   ARG A 556     -20.756 -11.931  44.764  1.00141.64           C  
ATOM   1135  O   ARG A 556     -20.884 -11.365  43.691  1.00141.64           O  
ATOM   1136  CB  ARG A 556     -22.056 -11.938  46.915  1.00141.64           C  
ATOM   1137  CG  ARG A 556     -22.289 -10.433  47.032  1.00141.64           C  
ATOM   1138  CD  ARG A 556     -22.186  -9.964  48.480  1.00141.64           C  
ATOM   1139  NE  ARG A 556     -20.941  -9.202  48.678  1.00141.64           N  
ATOM   1140  CZ  ARG A 556     -20.282  -9.059  49.832  1.00141.64           C  
ATOM   1141  NH1 ARG A 556     -20.761  -9.575  50.963  1.00141.64           N  
ATOM   1142  NH2 ARG A 556     -19.118  -8.408  49.861  1.00141.64           N1+
ATOM   1143  H   ARG A 556     -21.888 -14.365  46.426  1.00  0.00           H  
ATOM   1144  HA  ARG A 556     -22.871 -12.154  44.933  1.00  0.00           H  
ATOM   1145  HB3 ARG A 556     -21.156 -12.215  47.469  1.00  0.00           H  
ATOM   1146  HB2 ARG A 556     -22.870 -12.426  47.428  1.00  0.00           H  
ATOM   1147  HG3 ARG A 556     -23.273 -10.177  46.633  1.00  0.00           H  
ATOM   1148  HG2 ARG A 556     -21.557  -9.899  46.433  1.00  0.00           H  
ATOM   1149  HD3 ARG A 556     -22.233 -10.812  49.164  1.00  0.00           H  
ATOM   1150  HD2 ARG A 556     -23.045  -9.347  48.715  1.00  0.00           H  
ATOM   1151  HE  ARG A 556     -20.598  -8.730  47.854  1.00  0.00           H  
ATOM   1152 HH12 ARG A 556     -21.667 -10.022  50.976  1.00  0.00           H  
ATOM   1153 HH11 ARG A 556     -20.227  -9.501  51.823  1.00  0.00           H  
ATOM   1154 HH22 ARG A 556     -18.556  -8.433  50.704  1.00  0.00           H  
ATOM   1155 HH21 ARG A 556     -18.700  -8.043  49.020  1.00  0.00           H  
ATOM   1156  N   THR A 557     -19.567 -12.126  45.328  1.00108.79           N  
ATOM   1157  CA  THR A 557     -18.285 -11.661  44.808  1.00108.79           C  
ATOM   1158  C   THR A 557     -17.992 -12.029  43.345  1.00108.79           C  
ATOM   1159  O   THR A 557     -17.336 -11.252  42.651  1.00108.79           O  
ATOM   1160  CB  THR A 557     -17.179 -12.065  45.793  1.00108.79           C  
ATOM   1161  OG1 THR A 557     -17.332 -13.397  46.269  1.00108.79           O  
ATOM   1162  CG2 THR A 557     -17.177 -11.139  47.001  1.00108.79           C  
ATOM   1163  H   THR A 557     -19.498 -12.694  46.165  1.00  0.00           H  
ATOM   1164  HA  THR A 557     -18.313 -10.574  44.811  1.00  0.00           H  
ATOM   1165  HB  THR A 557     -16.216 -11.957  45.299  1.00  0.00           H  
ATOM   1166  HG1 THR A 557     -17.460 -14.005  45.551  1.00  0.00           H  
ATOM   1167 HG21 THR A 557     -16.330 -11.347  47.654  1.00  0.00           H  
ATOM   1168 HG22 THR A 557     -17.096 -10.103  46.690  1.00  0.00           H  
ATOM   1169 HG23 THR A 557     -18.102 -11.233  47.566  1.00  0.00           H  
ATOM   1170  N   TRP A 558     -18.542 -13.151  42.857  1.00 98.24           N  
ATOM   1171  CA  TRP A 558     -18.515 -13.514  41.445  1.00 98.24           C  
ATOM   1172  C   TRP A 558     -19.391 -12.545  40.638  1.00 98.24           C  
ATOM   1173  O   TRP A 558     -18.875 -11.859  39.760  1.00 98.24           O  
ATOM   1174  CB  TRP A 558     -18.978 -14.969  41.263  1.00 98.24           C  
ATOM   1175  CG  TRP A 558     -18.809 -15.495  39.871  1.00 98.24           C  
ATOM   1176  CD2 TRP A 558     -19.807 -15.633  38.813  1.00 98.24           C  
ATOM   1177  CD1 TRP A 558     -17.642 -15.919  39.337  1.00 98.24           C  
ATOM   1178  NE1 TRP A 558     -17.851 -16.303  38.029  1.00 98.24           N  
ATOM   1179  CE2 TRP A 558     -19.160 -16.133  37.643  1.00 98.24           C  
ATOM   1180  CE3 TRP A 558     -21.195 -15.381  38.715  1.00 98.24           C  
ATOM   1181  CZ2 TRP A 558     -19.847 -16.351  36.436  1.00 98.24           C  
ATOM   1182  CZ3 TRP A 558     -21.899 -15.596  37.511  1.00 98.24           C  
ATOM   1183  CH2 TRP A 558     -21.225 -16.076  36.371  1.00 98.24           C  
ATOM   1184  H   TRP A 558     -19.107 -13.710  43.482  1.00  0.00           H  
ATOM   1185  HA  TRP A 558     -17.491 -13.427  41.079  1.00  0.00           H  
ATOM   1186  HB3 TRP A 558     -20.018 -15.099  41.562  1.00  0.00           H  
ATOM   1187  HB2 TRP A 558     -18.395 -15.612  41.923  1.00  0.00           H  
ATOM   1188  HD1 TRP A 558     -16.698 -15.937  39.864  1.00  0.00           H  
ATOM   1189  HE1 TRP A 558     -17.111 -16.658  37.438  1.00  0.00           H  
ATOM   1190  HE3 TRP A 558     -21.720 -15.014  39.581  1.00  0.00           H  
ATOM   1191  HZ2 TRP A 558     -19.325 -16.724  35.567  1.00  0.00           H  
ATOM   1192  HZ3 TRP A 558     -22.958 -15.393  37.460  1.00  0.00           H  
ATOM   1193  HH2 TRP A 558     -21.766 -16.237  35.450  1.00  0.00           H  
ATOM   1194  N   ILE A 559     -20.678 -12.415  40.984  1.00 50.56           N  
ATOM   1195  CA  ILE A 559     -21.637 -11.467  40.408  1.00 50.56           C  
ATOM   1196  C   ILE A 559     -21.156 -10.000  40.504  1.00 50.56           C  
ATOM   1197  O   ILE A 559     -21.172  -9.268  39.514  1.00 50.56           O  
ATOM   1198  CB  ILE A 559     -23.030 -11.702  41.054  1.00 50.56           C  
ATOM   1199  CG1 ILE A 559     -23.628 -13.084  40.702  1.00 50.56           C  
ATOM   1200  CG2 ILE A 559     -24.036 -10.596  40.730  1.00 50.56           C  
ATOM   1201  CD1 ILE A 559     -24.077 -13.260  39.244  1.00 50.56           C  
ATOM   1202  H   ILE A 559     -21.002 -12.956  41.780  1.00  0.00           H  
ATOM   1203  HA  ILE A 559     -21.723 -11.683  39.347  1.00  0.00           H  
ATOM   1204  HB  ILE A 559     -22.906 -11.688  42.138  1.00  0.00           H  
ATOM   1205 HG13 ILE A 559     -24.502 -13.258  41.323  1.00  0.00           H  
ATOM   1206 HG12 ILE A 559     -22.932 -13.874  40.974  1.00  0.00           H  
ATOM   1207 HG21 ILE A 559     -25.046 -10.873  41.030  1.00  0.00           H  
ATOM   1208 HG22 ILE A 559     -23.788  -9.662  41.228  1.00  0.00           H  
ATOM   1209 HG23 ILE A 559     -24.033 -10.403  39.659  1.00  0.00           H  
ATOM   1210 HD11 ILE A 559     -23.269 -13.086  38.534  1.00  0.00           H  
ATOM   1211 HD12 ILE A 559     -24.443 -14.273  39.081  1.00  0.00           H  
ATOM   1212 HD13 ILE A 559     -24.897 -12.585  39.002  1.00  0.00           H  
ATOM   1213  N   LEU A 560     -20.674  -9.605  41.687  1.00142.60           N  
ATOM   1214  CA  LEU A 560     -20.146  -8.289  42.048  1.00142.60           C  
ATOM   1215  C   LEU A 560     -18.802  -7.973  41.361  1.00142.60           C  
ATOM   1216  O   LEU A 560     -18.319  -6.844  41.456  1.00142.60           O  
ATOM   1217  CB  LEU A 560     -19.970  -8.216  43.585  1.00142.60           C  
ATOM   1218  CG  LEU A 560     -21.192  -7.795  44.426  1.00142.60           C  
ATOM   1219  CD1 LEU A 560     -21.471  -6.295  44.310  1.00142.60           C  
ATOM   1220  CD2 LEU A 560     -22.453  -8.616  44.150  1.00142.60           C  
ATOM   1221  H   LEU A 560     -20.711 -10.301  42.435  1.00  0.00           H  
ATOM   1222  HA  LEU A 560     -20.851  -7.527  41.729  1.00  0.00           H  
ATOM   1223  HB3 LEU A 560     -19.183  -7.508  43.821  1.00  0.00           H  
ATOM   1224  HB2 LEU A 560     -19.596  -9.164  43.948  1.00  0.00           H  
ATOM   1225  HG  LEU A 560     -20.930  -7.959  45.471  1.00  0.00           H  
ATOM   1226 HD11 LEU A 560     -20.754  -5.724  44.899  1.00  0.00           H  
ATOM   1227 HD12 LEU A 560     -21.403  -5.937  43.285  1.00  0.00           H  
ATOM   1228 HD13 LEU A 560     -22.462  -6.036  44.684  1.00  0.00           H  
ATOM   1229 HD21 LEU A 560     -23.276  -8.283  44.780  1.00  0.00           H  
ATOM   1230 HD22 LEU A 560     -22.736  -8.555  43.103  1.00  0.00           H  
ATOM   1231 HD23 LEU A 560     -22.342  -9.664  44.372  1.00  0.00           H  
ATOM   1232  N   THR A 561     -18.212  -8.944  40.658  1.00114.35           N  
ATOM   1233  CA  THR A 561     -17.090  -8.749  39.750  1.00114.35           C  
ATOM   1234  C   THR A 561     -17.644  -8.831  38.317  1.00114.35           C  
ATOM   1235  O   THR A 561     -17.509  -7.880  37.548  1.00114.35           O  
ATOM   1236  CB  THR A 561     -16.006  -9.841  39.979  1.00114.35           C  
ATOM   1237  OG1 THR A 561     -15.442  -9.688  41.270  1.00114.35           O  
ATOM   1238  CG2 THR A 561     -14.845  -9.777  38.972  1.00114.35           C  
ATOM   1239  H   THR A 561     -18.651  -9.855  40.660  1.00  0.00           H  
ATOM   1240  HA  THR A 561     -16.628  -7.769  39.884  1.00  0.00           H  
ATOM   1241  HB  THR A 561     -16.448 -10.837  39.925  1.00  0.00           H  
ATOM   1242  HG1 THR A 561     -16.056 -10.087  41.885  1.00  0.00           H  
ATOM   1243 HG21 THR A 561     -14.089 -10.529  39.183  1.00  0.00           H  
ATOM   1244 HG22 THR A 561     -15.184  -9.965  37.955  1.00  0.00           H  
ATOM   1245 HG23 THR A 561     -14.360  -8.800  38.980  1.00  0.00           H  
ATOM   1246  N   VAL A 562     -18.247  -9.967  37.939  1.00105.10           N  
ATOM   1247  CA  VAL A 562     -18.458 -10.359  36.552  1.00105.10           C  
ATOM   1248  C   VAL A 562     -19.640  -9.610  35.901  1.00105.10           C  
ATOM   1249  O   VAL A 562     -19.671  -9.528  34.677  1.00105.10           O  
ATOM   1250  CB  VAL A 562     -18.631 -11.905  36.479  1.00105.10           C  
ATOM   1251  CG1 VAL A 562     -20.058 -12.412  36.749  1.00105.10           C  
ATOM   1252  CG2 VAL A 562     -18.102 -12.484  35.154  1.00105.10           C  
ATOM   1253  H   VAL A 562     -18.421 -10.689  38.640  1.00  0.00           H  
ATOM   1254  HA  VAL A 562     -17.545 -10.111  36.012  1.00  0.00           H  
ATOM   1255  HB  VAL A 562     -17.995 -12.342  37.251  1.00  0.00           H  
ATOM   1256 HG11 VAL A 562     -20.060 -13.491  36.876  1.00  0.00           H  
ATOM   1257 HG12 VAL A 562     -20.464 -11.976  37.655  1.00  0.00           H  
ATOM   1258 HG13 VAL A 562     -20.740 -12.183  35.930  1.00  0.00           H  
ATOM   1259 HG21 VAL A 562     -18.154 -13.574  35.158  1.00  0.00           H  
ATOM   1260 HG22 VAL A 562     -18.680 -12.132  34.300  1.00  0.00           H  
ATOM   1261 HG23 VAL A 562     -17.060 -12.211  34.987  1.00  0.00           H  
ATOM   1262  N   GLY A 563     -20.578  -9.041  36.676  1.00 39.30           N  
ATOM   1263  CA  GLY A 563     -21.795  -8.374  36.203  1.00 39.30           C  
ATOM   1264  C   GLY A 563     -21.499  -7.197  35.271  1.00 39.30           C  
ATOM   1265  O   GLY A 563     -21.444  -7.364  34.051  1.00 39.30           O  
ATOM   1266  H   GLY A 563     -20.484  -9.148  37.683  1.00  0.00           H  
ATOM   1267  HA3 GLY A 563     -22.395  -8.045  37.052  1.00  0.00           H  
ATOM   1268  HA2 GLY A 563     -22.394  -9.100  35.656  1.00  0.00           H  
ATOM   1269  N   TYR A 564     -21.203  -6.020  35.827  1.00 84.63           N  
ATOM   1270  CA  TYR A 564     -20.731  -4.842  35.090  1.00 84.63           C  
ATOM   1271  C   TYR A 564     -19.438  -5.051  34.266  1.00 84.63           C  
ATOM   1272  O   TYR A 564     -19.103  -4.199  33.453  1.00 84.63           O  
ATOM   1273  CB  TYR A 564     -20.622  -3.616  36.028  1.00 84.63           C  
ATOM   1274  CG  TYR A 564     -19.854  -3.749  37.341  1.00 84.63           C  
ATOM   1275  CD1 TYR A 564     -20.040  -2.757  38.327  1.00 84.63           C  
ATOM   1276  CD2 TYR A 564     -19.000  -4.839  37.622  1.00 84.63           C  
ATOM   1277  CE1 TYR A 564     -19.447  -2.892  39.596  1.00 84.63           C  
ATOM   1278  CE2 TYR A 564     -18.401  -4.967  38.882  1.00 84.63           C  
ATOM   1279  CZ  TYR A 564     -18.640  -4.008  39.875  1.00 84.63           C  
ATOM   1280  OH  TYR A 564     -18.098  -4.190  41.104  1.00 84.63           O  
ATOM   1281  H   TYR A 564     -21.295  -5.925  36.829  1.00  0.00           H  
ATOM   1282  HA  TYR A 564     -21.507  -4.609  34.359  1.00  0.00           H  
ATOM   1283  HB3 TYR A 564     -21.637  -3.306  36.282  1.00  0.00           H  
ATOM   1284  HB2 TYR A 564     -20.198  -2.772  35.481  1.00  0.00           H  
ATOM   1285  HD1 TYR A 564     -20.671  -1.902  38.129  1.00  0.00           H  
ATOM   1286  HD2 TYR A 564     -18.802  -5.620  36.909  1.00  0.00           H  
ATOM   1287  HE1 TYR A 564     -19.641  -2.153  40.358  1.00  0.00           H  
ATOM   1288  HE2 TYR A 564     -17.773  -5.820  39.089  1.00  0.00           H  
ATOM   1289  HH  TYR A 564     -18.112  -5.126  41.326  1.00  0.00           H  
ATOM   1290  N   THR A 565     -18.732  -6.176  34.425  1.00 56.10           N  
ATOM   1291  CA  THR A 565     -17.547  -6.555  33.651  1.00 56.10           C  
ATOM   1292  C   THR A 565     -17.978  -7.254  32.353  1.00 56.10           C  
ATOM   1293  O   THR A 565     -17.338  -7.051  31.328  1.00 56.10           O  
ATOM   1294  CB  THR A 565     -16.691  -7.531  34.492  1.00 56.10           C  
ATOM   1295  OG1 THR A 565     -16.050  -6.829  35.543  1.00 56.10           O  
ATOM   1296  CG2 THR A 565     -15.598  -8.308  33.749  1.00 56.10           C  
ATOM   1297  H   THR A 565     -19.076  -6.852  35.090  1.00  0.00           H  
ATOM   1298  HA  THR A 565     -16.950  -5.683  33.379  1.00  0.00           H  
ATOM   1299  HB  THR A 565     -17.352  -8.267  34.932  1.00  0.00           H  
ATOM   1300  HG1 THR A 565     -16.476  -7.088  36.361  1.00  0.00           H  
ATOM   1301 HG21 THR A 565     -15.153  -9.016  34.436  1.00  0.00           H  
ATOM   1302 HG22 THR A 565     -15.973  -8.906  32.918  1.00  0.00           H  
ATOM   1303 HG23 THR A 565     -14.814  -7.654  33.370  1.00  0.00           H  
ATOM   1304  N   THR A 566     -19.066  -8.036  32.346  1.00 38.92           N  
ATOM   1305  CA  THR A 566     -19.601  -8.645  31.120  1.00 38.92           C  
ATOM   1306  C   THR A 566     -20.245  -7.518  30.269  1.00 38.92           C  
ATOM   1307  O   THR A 566     -20.215  -7.579  29.041  1.00 38.92           O  
ATOM   1308  CB  THR A 566     -20.608  -9.783  31.469  1.00 38.92           C  
ATOM   1309  OG1 THR A 566     -20.030 -10.761  32.319  1.00 38.92           O  
ATOM   1310  CG2 THR A 566     -21.060 -10.605  30.255  1.00 38.92           C  
ATOM   1311  H   THR A 566     -19.572  -8.209  33.209  1.00  0.00           H  
ATOM   1312  HA  THR A 566     -18.778  -9.073  30.546  1.00  0.00           H  
ATOM   1313  HB  THR A 566     -21.480  -9.365  31.967  1.00  0.00           H  
ATOM   1314  HG1 THR A 566     -19.870 -10.359  33.174  1.00  0.00           H  
ATOM   1315 HG21 THR A 566     -21.836 -11.320  30.527  1.00  0.00           H  
ATOM   1316 HG22 THR A 566     -21.457  -9.973  29.471  1.00  0.00           H  
ATOM   1317 HG23 THR A 566     -20.230 -11.163  29.822  1.00  0.00           H  
ATOM   1318  N   ALA A 567     -20.693  -6.427  30.922  1.00 50.14           N  
ATOM   1319  CA  ALA A 567     -20.926  -5.132  30.292  1.00 50.14           C  
ATOM   1320  C   ALA A 567     -19.608  -4.479  29.856  1.00 50.14           C  
ATOM   1321  O   ALA A 567     -19.397  -4.343  28.659  1.00 50.14           O  
ATOM   1322  CB  ALA A 567     -21.734  -4.200  31.208  1.00 50.14           C  
ATOM   1323  H   ALA A 567     -20.682  -6.469  31.931  1.00  0.00           H  
ATOM   1324  HA  ALA A 567     -21.492  -5.281  29.380  1.00  0.00           H  
ATOM   1325  HB1 ALA A 567     -21.955  -3.260  30.701  1.00  0.00           H  
ATOM   1326  HB2 ALA A 567     -22.690  -4.650  31.480  1.00  0.00           H  
ATOM   1327  HB3 ALA A 567     -21.211  -3.947  32.125  1.00  0.00           H  
ATOM   1328  N   PHE A 568     -18.704  -4.070  30.755  1.00147.14           N  
ATOM   1329  CA  PHE A 568     -17.540  -3.269  30.360  1.00147.14           C  
ATOM   1330  C   PHE A 568     -16.477  -3.971  29.496  1.00147.14           C  
ATOM   1331  O   PHE A 568     -15.790  -3.305  28.721  1.00147.14           O  
ATOM   1332  CB  PHE A 568     -16.934  -2.487  31.537  1.00147.14           C  
ATOM   1333  CG  PHE A 568     -17.541  -1.102  31.594  1.00147.14           C  
ATOM   1334  CD1 PHE A 568     -18.595  -0.804  32.480  1.00147.14           C  
ATOM   1335  CD2 PHE A 568     -17.128  -0.148  30.641  1.00147.14           C  
ATOM   1336  CE1 PHE A 568     -19.262   0.430  32.376  1.00147.14           C  
ATOM   1337  CE2 PHE A 568     -17.788   1.087  30.544  1.00147.14           C  
ATOM   1338  CZ  PHE A 568     -18.869   1.368  31.399  1.00147.14           C  
ATOM   1339  H   PHE A 568     -18.913  -4.145  31.750  1.00  0.00           H  
ATOM   1340  HA  PHE A 568     -17.958  -2.527  29.696  1.00  0.00           H  
ATOM   1341  HB3 PHE A 568     -15.869  -2.340  31.382  1.00  0.00           H  
ATOM   1342  HB2 PHE A 568     -17.037  -3.012  32.484  1.00  0.00           H  
ATOM   1343  HD1 PHE A 568     -18.924  -1.533  33.207  1.00  0.00           H  
ATOM   1344  HD2 PHE A 568     -16.324  -0.378  29.954  1.00  0.00           H  
ATOM   1345  HE1 PHE A 568     -20.094   0.649  33.030  1.00  0.00           H  
ATOM   1346  HE2 PHE A 568     -17.482   1.799  29.793  1.00  0.00           H  
ATOM   1347  HZ  PHE A 568     -19.408   2.296  31.291  1.00  0.00           H  
ATOM   1348  N   GLY A 569     -16.419  -5.306  29.517  1.00 33.97           N  
ATOM   1349  CA  GLY A 569     -15.695  -6.143  28.567  1.00 33.97           C  
ATOM   1350  C   GLY A 569     -16.238  -5.968  27.143  1.00 33.97           C  
ATOM   1351  O   GLY A 569     -15.475  -5.774  26.198  1.00 33.97           O  
ATOM   1352  H   GLY A 569     -16.975  -5.804  30.212  1.00  0.00           H  
ATOM   1353  HA3 GLY A 569     -15.823  -7.186  28.857  1.00  0.00           H  
ATOM   1354  HA2 GLY A 569     -14.629  -5.943  28.626  1.00  0.00           H  
ATOM   1355  N   ALA A 570     -17.574  -5.952  27.018  1.00 39.03           N  
ATOM   1356  CA  ALA A 570     -18.319  -5.815  25.796  1.00 39.03           C  
ATOM   1357  C   ALA A 570     -18.214  -4.396  25.335  1.00 39.03           C  
ATOM   1358  O   ALA A 570     -18.063  -4.123  24.146  1.00 39.03           O  
ATOM   1359  CB  ALA A 570     -19.818  -6.105  25.979  1.00 39.03           C  
ATOM   1360  H   ALA A 570     -18.089  -6.132  27.870  1.00  0.00           H  
ATOM   1361  HA  ALA A 570     -17.975  -6.447  25.011  1.00  0.00           H  
ATOM   1362  HB1 ALA A 570     -20.381  -5.931  25.061  1.00  0.00           H  
ATOM   1363  HB2 ALA A 570     -19.971  -7.147  26.260  1.00  0.00           H  
ATOM   1364  HB3 ALA A 570     -20.253  -5.496  26.769  1.00  0.00           H  
ATOM   1365  N   MET A 571     -18.313  -3.456  26.296  1.00 61.87           N  
ATOM   1366  CA  MET A 571     -18.299  -2.045  26.036  1.00 61.87           C  
ATOM   1367  C   MET A 571     -16.972  -1.604  25.491  1.00 61.87           C  
ATOM   1368  O   MET A 571     -16.969  -0.774  24.582  1.00 61.87           O  
ATOM   1369  CB  MET A 571     -18.657  -1.200  27.271  1.00 61.87           C  
ATOM   1370  CG  MET A 571     -20.106  -1.431  27.713  1.00 61.87           C  
ATOM   1371  SD  MET A 571     -20.714  -0.323  29.016  1.00 61.87           S  
ATOM   1372  CE  MET A 571     -20.874   1.121  27.923  1.00 61.87           C  
ATOM   1373  H   MET A 571     -18.463  -3.755  27.251  1.00  0.00           H  
ATOM   1374  HA  MET A 571     -19.049  -1.847  25.267  1.00  0.00           H  
ATOM   1375  HB3 MET A 571     -18.526  -0.149  27.015  1.00  0.00           H  
ATOM   1376  HB2 MET A 571     -17.943  -1.367  28.063  1.00  0.00           H  
ATOM   1377  HG3 MET A 571     -20.585  -2.391  27.651  1.00  0.00           H  
ATOM   1378  HG2 MET A 571     -20.648  -1.061  26.844  1.00  0.00           H  
ATOM   1379  HE1 MET A 571     -21.269   1.958  28.498  1.00  0.00           H  
ATOM   1380  HE2 MET A 571     -19.917   1.438  27.511  1.00  0.00           H  
ATOM   1381  HE3 MET A 571     -21.572   0.932  27.106  1.00  0.00           H  
ATOM   1382  N   PHE A 572     -15.825  -2.142  25.994  1.00177.97           N  
ATOM   1383  CA  PHE A 572     -14.524  -1.760  25.476  1.00177.97           C  
ATOM   1384  C   PHE A 572     -14.605  -2.001  24.019  1.00177.97           C  
ATOM   1385  O   PHE A 572     -14.307  -1.141  23.195  1.00177.97           O  
ATOM   1386  CB  PHE A 572     -13.404  -2.824  25.555  1.00177.97           C  
ATOM   1387  CG  PHE A 572     -12.460  -3.033  26.684  1.00177.97           C  
ATOM   1388  CD1 PHE A 572     -11.329  -2.257  26.757  1.00177.97           C  
ATOM   1389  CD2 PHE A 572     -12.633  -4.051  27.592  1.00177.97           C  
ATOM   1390  CE1 PHE A 572     -10.409  -2.453  27.757  1.00177.97           C  
ATOM   1391  CE2 PHE A 572     -11.715  -4.248  28.597  1.00177.97           C  
ATOM   1392  CZ  PHE A 572     -10.604  -3.447  28.685  1.00177.97           C  
ATOM   1393  H   PHE A 572     -15.869  -2.788  26.774  1.00  0.00           H  
ATOM   1394  HA  PHE A 572     -14.209  -0.746  25.723  1.00  0.00           H  
ATOM   1395  HB3 PHE A 572     -12.635  -2.780  24.763  1.00  0.00           H  
ATOM   1396  HB2 PHE A 572     -13.802  -3.841  25.531  1.00  0.00           H  
ATOM   1397  HD1 PHE A 572     -11.153  -1.480  26.026  1.00  0.00           H  
ATOM   1398  HD2 PHE A 572     -13.453  -4.708  27.431  1.00  0.00           H  
ATOM   1399  HE1 PHE A 572      -9.508  -1.861  27.783  1.00  0.00           H  
ATOM   1400  HE2 PHE A 572     -11.850  -5.076  29.274  1.00  0.00           H  
ATOM   1401  HZ  PHE A 572      -9.789  -3.643  29.356  1.00  0.00           H  
ATOM   1402  N   ALA A 573     -15.002  -3.241  23.697  1.00 56.71           N  
ATOM   1403  CA  ALA A 573     -14.991  -3.715  22.353  1.00 56.71           C  
ATOM   1404  C   ALA A 573     -15.912  -2.895  21.500  1.00 56.71           C  
ATOM   1405  O   ALA A 573     -15.546  -2.501  20.394  1.00 56.71           O  
ATOM   1406  CB  ALA A 573     -15.407  -5.190  22.247  1.00 56.71           C  
ATOM   1407  H   ALA A 573     -15.255  -3.887  24.432  1.00  0.00           H  
ATOM   1408  HA  ALA A 573     -13.976  -3.617  21.962  1.00  0.00           H  
ATOM   1409  HB1 ALA A 573     -15.293  -5.588  21.241  1.00  0.00           H  
ATOM   1410  HB2 ALA A 573     -14.679  -5.770  22.815  1.00  0.00           H  
ATOM   1411  HB3 ALA A 573     -16.333  -5.408  22.758  1.00  0.00           H  
ATOM   1412  N   LYS A 574     -17.121  -2.593  22.000  1.00 69.66           N  
ATOM   1413  CA  LYS A 574     -18.090  -1.880  21.215  1.00 69.66           C  
ATOM   1414  C   LYS A 574     -17.574  -0.520  20.861  1.00 69.66           C  
ATOM   1415  O   LYS A 574     -17.533  -0.143  19.690  1.00 69.66           O  
ATOM   1416  CB  LYS A 574     -19.408  -1.682  21.994  1.00 69.66           C  
ATOM   1417  CG  LYS A 574     -20.602  -1.208  21.156  1.00 69.66           C  
ATOM   1418  CD  LYS A 574     -21.944  -1.367  21.880  1.00 69.66           C  
ATOM   1419  CE  LYS A 574     -23.159  -1.191  20.968  1.00 69.66           C  
ATOM   1420  NZ  LYS A 574     -24.407  -1.380  21.740  1.00 69.66           N  
ATOM   1421  H   LYS A 574     -17.390  -2.943  22.912  1.00  0.00           H  
ATOM   1422  HA  LYS A 574     -18.288  -2.450  20.305  1.00  0.00           H  
ATOM   1423  HB3 LYS A 574     -19.277  -1.028  22.858  1.00  0.00           H  
ATOM   1424  HB2 LYS A 574     -19.674  -2.652  22.417  1.00  0.00           H  
ATOM   1425  HG3 LYS A 574     -20.635  -1.798  20.239  1.00  0.00           H  
ATOM   1426  HG2 LYS A 574     -20.467  -0.171  20.848  1.00  0.00           H  
ATOM   1427  HD3 LYS A 574     -21.991  -0.658  22.708  1.00  0.00           H  
ATOM   1428  HD2 LYS A 574     -21.993  -2.362  22.325  1.00  0.00           H  
ATOM   1429  HE3 LYS A 574     -23.135  -1.909  20.147  1.00  0.00           H  
ATOM   1430  HE2 LYS A 574     -23.160  -0.192  20.530  1.00  0.00           H  
ATOM   1431  HZ1 LYS A 574     -24.485  -2.330  22.083  1.00  0.00           H  
ATOM   1432  HZ2 LYS A 574     -24.391  -0.784  22.555  1.00  0.00           H  
ATOM   1433  N   THR A 575     -17.129   0.231  21.883  1.00126.29           N  
ATOM   1434  CA  THR A 575     -16.664   1.576  21.720  1.00126.29           C  
ATOM   1435  C   THR A 575     -15.387   1.617  20.949  1.00126.29           C  
ATOM   1436  O   THR A 575     -15.148   2.549  20.183  1.00126.29           O  
ATOM   1437  CB  THR A 575     -16.534   2.308  23.033  1.00126.29           C  
ATOM   1438  OG1 THR A 575     -16.055   3.621  22.812  1.00126.29           O  
ATOM   1439  CG2 THR A 575     -15.629   1.547  24.007  1.00126.29           C  
ATOM   1440  H   THR A 575     -17.147  -0.153  22.821  1.00  0.00           H  
ATOM   1441  HA  THR A 575     -17.410   2.111  21.128  1.00  0.00           H  
ATOM   1442  HB  THR A 575     -17.528   2.392  23.476  1.00  0.00           H  
ATOM   1443  HG1 THR A 575     -16.039   4.079  23.639  1.00  0.00           H  
ATOM   1444 HG21 THR A 575     -16.027   1.554  25.021  1.00  0.00           H  
ATOM   1445 HG22 THR A 575     -15.482   0.576  23.676  1.00  0.00           H  
ATOM   1446 HG23 THR A 575     -14.627   1.957  24.053  1.00  0.00           H  
ATOM   1447  N   TRP A 576     -14.524   0.607  21.138  1.00 61.16           N  
ATOM   1448  CA  TRP A 576     -13.269   0.584  20.452  1.00 61.16           C  
ATOM   1449  C   TRP A 576     -13.529   0.490  18.987  1.00 61.16           C  
ATOM   1450  O   TRP A 576     -12.890   1.172  18.186  1.00 61.16           O  
ATOM   1451  CB  TRP A 576     -12.386  -0.589  20.913  1.00 61.16           C  
ATOM   1452  CG  TRP A 576     -11.027  -0.677  20.264  1.00 61.16           C  
ATOM   1453  CD2 TRP A 576     -10.569  -1.828  19.539  1.00 61.16           C  
ATOM   1454  CD1 TRP A 576      -9.991   0.209  20.281  1.00 61.16           C  
ATOM   1455  NE1 TRP A 576      -8.914  -0.314  19.605  1.00 61.16           N  
ATOM   1456  CE2 TRP A 576      -9.254  -1.570  19.148  1.00 61.16           C  
ATOM   1457  CE3 TRP A 576     -11.188  -3.005  19.238  1.00 61.16           C  
ATOM   1458  CZ2 TRP A 576      -8.539  -2.494  18.443  1.00 61.16           C  
ATOM   1459  CZ3 TRP A 576     -10.467  -3.930  18.520  1.00 61.16           C  
ATOM   1460  CH2 TRP A 576      -9.167  -3.680  18.129  1.00 61.16           C  
ATOM   1461  H   TRP A 576     -14.730  -0.128  21.804  1.00  0.00           H  
ATOM   1462  HA  TRP A 576     -12.836   1.511  20.308  1.00  0.00           H  
ATOM   1463  HB3 TRP A 576     -12.923  -1.530  20.796  1.00  0.00           H  
ATOM   1464  HB2 TRP A 576     -12.192  -0.504  21.982  1.00  0.00           H  
ATOM   1465  HD1 TRP A 576      -9.949   1.149  20.762  1.00  0.00           H  
ATOM   1466  HE1 TRP A 576      -8.027   0.156  19.500  1.00  0.00           H  
ATOM   1467  HE3 TRP A 576     -12.205  -3.212  19.537  1.00  0.00           H  
ATOM   1468  HZ2 TRP A 576      -7.521  -2.302  18.137  1.00  0.00           H  
ATOM   1469  HZ3 TRP A 576     -10.928  -4.870  18.254  1.00  0.00           H  
ATOM   1470  HH2 TRP A 576      -8.634  -4.428  17.564  1.00  0.00           H  
ATOM   1471  N   ARG A 577     -14.504  -0.347  18.603  1.00 96.78           N  
ATOM   1472  CA  ARG A 577     -14.816  -0.559  17.223  1.00 96.78           C  
ATOM   1473  C   ARG A 577     -15.262   0.733  16.609  1.00 96.78           C  
ATOM   1474  O   ARG A 577     -14.847   1.070  15.501  1.00 96.78           O  
ATOM   1475  CB  ARG A 577     -15.948  -1.586  17.023  1.00 96.78           C  
ATOM   1476  CG  ARG A 577     -16.179  -1.951  15.555  1.00 96.78           C  
ATOM   1477  CD  ARG A 577     -17.182  -3.087  15.346  1.00 96.78           C  
ATOM   1478  NE  ARG A 577     -18.448  -2.504  14.818  1.00 96.78           N  
ATOM   1479  CZ  ARG A 577     -19.178  -3.206  13.901  1.00 96.78           C  
ATOM   1480  NH1 ARG A 577     -18.732  -4.420  13.464  1.00 96.78           N  
ATOM   1481  NH2 ARG A 577     -20.351  -2.700  13.421  1.00 96.78           N1+
ATOM   1482  H   ARG A 577     -15.010  -0.878  19.301  1.00  0.00           H  
ATOM   1483  HA  ARG A 577     -13.915  -0.911  16.716  1.00  0.00           H  
ATOM   1484  HB3 ARG A 577     -16.883  -1.236  17.460  1.00  0.00           H  
ATOM   1485  HB2 ARG A 577     -15.687  -2.494  17.569  1.00  0.00           H  
ATOM   1486  HG3 ARG A 577     -15.227  -2.253  15.117  1.00  0.00           H  
ATOM   1487  HG2 ARG A 577     -16.489  -1.074  14.985  1.00  0.00           H  
ATOM   1488  HD3 ARG A 577     -17.398  -3.608  16.280  1.00  0.00           H  
ATOM   1489  HD2 ARG A 577     -16.726  -3.819  14.687  1.00  0.00           H  
ATOM   1490  HE  ARG A 577     -18.782  -1.630  15.200  1.00  0.00           H  
ATOM   1491 HH12 ARG A 577     -19.273  -4.946  12.794  1.00  0.00           H  
ATOM   1492 HH11 ARG A 577     -17.890  -4.836  13.841  1.00  0.00           H  
ATOM   1493 HH22 ARG A 577     -20.895  -3.215  12.744  1.00  0.00           H  
ATOM   1494 HH21 ARG A 577     -20.704  -1.819  13.766  1.00  0.00           H  
ATOM   1495  N   VAL A 578     -16.111   1.504  17.318  1.00 35.63           N  
ATOM   1496  CA  VAL A 578     -16.601   2.729  16.750  1.00 35.63           C  
ATOM   1497  C   VAL A 578     -15.447   3.653  16.543  1.00 35.63           C  
ATOM   1498  O   VAL A 578     -15.341   4.325  15.519  1.00 35.63           O  
ATOM   1499  CB  VAL A 578     -17.573   3.471  17.624  1.00 35.63           C  
ATOM   1500  CG1 VAL A 578     -17.955   4.778  16.906  1.00 35.63           C  
ATOM   1501  CG2 VAL A 578     -18.771   2.562  17.939  1.00 35.63           C  
ATOM   1502  H   VAL A 578     -16.433   1.212  18.231  1.00  0.00           H  
ATOM   1503  HA  VAL A 578     -17.067   2.509  15.787  1.00  0.00           H  
ATOM   1504  HB  VAL A 578     -17.117   3.732  18.582  1.00  0.00           H  
ATOM   1505 HG11 VAL A 578     -18.894   5.171  17.291  1.00  0.00           H  
ATOM   1506 HG12 VAL A 578     -17.190   5.546  16.980  1.00  0.00           H  
ATOM   1507 HG13 VAL A 578     -18.144   4.608  15.845  1.00  0.00           H  
ATOM   1508 HG21 VAL A 578     -19.523   3.105  18.514  1.00  0.00           H  
ATOM   1509 HG22 VAL A 578     -19.252   2.205  17.028  1.00  0.00           H  
ATOM   1510 HG23 VAL A 578     -18.493   1.700  18.530  1.00  0.00           H  
ATOM   1511  N   HIS A 579     -14.538   3.688  17.530  1.00 43.45           N  
ATOM   1512  CA  HIS A 579     -13.420   4.579  17.534  1.00 43.45           C  
ATOM   1513  C   HIS A 579     -12.544   4.284  16.354  1.00 43.45           C  
ATOM   1514  O   HIS A 579     -12.048   5.196  15.694  1.00 43.45           O  
ATOM   1515  ND1 HIS A 579     -10.208   5.263  18.764  1.00 43.45           N  
ATOM   1516  CG  HIS A 579     -11.545   5.442  19.045  1.00 43.45           C  
ATOM   1517  CB  HIS A 579     -12.599   4.406  18.822  1.00 43.45           C  
ATOM   1518  NE2 HIS A 579     -10.407   7.305  19.619  1.00 43.45           N  
ATOM   1519  CD2 HIS A 579     -11.646   6.698  19.565  1.00 43.45           C  
ATOM   1520  CE1 HIS A 579      -9.574   6.404  19.127  1.00 43.45           C  
ATOM   1521  H   HIS A 579     -14.686   3.111  18.348  1.00  0.00           H  
ATOM   1522  HA  HIS A 579     -13.790   5.605  17.471  1.00  0.00           H  
ATOM   1523  HD1 HIS A 579      -9.781   4.438  18.369  1.00  0.00           H  
ATOM   1524  HB3 HIS A 579     -12.124   3.429  18.843  1.00  0.00           H  
ATOM   1525  HB2 HIS A 579     -13.292   4.467  19.658  1.00  0.00           H  
ATOM   1526  HD2 HIS A 579     -12.563   7.163  19.866  1.00  0.00           H  
ATOM   1527  HE1 HIS A 579      -8.510   6.562  19.028  1.00  0.00           H  
ATOM   1528  N   ALA A 580     -12.354   2.989  16.051  1.00 30.68           N  
ATOM   1529  CA  ALA A 580     -11.485   2.551  14.996  1.00 30.68           C  
ATOM   1530  C   ALA A 580     -11.973   3.055  13.677  1.00 30.68           C  
ATOM   1531  O   ALA A 580     -11.170   3.412  12.817  1.00 30.68           O  
ATOM   1532  CB  ALA A 580     -11.400   1.019  14.894  1.00 30.68           C  
ATOM   1533  H   ALA A 580     -12.792   2.285  16.632  1.00  0.00           H  
ATOM   1534  HA  ALA A 580     -10.486   2.949  15.182  1.00  0.00           H  
ATOM   1535  HB1 ALA A 580     -10.702   0.707  14.116  1.00  0.00           H  
ATOM   1536  HB2 ALA A 580     -11.047   0.592  15.834  1.00  0.00           H  
ATOM   1537  HB3 ALA A 580     -12.367   0.566  14.676  1.00  0.00           H  
ATOM   1538  N   ILE A 581     -13.303   3.111  13.482  1.00 61.97           N  
ATOM   1539  CA  ILE A 581     -13.803   3.465  12.185  1.00 61.97           C  
ATOM   1540  C   ILE A 581     -13.293   4.814  11.794  1.00 61.97           C  
ATOM   1541  O   ILE A 581     -12.795   4.987  10.683  1.00 61.97           O  
ATOM   1542  CB  ILE A 581     -15.301   3.537  12.120  1.00 61.97           C  
ATOM   1543  CG1 ILE A 581     -15.919   2.145  12.335  1.00 61.97           C  
ATOM   1544  CG2 ILE A 581     -15.685   4.192  10.782  1.00 61.97           C  
ATOM   1545  CD1 ILE A 581     -17.429   2.179  12.565  1.00 61.97           C  
ATOM   1546  H   ILE A 581     -13.947   2.845  14.215  1.00  0.00           H  
ATOM   1547  HA  ILE A 581     -13.447   2.730  11.459  1.00  0.00           H  
ATOM   1548  HB  ILE A 581     -15.668   4.182  12.920  1.00  0.00           H  
ATOM   1549 HG13 ILE A 581     -15.467   1.658  13.193  1.00  0.00           H  
ATOM   1550 HG12 ILE A 581     -15.695   1.505  11.481  1.00  0.00           H  
ATOM   1551 HG21 ILE A 581     -16.742   4.034  10.575  1.00  0.00           H  
ATOM   1552 HG22 ILE A 581     -15.579   5.279  10.762  1.00  0.00           H  
ATOM   1553 HG23 ILE A 581     -15.149   3.761   9.935  1.00  0.00           H  
ATOM   1554 HD11 ILE A 581     -17.802   1.181  12.797  1.00  0.00           H  
ATOM   1555 HD12 ILE A 581     -17.685   2.827  13.403  1.00  0.00           H  
ATOM   1556 HD13 ILE A 581     -17.971   2.532  11.689  1.00  0.00           H  
ATOM   1557  N   PHE A 582     -13.368   5.813  12.692  1.00220.94           N  
ATOM   1558  CA  PHE A 582     -12.927   7.107  12.264  1.00220.94           C  
ATOM   1559  C   PHE A 582     -11.596   7.371  12.897  1.00220.94           C  
ATOM   1560  O   PHE A 582     -11.506   7.607  14.101  1.00220.94           O  
ATOM   1561  CB  PHE A 582     -13.901   8.219  12.700  1.00220.94           C  
ATOM   1562  CG  PHE A 582     -13.583   9.491  11.987  1.00220.94           C  
ATOM   1563  CD1 PHE A 582     -13.998   9.677  10.687  1.00220.94           C  
ATOM   1564  CD2 PHE A 582     -12.897  10.503  12.616  1.00220.94           C  
ATOM   1565  CE1 PHE A 582     -13.720  10.846  10.019  1.00220.94           C  
ATOM   1566  CE2 PHE A 582     -12.616  11.675  11.953  1.00220.94           C  
ATOM   1567  CZ  PHE A 582     -13.026  11.848  10.652  1.00220.94           C  
ATOM   1568  H   PHE A 582     -13.729   5.672  13.626  1.00  0.00           H  
ATOM   1569  HA  PHE A 582     -12.827   7.218  11.183  1.00  0.00           H  
ATOM   1570  HB3 PHE A 582     -13.916   8.370  13.781  1.00  0.00           H  
ATOM   1571  HB2 PHE A 582     -14.919   7.932  12.434  1.00  0.00           H  
ATOM   1572  HD1 PHE A 582     -14.546   8.897  10.178  1.00  0.00           H  
ATOM   1573  HD2 PHE A 582     -12.568  10.381  13.638  1.00  0.00           H  
ATOM   1574  HE1 PHE A 582     -14.048  10.977   8.998  1.00  0.00           H  
ATOM   1575  HE2 PHE A 582     -12.073  12.461  12.455  1.00  0.00           H  
ATOM   1576  HZ  PHE A 582     -12.805  12.769  10.132  1.00  0.00           H  
ATOM   1577  N   LYS A 583     -10.517   7.318  12.091  1.00308.99           N  
ATOM   1578  CA  LYS A 583      -9.210   7.615  12.603  1.00308.99           C  
ATOM   1579  C   LYS A 583      -8.265   7.587  11.447  1.00308.99           C  
ATOM   1580  O   LYS A 583      -8.644   7.240  10.330  1.00308.99           O  
ATOM   1581  CB  LYS A 583      -8.689   6.617  13.655  1.00308.99           C  
ATOM   1582  CG  LYS A 583      -8.260   5.259  13.096  1.00308.99           C  
ATOM   1583  CD  LYS A 583      -7.494   4.407  14.114  1.00308.99           C  
ATOM   1584  CE  LYS A 583      -6.132   4.981  14.517  1.00308.99           C  
ATOM   1585  NZ  LYS A 583      -5.108   4.633  13.509  1.00308.99           N1+
ATOM   1586  H   LYS A 583     -10.612   7.108  11.107  1.00  0.00           H  
ATOM   1587  HA  LYS A 583      -9.220   8.625  13.019  1.00  0.00           H  
ATOM   1588  HB3 LYS A 583      -9.394   6.458  14.469  1.00  0.00           H  
ATOM   1589  HB2 LYS A 583      -7.850   7.110  14.139  1.00  0.00           H  
ATOM   1590  HG3 LYS A 583      -7.910   5.171  12.091  1.00  0.00           H  
ATOM   1591  HG2 LYS A 583      -9.205   4.746  12.968  1.00  0.00           H  
ATOM   1592  HD3 LYS A 583      -7.446   3.420  13.711  1.00  0.00           H  
ATOM   1593  HD2 LYS A 583      -8.107   4.325  15.013  1.00  0.00           H  
ATOM   1594  HE3 LYS A 583      -5.820   4.528  15.458  1.00  0.00           H  
ATOM   1595  HE2 LYS A 583      -6.132   6.055  14.685  1.00  0.00           H  
ATOM   1596  HZ1 LYS A 583      -5.380   5.023  12.612  1.00  0.00           H  
ATOM   1597  HZ2 LYS A 583      -4.217   5.020  13.784  1.00  0.00           H  
ATOM   1598  HZ3 LYS A 583      -5.032   3.629  13.430  1.00  0.00           H  
ATOM   1599  N   ASN A 584      -6.998   7.976  11.689  1.00166.37           N  
ATOM   1600  CA  ASN A 584      -6.030   7.956  10.633  1.00166.37           C  
ATOM   1601  C   ASN A 584      -5.747   6.523  10.337  1.00166.37           C  
ATOM   1602  O   ASN A 584      -5.992   5.648  11.165  1.00166.37           O  
ATOM   1603  CB  ASN A 584      -4.697   8.639  10.989  1.00166.37           C  
ATOM   1604  CG  ASN A 584      -4.939  10.140  11.046  1.00166.37           C  
ATOM   1605  OD1 ASN A 584      -5.747  10.680  10.292  1.00166.37           O  
ATOM   1606  ND2 ASN A 584      -4.218  10.838  11.964  1.00166.37           N  
ATOM   1607  H   ASN A 584      -6.721   8.280  12.611  1.00  0.00           H  
ATOM   1608  HA  ASN A 584      -6.452   8.392   9.723  1.00  0.00           H  
ATOM   1609  HB3 ASN A 584      -3.933   8.453  10.232  1.00  0.00           H  
ATOM   1610  HB2 ASN A 584      -4.309   8.273  11.941  1.00  0.00           H  
ATOM   1611 HD22 ASN A 584      -4.345  11.837  12.037  1.00  0.00           H  
ATOM   1612 HD21 ASN A 584      -3.556  10.365  12.562  1.00  0.00           H  
ATOM   1613  N   VAL A 585      -5.242   6.241   9.122  1.00128.76           N  
ATOM   1614  CA  VAL A 585      -4.987   4.879   8.767  1.00128.76           C  
ATOM   1615  C   VAL A 585      -3.731   4.440   9.441  1.00128.76           C  
ATOM   1616  O   VAL A 585      -2.714   5.132   9.408  1.00128.76           O  
ATOM   1617  CB  VAL A 585      -4.812   4.673   7.290  1.00128.76           C  
ATOM   1618  CG1 VAL A 585      -3.581   5.468   6.825  1.00128.76           C  
ATOM   1619  CG2 VAL A 585      -4.715   3.162   7.016  1.00128.76           C  
ATOM   1620  H   VAL A 585      -5.050   6.974   8.454  1.00  0.00           H  
ATOM   1621  HA  VAL A 585      -5.830   4.262   9.091  1.00  0.00           H  
ATOM   1622  HB  VAL A 585      -5.697   5.062   6.783  1.00  0.00           H  
ATOM   1623 HG11 VAL A 585      -3.641   5.596   5.744  1.00  0.00           H  
ATOM   1624 HG12 VAL A 585      -3.512   6.476   7.235  1.00  0.00           H  
ATOM   1625 HG13 VAL A 585      -2.636   4.948   6.984  1.00  0.00           H  
ATOM   1626 HG21 VAL A 585      -4.753   2.979   5.942  1.00  0.00           H  
ATOM   1627 HG22 VAL A 585      -3.785   2.714   7.367  1.00  0.00           H  
ATOM   1628 HG23 VAL A 585      -5.546   2.613   7.459  1.00  0.00           H  
ATOM   1629  N   LYS A 586      -3.792   3.268  10.099  1.00260.95           N  
ATOM   1630  CA  LYS A 586      -2.646   2.718  10.758  1.00260.95           C  
ATOM   1631  C   LYS A 586      -2.837   1.238  10.758  1.00260.95           C  
ATOM   1632  O   LYS A 586      -3.914   0.746  10.421  1.00260.95           O  
ATOM   1633  CB  LYS A 586      -2.492   3.167  12.221  1.00260.95           C  
ATOM   1634  CG  LYS A 586      -1.197   2.679  12.874  1.00260.95           C  
ATOM   1635  CD  LYS A 586      -0.863   3.395  14.185  1.00260.95           C  
ATOM   1636  CE  LYS A 586       0.432   2.906  14.837  1.00260.95           C  
ATOM   1637  NZ  LYS A 586       0.681   3.652  16.090  1.00260.95           N1+
ATOM   1638  H   LYS A 586      -4.633   2.710  10.070  1.00  0.00           H  
ATOM   1639  HA  LYS A 586      -1.737   2.938  10.193  1.00  0.00           H  
ATOM   1640  HB3 LYS A 586      -3.339   2.826  12.817  1.00  0.00           H  
ATOM   1641  HB2 LYS A 586      -2.507   4.257  12.247  1.00  0.00           H  
ATOM   1642  HG3 LYS A 586      -0.360   2.792  12.183  1.00  0.00           H  
ATOM   1643  HG2 LYS A 586      -1.260   1.631  13.153  1.00  0.00           H  
ATOM   1644  HD3 LYS A 586      -1.693   3.265  14.882  1.00  0.00           H  
ATOM   1645  HD2 LYS A 586      -0.787   4.467  13.995  1.00  0.00           H  
ATOM   1646  HE3 LYS A 586       1.279   3.049  14.164  1.00  0.00           H  
ATOM   1647  HE2 LYS A 586       0.371   1.841  15.063  1.00  0.00           H  
ATOM   1648  HZ1 LYS A 586      -0.084   3.505  16.733  1.00  0.00           H  
ATOM   1649  HZ2 LYS A 586       1.539   3.324  16.512  1.00  0.00           H  
ATOM   1650  HZ3 LYS A 586       0.767   4.638  15.888  1.00  0.00           H  
ATOM   1651  N   MET A 587      -1.786   0.479  11.117  1.00331.96           N  
ATOM   1652  CA  MET A 587      -1.943  -0.945  11.142  1.00331.96           C  
ATOM   1653  C   MET A 587      -2.815  -1.253  12.311  1.00331.96           C  
ATOM   1654  O   MET A 587      -2.632  -0.702  13.396  1.00331.96           O  
ATOM   1655  CB  MET A 587      -0.619  -1.706  11.332  1.00331.96           C  
ATOM   1656  CG  MET A 587      -0.757  -3.224  11.190  1.00331.96           C  
ATOM   1657  SD  MET A 587      -1.050  -3.795   9.489  1.00331.96           S  
ATOM   1658  CE  MET A 587      -2.762  -3.198   9.411  1.00331.96           C  
ATOM   1659  H   MET A 587      -0.904   0.891  11.383  1.00  0.00           H  
ATOM   1660  HA  MET A 587      -2.376  -1.088  10.188  1.00  0.00           H  
ATOM   1661  HB3 MET A 587      -0.190  -1.476  12.309  1.00  0.00           H  
ATOM   1662  HB2 MET A 587       0.112  -1.351  10.604  1.00  0.00           H  
ATOM   1663  HG3 MET A 587      -1.509  -3.644  11.858  1.00  0.00           H  
ATOM   1664  HG2 MET A 587       0.186  -3.675  11.500  1.00  0.00           H  
ATOM   1665  HE1 MET A 587      -3.189  -3.917   8.712  1.00  0.00           H  
ATOM   1666  HE2 MET A 587      -3.373  -3.423  10.263  1.00  0.00           H  
ATOM   1667  HE3 MET A 587      -2.976  -2.300   8.836  1.00  0.00           H  
ATOM   1668  N   LYS A 588      -3.814  -2.135  12.115  1.00210.71           N  
ATOM   1669  CA  LYS A 588      -4.689  -2.445  13.204  1.00210.71           C  
ATOM   1670  C   LYS A 588      -5.109  -3.872  13.075  1.00210.71           C  
ATOM   1671  O   LYS A 588      -4.957  -4.487  12.021  1.00210.71           O  
ATOM   1672  CB  LYS A 588      -5.965  -1.589  13.218  1.00210.71           C  
ATOM   1673  CG  LYS A 588      -5.691  -0.104  13.472  1.00210.71           C  
ATOM   1674  CD  LYS A 588      -6.881   0.804  13.155  1.00210.71           C  
ATOM   1675  CE  LYS A 588      -7.115   1.002  11.656  1.00210.71           C  
ATOM   1676  NZ  LYS A 588      -8.279   1.891  11.439  1.00210.71           N1+
ATOM   1677  H   LYS A 588      -3.956  -2.587  11.224  1.00  0.00           H  
ATOM   1678  HA  LYS A 588      -4.187  -2.367  14.172  1.00  0.00           H  
ATOM   1679  HB3 LYS A 588      -6.665  -1.937  13.980  1.00  0.00           H  
ATOM   1680  HB2 LYS A 588      -6.478  -1.715  12.263  1.00  0.00           H  
ATOM   1681  HG3 LYS A 588      -4.873   0.273  12.868  1.00  0.00           H  
ATOM   1682  HG2 LYS A 588      -5.387   0.026  14.511  1.00  0.00           H  
ATOM   1683  HD3 LYS A 588      -6.566   1.721  13.617  1.00  0.00           H  
ATOM   1684  HD2 LYS A 588      -7.781   0.459  13.665  1.00  0.00           H  
ATOM   1685  HE3 LYS A 588      -7.306   0.056  11.150  1.00  0.00           H  
ATOM   1686  HE2 LYS A 588      -6.246   1.458  11.186  1.00  0.00           H  
ATOM   1687  HZ1 LYS A 588      -8.111   2.790  11.868  1.00  0.00           H  
ATOM   1688  HZ2 LYS A 588      -8.426   2.023  10.448  1.00  0.00           H  
ATOM   1689  HZ3 LYS A 588      -9.107   1.481  11.848  1.00  0.00           H  
ATOM   1690  N   LYS A 589      -5.630  -4.438  14.181  1.00 75.72           N  
ATOM   1691  CA  LYS A 589      -6.102  -5.791  14.187  1.00 75.72           C  
ATOM   1692  C   LYS A 589      -7.256  -5.844  13.239  1.00 75.72           C  
ATOM   1693  O   LYS A 589      -7.404  -6.790  12.468  1.00 75.72           O  
ATOM   1694  CB  LYS A 589      -6.586  -6.240  15.575  1.00 75.72           C  
ATOM   1695  CG  LYS A 589      -5.461  -6.275  16.612  1.00 75.72           C  
ATOM   1696  CD  LYS A 589      -5.947  -6.410  18.056  1.00 75.72           C  
ATOM   1697  CE  LYS A 589      -6.188  -7.858  18.486  1.00 75.72           C  
ATOM   1698  NZ  LYS A 589      -6.640  -7.899  19.894  1.00 75.72           N1+
ATOM   1699  H   LYS A 589      -5.702  -3.900  15.032  1.00  0.00           H  
ATOM   1700  HA  LYS A 589      -5.313  -6.461  13.839  1.00  0.00           H  
ATOM   1701  HB3 LYS A 589      -7.023  -7.236  15.517  1.00  0.00           H  
ATOM   1702  HB2 LYS A 589      -7.380  -5.576  15.920  1.00  0.00           H  
ATOM   1703  HG3 LYS A 589      -4.904  -5.339  16.553  1.00  0.00           H  
ATOM   1704  HG2 LYS A 589      -4.741  -7.058  16.369  1.00  0.00           H  
ATOM   1705  HD3 LYS A 589      -6.842  -5.808  18.214  1.00  0.00           H  
ATOM   1706  HD2 LYS A 589      -5.186  -5.985  18.712  1.00  0.00           H  
ATOM   1707  HE3 LYS A 589      -5.276  -8.448  18.388  1.00  0.00           H  
ATOM   1708  HE2 LYS A 589      -6.948  -8.323  17.858  1.00  0.00           H  
ATOM   1709  HZ1 LYS A 589      -7.499  -7.376  19.992  1.00  0.00           H  
ATOM   1710  HZ2 LYS A 589      -6.799  -8.857  20.171  1.00  0.00           H  
ATOM   1711  HZ3 LYS A 589      -5.932  -7.493  20.489  1.00  0.00           H  
ATOM   1712  N   LYS A 590      -8.093  -4.789  13.270  1.00175.84           N  
ATOM   1713  CA  LYS A 590      -9.211  -4.669  12.383  1.00175.84           C  
ATOM   1714  C   LYS A 590     -10.131  -5.836  12.528  1.00175.84           C  
ATOM   1715  O   LYS A 590     -10.629  -6.360  11.533  1.00175.84           O  
ATOM   1716  CB  LYS A 590      -8.794  -4.580  10.905  1.00175.84           C  
ATOM   1717  CG  LYS A 590      -9.927  -4.149   9.974  1.00175.84           C  
ATOM   1718  CD  LYS A 590     -10.317  -2.680  10.143  1.00175.84           C  
ATOM   1719  CE  LYS A 590     -11.441  -2.232   9.207  1.00175.84           C  
ATOM   1720  NZ  LYS A 590     -11.707  -0.788   9.393  1.00175.84           N1+
ATOM   1721  H   LYS A 590      -7.910  -4.037  13.917  1.00  0.00           H  
ATOM   1722  HA  LYS A 590      -9.747  -3.773  12.692  1.00  0.00           H  
ATOM   1723  HB3 LYS A 590      -8.385  -5.523  10.539  1.00  0.00           H  
ATOM   1724  HB2 LYS A 590      -7.975  -3.866  10.809  1.00  0.00           H  
ATOM   1725  HG3 LYS A 590     -10.835  -4.741   9.979  1.00  0.00           H  
ATOM   1726  HG2 LYS A 590      -9.554  -4.266   8.956  1.00  0.00           H  
ATOM   1727  HD3 LYS A 590      -9.436  -2.057   9.981  1.00  0.00           H  
ATOM   1728  HD2 LYS A 590     -10.640  -2.493  11.166  1.00  0.00           H  
ATOM   1729  HE3 LYS A 590     -12.355  -2.793   9.406  1.00  0.00           H  
ATOM   1730  HE2 LYS A 590     -11.168  -2.410   8.166  1.00  0.00           H  
ATOM   1731  HZ1 LYS A 590     -11.981  -0.612  10.349  1.00  0.00           H  
ATOM   1732  HZ2 LYS A 590     -10.876  -0.259   9.172  1.00  0.00           H  
ATOM   1733  HZ3 LYS A 590     -12.455  -0.504   8.775  1.00  0.00           H  
ATOM   1734  N   ILE A 591     -10.402  -6.277  13.770  1.00228.29           N  
ATOM   1735  CA  ILE A 591     -11.323  -7.366  13.909  1.00228.29           C  
ATOM   1736  C   ILE A 591     -12.682  -6.786  14.171  1.00228.29           C  
ATOM   1737  O   ILE A 591     -13.162  -6.724  15.302  1.00228.29           O  
ATOM   1738  CB  ILE A 591     -10.909  -8.321  14.994  1.00228.29           C  
ATOM   1739  CG1 ILE A 591     -10.792  -7.619  16.353  1.00228.29           C  
ATOM   1740  CG2 ILE A 591      -9.610  -9.008  14.540  1.00228.29           C  
ATOM   1741  CD1 ILE A 591     -10.422  -8.586  17.474  1.00228.29           C  
ATOM   1742  H   ILE A 591      -9.998  -5.844  14.587  1.00  0.00           H  
ATOM   1743  HA  ILE A 591     -11.402  -7.889  12.966  1.00  0.00           H  
ATOM   1744  HB  ILE A 591     -11.637  -9.008  15.230  1.00  0.00           H  
ATOM   1745 HG13 ILE A 591     -11.599  -7.042  16.769  1.00  0.00           H  
ATOM   1746 HG12 ILE A 591      -9.977  -6.897  16.289  1.00  0.00           H  
ATOM   1747 HG21 ILE A 591      -9.470  -9.965  15.042  1.00  0.00           H  
ATOM   1748 HG22 ILE A 591      -9.558  -9.189  13.467  1.00  0.00           H  
ATOM   1749 HG23 ILE A 591      -8.745  -8.390  14.771  1.00  0.00           H  
ATOM   1750 HD11 ILE A 591     -10.082  -8.057  18.359  1.00  0.00           H  
ATOM   1751 HD12 ILE A 591     -11.217  -9.288  17.698  1.00  0.00           H  
ATOM   1752 HD13 ILE A 591      -9.564  -9.194  17.193  1.00  0.00           H  
ATOM   1753  N   ILE A 592     -13.314  -6.332  13.068  1.00114.87           N  
ATOM   1754  CA  ILE A 592     -14.617  -5.730  12.988  1.00114.87           C  
ATOM   1755  C   ILE A 592     -15.694  -6.743  13.214  1.00114.87           C  
ATOM   1756  O   ILE A 592     -16.720  -6.450  13.825  1.00114.87           O  
ATOM   1757  CB  ILE A 592     -14.874  -5.094  11.652  1.00114.87           C  
ATOM   1758  CG1 ILE A 592     -16.160  -4.256  11.692  1.00114.87           C  
ATOM   1759  CG2 ILE A 592     -14.877  -6.199  10.581  1.00114.87           C  
ATOM   1760  CD1 ILE A 592     -16.338  -3.357  10.469  1.00114.87           C  
ATOM   1761  H   ILE A 592     -12.805  -6.401  12.198  1.00  0.00           H  
ATOM   1762  HA  ILE A 592     -14.676  -4.973  13.772  1.00  0.00           H  
ATOM   1763  HB  ILE A 592     -14.040  -4.420  11.447  1.00  0.00           H  
ATOM   1764 HG13 ILE A 592     -16.175  -3.621  12.576  1.00  0.00           H  
ATOM   1765 HG12 ILE A 592     -17.025  -4.913  11.719  1.00  0.00           H  
ATOM   1766 HG21 ILE A 592     -14.746  -5.736   9.603  1.00  0.00           H  
ATOM   1767 HG22 ILE A 592     -14.056  -6.911  10.668  1.00  0.00           H  
ATOM   1768 HG23 ILE A 592     -15.823  -6.737  10.503  1.00  0.00           H  
ATOM   1769 HD11 ILE A 592     -17.253  -2.771  10.552  1.00  0.00           H  
ATOM   1770 HD12 ILE A 592     -15.506  -2.659  10.368  1.00  0.00           H  
ATOM   1771 HD13 ILE A 592     -16.403  -3.940   9.550  1.00  0.00           H  
ATOM   1772  N   LYS A 593     -15.478  -7.968  12.700  1.00 58.43           N  
ATOM   1773  CA  LYS A 593     -16.462  -9.011  12.671  1.00 58.43           C  
ATOM   1774  C   LYS A 593     -17.091  -9.196  14.013  1.00 58.43           C  
ATOM   1775  O   LYS A 593     -16.500  -8.916  15.055  1.00 58.43           O  
ATOM   1776  CB  LYS A 593     -15.879 -10.347  12.182  1.00 58.43           C  
ATOM   1777  CG  LYS A 593     -15.373 -10.244  10.740  1.00 58.43           C  
ATOM   1778  CD  LYS A 593     -14.432 -11.371  10.309  1.00 58.43           C  
ATOM   1779  CE  LYS A 593     -13.913 -11.201   8.879  1.00 58.43           C  
ATOM   1780  NZ  LYS A 593     -12.881 -12.221   8.584  1.00 58.43           N1+
ATOM   1781  H   LYS A 593     -14.602  -8.138  12.230  1.00  0.00           H  
ATOM   1782  HA  LYS A 593     -17.238  -8.694  11.971  1.00  0.00           H  
ATOM   1783  HB3 LYS A 593     -16.633 -11.135  12.229  1.00  0.00           H  
ATOM   1784  HB2 LYS A 593     -15.090 -10.665  12.843  1.00  0.00           H  
ATOM   1785  HG3 LYS A 593     -14.814  -9.317  10.619  1.00  0.00           H  
ATOM   1786  HG2 LYS A 593     -16.220 -10.162  10.056  1.00  0.00           H  
ATOM   1787  HD3 LYS A 593     -15.215 -12.093  10.072  1.00  0.00           H  
ATOM   1788  HD2 LYS A 593     -14.057 -12.113  10.985  1.00  0.00           H  
ATOM   1789  HE3 LYS A 593     -13.456 -10.218   8.759  1.00  0.00           H  
ATOM   1790  HE2 LYS A 593     -14.719 -11.269   8.147  1.00  0.00           H  
ATOM   1791  HZ1 LYS A 593     -12.105 -12.125   9.221  1.00  0.00           H  
ATOM   1792  HZ2 LYS A 593     -13.282 -13.144   8.676  1.00  0.00           H  
ATOM   1793  HZ3 LYS A 593     -12.552 -12.099   7.636  1.00  0.00           H  
ATOM   1794  N   ASP A 594     -18.363  -9.642  13.985  1.00 72.81           N  
ATOM   1795  CA  ASP A 594     -19.172  -9.844  15.150  1.00 72.81           C  
ATOM   1796  C   ASP A 594     -18.567 -10.932  15.983  1.00 72.81           C  
ATOM   1797  O   ASP A 594     -18.516 -10.829  17.207  1.00 72.81           O  
ATOM   1798  CB  ASP A 594     -20.606 -10.252  14.777  1.00 72.81           C  
ATOM   1799  CG  ASP A 594     -21.495 -10.058  15.991  1.00 72.81           C  
ATOM   1800  OD1 ASP A 594     -20.996 -10.223  17.137  1.00 72.81           O  
ATOM   1801  OD2 ASP A 594     -22.691  -9.727  15.779  1.00 72.81           O1-
ATOM   1802  H   ASP A 594     -18.792  -9.825  13.090  1.00  0.00           H  
ATOM   1803  HA  ASP A 594     -19.235  -8.915  15.688  1.00  0.00           H  
ATOM   1804  HB3 ASP A 594     -20.674 -11.282  14.424  1.00  0.00           H  
ATOM   1805  HB2 ASP A 594     -20.979  -9.615  13.974  1.00  0.00           H  
ATOM   1806  N   GLN A 595     -18.078 -12.007  15.334  1.00 73.45           N  
ATOM   1807  CA  GLN A 595     -17.499 -13.102  16.059  1.00 73.45           C  
ATOM   1808  C   GLN A 595     -16.270 -12.617  16.758  1.00 73.45           C  
ATOM   1809  O   GLN A 595     -16.012 -12.979  17.906  1.00 73.45           O  
ATOM   1810  CB  GLN A 595     -17.111 -14.282  15.152  1.00 73.45           C  
ATOM   1811  CG  GLN A 595     -18.323 -15.042  14.603  1.00 73.45           C  
ATOM   1812  CD  GLN A 595     -18.910 -15.855  15.749  1.00 73.45           C  
ATOM   1813  OE1 GLN A 595     -18.081 -16.109  16.797  1.00 73.45           O  
ATOM   1814  NE2 GLN A 595     -20.072 -16.256  15.714  1.00 73.45           N  
ATOM   1815  H   GLN A 595     -18.147 -12.063  14.329  1.00  0.00           H  
ATOM   1816  HA  GLN A 595     -18.203 -13.429  16.827  1.00  0.00           H  
ATOM   1817  HB3 GLN A 595     -16.382 -14.946  15.621  1.00  0.00           H  
ATOM   1818  HB2 GLN A 595     -16.568 -13.882  14.294  1.00  0.00           H  
ATOM   1819  HG3 GLN A 595     -18.016 -15.724  13.810  1.00  0.00           H  
ATOM   1820  HG2 GLN A 595     -19.068 -14.363  14.185  1.00  0.00           H  
ATOM   1821 HE22 GLN A 595     -20.435 -16.792  16.489  1.00  0.00           H  
ATOM   1822 HE21 GLN A 595     -20.660 -16.046  14.920  1.00  0.00           H  
ATOM   1823  N   LYS A 596     -15.484 -11.764  16.082  1.00 52.39           N  
ATOM   1824  CA  LYS A 596     -14.265 -11.258  16.643  1.00 52.39           C  
ATOM   1825  C   LYS A 596     -14.606 -10.476  17.871  1.00 52.39           C  
ATOM   1826  O   LYS A 596     -13.883 -10.504  18.865  1.00 52.39           O  
ATOM   1827  CB  LYS A 596     -13.526 -10.312  15.682  1.00 52.39           C  
ATOM   1828  CG  LYS A 596     -13.006 -11.014  14.426  1.00 52.39           C  
ATOM   1829  CD  LYS A 596     -12.597 -10.049  13.311  1.00 52.39           C  
ATOM   1830  CE  LYS A 596     -12.073 -10.739  12.052  1.00 52.39           C  
ATOM   1831  NZ  LYS A 596     -10.758 -11.363  12.323  1.00 52.39           N1+
ATOM   1832  H   LYS A 596     -15.754 -11.463  15.158  1.00  0.00           H  
ATOM   1833  HA  LYS A 596     -13.601 -12.099  16.819  1.00  0.00           H  
ATOM   1834  HB3 LYS A 596     -12.720 -10.039  16.347  1.00  0.00           H  
ATOM   1835  HB2 LYS A 596     -14.100  -9.418  15.444  1.00  0.00           H  
ATOM   1836  HG3 LYS A 596     -13.751 -11.716  14.057  1.00  0.00           H  
ATOM   1837  HG2 LYS A 596     -12.159 -11.640  14.707  1.00  0.00           H  
ATOM   1838  HD3 LYS A 596     -11.638  -9.732  13.471  1.00  0.00           H  
ATOM   1839  HD2 LYS A 596     -13.302  -9.254  13.097  1.00  0.00           H  
ATOM   1840  HE3 LYS A 596     -12.086 -10.142  11.140  1.00  0.00           H  
ATOM   1841  HE2 LYS A 596     -12.557 -11.683  11.971  1.00  0.00           H  
ATOM   1842  HZ1 LYS A 596     -10.072 -10.644  12.503  1.00  0.00           H  
ATOM   1843  HZ2 LYS A 596     -10.828 -11.965  13.132  1.00  0.00           H  
ATOM   1844  HZ3 LYS A 596     -10.461 -11.910  11.527  1.00  0.00           H  
ATOM   1845  N   LEU A 597     -15.738  -9.754  17.826  1.00 49.17           N  
ATOM   1846  CA  LEU A 597     -16.156  -8.915  18.911  1.00 49.17           C  
ATOM   1847  C   LEU A 597     -16.376  -9.772  20.120  1.00 49.17           C  
ATOM   1848  O   LEU A 597     -15.914  -9.454  21.215  1.00 49.17           O  
ATOM   1849  CB  LEU A 597     -17.514  -8.258  18.608  1.00 49.17           C  
ATOM   1850  CG  LEU A 597     -17.535  -7.451  17.296  1.00 49.17           C  
ATOM   1851  CD1 LEU A 597     -18.916  -6.821  17.042  1.00 49.17           C  
ATOM   1852  CD2 LEU A 597     -16.392  -6.424  17.251  1.00 49.17           C  
ATOM   1853  H   LEU A 597     -16.297  -9.759  16.983  1.00  0.00           H  
ATOM   1854  HA  LEU A 597     -15.392  -8.167  19.130  1.00  0.00           H  
ATOM   1855  HB3 LEU A 597     -17.668  -7.596  19.408  1.00  0.00           H  
ATOM   1856  HB2 LEU A 597     -18.359  -8.942  18.654  1.00  0.00           H  
ATOM   1857  HG  LEU A 597     -17.563  -8.265  16.674  1.00  0.00           H  
ATOM   1858 HD11 LEU A 597     -19.125  -6.794  15.972  1.00  0.00           H  
ATOM   1859 HD12 LEU A 597     -19.736  -7.355  17.524  1.00  0.00           H  
ATOM   1860 HD13 LEU A 597     -18.920  -5.771  17.314  1.00  0.00           H  
ATOM   1861 HD21 LEU A 597     -16.454  -5.818  16.349  1.00  0.00           H  
ATOM   1862 HD22 LEU A 597     -16.428  -5.747  18.105  1.00  0.00           H  
ATOM   1863 HD23 LEU A 597     -15.412  -6.901  17.233  1.00  0.00           H  
ATOM   1864  N   LEU A 598     -17.088 -10.899  19.932  1.00 40.18           N  
ATOM   1865  CA  LEU A 598     -17.444 -11.782  21.005  1.00 40.18           C  
ATOM   1866  C   LEU A 598     -16.208 -12.396  21.588  1.00 40.18           C  
ATOM   1867  O   LEU A 598     -16.068 -12.493  22.807  1.00 40.18           O  
ATOM   1868  CB  LEU A 598     -18.369 -12.915  20.530  1.00 40.18           C  
ATOM   1869  CG  LEU A 598     -18.803 -13.887  21.641  1.00 40.18           C  
ATOM   1870  CD1 LEU A 598     -19.673 -13.179  22.692  1.00 40.18           C  
ATOM   1871  CD2 LEU A 598     -19.479 -15.136  21.053  1.00 40.18           C  
ATOM   1872  H   LEU A 598     -17.436 -11.108  19.005  1.00  0.00           H  
ATOM   1873  HA  LEU A 598     -18.001 -11.186  21.721  1.00  0.00           H  
ATOM   1874  HB3 LEU A 598     -17.875 -13.480  19.738  1.00  0.00           H  
ATOM   1875  HB2 LEU A 598     -19.256 -12.483  20.062  1.00  0.00           H  
ATOM   1876  HG  LEU A 598     -17.931 -14.280  22.162  1.00  0.00           H  
ATOM   1877 HD11 LEU A 598     -20.050 -13.888  23.430  1.00  0.00           H  
ATOM   1878 HD12 LEU A 598     -19.125 -12.411  23.236  1.00  0.00           H  
ATOM   1879 HD13 LEU A 598     -20.526 -12.710  22.202  1.00  0.00           H  
ATOM   1880 HD21 LEU A 598     -19.752 -15.843  21.837  1.00  0.00           H  
ATOM   1881 HD22 LEU A 598     -20.387 -14.874  20.510  1.00  0.00           H  
ATOM   1882 HD23 LEU A 598     -18.816 -15.655  20.360  1.00  0.00           H  
ATOM   1883  N   VAL A 599     -15.262 -12.829  20.733  1.00 89.81           N  
ATOM   1884  CA  VAL A 599     -14.087 -13.468  21.253  1.00 89.81           C  
ATOM   1885  C   VAL A 599     -13.306 -12.483  22.066  1.00 89.81           C  
ATOM   1886  O   VAL A 599     -12.806 -12.814  23.140  1.00 89.81           O  
ATOM   1887  CB  VAL A 599     -13.180 -14.029  20.191  1.00 89.81           C  
ATOM   1888  CG1 VAL A 599     -13.963 -15.089  19.397  1.00 89.81           C  
ATOM   1889  CG2 VAL A 599     -12.613 -12.884  19.340  1.00 89.81           C  
ATOM   1890  H   VAL A 599     -15.394 -12.751  19.732  1.00  0.00           H  
ATOM   1891  HA  VAL A 599     -14.393 -14.288  21.907  1.00  0.00           H  
ATOM   1892  HB  VAL A 599     -12.339 -14.533  20.671  1.00  0.00           H  
ATOM   1893 HG11 VAL A 599     -13.364 -15.470  18.570  1.00  0.00           H  
ATOM   1894 HG12 VAL A 599     -14.202 -15.940  20.035  1.00  0.00           H  
ATOM   1895 HG13 VAL A 599     -14.902 -14.745  18.984  1.00  0.00           H  
ATOM   1896 HG21 VAL A 599     -11.907 -13.331  18.640  1.00  0.00           H  
ATOM   1897 HG22 VAL A 599     -13.441 -12.644  18.723  1.00  0.00           H  
ATOM   1898 HG23 VAL A 599     -12.030 -12.073  19.757  1.00  0.00           H  
ATOM   1899  N   ILE A 600     -13.200 -11.229  21.586  1.00 43.71           N  
ATOM   1900  CA  ILE A 600     -12.410 -10.248  22.276  1.00 43.71           C  
ATOM   1901  C   ILE A 600     -12.984 -10.050  23.641  1.00 43.71           C  
ATOM   1902  O   ILE A 600     -12.260 -10.042  24.635  1.00 43.71           O  
ATOM   1903  CB  ILE A 600     -12.473  -8.887  21.643  1.00 43.71           C  
ATOM   1904  CG1 ILE A 600     -12.006  -8.910  20.182  1.00 43.71           C  
ATOM   1905  CG2 ILE A 600     -11.664  -7.924  22.529  1.00 43.71           C  
ATOM   1906  CD1 ILE A 600     -12.371  -7.620  19.446  1.00 43.71           C  
ATOM   1907  H   ILE A 600     -13.630 -10.982  20.703  1.00  0.00           H  
ATOM   1908  HA  ILE A 600     -11.376 -10.595  22.344  1.00  0.00           H  
ATOM   1909  HB  ILE A 600     -13.507  -8.539  21.625  1.00  0.00           H  
ATOM   1910 HG13 ILE A 600     -11.983  -9.846  19.661  1.00  0.00           H  
ATOM   1911 HG12 ILE A 600     -10.923  -8.840  20.290  1.00  0.00           H  
ATOM   1912 HG21 ILE A 600     -11.455  -7.001  21.989  1.00  0.00           H  
ATOM   1913 HG22 ILE A 600     -12.188  -7.600  23.430  1.00  0.00           H  
ATOM   1914 HG23 ILE A 600     -10.697  -8.338  22.818  1.00  0.00           H  
ATOM   1915 HD11 ILE A 600     -12.763  -7.826  18.453  1.00  0.00           H  
ATOM   1916 HD12 ILE A 600     -13.183  -7.098  19.953  1.00  0.00           H  
ATOM   1917 HD13 ILE A 600     -11.553  -6.903  19.396  1.00  0.00           H  
ATOM   1918  N   VAL A 601     -14.319  -9.897  23.724  1.00101.57           N  
ATOM   1919  CA  VAL A 601     -14.925  -9.619  24.993  1.00101.57           C  
ATOM   1920  C   VAL A 601     -14.700 -10.784  25.907  1.00101.57           C  
ATOM   1921  O   VAL A 601     -14.473 -10.609  27.104  1.00101.57           O  
ATOM   1922  CB  VAL A 601     -16.405  -9.370  24.923  1.00101.57           C  
ATOM   1923  CG1 VAL A 601     -16.653  -8.192  23.968  1.00101.57           C  
ATOM   1924  CG2 VAL A 601     -17.132 -10.671  24.552  1.00101.57           C  
ATOM   1925  H   VAL A 601     -14.894  -9.918  22.891  1.00  0.00           H  
ATOM   1926  HA  VAL A 601     -14.445  -8.737  25.425  1.00  0.00           H  
ATOM   1927  HB  VAL A 601     -16.756  -9.071  25.913  1.00  0.00           H  
ATOM   1928 HG11 VAL A 601     -17.708  -8.083  23.717  1.00  0.00           H  
ATOM   1929 HG12 VAL A 601     -16.254  -7.289  24.411  1.00  0.00           H  
ATOM   1930 HG13 VAL A 601     -16.100  -8.220  23.052  1.00  0.00           H  
ATOM   1931 HG21 VAL A 601     -18.175 -10.457  24.761  1.00  0.00           H  
ATOM   1932 HG22 VAL A 601     -17.158 -10.701  23.487  1.00  0.00           H  
ATOM   1933 HG23 VAL A 601     -17.027 -11.618  25.069  1.00  0.00           H  
ATOM   1934  N   GLY A 602     -14.753 -12.011  25.356  1.00 25.31           N  
ATOM   1935  CA  GLY A 602     -14.633 -13.205  26.146  1.00 25.31           C  
ATOM   1936  C   GLY A 602     -13.304 -13.250  26.839  1.00 25.31           C  
ATOM   1937  O   GLY A 602     -13.218 -13.673  27.992  1.00 25.31           O  
ATOM   1938  H   GLY A 602     -14.945 -12.104  24.367  1.00  0.00           H  
ATOM   1939  HA3 GLY A 602     -14.653 -14.043  25.449  1.00  0.00           H  
ATOM   1940  HA2 GLY A 602     -15.492 -13.351  26.768  1.00  0.00           H  
ATOM   1941  N   GLY A 603     -12.222 -12.837  26.156  1.00 18.11           N  
ATOM   1942  CA  GLY A 603     -10.928 -12.904  26.773  1.00 18.11           C  
ATOM   1943  C   GLY A 603     -10.922 -12.022  27.983  1.00 18.11           C  
ATOM   1944  O   GLY A 603     -10.383 -12.388  29.027  1.00 18.11           O  
ATOM   1945  H   GLY A 603     -12.310 -12.499  25.206  1.00  0.00           H  
ATOM   1946  HA3 GLY A 603     -10.175 -12.554  26.067  1.00  0.00           H  
ATOM   1947  HA2 GLY A 603     -10.676 -13.932  27.041  1.00  0.00           H  
ATOM   1948  N   MET A 604     -11.527 -10.825  27.866  1.00130.69           N  
ATOM   1949  CA  MET A 604     -11.562  -9.888  28.954  1.00130.69           C  
ATOM   1950  C   MET A 604     -12.343 -10.456  30.097  1.00130.69           C  
ATOM   1951  O   MET A 604     -11.982 -10.244  31.254  1.00130.69           O  
ATOM   1952  CB  MET A 604     -12.189  -8.535  28.579  1.00130.69           C  
ATOM   1953  CG  MET A 604     -11.208  -7.576  27.905  1.00130.69           C  
ATOM   1954  SD  MET A 604     -10.501  -8.176  26.346  1.00130.69           S  
ATOM   1955  CE  MET A 604      -9.177  -9.096  27.185  1.00130.69           C  
ATOM   1956  H   MET A 604     -11.959 -10.566  26.989  1.00  0.00           H  
ATOM   1957  HA  MET A 604     -10.560  -9.731  29.350  1.00  0.00           H  
ATOM   1958  HB3 MET A 604     -12.570  -8.024  29.466  1.00  0.00           H  
ATOM   1959  HB2 MET A 604     -13.054  -8.679  27.933  1.00  0.00           H  
ATOM   1960  HG3 MET A 604     -10.444  -7.217  28.594  1.00  0.00           H  
ATOM   1961  HG2 MET A 604     -11.784  -6.701  27.618  1.00  0.00           H  
ATOM   1962  HE1 MET A 604      -8.252  -8.849  26.664  1.00  0.00           H  
ATOM   1963  HE2 MET A 604      -9.018  -8.772  28.204  1.00  0.00           H  
ATOM   1964  HE3 MET A 604      -9.250 -10.173  27.103  1.00  0.00           H  
ATOM   1965  N   LEU A 605     -13.430 -11.197  29.806  1.00 78.20           N  
ATOM   1966  CA  LEU A 605     -14.265 -11.765  30.834  1.00 78.20           C  
ATOM   1967  C   LEU A 605     -13.377 -12.637  31.667  1.00 78.20           C  
ATOM   1968  O   LEU A 605     -13.414 -12.605  32.897  1.00 78.20           O  
ATOM   1969  CB  LEU A 605     -15.233 -12.849  30.302  1.00 78.20           C  
ATOM   1970  CG  LEU A 605     -16.237 -12.503  29.187  1.00 78.20           C  
ATOM   1971  CD1 LEU A 605     -16.938 -13.785  28.698  1.00 78.20           C  
ATOM   1972  CD2 LEU A 605     -17.250 -11.438  29.626  1.00 78.20           C  
ATOM   1973  H   LEU A 605     -13.693 -11.332  28.838  1.00  0.00           H  
ATOM   1974  HA  LEU A 605     -14.773 -11.004  31.423  1.00  0.00           H  
ATOM   1975  HB3 LEU A 605     -15.825 -13.210  31.146  1.00  0.00           H  
ATOM   1976  HB2 LEU A 605     -14.723 -13.743  29.942  1.00  0.00           H  
ATOM   1977  HG  LEU A 605     -15.684 -12.079  28.375  1.00  0.00           H  
ATOM   1978 HD11 LEU A 605     -17.571 -13.582  27.833  1.00  0.00           H  
ATOM   1979 HD12 LEU A 605     -16.232 -14.570  28.426  1.00  0.00           H  
ATOM   1980 HD13 LEU A 605     -17.580 -14.194  29.478  1.00  0.00           H  
ATOM   1981 HD21 LEU A 605     -17.936 -11.190  28.815  1.00  0.00           H  
ATOM   1982 HD22 LEU A 605     -17.844 -11.777  30.475  1.00  0.00           H  
ATOM   1983 HD23 LEU A 605     -16.744 -10.517  29.918  1.00  0.00           H  
ATOM   1984  N   LEU A 606     -12.531 -13.424  30.975  1.00139.48           N  
ATOM   1985  CA  LEU A 606     -11.714 -14.455  31.549  1.00139.48           C  
ATOM   1986  C   LEU A 606     -10.766 -13.911  32.557  1.00139.48           C  
ATOM   1987  O   LEU A 606     -10.496 -14.574  33.557  1.00139.48           O  
ATOM   1988  CB  LEU A 606     -10.862 -15.211  30.510  1.00139.48           C  
ATOM   1989  CG  LEU A 606      -9.917 -16.260  31.133  1.00139.48           C  
ATOM   1990  CD1 LEU A 606     -10.698 -17.352  31.884  1.00139.48           C  
ATOM   1991  CD2 LEU A 606      -8.955 -16.837  30.082  1.00139.48           C  
ATOM   1992  H   LEU A 606     -12.541 -13.354  29.966  1.00  0.00           H  
ATOM   1993  HA  LEU A 606     -12.390 -15.157  32.037  1.00  0.00           H  
ATOM   1994  HB3 LEU A 606     -10.238 -14.527  29.947  1.00  0.00           H  
ATOM   1995  HB2 LEU A 606     -11.517 -15.688  29.780  1.00  0.00           H  
ATOM   1996  HG  LEU A 606      -9.221 -15.807  31.835  1.00  0.00           H  
ATOM   1997 HD11 LEU A 606     -10.061 -18.200  32.130  1.00  0.00           H  
ATOM   1998 HD12 LEU A 606     -11.155 -16.990  32.804  1.00  0.00           H  
ATOM   1999 HD13 LEU A 606     -11.501 -17.746  31.260  1.00  0.00           H  
ATOM   2000 HD21 LEU A 606      -8.259 -17.545  30.532  1.00  0.00           H  
ATOM   2001 HD22 LEU A 606      -9.499 -17.360  29.295  1.00  0.00           H  
ATOM   2002 HD23 LEU A 606      -8.363 -16.050  29.612  1.00  0.00           H  
ATOM   2003  N   ILE A 607     -10.216 -12.709  32.326  1.00 37.59           N  
ATOM   2004  CA  ILE A 607      -9.242 -12.235  33.261  1.00 37.59           C  
ATOM   2005  C   ILE A 607      -9.906 -12.109  34.594  1.00 37.59           C  
ATOM   2006  O   ILE A 607      -9.376 -12.567  35.606  1.00 37.59           O  
ATOM   2007  CB  ILE A 607      -8.709 -10.876  32.915  1.00 37.59           C  
ATOM   2008  CG1 ILE A 607      -8.130 -10.872  31.490  1.00 37.59           C  
ATOM   2009  CG2 ILE A 607      -7.666 -10.500  33.984  1.00 37.59           C  
ATOM   2010  CD1 ILE A 607      -7.897  -9.466  30.941  1.00 37.59           C  
ATOM   2011  H   ILE A 607     -10.445 -12.171  31.502  1.00  0.00           H  
ATOM   2012  HA  ILE A 607      -8.421 -12.956  33.314  1.00  0.00           H  
ATOM   2013  HB  ILE A 607      -9.516 -10.140  32.933  1.00  0.00           H  
ATOM   2014 HG13 ILE A 607      -8.820 -11.348  30.798  1.00  0.00           H  
ATOM   2015 HG12 ILE A 607      -7.213 -11.461  31.438  1.00  0.00           H  
ATOM   2016 HG21 ILE A 607      -6.727 -10.171  33.565  1.00  0.00           H  
ATOM   2017 HG22 ILE A 607      -8.072  -9.826  34.734  1.00  0.00           H  
ATOM   2018 HG23 ILE A 607      -7.321 -11.369  34.546  1.00  0.00           H  
ATOM   2019 HD11 ILE A 607      -8.100  -9.509  29.880  1.00  0.00           H  
ATOM   2020 HD12 ILE A 607      -8.561  -8.713  31.340  1.00  0.00           H  
ATOM   2021 HD13 ILE A 607      -6.847  -9.194  30.956  1.00  0.00           H  
ATOM   2022  N   ASP A 608     -11.081 -11.455  34.614  1.00 84.90           N  
ATOM   2023  CA  ASP A 608     -11.920 -11.200  35.778  1.00 84.90           C  
ATOM   2024  C   ASP A 608     -12.457 -12.498  36.404  1.00 84.90           C  
ATOM   2025  O   ASP A 608     -12.636 -12.563  37.620  1.00 84.90           O  
ATOM   2026  CB  ASP A 608     -13.067 -10.252  35.409  1.00 84.90           C  
ATOM   2027  CG  ASP A 608     -12.591  -8.802  35.329  1.00 84.90           C  
ATOM   2028  OD1 ASP A 608     -12.118  -8.404  34.243  1.00 84.90           O  
ATOM   2029  OD2 ASP A 608     -12.710  -8.120  36.369  1.00 84.90           O1-
ATOM   2030  H   ASP A 608     -11.435 -11.127  33.724  1.00  0.00           H  
ATOM   2031  HA  ASP A 608     -11.325 -10.664  36.509  1.00  0.00           H  
ATOM   2032  HB3 ASP A 608     -13.861 -10.305  36.153  1.00  0.00           H  
ATOM   2033  HB2 ASP A 608     -13.516 -10.546  34.461  1.00  0.00           H  
ATOM   2034  N   LEU A 609     -12.661 -13.550  35.598  1.00 45.20           N  
ATOM   2035  CA  LEU A 609     -13.162 -14.811  36.065  1.00 45.20           C  
ATOM   2036  C   LEU A 609     -12.070 -15.526  36.798  1.00 45.20           C  
ATOM   2037  O   LEU A 609     -12.277 -16.035  37.897  1.00 45.20           O  
ATOM   2038  CB  LEU A 609     -13.604 -15.703  34.888  1.00 45.20           C  
ATOM   2039  CG  LEU A 609     -14.160 -17.083  35.287  1.00 45.20           C  
ATOM   2040  CD1 LEU A 609     -15.495 -16.953  36.042  1.00 45.20           C  
ATOM   2041  CD2 LEU A 609     -14.254 -18.016  34.069  1.00 45.20           C  
ATOM   2042  H   LEU A 609     -12.734 -13.333  34.613  1.00  0.00           H  
ATOM   2043  HA  LEU A 609     -13.999 -14.622  36.738  1.00  0.00           H  
ATOM   2044  HB3 LEU A 609     -12.761 -15.850  34.214  1.00  0.00           H  
ATOM   2045  HB2 LEU A 609     -14.353 -15.173  34.298  1.00  0.00           H  
ATOM   2046  HG  LEU A 609     -13.465 -17.585  35.960  1.00  0.00           H  
ATOM   2047 HD11 LEU A 609     -15.899 -17.935  36.288  1.00  0.00           H  
ATOM   2048 HD12 LEU A 609     -15.379 -16.413  36.982  1.00  0.00           H  
ATOM   2049 HD13 LEU A 609     -16.240 -16.430  35.442  1.00  0.00           H  
ATOM   2050 HD21 LEU A 609     -14.622 -19.002  34.357  1.00  0.00           H  
ATOM   2051 HD22 LEU A 609     -14.933 -17.614  33.316  1.00  0.00           H  
ATOM   2052 HD23 LEU A 609     -13.280 -18.155  33.600  1.00  0.00           H  
ATOM   2053  N   CYS A 610     -10.865 -15.572  36.204  1.00 75.78           N  
ATOM   2054  CA  CYS A 610      -9.779 -16.271  36.822  1.00 75.78           C  
ATOM   2055  C   CYS A 610      -9.385 -15.588  38.095  1.00 75.78           C  
ATOM   2056  O   CYS A 610      -9.156 -16.246  39.109  1.00 75.78           O  
ATOM   2057  CB  CYS A 610      -8.529 -16.356  35.930  1.00 75.78           C  
ATOM   2058  SG  CYS A 610      -8.795 -17.406  34.468  1.00 75.78           S  
ATOM   2059  H   CYS A 610     -10.722 -15.129  35.304  1.00  0.00           H  
ATOM   2060  HA  CYS A 610     -10.098 -17.288  37.062  1.00  0.00           H  
ATOM   2061  HB3 CYS A 610      -7.687 -16.777  36.482  1.00  0.00           H  
ATOM   2062  HB2 CYS A 610      -8.224 -15.365  35.590  1.00  0.00           H  
ATOM   2063  HG  CYS A 610      -9.762 -16.654  33.934  1.00  0.00           H  
ATOM   2064  N   ILE A 611      -9.313 -14.242  38.081  1.00122.78           N  
ATOM   2065  CA  ILE A 611      -8.845 -13.520  39.231  1.00122.78           C  
ATOM   2066  C   ILE A 611      -9.776 -13.696  40.390  1.00122.78           C  
ATOM   2067  O   ILE A 611      -9.330 -13.898  41.519  1.00122.78           O  
ATOM   2068  CB  ILE A 611      -8.650 -12.050  38.984  1.00122.78           C  
ATOM   2069  CG1 ILE A 611      -7.847 -11.428  40.139  1.00122.78           C  
ATOM   2070  CG2 ILE A 611     -10.023 -11.398  38.762  1.00122.78           C  
ATOM   2071  CD1 ILE A 611      -6.414 -11.951  40.231  1.00122.78           C  
ATOM   2072  H   ILE A 611      -9.531 -13.727  37.237  1.00  0.00           H  
ATOM   2073  HA  ILE A 611      -7.892 -13.980  39.487  1.00  0.00           H  
ATOM   2074  HB  ILE A 611      -8.062 -11.916  38.074  1.00  0.00           H  
ATOM   2075 HG13 ILE A 611      -8.398 -11.735  40.972  1.00  0.00           H  
ATOM   2076 HG12 ILE A 611      -7.859 -10.340  40.075  1.00  0.00           H  
ATOM   2077 HG21 ILE A 611      -9.858 -10.329  38.626  1.00  0.00           H  
ATOM   2078 HG22 ILE A 611     -10.211 -11.734  37.783  1.00  0.00           H  
ATOM   2079 HG23 ILE A 611     -10.832 -11.414  39.483  1.00  0.00           H  
ATOM   2080 HD11 ILE A 611      -5.832 -11.354  40.933  1.00  0.00           H  
ATOM   2081 HD12 ILE A 611      -6.357 -12.981  40.581  1.00  0.00           H  
ATOM   2082 HD13 ILE A 611      -5.910 -11.890  39.267  1.00  0.00           H  
ATOM   2083  N   LEU A 612     -11.100 -13.683  40.164  1.00101.23           N  
ATOM   2084  CA  LEU A 612     -12.059 -13.702  41.253  1.00101.23           C  
ATOM   2085  C   LEU A 612     -12.066 -15.108  41.826  1.00101.23           C  
ATOM   2086  O   LEU A 612     -12.036 -15.258  43.048  1.00101.23           O  
ATOM   2087  CB  LEU A 612     -13.461 -13.309  40.747  1.00101.23           C  
ATOM   2088  CG  LEU A 612     -14.518 -13.025  41.843  1.00101.23           C  
ATOM   2089  CD1 LEU A 612     -15.156 -14.292  42.449  1.00101.23           C  
ATOM   2090  CD2 LEU A 612     -14.003 -12.062  42.929  1.00101.23           C  
ATOM   2091  H   LEU A 612     -11.439 -13.525  39.222  1.00  0.00           H  
ATOM   2092  HA  LEU A 612     -11.718 -13.000  42.016  1.00  0.00           H  
ATOM   2093  HB3 LEU A 612     -13.841 -14.047  40.038  1.00  0.00           H  
ATOM   2094  HB2 LEU A 612     -13.348 -12.392  40.172  1.00  0.00           H  
ATOM   2095  HG  LEU A 612     -15.325 -12.505  41.328  1.00  0.00           H  
ATOM   2096 HD11 LEU A 612     -16.014 -14.043  43.067  1.00  0.00           H  
ATOM   2097 HD12 LEU A 612     -15.498 -14.978  41.675  1.00  0.00           H  
ATOM   2098 HD13 LEU A 612     -14.481 -14.841  43.101  1.00  0.00           H  
ATOM   2099 HD21 LEU A 612     -14.815 -11.690  43.548  1.00  0.00           H  
ATOM   2100 HD22 LEU A 612     -13.279 -12.540  43.589  1.00  0.00           H  
ATOM   2101 HD23 LEU A 612     -13.518 -11.190  42.490  1.00  0.00           H  
ATOM   2102  N   ILE A 613     -12.005 -16.132  40.955  1.00 89.01           N  
ATOM   2103  CA  ILE A 613     -12.059 -17.484  41.435  1.00 89.01           C  
ATOM   2104  C   ILE A 613     -10.816 -17.831  42.187  1.00 89.01           C  
ATOM   2105  O   ILE A 613     -10.882 -18.445  43.251  1.00 89.01           O  
ATOM   2106  CB  ILE A 613     -12.238 -18.491  40.338  1.00 89.01           C  
ATOM   2107  CG1 ILE A 613     -13.590 -18.262  39.639  1.00 89.01           C  
ATOM   2108  CG2 ILE A 613     -12.092 -19.893  40.952  1.00 89.01           C  
ATOM   2109  CD1 ILE A 613     -14.785 -18.380  40.586  1.00 89.01           C  
ATOM   2110  H   ILE A 613     -12.055 -15.966  39.958  1.00  0.00           H  
ATOM   2111  HA  ILE A 613     -12.856 -17.561  42.173  1.00  0.00           H  
ATOM   2112  HB  ILE A 613     -11.457 -18.364  39.585  1.00  0.00           H  
ATOM   2113 HG13 ILE A 613     -13.704 -18.959  38.808  1.00  0.00           H  
ATOM   2114 HG12 ILE A 613     -13.674 -17.271  39.218  1.00  0.00           H  
ATOM   2115 HG21 ILE A 613     -12.478 -20.636  40.254  1.00  0.00           H  
ATOM   2116 HG22 ILE A 613     -11.058 -20.190  41.134  1.00  0.00           H  
ATOM   2117 HG23 ILE A 613     -12.664 -20.012  41.874  1.00  0.00           H  
ATOM   2118 HD11 ILE A 613     -15.708 -18.176  40.044  1.00  0.00           H  
ATOM   2119 HD12 ILE A 613     -14.871 -19.395  40.975  1.00  0.00           H  
ATOM   2120 HD13 ILE A 613     -14.781 -17.719  41.441  1.00  0.00           H  
ATOM   2121  N   CYS A 614      -9.645 -17.429  41.667  1.00 29.20           N  
ATOM   2122  CA  CYS A 614      -8.416 -17.814  42.295  1.00 29.20           C  
ATOM   2123  C   CYS A 614      -8.410 -17.293  43.697  1.00 29.20           C  
ATOM   2124  O   CYS A 614      -8.078 -18.018  44.634  1.00 29.20           O  
ATOM   2125  CB  CYS A 614      -7.185 -17.233  41.580  1.00 29.20           C  
ATOM   2126  SG  CYS A 614      -5.624 -17.723  42.366  1.00 29.20           S  
ATOM   2127  H   CYS A 614      -9.616 -16.914  40.796  1.00  0.00           H  
ATOM   2128  HA  CYS A 614      -8.346 -18.904  42.308  1.00  0.00           H  
ATOM   2129  HB3 CYS A 614      -7.230 -16.143  41.534  1.00  0.00           H  
ATOM   2130  HB2 CYS A 614      -7.161 -17.583  40.548  1.00  0.00           H  
ATOM   2131  HG  CYS A 614      -5.894 -17.193  43.562  1.00  0.00           H  
ATOM   2132  N   TRP A 615      -8.790 -16.015  43.881  1.00136.30           N  
ATOM   2133  CA  TRP A 615      -8.784 -15.448  45.196  1.00136.30           C  
ATOM   2134  C   TRP A 615      -9.833 -16.075  46.050  1.00136.30           C  
ATOM   2135  O   TRP A 615      -9.654 -16.204  47.261  1.00136.30           O  
ATOM   2136  CB  TRP A 615      -8.822 -13.915  45.221  1.00136.30           C  
ATOM   2137  CG  TRP A 615      -7.439 -13.384  44.923  1.00136.30           C  
ATOM   2138  CD2 TRP A 615      -6.452 -13.133  45.937  1.00136.30           C  
ATOM   2139  CD1 TRP A 615      -6.842 -13.100  43.728  1.00136.30           C  
ATOM   2140  NE1 TRP A 615      -5.544 -12.696  43.936  1.00136.30           N  
ATOM   2141  CE2 TRP A 615      -5.288 -12.716  45.291  1.00136.30           C  
ATOM   2142  CE3 TRP A 615      -6.506 -13.259  47.297  1.00136.30           C  
ATOM   2143  CZ2 TRP A 615      -4.160 -12.408  45.997  1.00136.30           C  
ATOM   2144  CZ3 TRP A 615      -5.369 -12.943  48.006  1.00136.30           C  
ATOM   2145  CH2 TRP A 615      -4.218 -12.527  47.369  1.00136.30           C  
ATOM   2146  H   TRP A 615      -9.074 -15.443  43.097  1.00  0.00           H  
ATOM   2147  HA  TRP A 615      -7.752 -15.630  45.383  1.00  0.00           H  
ATOM   2148  HB3 TRP A 615      -9.152 -13.528  46.186  1.00  0.00           H  
ATOM   2149  HB2 TRP A 615      -9.527 -13.539  44.477  1.00  0.00           H  
ATOM   2150  HD1 TRP A 615      -7.314 -13.223  42.768  1.00  0.00           H  
ATOM   2151  HE1 TRP A 615      -4.902 -12.445  43.197  1.00  0.00           H  
ATOM   2152  HE3 TRP A 615      -7.410 -13.561  47.804  1.00  0.00           H  
ATOM   2153  HZ2 TRP A 615      -3.255 -12.092  45.501  1.00  0.00           H  
ATOM   2154  HZ3 TRP A 615      -5.380 -13.045  49.082  1.00  0.00           H  
ATOM   2155  HH2 TRP A 615      -3.331 -12.332  47.951  1.00  0.00           H  
ATOM   2156  N   GLN A 616     -10.962 -16.488  45.454  1.00 91.23           N  
ATOM   2157  CA  GLN A 616     -11.962 -17.123  46.255  1.00 91.23           C  
ATOM   2158  C   GLN A 616     -11.330 -18.342  46.850  1.00 91.23           C  
ATOM   2159  O   GLN A 616     -11.486 -18.614  48.039  1.00 91.23           O  
ATOM   2160  CB  GLN A 616     -13.164 -17.578  45.413  1.00 91.23           C  
ATOM   2161  CG  GLN A 616     -14.276 -18.264  46.205  1.00 91.23           C  
ATOM   2162  CD  GLN A 616     -15.365 -18.642  45.210  1.00 91.23           C  
ATOM   2163  OE1 GLN A 616     -15.244 -18.379  44.014  1.00 91.23           O  
ATOM   2164  NE2 GLN A 616     -16.462 -19.272  45.710  1.00 91.23           N  
ATOM   2165  H   GLN A 616     -11.114 -16.354  44.462  1.00  0.00           H  
ATOM   2166  HA  GLN A 616     -12.298 -16.446  47.044  1.00  0.00           H  
ATOM   2167  HB3 GLN A 616     -12.830 -18.249  44.625  1.00  0.00           H  
ATOM   2168  HB2 GLN A 616     -13.561 -16.692  44.914  1.00  0.00           H  
ATOM   2169  HG3 GLN A 616     -14.681 -17.594  46.964  1.00  0.00           H  
ATOM   2170  HG2 GLN A 616     -13.931 -19.170  46.705  1.00  0.00           H  
ATOM   2171 HE22 GLN A 616     -17.203 -19.551  45.084  1.00  0.00           H  
ATOM   2172 HE21 GLN A 616     -16.518 -19.484  46.695  1.00  0.00           H  
ATOM   2173  N   ALA A 617     -10.579 -19.103  46.028  1.00 27.39           N  
ATOM   2174  CA  ALA A 617      -9.953 -20.304  46.498  1.00 27.39           C  
ATOM   2175  C   ALA A 617      -8.923 -19.976  47.533  1.00 27.39           C  
ATOM   2176  O   ALA A 617      -8.875 -20.605  48.589  1.00 27.39           O  
ATOM   2177  CB  ALA A 617      -9.241 -21.079  45.376  1.00 27.39           C  
ATOM   2178  H   ALA A 617     -10.476 -18.842  45.056  1.00  0.00           H  
ATOM   2179  HA  ALA A 617     -10.714 -20.952  46.940  1.00  0.00           H  
ATOM   2180  HB1 ALA A 617      -8.824 -22.015  45.748  1.00  0.00           H  
ATOM   2181  HB2 ALA A 617      -9.944 -21.333  44.583  1.00  0.00           H  
ATOM   2182  HB3 ALA A 617      -8.428 -20.516  44.919  1.00  0.00           H  
ATOM   2183  N   VAL A 618      -8.079 -18.961  47.265  1.00 86.54           N  
ATOM   2184  CA  VAL A 618      -7.021 -18.637  48.177  1.00 86.54           C  
ATOM   2185  C   VAL A 618      -7.611 -18.180  49.469  1.00 86.54           C  
ATOM   2186  O   VAL A 618      -7.183 -18.613  50.539  1.00 86.54           O  
ATOM   2187  CB  VAL A 618      -6.098 -17.566  47.662  1.00 86.54           C  
ATOM   2188  CG1 VAL A 618      -6.881 -16.258  47.458  1.00 86.54           C  
ATOM   2189  CG2 VAL A 618      -4.916 -17.439  48.638  1.00 86.54           C  
ATOM   2190  H   VAL A 618      -8.144 -18.468  46.383  1.00  0.00           H  
ATOM   2191  HA  VAL A 618      -6.442 -19.546  48.354  1.00  0.00           H  
ATOM   2192  HB  VAL A 618      -5.704 -17.894  46.697  1.00  0.00           H  
ATOM   2193 HG11 VAL A 618      -6.235 -15.647  46.840  1.00  0.00           H  
ATOM   2194 HG12 VAL A 618      -7.604 -16.723  46.883  1.00  0.00           H  
ATOM   2195 HG13 VAL A 618      -7.208 -15.702  48.330  1.00  0.00           H  
ATOM   2196 HG21 VAL A 618      -4.154 -16.787  48.211  1.00  0.00           H  
ATOM   2197 HG22 VAL A 618      -5.186 -17.001  49.597  1.00  0.00           H  
ATOM   2198 HG23 VAL A 618      -4.441 -18.402  48.827  1.00  0.00           H  
ATOM   2199  N   ASP A 619      -8.627 -17.300  49.414  1.00 59.73           N  
ATOM   2200  CA  ASP A 619      -9.206 -16.842  50.639  1.00 59.73           C  
ATOM   2201  C   ASP A 619     -10.640 -17.248  50.648  1.00 59.73           C  
ATOM   2202  O   ASP A 619     -11.531 -16.481  50.285  1.00 59.73           O  
ATOM   2203  CB  ASP A 619      -9.142 -15.314  50.806  1.00 59.73           C  
ATOM   2204  CG  ASP A 619      -7.678 -14.952  51.013  1.00 59.73           C  
ATOM   2205  OD1 ASP A 619      -6.857 -15.895  51.173  1.00 59.73           O  
ATOM   2206  OD2 ASP A 619      -7.357 -13.733  51.019  1.00 59.73           O1-
ATOM   2207  H   ASP A 619      -8.985 -16.956  48.529  1.00  0.00           H  
ATOM   2208  HA  ASP A 619      -8.781 -17.228  51.566  1.00  0.00           H  
ATOM   2209  HB3 ASP A 619      -9.752 -14.962  51.636  1.00  0.00           H  
ATOM   2210  HB2 ASP A 619      -9.436 -14.839  49.873  1.00  0.00           H  
ATOM   2211  N   PRO A 620     -10.862 -18.470  51.028  1.00209.02           N  
ATOM   2212  CA  PRO A 620     -12.175 -19.022  51.173  1.00209.02           C  
ATOM   2213  C   PRO A 620     -12.765 -18.444  52.412  1.00209.02           C  
ATOM   2214  O   PRO A 620     -13.950 -18.663  52.651  1.00209.02           O  
ATOM   2215  CD  PRO A 620      -9.824 -19.483  51.068  1.00209.02           C  
ATOM   2216  CB  PRO A 620     -11.986 -20.537  51.252  1.00209.02           C  
ATOM   2217  CG  PRO A 620     -10.516 -20.715  51.667  1.00209.02           C  
ATOM   2218  HA  PRO A 620     -12.819 -18.770  50.329  1.00  0.00           H  
ATOM   2219  HD2 PRO A 620      -8.978 -19.272  51.708  1.00  0.00           H  
ATOM   2220  HD3 PRO A 620      -9.730 -19.472  50.049  1.00  0.00           H  
ATOM   2221  HB3 PRO A 620     -12.134 -20.969  50.262  1.00  0.00           H  
ATOM   2222  HB2 PRO A 620     -12.676 -21.039  51.933  1.00  0.00           H  
ATOM   2223  HG2 PRO A 620     -10.435 -20.697  52.754  1.00  0.00           H  
ATOM   2224  HG3 PRO A 620     -10.086 -21.652  51.310  1.00  0.00           H  
ATOM   2225  N   LEU A 621     -11.946 -17.736  53.214  1.00366.00           N  
ATOM   2226  CA  LEU A 621     -12.335 -17.174  54.476  1.00366.00           C  
ATOM   2227  C   LEU A 621     -12.038 -18.218  55.494  1.00366.00           C  
ATOM   2228  O   LEU A 621     -12.292 -19.401  55.273  1.00366.00           O  
ATOM   2229  CB  LEU A 621     -13.821 -16.776  54.623  1.00366.00           C  
ATOM   2230  CG  LEU A 621     -14.268 -15.571  53.768  1.00366.00           C  
ATOM   2231  CD1 LEU A 621     -13.538 -14.287  54.191  1.00366.00           C  
ATOM   2232  CD2 LEU A 621     -14.166 -15.857  52.262  1.00366.00           C  
ATOM   2233  H   LEU A 621     -10.980 -17.634  52.939  1.00  0.00           H  
ATOM   2234  HA  LEU A 621     -11.692 -16.313  54.658  1.00  0.00           H  
ATOM   2235  HB3 LEU A 621     -13.951 -16.452  55.658  1.00  0.00           H  
ATOM   2236  HB2 LEU A 621     -14.534 -17.598  54.579  1.00  0.00           H  
ATOM   2237  HG  LEU A 621     -15.311 -15.456  54.025  1.00  0.00           H  
ATOM   2238 HD11 LEU A 621     -13.988 -13.410  53.723  1.00  0.00           H  
ATOM   2239 HD12 LEU A 621     -13.560 -14.135  55.270  1.00  0.00           H  
ATOM   2240 HD13 LEU A 621     -12.503 -14.333  53.864  1.00  0.00           H  
ATOM   2241 HD21 LEU A 621     -14.583 -14.965  51.802  1.00  0.00           H  
ATOM   2242 HD22 LEU A 621     -13.125 -15.900  51.984  1.00  0.00           H  
ATOM   2243 HD23 LEU A 621     -14.791 -16.658  51.879  1.00  0.00           H  
ATOM   2244  N   ARG A 622     -11.467 -17.811  56.641  1.00273.04           N  
ATOM   2245  CA  ARG A 622     -11.138 -18.797  57.622  1.00273.04           C  
ATOM   2246  C   ARG A 622     -12.419 -19.320  58.168  1.00273.04           C  
ATOM   2247  O   ARG A 622     -13.327 -18.562  58.504  1.00273.04           O  
ATOM   2248  CB  ARG A 622     -10.301 -18.250  58.790  1.00273.04           C  
ATOM   2249  CG  ARG A 622      -8.885 -17.850  58.372  1.00273.04           C  
ATOM   2250  CD  ARG A 622      -8.033 -17.299  59.516  1.00273.04           C  
ATOM   2251  NE  ARG A 622      -8.638 -16.003  59.932  1.00273.04           N  
ATOM   2252  CZ  ARG A 622      -7.841 -14.997  60.397  1.00273.04           C  
ATOM   2253  NH1 ARG A 622      -6.490 -15.179  60.477  1.00273.04           N  
ATOM   2254  NH2 ARG A 622      -8.395 -13.807  60.771  1.00273.04           N1+
ATOM   2255  H   ARG A 622     -11.281 -16.835  56.822  1.00  0.00           H  
ATOM   2256  HA  ARG A 622     -10.573 -19.608  57.156  1.00  0.00           H  
ATOM   2257  HB3 ARG A 622     -10.225 -19.003  59.576  1.00  0.00           H  
ATOM   2258  HB2 ARG A 622     -10.816 -17.398  59.237  1.00  0.00           H  
ATOM   2259  HG3 ARG A 622      -8.930 -17.112  57.569  1.00  0.00           H  
ATOM   2260  HG2 ARG A 622      -8.380 -18.719  57.948  1.00  0.00           H  
ATOM   2261  HD3 ARG A 622      -7.017 -17.183  59.141  1.00  0.00           H  
ATOM   2262  HD2 ARG A 622      -7.999 -17.987  60.361  1.00  0.00           H  
ATOM   2263  HE  ARG A 622      -9.643 -15.899  59.899  1.00  0.00           H  
ATOM   2264 HH12 ARG A 622      -5.893 -14.439  60.816  1.00  0.00           H  
ATOM   2265 HH11 ARG A 622      -6.080 -16.056  60.192  1.00  0.00           H  
ATOM   2266 HH22 ARG A 622      -7.817 -13.053  61.113  1.00  0.00           H  
ATOM   2267 HH21 ARG A 622      -9.394 -13.669  60.694  1.00  0.00           H  
ATOM   2268  N   ARG A 623     -12.520 -20.658  58.252  1.00337.92           N  
ATOM   2269  CA  ARG A 623     -13.707 -21.266  58.764  1.00337.92           C  
ATOM   2270  C   ARG A 623     -13.258 -22.396  59.625  1.00337.92           C  
ATOM   2271  O   ARG A 623     -12.098 -22.803  59.576  1.00337.92           O  
ATOM   2272  CB  ARG A 623     -14.618 -21.859  57.676  1.00337.92           C  
ATOM   2273  CG  ARG A 623     -15.950 -22.366  58.232  1.00337.92           C  
ATOM   2274  CD  ARG A 623     -16.884 -21.236  58.667  1.00337.92           C  
ATOM   2275  NE  ARG A 623     -17.965 -21.842  59.490  1.00337.92           N  
ATOM   2276  CZ  ARG A 623     -17.762 -22.024  60.827  1.00337.92           C  
ATOM   2277  NH1 ARG A 623     -16.576 -21.647  61.390  1.00337.92           N  
ATOM   2278  NH2 ARG A 623     -18.740 -22.580  61.601  1.00337.92           N1+
ATOM   2279  H   ARG A 623     -11.752 -21.254  57.978  1.00  0.00           H  
ATOM   2280  HA  ARG A 623     -14.253 -20.583  59.414  1.00  0.00           H  
ATOM   2281  HB3 ARG A 623     -14.108 -22.669  57.151  1.00  0.00           H  
ATOM   2282  HB2 ARG A 623     -14.816 -21.098  56.920  1.00  0.00           H  
ATOM   2283  HG3 ARG A 623     -15.925 -23.201  58.923  1.00  0.00           H  
ATOM   2284  HG2 ARG A 623     -16.445 -22.832  57.379  1.00  0.00           H  
ATOM   2285  HD3 ARG A 623     -17.332 -20.772  57.788  1.00  0.00           H  
ATOM   2286  HD2 ARG A 623     -16.391 -20.427  59.203  1.00  0.00           H  
ATOM   2287  HE  ARG A 623     -18.791 -22.206  59.033  1.00  0.00           H  
ATOM   2288 HH12 ARG A 623     -16.359 -21.892  62.350  1.00  0.00           H  
ATOM   2289 HH11 ARG A 623     -15.909 -21.110  60.856  1.00  0.00           H  
ATOM   2290 HH22 ARG A 623     -18.590 -22.736  62.587  1.00  0.00           H  
ATOM   2291 HH21 ARG A 623     -19.583 -22.927  61.166  1.00  0.00           H  
ATOM   2292  N   THR A 624     -14.172 -22.924  60.457  1.00166.73           N  
ATOM   2293  CA  THR A 624     -13.804 -24.019  61.300  1.00166.73           C  
ATOM   2294  C   THR A 624     -13.710 -25.211  60.409  1.00166.73           C  
ATOM   2295  O   THR A 624     -14.239 -25.207  59.299  1.00166.73           O  
ATOM   2296  CB  THR A 624     -14.820 -24.311  62.367  1.00166.73           C  
ATOM   2297  OG1 THR A 624     -15.022 -23.161  63.174  1.00166.73           O  
ATOM   2298  CG2 THR A 624     -14.315 -25.475  63.237  1.00166.73           C  
ATOM   2299  H   THR A 624     -15.129 -22.606  60.465  1.00  0.00           H  
ATOM   2300  HA  THR A 624     -12.836 -23.824  61.767  1.00  0.00           H  
ATOM   2301  HB  THR A 624     -15.787 -24.571  61.930  1.00  0.00           H  
ATOM   2302  HG1 THR A 624     -14.210 -22.958  63.613  1.00  0.00           H  
ATOM   2303 HG21 THR A 624     -14.840 -25.470  64.192  1.00  0.00           H  
ATOM   2304 HG22 THR A 624     -14.541 -26.453  62.816  1.00  0.00           H  
ATOM   2305 HG23 THR A 624     -13.252 -25.408  63.471  1.00  0.00           H  
ATOM   2306  N   VAL A 625     -13.006 -26.265  60.863  1.00132.48           N  
ATOM   2307  CA  VAL A 625     -12.881 -27.418  60.027  1.00132.48           C  
ATOM   2308  C   VAL A 625     -14.236 -28.029  59.924  1.00132.48           C  
ATOM   2309  O   VAL A 625     -14.932 -28.202  60.923  1.00132.48           O  
ATOM   2310  CB  VAL A 625     -11.946 -28.456  60.574  1.00132.48           C  
ATOM   2311  CG1 VAL A 625     -10.533 -27.849  60.649  1.00132.48           C  
ATOM   2312  CG2 VAL A 625     -12.487 -28.938  61.931  1.00132.48           C  
ATOM   2313  H   VAL A 625     -12.572 -26.258  61.774  1.00  0.00           H  
ATOM   2314  HA  VAL A 625     -12.528 -27.118  59.036  1.00  0.00           H  
ATOM   2315  HB  VAL A 625     -11.898 -29.309  59.895  1.00  0.00           H  
ATOM   2316 HG11 VAL A 625      -9.810 -28.597  60.975  1.00  0.00           H  
ATOM   2317 HG12 VAL A 625     -10.204 -27.485  59.675  1.00  0.00           H  
ATOM   2318 HG13 VAL A 625     -10.478 -27.019  61.353  1.00  0.00           H  
ATOM   2319 HG21 VAL A 625     -11.684 -29.445  62.467  1.00  0.00           H  
ATOM   2320 HG22 VAL A 625     -12.823 -28.143  62.596  1.00  0.00           H  
ATOM   2321 HG23 VAL A 625     -13.265 -29.696  61.844  1.00  0.00           H  
ATOM   2322  N   GLU A 626     -14.653 -28.350  58.686  1.00237.95           N  
ATOM   2323  CA  GLU A 626     -15.943 -28.933  58.485  1.00237.95           C  
ATOM   2324  C   GLU A 626     -15.842 -29.776  57.260  1.00237.95           C  
ATOM   2325  O   GLU A 626     -14.891 -29.657  56.490  1.00237.95           O  
ATOM   2326  CB  GLU A 626     -17.042 -27.890  58.224  1.00237.95           C  
ATOM   2327  CG  GLU A 626     -17.313 -26.977  59.422  1.00237.95           C  
ATOM   2328  CD  GLU A 626     -18.358 -25.951  59.005  1.00237.95           C  
ATOM   2329  OE1 GLU A 626     -18.802 -26.005  57.828  1.00237.95           O  
ATOM   2330  OE2 GLU A 626     -18.722 -25.099  59.859  1.00237.95           O1-
ATOM   2331  H   GLU A 626     -14.066 -28.190  57.879  1.00  0.00           H  
ATOM   2332  HA  GLU A 626     -16.227 -29.586  59.313  1.00  0.00           H  
ATOM   2333  HB3 GLU A 626     -17.969 -28.401  57.953  1.00  0.00           H  
ATOM   2334  HB2 GLU A 626     -16.744 -27.295  57.356  1.00  0.00           H  
ATOM   2335  HG3 GLU A 626     -16.433 -26.420  59.730  1.00  0.00           H  
ATOM   2336  HG2 GLU A 626     -17.671 -27.546  60.280  1.00  0.00           H  
ATOM   2337  N   LYS A 627     -16.820 -30.678  57.060  1.00245.77           N  
ATOM   2338  CA  LYS A 627     -16.794 -31.472  55.869  1.00245.77           C  
ATOM   2339  C   LYS A 627     -17.114 -30.555  54.742  1.00245.77           C  
ATOM   2340  O   LYS A 627     -17.881 -29.607  54.901  1.00245.77           O  
ATOM   2341  CB  LYS A 627     -17.832 -32.607  55.833  1.00245.77           C  
ATOM   2342  CG  LYS A 627     -17.765 -33.426  54.540  1.00245.77           C  
ATOM   2343  CD  LYS A 627     -18.614 -34.700  54.554  1.00245.77           C  
ATOM   2344  CE  LYS A 627     -17.883 -35.929  55.096  1.00245.77           C  
ATOM   2345  NZ  LYS A 627     -18.783 -37.104  55.066  1.00245.77           N1+
ATOM   2346  H   LYS A 627     -17.600 -30.752  57.696  1.00  0.00           H  
ATOM   2347  HA  LYS A 627     -15.800 -31.908  55.736  1.00  0.00           H  
ATOM   2348  HB3 LYS A 627     -18.841 -32.215  55.973  1.00  0.00           H  
ATOM   2349  HB2 LYS A 627     -17.646 -33.267  56.681  1.00  0.00           H  
ATOM   2350  HG3 LYS A 627     -16.733 -33.673  54.286  1.00  0.00           H  
ATOM   2351  HG2 LYS A 627     -18.149 -32.829  53.713  1.00  0.00           H  
ATOM   2352  HD3 LYS A 627     -18.922 -34.914  53.530  1.00  0.00           H  
ATOM   2353  HD2 LYS A 627     -19.536 -34.523  55.111  1.00  0.00           H  
ATOM   2354  HE3 LYS A 627     -17.553 -35.759  56.121  1.00  0.00           H  
ATOM   2355  HE2 LYS A 627     -16.996 -36.144  54.499  1.00  0.00           H  
ATOM   2356  HZ1 LYS A 627     -19.074 -37.283  54.116  1.00  0.00           H  
ATOM   2357  HZ2 LYS A 627     -18.295 -37.912  55.425  1.00  0.00           H  
ATOM   2358  HZ3 LYS A 627     -19.596 -36.921  55.638  1.00  0.00           H  
ATOM   2359  N   TYR A 628     -16.510 -30.804  53.567  1.00195.65           N  
ATOM   2360  CA  TYR A 628     -16.801 -29.956  52.453  1.00195.65           C  
ATOM   2361  C   TYR A 628     -17.495 -30.797  51.439  1.00195.65           C  
ATOM   2362  O   TYR A 628     -16.975 -31.823  51.004  1.00195.65           O  
ATOM   2363  CB  TYR A 628     -15.545 -29.383  51.772  1.00195.65           C  
ATOM   2364  CG  TYR A 628     -14.860 -28.497  52.754  1.00195.65           C  
ATOM   2365  CD1 TYR A 628     -14.019 -29.027  53.706  1.00195.65           C  
ATOM   2366  CD2 TYR A 628     -15.052 -27.134  52.720  1.00195.65           C  
ATOM   2367  CE1 TYR A 628     -13.383 -28.213  54.612  1.00195.65           C  
ATOM   2368  CE2 TYR A 628     -14.418 -26.315  53.624  1.00195.65           C  
ATOM   2369  CZ  TYR A 628     -13.582 -26.854  54.571  1.00195.65           C  
ATOM   2370  OH  TYR A 628     -12.930 -26.015  55.501  1.00195.65           O  
ATOM   2371  H   TYR A 628     -15.880 -31.584  53.449  1.00  0.00           H  
ATOM   2372  HA  TYR A 628     -17.441 -29.100  52.680  1.00  0.00           H  
ATOM   2373  HB3 TYR A 628     -15.802 -28.814  50.881  1.00  0.00           H  
ATOM   2374  HB2 TYR A 628     -14.859 -30.171  51.456  1.00  0.00           H  
ATOM   2375  HD1 TYR A 628     -13.847 -30.093  53.746  1.00  0.00           H  
ATOM   2376  HD2 TYR A 628     -15.729 -26.703  51.999  1.00  0.00           H  
ATOM   2377  HE1 TYR A 628     -12.722 -28.641  55.351  1.00  0.00           H  
ATOM   2378  HE2 TYR A 628     -14.587 -25.248  53.588  1.00  0.00           H  
ATOM   2379  HH  TYR A 628     -13.153 -25.103  55.395  1.00  0.00           H  
ATOM   2380  N   SER A 629     -18.715 -30.384  51.050  1.00 61.41           N  
ATOM   2381  CA  SER A 629     -19.421 -31.119  50.048  1.00 61.41           C  
ATOM   2382  C   SER A 629     -18.620 -30.973  48.800  1.00 61.41           C  
ATOM   2383  O   SER A 629     -18.469 -31.915  48.024  1.00 61.41           O  
ATOM   2384  CB  SER A 629     -20.828 -30.561  49.772  1.00 61.41           C  
ATOM   2385  OG  SER A 629     -20.737 -29.247  49.240  1.00 61.41           O  
ATOM   2386  H   SER A 629     -19.127 -29.544  51.429  1.00  0.00           H  
ATOM   2387  HA  SER A 629     -19.497 -32.171  50.332  1.00  0.00           H  
ATOM   2388  HB3 SER A 629     -21.418 -30.538  50.689  1.00  0.00           H  
ATOM   2389  HB2 SER A 629     -21.363 -31.194  49.063  1.00  0.00           H  
ATOM   2390  HG  SER A 629     -21.611 -28.918  49.092  1.00  0.00           H  
ATOM   2391  N   MET A 630     -18.063 -29.765  48.601  1.00259.11           N  
ATOM   2392  CA  MET A 630     -17.265 -29.493  47.448  1.00259.11           C  
ATOM   2393  C   MET A 630     -15.954 -30.168  47.658  1.00259.11           C  
ATOM   2394  O   MET A 630     -15.632 -30.595  48.765  1.00259.11           O  
ATOM   2395  CB  MET A 630     -16.963 -28.000  47.237  1.00259.11           C  
ATOM   2396  CG  MET A 630     -15.991 -27.436  48.276  1.00259.11           C  
ATOM   2397  SD  MET A 630     -15.532 -25.696  48.027  1.00259.11           S  
ATOM   2398  CE  MET A 630     -14.224 -25.701  49.286  1.00259.11           C  
ATOM   2399  H   MET A 630     -18.230 -29.026  49.268  1.00  0.00           H  
ATOM   2400  HA  MET A 630     -17.754 -29.886  46.554  1.00  0.00           H  
ATOM   2401  HB3 MET A 630     -17.892 -27.429  47.250  1.00  0.00           H  
ATOM   2402  HB2 MET A 630     -16.538 -27.852  46.243  1.00  0.00           H  
ATOM   2403  HG3 MET A 630     -15.080 -27.973  48.444  1.00  0.00           H  
ATOM   2404  HG2 MET A 630     -16.497 -27.463  49.240  1.00  0.00           H  
ATOM   2405  HE1 MET A 630     -13.770 -24.712  49.354  1.00  0.00           H  
ATOM   2406  HE2 MET A 630     -14.628 -25.955  50.261  1.00  0.00           H  
ATOM   2407  HE3 MET A 630     -13.438 -26.413  49.034  1.00  0.00           H  
ATOM   2408  N   GLU A 631     -15.169 -30.300  46.574  1.00247.95           N  
ATOM   2409  CA  GLU A 631     -13.890 -30.923  46.701  1.00247.95           C  
ATOM   2410  C   GLU A 631     -13.085 -30.064  47.617  1.00247.95           C  
ATOM   2411  O   GLU A 631     -13.183 -28.837  47.611  1.00247.95           O  
ATOM   2412  CB  GLU A 631     -13.138 -31.046  45.366  1.00247.95           C  
ATOM   2413  CG  GLU A 631     -12.897 -29.701  44.677  1.00247.95           C  
ATOM   2414  CD  GLU A 631     -12.155 -29.963  43.375  1.00247.95           C  
ATOM   2415  OE1 GLU A 631     -11.814 -31.148  43.115  1.00247.95           O  
ATOM   2416  OE2 GLU A 631     -11.917 -28.982  42.621  1.00247.95           O1-
ATOM   2417  H   GLU A 631     -15.454 -29.936  45.677  1.00  0.00           H  
ATOM   2418  HA  GLU A 631     -14.090 -31.950  46.998  1.00  0.00           H  
ATOM   2419  HB3 GLU A 631     -13.722 -31.700  44.714  1.00  0.00           H  
ATOM   2420  HB2 GLU A 631     -12.192 -31.561  45.552  1.00  0.00           H  
ATOM   2421  HG3 GLU A 631     -12.268 -29.031  45.261  1.00  0.00           H  
ATOM   2422  HG2 GLU A 631     -13.831 -29.183  44.461  1.00  0.00           H  
ATOM   2423  N   PRO A 632     -12.311 -30.713  48.437  1.00171.90           N  
ATOM   2424  CA  PRO A 632     -11.506 -29.987  49.376  1.00171.90           C  
ATOM   2425  C   PRO A 632     -10.351 -29.333  48.696  1.00171.90           C  
ATOM   2426  O   PRO A 632      -9.994 -29.741  47.592  1.00171.90           O  
ATOM   2427  CD  PRO A 632     -12.752 -31.990  48.979  1.00171.90           C  
ATOM   2428  CB  PRO A 632     -11.096 -30.994  50.447  1.00171.90           C  
ATOM   2429  CG  PRO A 632     -12.238 -32.025  50.427  1.00171.90           C  
ATOM   2430  HA  PRO A 632     -12.115 -29.221  49.864  1.00  0.00           H  
ATOM   2431  HD2 PRO A 632     -12.294 -32.792  48.398  1.00  0.00           H  
ATOM   2432  HD3 PRO A 632     -13.822 -32.174  49.029  1.00  0.00           H  
ATOM   2433  HB3 PRO A 632     -10.964 -30.536  51.428  1.00  0.00           H  
ATOM   2434  HB2 PRO A 632     -10.160 -31.488  50.180  1.00  0.00           H  
ATOM   2435  HG2 PRO A 632     -11.921 -33.019  50.741  1.00  0.00           H  
ATOM   2436  HG3 PRO A 632     -13.029 -31.698  51.103  1.00  0.00           H  
ATOM   2437  N   ASP A 633      -9.768 -28.305  49.340  1.00125.13           N  
ATOM   2438  CA  ASP A 633      -8.648 -27.616  48.781  1.00125.13           C  
ATOM   2439  C   ASP A 633      -7.452 -28.469  49.032  1.00125.13           C  
ATOM   2440  O   ASP A 633      -7.546 -29.556  49.601  1.00125.13           O  
ATOM   2441  CB  ASP A 633      -8.378 -26.247  49.429  1.00125.13           C  
ATOM   2442  CG  ASP A 633      -9.513 -25.307  49.047  1.00125.13           C  
ATOM   2443  OD1 ASP A 633     -10.353 -25.706  48.197  1.00125.13           O  
ATOM   2444  OD2 ASP A 633      -9.552 -24.174  49.599  1.00125.13           O1-
ATOM   2445  H   ASP A 633     -10.120 -28.005  50.236  1.00  0.00           H  
ATOM   2446  HA  ASP A 633      -8.784 -27.519  47.700  1.00  0.00           H  
ATOM   2447  HB3 ASP A 633      -7.434 -25.746  49.236  1.00  0.00           H  
ATOM   2448  HB2 ASP A 633      -8.403 -26.358  50.514  1.00  0.00           H  
ATOM   2449  N   PRO A 634      -6.326 -28.002  48.578  1.00 99.89           N  
ATOM   2450  CA  PRO A 634      -5.105 -28.722  48.777  1.00 99.89           C  
ATOM   2451  C   PRO A 634      -4.695 -28.608  50.207  1.00 99.89           C  
ATOM   2452  O   PRO A 634      -5.115 -27.666  50.876  1.00 99.89           O  
ATOM   2453  CD  PRO A 634      -6.274 -27.158  47.399  1.00 99.89           C  
ATOM   2454  CB  PRO A 634      -4.098 -28.146  47.777  1.00 99.89           C  
ATOM   2455  CG  PRO A 634      -4.774 -26.877  47.224  1.00 99.89           C  
ATOM   2456  HA  PRO A 634      -5.245 -29.780  48.541  1.00  0.00           H  
ATOM   2457  HD2 PRO A 634      -6.825 -26.223  47.372  1.00  0.00           H  
ATOM   2458  HD3 PRO A 634      -6.625 -27.744  46.546  1.00  0.00           H  
ATOM   2459  HB3 PRO A 634      -3.942 -28.858  46.966  1.00  0.00           H  
ATOM   2460  HB2 PRO A 634      -3.121 -27.930  48.212  1.00  0.00           H  
ATOM   2461  HG2 PRO A 634      -4.492 -26.018  47.836  1.00  0.00           H  
ATOM   2462  HG3 PRO A 634      -4.498 -26.660  46.192  1.00  0.00           H  
ATOM   2463  N   ALA A 635      -3.889 -29.568  50.696  1.00192.13           N  
ATOM   2464  CA  ALA A 635      -3.479 -29.548  52.067  1.00192.13           C  
ATOM   2465  C   ALA A 635      -2.539 -28.407  52.253  1.00192.13           C  
ATOM   2466  O   ALA A 635      -1.866 -27.975  51.318  1.00192.13           O  
ATOM   2467  CB  ALA A 635      -2.753 -30.829  52.512  1.00192.13           C  
ATOM   2468  H   ALA A 635      -3.569 -30.316  50.100  1.00  0.00           H  
ATOM   2469  HA  ALA A 635      -4.357 -29.411  52.703  1.00  0.00           H  
ATOM   2470  HB1 ALA A 635      -2.464 -30.785  53.563  1.00  0.00           H  
ATOM   2471  HB2 ALA A 635      -3.400 -31.698  52.393  1.00  0.00           H  
ATOM   2472  HB3 ALA A 635      -1.852 -31.009  51.924  1.00  0.00           H  
ATOM   2473  N   GLY A 636      -2.496 -27.871  53.488  1.00138.20           N  
ATOM   2474  CA  GLY A 636      -1.621 -26.781  53.792  1.00138.20           C  
ATOM   2475  C   GLY A 636      -1.547 -26.701  55.279  1.00138.20           C  
ATOM   2476  O   GLY A 636      -2.325 -27.341  55.983  1.00138.20           O  
ATOM   2477  H   GLY A 636      -3.067 -28.243  54.234  1.00  0.00           H  
ATOM   2478  HA3 GLY A 636      -2.017 -25.850  53.385  1.00  0.00           H  
ATOM   2479  HA2 GLY A 636      -0.621 -26.943  53.384  1.00  0.00           H  
ATOM   2480  N   ARG A 637      -0.596 -25.905  55.800  1.00208.48           N  
ATOM   2481  CA  ARG A 637      -0.480 -25.790  57.222  1.00208.48           C  
ATOM   2482  C   ARG A 637      -0.964 -24.433  57.604  1.00208.48           C  
ATOM   2483  O   ARG A 637      -0.528 -23.426  57.048  1.00208.48           O  
ATOM   2484  CB  ARG A 637       0.964 -25.915  57.735  1.00208.48           C  
ATOM   2485  CG  ARG A 637       1.083 -25.795  59.256  1.00208.48           C  
ATOM   2486  CD  ARG A 637       2.522 -25.883  59.766  1.00208.48           C  
ATOM   2487  NE  ARG A 637       2.479 -25.745  61.249  1.00208.48           N  
ATOM   2488  CZ  ARG A 637       2.519 -24.505  61.821  1.00208.48           C  
ATOM   2489  NH1 ARG A 637       2.589 -23.392  61.033  1.00208.48           N  
ATOM   2490  NH2 ARG A 637       2.487 -24.379  63.180  1.00208.48           N1+
ATOM   2491  H   ARG A 637       0.020 -25.368  55.208  1.00  0.00           H  
ATOM   2492  HA  ARG A 637      -1.056 -26.538  57.772  1.00  0.00           H  
ATOM   2493  HB3 ARG A 637       1.604 -25.172  57.256  1.00  0.00           H  
ATOM   2494  HB2 ARG A 637       1.358 -26.886  57.431  1.00  0.00           H  
ATOM   2495  HG3 ARG A 637       0.442 -26.521  59.757  1.00  0.00           H  
ATOM   2496  HG2 ARG A 637       0.758 -24.815  59.543  1.00  0.00           H  
ATOM   2497  HD3 ARG A 637       3.177 -25.149  59.296  1.00  0.00           H  
ATOM   2498  HD2 ARG A 637       2.936 -26.863  59.528  1.00  0.00           H  
ATOM   2499  HE  ARG A 637       2.383 -26.578  61.811  1.00  0.00           H  
ATOM   2500 HH12 ARG A 637       2.554 -23.484  60.028  1.00  0.00           H  
ATOM   2501 HH11 ARG A 637       2.629 -22.471  61.444  1.00  0.00           H  
ATOM   2502 HH22 ARG A 637       2.510 -23.466  63.611  1.00  0.00           H  
ATOM   2503 HH21 ARG A 637       2.425 -25.200  63.765  1.00  0.00           H  
ATOM   2504  N   ASP A 638      -1.907 -24.380  58.560  1.00201.73           N  
ATOM   2505  CA  ASP A 638      -2.413 -23.118  59.007  1.00201.73           C  
ATOM   2506  C   ASP A 638      -1.529 -22.643  60.109  1.00201.73           C  
ATOM   2507  O   ASP A 638      -0.623 -23.350  60.548  1.00201.73           O  
ATOM   2508  CB  ASP A 638      -3.848 -23.184  59.562  1.00201.73           C  
ATOM   2509  CG  ASP A 638      -3.840 -24.068  60.801  1.00201.73           C  
ATOM   2510  OD1 ASP A 638      -2.886 -24.879  60.946  1.00201.73           O  
ATOM   2511  OD2 ASP A 638      -4.787 -23.941  61.622  1.00201.73           O1-
ATOM   2512  H   ASP A 638      -2.217 -25.212  59.045  1.00  0.00           H  
ATOM   2513  HA  ASP A 638      -2.413 -22.379  58.203  1.00  0.00           H  
ATOM   2514  HB3 ASP A 638      -4.525 -23.612  58.823  1.00  0.00           H  
ATOM   2515  HB2 ASP A 638      -4.236 -22.195  59.813  1.00  0.00           H  
ATOM   2516  N   ILE A 639      -1.766 -21.402  60.570  1.00106.22           N  
ATOM   2517  CA  ILE A 639      -1.007 -20.863  61.657  1.00106.22           C  
ATOM   2518  C   ILE A 639      -1.993 -20.582  62.739  1.00106.22           C  
ATOM   2519  O   ILE A 639      -3.090 -20.094  62.474  1.00106.22           O  
ATOM   2520  CB  ILE A 639      -0.321 -19.568  61.335  1.00106.22           C  
ATOM   2521  CG1 ILE A 639      -1.358 -18.478  61.016  1.00106.22           C  
ATOM   2522  CG2 ILE A 639       0.679 -19.828  60.196  1.00106.22           C  
ATOM   2523  CD1 ILE A 639      -0.766 -17.070  60.971  1.00106.22           C  
ATOM   2524  H   ILE A 639      -2.532 -20.857  60.200  1.00  0.00           H  
ATOM   2525  HA  ILE A 639      -0.259 -21.555  62.052  1.00  0.00           H  
ATOM   2526  HB  ILE A 639       0.250 -19.253  62.211  1.00  0.00           H  
ATOM   2527 HG13 ILE A 639      -2.087 -18.249  61.781  1.00  0.00           H  
ATOM   2528 HG12 ILE A 639      -1.899 -18.694  60.094  1.00  0.00           H  
ATOM   2529 HG21 ILE A 639       1.300 -18.951  60.014  1.00  0.00           H  
ATOM   2530 HG22 ILE A 639       1.351 -20.652  60.437  1.00  0.00           H  
ATOM   2531 HG23 ILE A 639       0.179 -20.070  59.258  1.00  0.00           H  
ATOM   2532 HD11 ILE A 639      -1.541 -16.325  60.787  1.00  0.00           H  
ATOM   2533 HD12 ILE A 639      -0.278 -16.814  61.913  1.00  0.00           H  
ATOM   2534 HD13 ILE A 639      -0.027 -16.973  60.175  1.00  0.00           H  
ATOM   2535  N   SER A 640      -1.638 -20.905  63.996  1.00 87.60           N  
ATOM   2536  CA  SER A 640      -2.580 -20.672  65.046  1.00 87.60           C  
ATOM   2537  C   SER A 640      -2.784 -19.199  65.155  1.00 87.60           C  
ATOM   2538  O   SER A 640      -1.828 -18.426  65.194  1.00 87.60           O  
ATOM   2539  CB  SER A 640      -2.116 -21.186  66.419  1.00 87.60           C  
ATOM   2540  OG  SER A 640      -0.964 -20.474  66.845  1.00 87.60           O  
ATOM   2541  H   SER A 640      -0.734 -21.301  64.211  1.00  0.00           H  
ATOM   2542  HA  SER A 640      -3.520 -21.174  64.801  1.00  0.00           H  
ATOM   2543  HB3 SER A 640      -1.886 -22.251  66.375  1.00  0.00           H  
ATOM   2544  HB2 SER A 640      -2.904 -21.061  67.164  1.00  0.00           H  
ATOM   2545  HG  SER A 640      -1.150 -19.546  66.802  1.00  0.00           H  
ATOM   2546  N   ILE A 641      -4.060 -18.778  65.183  1.00107.11           N  
ATOM   2547  CA  ILE A 641      -4.377 -17.390  65.316  1.00107.11           C  
ATOM   2548  C   ILE A 641      -5.540 -17.302  66.243  1.00107.11           C  
ATOM   2549  O   ILE A 641      -6.317 -18.247  66.367  1.00107.11           O  
ATOM   2550  CB  ILE A 641      -4.790 -16.737  64.028  1.00107.11           C  
ATOM   2551  CG1 ILE A 641      -4.863 -15.210  64.199  1.00107.11           C  
ATOM   2552  CG2 ILE A 641      -6.108 -17.380  63.568  1.00107.11           C  
ATOM   2553  CD1 ILE A 641      -4.988 -14.453  62.878  1.00107.11           C  
ATOM   2554  H   ILE A 641      -4.822 -19.441  65.145  1.00  0.00           H  
ATOM   2555  HA  ILE A 641      -3.553 -16.837  65.773  1.00  0.00           H  
ATOM   2556  HB  ILE A 641      -4.019 -16.961  63.289  1.00  0.00           H  
ATOM   2557 HG13 ILE A 641      -3.946 -14.869  64.681  1.00  0.00           H  
ATOM   2558 HG12 ILE A 641      -5.679 -14.873  64.828  1.00  0.00           H  
ATOM   2559 HG21 ILE A 641      -6.277 -17.127  62.522  1.00  0.00           H  
ATOM   2560 HG22 ILE A 641      -6.097 -18.470  63.602  1.00  0.00           H  
ATOM   2561 HG23 ILE A 641      -6.996 -17.023  64.087  1.00  0.00           H  
ATOM   2562 HD11 ILE A 641      -4.562 -13.454  62.974  1.00  0.00           H  
ATOM   2563 HD12 ILE A 641      -4.468 -14.956  62.063  1.00  0.00           H  
ATOM   2564 HD13 ILE A 641      -6.045 -14.309  62.670  1.00  0.00           H  
ATOM   2565  N   ARG A 642      -5.681 -16.162  66.943  1.00166.64           N  
ATOM   2566  CA  ARG A 642      -6.814 -16.028  67.806  1.00166.64           C  
ATOM   2567  C   ARG A 642      -7.989 -15.928  66.897  1.00166.64           C  
ATOM   2568  O   ARG A 642      -7.897 -15.350  65.816  1.00166.64           O  
ATOM   2569  CB  ARG A 642      -6.789 -14.759  68.673  1.00166.64           C  
ATOM   2570  CG  ARG A 642      -5.624 -14.713  69.662  1.00166.64           C  
ATOM   2571  CD  ARG A 642      -5.628 -13.465  70.548  1.00166.64           C  
ATOM   2572  NE  ARG A 642      -4.448 -13.551  71.454  1.00166.64           N  
ATOM   2573  CZ  ARG A 642      -4.526 -14.266  72.613  1.00166.64           C  
ATOM   2574  NH1 ARG A 642      -5.671 -14.944  72.921  1.00166.64           N  
ATOM   2575  NH2 ARG A 642      -3.458 -14.308  73.463  1.00166.64           N1+
ATOM   2576  H   ARG A 642      -5.041 -15.390  66.825  1.00  0.00           H  
ATOM   2577  HA  ARG A 642      -6.814 -16.868  68.499  1.00  0.00           H  
ATOM   2578  HB3 ARG A 642      -7.722 -14.687  69.236  1.00  0.00           H  
ATOM   2579  HB2 ARG A 642      -6.752 -13.871  68.038  1.00  0.00           H  
ATOM   2580  HG3 ARG A 642      -4.682 -14.756  69.113  1.00  0.00           H  
ATOM   2581  HG2 ARG A 642      -5.651 -15.610  70.280  1.00  0.00           H  
ATOM   2582  HD3 ARG A 642      -6.560 -13.356  71.104  1.00  0.00           H  
ATOM   2583  HD2 ARG A 642      -5.527 -12.571  69.932  1.00  0.00           H  
ATOM   2584  HE  ARG A 642      -3.598 -13.072  71.189  1.00  0.00           H  
ATOM   2585 HH12 ARG A 642      -5.739 -15.477  73.776  1.00  0.00           H  
ATOM   2586 HH11 ARG A 642      -6.462 -14.914  72.294  1.00  0.00           H  
ATOM   2587 HH22 ARG A 642      -3.507 -14.835  74.322  1.00  0.00           H  
ATOM   2588 HH21 ARG A 642      -2.609 -13.808  73.239  1.00  0.00           H  
ATOM   2589  N   PRO A 643      -9.087 -16.507  67.281  1.00187.99           N  
ATOM   2590  CA  PRO A 643     -10.221 -16.431  66.409  1.00187.99           C  
ATOM   2591  C   PRO A 643     -10.821 -15.067  66.400  1.00187.99           C  
ATOM   2592  O   PRO A 643     -10.852 -14.416  67.444  1.00187.99           O  
ATOM   2593  CD  PRO A 643      -9.042 -17.772  67.997  1.00187.99           C  
ATOM   2594  CB  PRO A 643     -11.176 -17.532  66.860  1.00187.99           C  
ATOM   2595  CG  PRO A 643     -10.237 -18.587  67.475  1.00187.99           C  
ATOM   2596  HA  PRO A 643      -9.918 -16.696  65.391  1.00  0.00           H  
ATOM   2597  HD2 PRO A 643      -9.169 -17.565  69.061  1.00  0.00           H  
ATOM   2598  HD3 PRO A 643      -8.150 -18.381  67.886  1.00  0.00           H  
ATOM   2599  HB3 PRO A 643     -11.779 -17.932  66.043  1.00  0.00           H  
ATOM   2600  HB2 PRO A 643     -11.858 -17.165  67.629  1.00  0.00           H  
ATOM   2601  HG2 PRO A 643     -10.716 -19.185  68.250  1.00  0.00           H  
ATOM   2602  HG3 PRO A 643      -9.899 -19.266  66.691  1.00  0.00           H  
ATOM   2603  N   LEU A 644     -11.291 -14.616  65.222  1.00262.96           N  
ATOM   2604  CA  LEU A 644     -11.953 -13.353  65.115  1.00262.96           C  
ATOM   2605  C   LEU A 644     -13.267 -13.655  64.484  1.00262.96           C  
ATOM   2606  O   LEU A 644     -13.371 -14.565  63.663  1.00262.96           O  
ATOM   2607  CB  LEU A 644     -11.252 -12.336  64.194  1.00262.96           C  
ATOM   2608  CG  LEU A 644      -9.857 -11.892  64.674  1.00262.96           C  
ATOM   2609  CD1 LEU A 644      -9.927 -11.171  66.031  1.00262.96           C  
ATOM   2610  CD2 LEU A 644      -8.857 -13.057  64.657  1.00262.96           C  
ATOM   2611  H   LEU A 644     -11.255 -15.203  64.401  1.00  0.00           H  
ATOM   2612  HA  LEU A 644     -12.151 -12.892  66.085  1.00  0.00           H  
ATOM   2613  HB3 LEU A 644     -11.876 -11.446  64.091  1.00  0.00           H  
ATOM   2614  HB2 LEU A 644     -11.159 -12.746  63.186  1.00  0.00           H  
ATOM   2615  HG  LEU A 644      -9.505 -11.165  63.941  1.00  0.00           H  
ATOM   2616 HD11 LEU A 644      -8.954 -10.761  66.300  1.00  0.00           H  
ATOM   2617 HD12 LEU A 644     -10.633 -10.340  65.998  1.00  0.00           H  
ATOM   2618 HD13 LEU A 644     -10.233 -11.834  66.839  1.00  0.00           H  
ATOM   2619 HD21 LEU A 644      -7.864 -12.716  64.365  1.00  0.00           H  
ATOM   2620 HD22 LEU A 644      -8.791 -13.333  65.699  1.00  0.00           H  
ATOM   2621 HD23 LEU A 644      -9.132 -13.888  64.007  1.00  0.00           H  
ATOM   2622  N   LEU A 645     -14.322 -12.913  64.863  1.00207.14           N  
ATOM   2623  CA  LEU A 645     -15.582 -13.183  64.245  1.00207.14           C  
ATOM   2624  C   LEU A 645     -15.713 -12.215  63.119  1.00207.14           C  
ATOM   2625  O   LEU A 645     -15.763 -11.005  63.335  1.00207.14           O  
ATOM   2626  CB  LEU A 645     -16.786 -12.958  65.176  1.00207.14           C  
ATOM   2627  CG  LEU A 645     -16.798 -13.884  66.407  1.00207.14           C  
ATOM   2628  CD1 LEU A 645     -18.039 -13.636  67.280  1.00207.14           C  
ATOM   2629  CD2 LEU A 645     -16.635 -15.357  66.001  1.00207.14           C  
ATOM   2630  H   LEU A 645     -14.235 -12.161  65.530  1.00  0.00           H  
ATOM   2631  HA  LEU A 645     -15.680 -14.189  63.834  1.00  0.00           H  
ATOM   2632  HB3 LEU A 645     -17.711 -13.111  64.615  1.00  0.00           H  
ATOM   2633  HB2 LEU A 645     -16.813 -11.925  65.527  1.00  0.00           H  
ATOM   2634  HG  LEU A 645     -15.934 -13.630  67.022  1.00  0.00           H  
ATOM   2635 HD11 LEU A 645     -18.014 -14.249  68.181  1.00  0.00           H  
ATOM   2636 HD12 LEU A 645     -18.098 -12.593  67.594  1.00  0.00           H  
ATOM   2637 HD13 LEU A 645     -18.956 -13.874  66.740  1.00  0.00           H  
ATOM   2638 HD21 LEU A 645     -16.759 -16.010  66.865  1.00  0.00           H  
ATOM   2639 HD22 LEU A 645     -17.378 -15.651  65.259  1.00  0.00           H  
ATOM   2640 HD23 LEU A 645     -15.645 -15.568  65.596  1.00  0.00           H  
ATOM   2641  N   GLU A 646     -15.752 -12.722  61.873  1.00333.85           N  
ATOM   2642  CA  GLU A 646     -15.907 -11.808  60.784  1.00333.85           C  
ATOM   2643  C   GLU A 646     -16.908 -12.400  59.856  1.00333.85           C  
ATOM   2644  O   GLU A 646     -17.075 -13.618  59.793  1.00333.85           O  
ATOM   2645  CB  GLU A 646     -14.641 -11.577  59.939  1.00333.85           C  
ATOM   2646  CG  GLU A 646     -14.297 -12.722  58.979  1.00333.85           C  
ATOM   2647  CD  GLU A 646     -13.598 -13.838  59.739  1.00333.85           C  
ATOM   2648  OE1 GLU A 646     -14.278 -14.529  60.545  1.00333.85           O  
ATOM   2649  OE2 GLU A 646     -12.371 -14.018  59.517  1.00333.85           O1-
ATOM   2650  H   GLU A 646     -15.613 -13.707  61.675  1.00  0.00           H  
ATOM   2651  HA  GLU A 646     -16.302 -10.834  61.079  1.00  0.00           H  
ATOM   2652  HB3 GLU A 646     -13.797 -11.351  60.593  1.00  0.00           H  
ATOM   2653  HB2 GLU A 646     -14.784 -10.675  59.342  1.00  0.00           H  
ATOM   2654  HG3 GLU A 646     -13.561 -12.324  58.279  1.00  0.00           H  
ATOM   2655  HG2 GLU A 646     -15.070 -13.107  58.316  1.00  0.00           H  
ATOM   2656  N   HIS A 647     -17.628 -11.535  59.123  1.00249.65           N  
ATOM   2657  CA  HIS A 647     -18.550 -12.026  58.149  1.00249.65           C  
ATOM   2658  C   HIS A 647     -18.193 -11.382  56.857  1.00249.65           C  
ATOM   2659  O   HIS A 647     -17.664 -10.272  56.823  1.00249.65           O  
ATOM   2660  ND1 HIS A 647     -20.357 -12.507  60.850  1.00249.65           N  
ATOM   2661  CG  HIS A 647     -20.590 -12.632  59.498  1.00249.65           C  
ATOM   2662  CB  HIS A 647     -20.026 -11.720  58.452  1.00249.65           C  
ATOM   2663  NE2 HIS A 647     -21.669 -14.285  60.592  1.00249.65           N  
ATOM   2664  CD2 HIS A 647     -21.393 -13.721  59.358  1.00249.65           C  
ATOM   2665  CE1 HIS A 647     -21.025 -13.522  61.456  1.00249.65           C  
ATOM   2666  H   HIS A 647     -17.450 -10.542  59.171  1.00  0.00           H  
ATOM   2667  HA  HIS A 647     -18.468 -13.102  57.976  1.00  0.00           H  
ATOM   2668  HD1 HIS A 647     -19.789 -11.806  61.304  1.00  0.00           H  
ATOM   2669  HB3 HIS A 647     -20.639 -11.851  57.558  1.00  0.00           H  
ATOM   2670  HB2 HIS A 647     -20.161 -10.684  58.760  1.00  0.00           H  
ATOM   2671  HD2 HIS A 647     -21.796 -14.150  58.454  1.00  0.00           H  
ATOM   2672  HE1 HIS A 647     -21.028 -13.688  62.524  1.00  0.00           H  
ATOM   2673  N   CYS A 648     -18.399 -12.106  55.749  1.00116.99           N  
ATOM   2674  CA  CYS A 648     -18.070 -11.613  54.411  1.00116.99           C  
ATOM   2675  C   CYS A 648     -19.052 -10.510  54.005  1.00116.99           C  
ATOM   2676  O   CYS A 648     -18.750  -9.713  53.120  1.00116.99           O  
ATOM   2677  CB  CYS A 648     -18.129 -12.729  53.361  1.00116.99           C  
ATOM   2678  SG  CYS A 648     -17.856 -14.426  53.909  1.00116.99           S  
ATOM   2679  H   CYS A 648     -18.695 -13.068  55.827  1.00  0.00           H  
ATOM   2680  HA  CYS A 648     -17.055 -11.225  54.430  1.00  0.00           H  
ATOM   2681  HB3 CYS A 648     -17.362 -12.515  52.622  1.00  0.00           H  
ATOM   2682  HB2 CYS A 648     -19.076 -12.723  52.819  1.00  0.00           H  
ATOM   2683  N   GLU A 649     -20.217 -10.433  54.677  1.00 65.36           N  
ATOM   2684  CA  GLU A 649     -21.173  -9.395  54.441  1.00 65.36           C  
ATOM   2685  C   GLU A 649     -20.588  -8.139  54.977  1.00 65.36           C  
ATOM   2686  O   GLU A 649     -20.594  -7.107  54.308  1.00 65.36           O  
ATOM   2687  CB  GLU A 649     -22.478  -9.639  55.215  1.00 65.36           C  
ATOM   2688  CG  GLU A 649     -23.188 -10.940  54.835  1.00 65.36           C  
ATOM   2689  CD  GLU A 649     -24.249 -11.205  55.894  1.00 65.36           C  
ATOM   2690  OE1 GLU A 649     -24.360 -10.373  56.833  1.00 65.36           O  
ATOM   2691  OE2 GLU A 649     -24.958 -12.241  55.782  1.00 65.36           O1-
ATOM   2692  H   GLU A 649     -20.545 -11.288  55.103  1.00  0.00           H  
ATOM   2693  HA  GLU A 649     -21.369  -9.302  53.371  1.00  0.00           H  
ATOM   2694  HB3 GLU A 649     -23.159  -8.797  55.066  1.00  0.00           H  
ATOM   2695  HB2 GLU A 649     -22.210  -9.649  56.275  1.00  0.00           H  
ATOM   2696  HG3 GLU A 649     -22.504 -11.788  54.820  1.00  0.00           H  
ATOM   2697  HG2 GLU A 649     -23.649 -10.864  53.850  1.00  0.00           H  
ATOM   2698  N   ASN A 650     -20.036  -8.201  56.198  1.00 59.73           N  
ATOM   2699  CA  ASN A 650     -19.447  -7.012  56.719  1.00 59.73           C  
ATOM   2700  C   ASN A 650     -18.318  -6.666  55.805  1.00 59.73           C  
ATOM   2701  O   ASN A 650     -18.246  -5.550  55.291  1.00 59.73           O  
ATOM   2702  CB  ASN A 650     -18.879  -7.217  58.130  1.00 59.73           C  
ATOM   2703  CG  ASN A 650     -20.055  -7.567  59.030  1.00 59.73           C  
ATOM   2704  OD1 ASN A 650     -21.192  -7.181  58.763  1.00 59.73           O  
ATOM   2705  ND2 ASN A 650     -19.780  -8.326  60.125  1.00 59.73           N  
ATOM   2706  H   ASN A 650     -20.023  -9.058  56.730  1.00  0.00           H  
ATOM   2707  HA  ASN A 650     -20.163  -6.186  56.709  1.00  0.00           H  
ATOM   2708  HB3 ASN A 650     -18.408  -6.305  58.501  1.00  0.00           H  
ATOM   2709  HB2 ASN A 650     -18.133  -8.012  58.166  1.00  0.00           H  
ATOM   2710 HD22 ASN A 650     -20.532  -8.582  60.749  1.00  0.00           H  
ATOM   2711 HD21 ASN A 650     -18.832  -8.608  60.323  1.00  0.00           H  
ATOM   2712  N   THR A 651     -17.376  -7.590  55.549  1.00289.82           N  
ATOM   2713  CA  THR A 651     -16.385  -7.497  54.489  1.00289.82           C  
ATOM   2714  C   THR A 651     -15.695  -8.855  54.322  1.00289.82           C  
ATOM   2715  O   THR A 651     -15.316  -9.493  55.305  1.00289.82           O  
ATOM   2716  CB  THR A 651     -15.382  -6.328  54.722  1.00289.82           C  
ATOM   2717  OG1 THR A 651     -14.462  -6.255  53.656  1.00289.82           O  
ATOM   2718  CG2 THR A 651     -14.573  -6.409  56.028  1.00289.82           C  
ATOM   2719  H   THR A 651     -17.430  -8.498  56.003  1.00  0.00           H  
ATOM   2720  HA  THR A 651     -16.936  -7.295  53.567  1.00  0.00           H  
ATOM   2721  HB  THR A 651     -15.907  -5.374  54.707  1.00  0.00           H  
ATOM   2722  HG1 THR A 651     -13.917  -7.041  53.658  1.00  0.00           H  
ATOM   2723 HG21 THR A 651     -13.927  -5.538  56.140  1.00  0.00           H  
ATOM   2724 HG22 THR A 651     -15.233  -6.436  56.895  1.00  0.00           H  
ATOM   2725 HG23 THR A 651     -13.941  -7.296  56.066  1.00  0.00           H  
ATOM   2726  N   HIS A 652     -15.431  -9.252  53.074  1.00175.52           N  
ATOM   2727  CA  HIS A 652     -14.443 -10.266  52.716  1.00175.52           C  
ATOM   2728  C   HIS A 652     -13.027  -9.795  53.089  1.00175.52           C  
ATOM   2729  O   HIS A 652     -12.804  -8.615  53.382  1.00175.52           O  
ATOM   2730  ND1 HIS A 652     -16.986 -10.504  50.681  1.00175.52           N  
ATOM   2731  CG  HIS A 652     -15.758 -11.172  50.716  1.00175.52           C  
ATOM   2732  CB  HIS A 652     -14.497 -10.519  51.200  1.00175.52           C  
ATOM   2733  NE2 HIS A 652     -17.259 -12.550  49.898  1.00175.52           N  
ATOM   2734  CD2 HIS A 652     -15.924 -12.450  50.229  1.00175.52           C  
ATOM   2735  CE1 HIS A 652     -17.836 -11.391  50.184  1.00175.52           C  
ATOM   2736  H   HIS A 652     -15.866  -8.759  52.307  1.00  0.00           H  
ATOM   2737  HA  HIS A 652     -14.668 -11.188  53.256  1.00  0.00           H  
ATOM   2738  HB3 HIS A 652     -13.685 -11.184  50.915  1.00  0.00           H  
ATOM   2739  HB2 HIS A 652     -14.343  -9.595  50.641  1.00  0.00           H  
ATOM   2740  HD2 HIS A 652     -15.224 -13.259  50.076  1.00  0.00           H  
ATOM   2741  HE1 HIS A 652     -18.876 -11.187  49.977  1.00  0.00           H  
ATOM   2742  HE2 HIS A 652     -17.705 -13.305  49.359  1.00  0.00           H  
ATOM   2743  N   MET A 653     -12.060 -10.719  53.056  1.00262.09           N  
ATOM   2744  CA  MET A 653     -10.643 -10.473  53.311  1.00262.09           C  
ATOM   2745  C   MET A 653     -10.071  -9.636  52.152  1.00262.09           C  
ATOM   2746  O   MET A 653      -9.710 -10.167  51.106  1.00262.09           O  
ATOM   2747  CB  MET A 653      -9.946 -11.842  53.484  1.00262.09           C  
ATOM   2748  CG  MET A 653     -10.312 -12.457  54.848  1.00262.09           C  
ATOM   2749  SD  MET A 653      -9.796 -14.167  55.158  1.00262.09           S  
ATOM   2750  CE  MET A 653     -10.479 -14.325  56.833  1.00262.09           C  
ATOM   2751  H   MET A 653     -12.312 -11.648  52.754  1.00  0.00           H  
ATOM   2752  HA  MET A 653     -10.534  -9.903  54.236  1.00  0.00           H  
ATOM   2753  HB3 MET A 653      -8.862 -11.725  53.425  1.00  0.00           H  
ATOM   2754  HB2 MET A 653     -10.215 -12.524  52.677  1.00  0.00           H  
ATOM   2755  HG3 MET A 653     -11.392 -12.425  54.988  1.00  0.00           H  
ATOM   2756  HG2 MET A 653      -9.893 -11.834  55.639  1.00  0.00           H  
ATOM   2757  HE1 MET A 653     -10.245 -15.297  57.258  1.00  0.00           H  
ATOM   2758  HE2 MET A 653     -10.062 -13.563  57.492  1.00  0.00           H  
ATOM   2759  HE3 MET A 653     -11.564 -14.209  56.820  1.00  0.00           H  
ATOM   2760  N   THR A 654     -10.118  -8.313  52.345  1.00131.13           N  
ATOM   2761  CA  THR A 654     -10.049  -7.159  51.435  1.00131.13           C  
ATOM   2762  C   THR A 654      -9.148  -7.177  50.187  1.00131.13           C  
ATOM   2763  O   THR A 654      -9.378  -6.386  49.267  1.00131.13           O  
ATOM   2764  CB  THR A 654      -9.978  -5.835  52.241  1.00131.13           C  
ATOM   2765  OG1 THR A 654      -8.790  -5.741  53.014  1.00131.13           O  
ATOM   2766  CG2 THR A 654     -11.185  -5.622  53.165  1.00131.13           C  
ATOM   2767  H   THR A 654     -10.461  -8.045  53.256  1.00  0.00           H  
ATOM   2768  HA  THR A 654     -11.041  -7.173  50.986  1.00  0.00           H  
ATOM   2769  HB  THR A 654      -9.960  -5.005  51.532  1.00  0.00           H  
ATOM   2770  HG1 THR A 654      -8.738  -4.868  53.382  1.00  0.00           H  
ATOM   2771 HG21 THR A 654     -11.147  -4.647  53.651  1.00  0.00           H  
ATOM   2772 HG22 THR A 654     -12.114  -5.658  52.595  1.00  0.00           H  
ATOM   2773 HG23 THR A 654     -11.248  -6.377  53.948  1.00  0.00           H  
ATOM   2774  N   ILE A 655      -8.206  -8.118  50.071  1.00 40.45           N  
ATOM   2775  CA  ILE A 655      -7.514  -8.442  48.825  1.00 40.45           C  
ATOM   2776  C   ILE A 655      -8.537  -8.913  47.770  1.00 40.45           C  
ATOM   2777  O   ILE A 655      -8.424  -8.528  46.611  1.00 40.45           O  
ATOM   2778  CB  ILE A 655      -6.392  -9.492  49.051  1.00 40.45           C  
ATOM   2779  CG1 ILE A 655      -5.608  -9.313  50.377  1.00 40.45           C  
ATOM   2780  CG2 ILE A 655      -5.417  -9.446  47.859  1.00 40.45           C  
ATOM   2781  CD1 ILE A 655      -6.182 -10.106  51.564  1.00 40.45           C  
ATOM   2782  H   ILE A 655      -8.152  -8.800  50.816  1.00  0.00           H  
ATOM   2783  HA  ILE A 655      -7.065  -7.513  48.468  1.00  0.00           H  
ATOM   2784  HB  ILE A 655      -6.831 -10.492  49.064  1.00  0.00           H  
ATOM   2785 HG13 ILE A 655      -5.515  -8.255  50.631  1.00  0.00           H  
ATOM   2786 HG12 ILE A 655      -4.584  -9.664  50.246  1.00  0.00           H  
ATOM   2787 HG21 ILE A 655      -4.517 -10.026  48.048  1.00  0.00           H  
ATOM   2788 HG22 ILE A 655      -5.875  -9.857  46.960  1.00  0.00           H  
ATOM   2789 HG23 ILE A 655      -5.092  -8.429  47.637  1.00  0.00           H  
ATOM   2790 HD11 ILE A 655      -5.518 -10.038  52.426  1.00  0.00           H  
ATOM   2791 HD12 ILE A 655      -7.153  -9.739  51.885  1.00  0.00           H  
ATOM   2792 HD13 ILE A 655      -6.288 -11.164  51.320  1.00  0.00           H  
ATOM   2793  N   TRP A 656      -9.608  -9.584  48.226  1.00 99.92           N  
ATOM   2794  CA  TRP A 656     -10.873  -9.875  47.544  1.00 99.92           C  
ATOM   2795  C   TRP A 656     -11.468  -8.712  46.730  1.00 99.92           C  
ATOM   2796  O   TRP A 656     -12.069  -8.939  45.684  1.00 99.92           O  
ATOM   2797  CB  TRP A 656     -11.901 -10.348  48.587  1.00 99.92           C  
ATOM   2798  CG  TRP A 656     -12.093 -11.819  48.758  1.00 99.92           C  
ATOM   2799  CD2 TRP A 656     -12.881 -12.704  47.915  1.00 99.92           C  
ATOM   2800  CD1 TRP A 656     -11.650 -12.582  49.785  1.00 99.92           C  
ATOM   2801  NE1 TRP A 656     -12.206 -13.841  49.681  1.00 99.92           N  
ATOM   2802  CE2 TRP A 656     -13.056 -13.936  48.607  1.00 99.92           C  
ATOM   2803  CE3 TRP A 656     -13.489 -12.586  46.646  1.00 99.92           C  
ATOM   2804  CZ2 TRP A 656     -13.929 -14.935  48.155  1.00 99.92           C  
ATOM   2805  CZ3 TRP A 656     -14.272 -13.635  46.129  1.00 99.92           C  
ATOM   2806  CH2 TRP A 656     -14.547 -14.774  46.904  1.00 99.92           C  
ATOM   2807  H   TRP A 656      -9.568  -9.858  49.205  1.00  0.00           H  
ATOM   2808  HA  TRP A 656     -10.689 -10.685  46.838  1.00  0.00           H  
ATOM   2809  HB3 TRP A 656     -12.897  -9.988  48.319  1.00  0.00           H  
ATOM   2810  HB2 TRP A 656     -11.712  -9.892  49.557  1.00  0.00           H  
ATOM   2811  HD1 TRP A 656     -11.011 -12.234  50.580  1.00  0.00           H  
ATOM   2812  HE1 TRP A 656     -11.932 -14.664  50.225  1.00  0.00           H  
ATOM   2813  HE3 TRP A 656     -13.351 -11.682  46.071  1.00  0.00           H  
ATOM   2814  HZ2 TRP A 656     -14.074 -15.835  48.735  1.00  0.00           H  
ATOM   2815  HZ3 TRP A 656     -14.716 -13.552  45.152  1.00  0.00           H  
ATOM   2816  HH2 TRP A 656     -15.215 -15.526  46.514  1.00  0.00           H  
ATOM   2817  N   LEU A 657     -11.306  -7.472  47.212  1.00 81.50           N  
ATOM   2818  CA  LEU A 657     -11.719  -6.272  46.501  1.00 81.50           C  
ATOM   2819  C   LEU A 657     -10.569  -5.816  45.600  1.00 81.50           C  
ATOM   2820  O   LEU A 657     -10.779  -5.621  44.405  1.00 81.50           O  
ATOM   2821  CB  LEU A 657     -12.041  -5.125  47.494  1.00 81.50           C  
ATOM   2822  CG  LEU A 657     -13.409  -5.242  48.196  1.00 81.50           C  
ATOM   2823  CD1 LEU A 657     -13.427  -6.253  49.356  1.00 81.50           C  
ATOM   2824  CD2 LEU A 657     -13.907  -3.872  48.685  1.00 81.50           C  
ATOM   2825  H   LEU A 657     -10.742  -7.358  48.043  1.00  0.00           H  
ATOM   2826  HA  LEU A 657     -12.583  -6.469  45.867  1.00  0.00           H  
ATOM   2827  HB3 LEU A 657     -12.052  -4.193  46.924  1.00  0.00           H  
ATOM   2828  HB2 LEU A 657     -11.249  -4.993  48.230  1.00  0.00           H  
ATOM   2829  HG  LEU A 657     -14.112  -5.577  47.441  1.00  0.00           H  
ATOM   2830 HD11 LEU A 657     -14.411  -6.299  49.823  1.00  0.00           H  
ATOM   2831 HD12 LEU A 657     -13.190  -7.264  49.028  1.00  0.00           H  
ATOM   2832 HD13 LEU A 657     -12.720  -5.966  50.132  1.00  0.00           H  
ATOM   2833 HD21 LEU A 657     -14.897  -3.949  49.136  1.00  0.00           H  
ATOM   2834 HD22 LEU A 657     -13.236  -3.449  49.435  1.00  0.00           H  
ATOM   2835 HD23 LEU A 657     -13.982  -3.157  47.865  1.00  0.00           H  
ATOM   2836  N   GLY A 658      -9.364  -5.654  46.165  1.00 42.31           N  
ATOM   2837  CA  GLY A 658      -8.179  -5.065  45.535  1.00 42.31           C  
ATOM   2838  C   GLY A 658      -7.768  -5.682  44.191  1.00 42.31           C  
ATOM   2839  O   GLY A 658      -7.343  -4.969  43.283  1.00 42.31           O  
ATOM   2840  H   GLY A 658      -9.282  -5.914  47.142  1.00  0.00           H  
ATOM   2841  HA3 GLY A 658      -7.339  -5.172  46.222  1.00  0.00           H  
ATOM   2842  HA2 GLY A 658      -8.338  -3.994  45.412  1.00  0.00           H  
ATOM   2843  N   ILE A 659      -7.963  -6.994  44.048  1.00103.54           N  
ATOM   2844  CA  ILE A 659      -7.674  -7.799  42.861  1.00103.54           C  
ATOM   2845  C   ILE A 659      -8.515  -7.390  41.639  1.00103.54           C  
ATOM   2846  O   ILE A 659      -8.005  -7.316  40.524  1.00103.54           O  
ATOM   2847  CB  ILE A 659      -7.917  -9.281  43.244  1.00103.54           C  
ATOM   2848  CG1 ILE A 659      -9.375  -9.558  43.714  1.00103.54           C  
ATOM   2849  CG2 ILE A 659      -6.835  -9.716  44.250  1.00103.54           C  
ATOM   2850  CD1 ILE A 659      -9.703 -10.991  44.087  1.00103.54           C  
ATOM   2851  H   ILE A 659      -8.293  -7.505  44.863  1.00  0.00           H  
ATOM   2852  HA  ILE A 659      -6.624  -7.659  42.594  1.00  0.00           H  
ATOM   2853  HB  ILE A 659      -7.758  -9.888  42.356  1.00  0.00           H  
ATOM   2854 HG13 ILE A 659     -10.063  -9.338  42.910  1.00  0.00           H  
ATOM   2855 HG12 ILE A 659      -9.667  -8.902  44.527  1.00  0.00           H  
ATOM   2856 HG21 ILE A 659      -7.120 -10.599  44.812  1.00  0.00           H  
ATOM   2857 HG22 ILE A 659      -5.902  -9.939  43.733  1.00  0.00           H  
ATOM   2858 HG23 ILE A 659      -6.597  -8.947  44.981  1.00  0.00           H  
ATOM   2859 HD11 ILE A 659     -10.777 -11.122  44.225  1.00  0.00           H  
ATOM   2860 HD12 ILE A 659      -9.383 -11.673  43.299  1.00  0.00           H  
ATOM   2861 HD13 ILE A 659      -9.223 -11.260  45.025  1.00  0.00           H  
ATOM   2862  N   VAL A 660      -9.804  -7.114  41.860  1.00 46.89           N  
ATOM   2863  CA  VAL A 660     -10.778  -6.824  40.820  1.00 46.89           C  
ATOM   2864  C   VAL A 660     -11.039  -5.318  40.749  1.00 46.89           C  
ATOM   2865  O   VAL A 660     -11.450  -4.842  39.698  1.00 46.89           O  
ATOM   2866  CB  VAL A 660     -12.080  -7.633  41.064  1.00 46.89           C  
ATOM   2867  CG1 VAL A 660     -11.903  -9.086  40.596  1.00 46.89           C  
ATOM   2868  CG2 VAL A 660     -12.620  -7.577  42.508  1.00 46.89           C  
ATOM   2869  H   VAL A 660     -10.134  -7.165  42.815  1.00  0.00           H  
ATOM   2870  HA  VAL A 660     -10.384  -7.105  39.845  1.00  0.00           H  
ATOM   2871  HB  VAL A 660     -12.857  -7.216  40.421  1.00  0.00           H  
ATOM   2872 HG11 VAL A 660     -12.754  -9.700  40.884  1.00  0.00           H  
ATOM   2873 HG12 VAL A 660     -11.822  -9.131  39.510  1.00  0.00           H  
ATOM   2874 HG13 VAL A 660     -11.012  -9.555  41.006  1.00  0.00           H  
ATOM   2875 HG21 VAL A 660     -13.582  -8.086  42.578  1.00  0.00           H  
ATOM   2876 HG22 VAL A 660     -11.954  -8.065  43.217  1.00  0.00           H  
ATOM   2877 HG23 VAL A 660     -12.772  -6.554  42.849  1.00  0.00           H  
ATOM   2878  N   TYR A 661     -10.733  -4.561  41.816  1.00165.11           N  
ATOM   2879  CA  TYR A 661     -10.686  -3.095  41.917  1.00165.11           C  
ATOM   2880  C   TYR A 661      -9.910  -2.456  40.753  1.00165.11           C  
ATOM   2881  O   TYR A 661     -10.322  -1.423  40.230  1.00165.11           O  
ATOM   2882  CB  TYR A 661     -10.105  -2.727  43.299  1.00165.11           C  
ATOM   2883  CG  TYR A 661     -10.011  -1.263  43.688  1.00165.11           C  
ATOM   2884  CD1 TYR A 661      -8.923  -0.482  43.243  1.00165.11           C  
ATOM   2885  CD2 TYR A 661     -10.960  -0.700  44.568  1.00165.11           C  
ATOM   2886  CE1 TYR A 661      -8.781   0.849  43.674  1.00165.11           C  
ATOM   2887  CE2 TYR A 661     -10.808   0.628  45.011  1.00165.11           C  
ATOM   2888  CZ  TYR A 661      -9.717   1.401  44.569  1.00165.11           C  
ATOM   2889  OH  TYR A 661      -9.560   2.678  45.017  1.00165.11           O  
ATOM   2890  H   TYR A 661     -10.462  -5.071  42.654  1.00  0.00           H  
ATOM   2891  HA  TYR A 661     -11.708  -2.721  41.884  1.00  0.00           H  
ATOM   2892  HB3 TYR A 661      -9.103  -3.140  43.383  1.00  0.00           H  
ATOM   2893  HB2 TYR A 661     -10.698  -3.205  44.074  1.00  0.00           H  
ATOM   2894  HD1 TYR A 661      -8.181  -0.903  42.579  1.00  0.00           H  
ATOM   2895  HD2 TYR A 661     -11.796  -1.282  44.928  1.00  0.00           H  
ATOM   2896  HE1 TYR A 661      -7.940   1.431  43.327  1.00  0.00           H  
ATOM   2897  HE2 TYR A 661     -11.525   1.045  45.703  1.00  0.00           H  
ATOM   2898  HH  TYR A 661      -8.780   3.097  44.678  1.00  0.00           H  
ATOM   2899  N   ALA A 662      -8.834  -3.125  40.309  1.00 33.93           N  
ATOM   2900  CA  ALA A 662      -8.058  -2.811  39.116  1.00 33.93           C  
ATOM   2901  C   ALA A 662      -8.926  -2.814  37.848  1.00 33.93           C  
ATOM   2902  O   ALA A 662      -9.072  -1.781  37.199  1.00 33.93           O  
ATOM   2903  CB  ALA A 662      -6.905  -3.820  38.992  1.00 33.93           C  
ATOM   2904  H   ALA A 662      -8.580  -3.961  40.817  1.00  0.00           H  
ATOM   2905  HA  ALA A 662      -7.640  -1.809  39.236  1.00  0.00           H  
ATOM   2906  HB1 ALA A 662      -6.306  -3.623  38.101  1.00  0.00           H  
ATOM   2907  HB2 ALA A 662      -6.237  -3.761  39.852  1.00  0.00           H  
ATOM   2908  HB3 ALA A 662      -7.263  -4.849  38.925  1.00  0.00           H  
ATOM   2909  N   TYR A 663      -9.543  -3.956  37.524  1.00158.28           N  
ATOM   2910  CA  TYR A 663     -10.386  -4.163  36.341  1.00158.28           C  
ATOM   2911  C   TYR A 663     -11.674  -3.329  36.420  1.00158.28           C  
ATOM   2912  O   TYR A 663     -12.064  -2.693  35.443  1.00158.28           O  
ATOM   2913  CB  TYR A 663     -10.704  -5.665  36.200  1.00158.28           C  
ATOM   2914  CG  TYR A 663      -9.461  -6.546  36.210  1.00158.28           C  
ATOM   2915  CD1 TYR A 663      -8.394  -6.286  35.322  1.00158.28           C  
ATOM   2916  CD2 TYR A 663      -9.341  -7.590  37.150  1.00158.28           C  
ATOM   2917  CE1 TYR A 663      -7.197  -7.020  35.417  1.00158.28           C  
ATOM   2918  CE2 TYR A 663      -8.140  -8.317  37.252  1.00158.28           C  
ATOM   2919  CZ  TYR A 663      -7.064  -8.024  36.397  1.00158.28           C  
ATOM   2920  OH  TYR A 663      -5.903  -8.731  36.505  1.00158.28           O  
ATOM   2921  H   TYR A 663      -9.408  -4.753  38.129  1.00  0.00           H  
ATOM   2922  HA  TYR A 663      -9.831  -3.847  35.462  1.00  0.00           H  
ATOM   2923  HB3 TYR A 663     -11.249  -5.847  35.272  1.00  0.00           H  
ATOM   2924  HB2 TYR A 663     -11.371  -5.975  37.005  1.00  0.00           H  
ATOM   2925  HD1 TYR A 663      -8.475  -5.506  34.580  1.00  0.00           H  
ATOM   2926  HD2 TYR A 663     -10.165  -7.831  37.804  1.00  0.00           H  
ATOM   2927  HE1 TYR A 663      -6.385  -6.799  34.741  1.00  0.00           H  
ATOM   2928  HE2 TYR A 663      -8.037  -9.094  37.994  1.00  0.00           H  
ATOM   2929  HH  TYR A 663      -5.245  -8.461  35.880  1.00  0.00           H  
ATOM   2930  N   LYS A 664     -12.252  -3.231  37.623  1.00 77.83           N  
ATOM   2931  CA  LYS A 664     -13.386  -2.391  38.000  1.00 77.83           C  
ATOM   2932  C   LYS A 664     -13.129  -0.876  37.867  1.00 77.83           C  
ATOM   2933  O   LYS A 664     -14.069  -0.089  37.944  1.00 77.83           O  
ATOM   2934  CB  LYS A 664     -13.790  -2.753  39.443  1.00 77.83           C  
ATOM   2935  CG  LYS A 664     -14.624  -4.051  39.531  1.00 77.83           C  
ATOM   2936  CD  LYS A 664     -14.698  -4.680  40.934  1.00 77.83           C  
ATOM   2937  CE  LYS A 664     -14.987  -3.708  42.085  1.00 77.83           C  
ATOM   2938  NZ  LYS A 664     -14.984  -4.415  43.372  1.00 77.83           N1+
ATOM   2939  H   LYS A 664     -11.846  -3.796  38.369  1.00  0.00           H  
ATOM   2940  HA  LYS A 664     -14.207  -2.627  37.332  1.00  0.00           H  
ATOM   2941  HB3 LYS A 664     -14.344  -1.934  39.896  1.00  0.00           H  
ATOM   2942  HB2 LYS A 664     -12.891  -2.828  40.045  1.00  0.00           H  
ATOM   2943  HG3 LYS A 664     -14.202  -4.799  38.858  1.00  0.00           H  
ATOM   2944  HG2 LYS A 664     -15.631  -3.872  39.157  1.00  0.00           H  
ATOM   2945  HD3 LYS A 664     -13.755  -5.177  41.141  1.00  0.00           H  
ATOM   2946  HD2 LYS A 664     -15.449  -5.473  40.925  1.00  0.00           H  
ATOM   2947  HE3 LYS A 664     -15.942  -3.205  41.949  1.00  0.00           H  
ATOM   2948  HE2 LYS A 664     -14.222  -2.935  42.137  1.00  0.00           H  
ATOM   2949  HZ1 LYS A 664     -15.173  -3.760  44.118  1.00  0.00           H  
ATOM   2950  HZ2 LYS A 664     -15.709  -5.120  43.364  1.00  0.00           H  
ATOM   2951  HZ3 LYS A 664     -14.087  -4.853  43.523  1.00  0.00           H  
ATOM   2952  N   GLY A 665     -11.874  -0.468  37.662  1.00 30.89           N  
ATOM   2953  CA  GLY A 665     -11.503   0.848  37.173  1.00 30.89           C  
ATOM   2954  C   GLY A 665     -11.165   0.772  35.686  1.00 30.89           C  
ATOM   2955  O   GLY A 665     -11.742   1.501  34.886  1.00 30.89           O  
ATOM   2956  H   GLY A 665     -11.148  -1.172  37.693  1.00  0.00           H  
ATOM   2957  HA3 GLY A 665     -10.633   1.202  37.725  1.00  0.00           H  
ATOM   2958  HA2 GLY A 665     -12.294   1.582  37.320  1.00  0.00           H  
ATOM   2959  N   LEU A 666     -10.234  -0.117  35.316  1.00107.30           N  
ATOM   2960  CA  LEU A 666      -9.594  -0.234  34.008  1.00107.30           C  
ATOM   2961  C   LEU A 666     -10.558  -0.396  32.825  1.00107.30           C  
ATOM   2962  O   LEU A 666     -10.379   0.279  31.811  1.00107.30           O  
ATOM   2963  CB  LEU A 666      -8.584  -1.399  34.049  1.00107.30           C  
ATOM   2964  CG  LEU A 666      -7.655  -1.546  32.828  1.00107.30           C  
ATOM   2965  CD1 LEU A 666      -6.684  -0.359  32.717  1.00107.30           C  
ATOM   2966  CD2 LEU A 666      -6.892  -2.876  32.903  1.00107.30           C  
ATOM   2967  H   LEU A 666      -9.846  -0.705  36.052  1.00  0.00           H  
ATOM   2968  HA  LEU A 666      -9.037   0.691  33.864  1.00  0.00           H  
ATOM   2969  HB3 LEU A 666      -9.141  -2.323  34.166  1.00  0.00           H  
ATOM   2970  HB2 LEU A 666      -7.959  -1.308  34.938  1.00  0.00           H  
ATOM   2971  HG  LEU A 666      -8.251  -1.585  31.916  1.00  0.00           H  
ATOM   2972 HD11 LEU A 666      -5.925  -0.534  31.955  1.00  0.00           H  
ATOM   2973 HD12 LEU A 666      -7.204   0.560  32.445  1.00  0.00           H  
ATOM   2974 HD13 LEU A 666      -6.158  -0.183  33.656  1.00  0.00           H  
ATOM   2975 HD21 LEU A 666      -6.245  -3.009  32.035  1.00  0.00           H  
ATOM   2976 HD22 LEU A 666      -6.266  -2.929  33.794  1.00  0.00           H  
ATOM   2977 HD23 LEU A 666      -7.577  -3.725  32.928  1.00  0.00           H  
ATOM   2978  N   LEU A 667     -11.563  -1.280  32.925  1.00 88.62           N  
ATOM   2979  CA  LEU A 667     -12.419  -1.596  31.777  1.00 88.62           C  
ATOM   2980  C   LEU A 667     -13.351  -0.399  31.485  1.00 88.62           C  
ATOM   2981  O   LEU A 667     -13.544  -0.025  30.327  1.00 88.62           O  
ATOM   2982  CB  LEU A 667     -13.278  -2.863  32.014  1.00 88.62           C  
ATOM   2983  CG  LEU A 667     -12.638  -4.170  32.562  1.00 88.62           C  
ATOM   2984  CD1 LEU A 667     -13.462  -5.390  32.119  1.00 88.62           C  
ATOM   2985  CD2 LEU A 667     -11.146  -4.393  32.260  1.00 88.62           C  
ATOM   2986  H   LEU A 667     -11.711  -1.772  33.804  1.00  0.00           H  
ATOM   2987  HA  LEU A 667     -11.789  -1.766  30.901  1.00  0.00           H  
ATOM   2988  HB3 LEU A 667     -13.739  -3.092  31.052  1.00  0.00           H  
ATOM   2989  HB2 LEU A 667     -14.099  -2.608  32.683  1.00  0.00           H  
ATOM   2990  HG  LEU A 667     -12.728  -4.146  33.644  1.00  0.00           H  
ATOM   2991 HD11 LEU A 667     -13.067  -6.307  32.559  1.00  0.00           H  
ATOM   2992 HD12 LEU A 667     -14.501  -5.300  32.436  1.00  0.00           H  
ATOM   2993 HD13 LEU A 667     -13.454  -5.513  31.037  1.00  0.00           H  
ATOM   2994 HD21 LEU A 667     -10.810  -5.349  32.666  1.00  0.00           H  
ATOM   2995 HD22 LEU A 667     -10.943  -4.407  31.197  1.00  0.00           H  
ATOM   2996 HD23 LEU A 667     -10.513  -3.631  32.708  1.00  0.00           H  
ATOM   2997  N   MET A 668     -13.849   0.260  32.543  1.00 90.93           N  
ATOM   2998  CA  MET A 668     -14.581   1.523  32.480  1.00 90.93           C  
ATOM   2999  C   MET A 668     -13.676   2.660  31.993  1.00 90.93           C  
ATOM   3000  O   MET A 668     -14.080   3.413  31.108  1.00 90.93           O  
ATOM   3001  CB  MET A 668     -15.178   1.838  33.866  1.00 90.93           C  
ATOM   3002  CG  MET A 668     -15.991   3.141  33.961  1.00 90.93           C  
ATOM   3003  SD  MET A 668     -15.086   4.715  34.063  1.00 90.93           S  
ATOM   3004  CE  MET A 668     -13.969   4.387  35.455  1.00 90.93           C  
ATOM   3005  H   MET A 668     -13.643  -0.107  33.463  1.00  0.00           H  
ATOM   3006  HA  MET A 668     -15.391   1.427  31.763  1.00  0.00           H  
ATOM   3007  HB3 MET A 668     -14.425   1.787  34.652  1.00  0.00           H  
ATOM   3008  HB2 MET A 668     -15.883   1.039  34.088  1.00  0.00           H  
ATOM   3009  HG3 MET A 668     -16.629   3.086  34.844  1.00  0.00           H  
ATOM   3010  HG2 MET A 668     -16.653   3.203  33.099  1.00  0.00           H  
ATOM   3011  HE1 MET A 668     -13.184   3.689  35.168  1.00  0.00           H  
ATOM   3012  HE2 MET A 668     -13.491   5.310  35.782  1.00  0.00           H  
ATOM   3013  HE3 MET A 668     -14.518   3.962  36.293  1.00  0.00           H  
ATOM   3014  N   LEU A 669     -12.458   2.775  32.544  1.00 71.63           N  
ATOM   3015  CA  LEU A 669     -11.452   3.785  32.212  1.00 71.63           C  
ATOM   3016  C   LEU A 669     -11.139   3.772  30.713  1.00 71.63           C  
ATOM   3017  O   LEU A 669     -11.134   4.785  30.038  1.00 71.63           O  
ATOM   3018  CB  LEU A 669     -10.185   3.558  33.063  1.00 71.63           C  
ATOM   3019  CG  LEU A 669      -8.967   4.454  32.749  1.00 71.63           C  
ATOM   3020  CD1 LEU A 669      -9.273   5.946  32.958  1.00 71.63           C  
ATOM   3021  CD2 LEU A 669      -7.759   4.017  33.590  1.00 71.63           C  
ATOM   3022  H   LEU A 669     -12.234   2.141  33.310  1.00  0.00           H  
ATOM   3023  HA  LEU A 669     -11.869   4.754  32.479  1.00  0.00           H  
ATOM   3024  HB3 LEU A 669      -9.873   2.525  32.939  1.00  0.00           H  
ATOM   3025  HB2 LEU A 669     -10.444   3.670  34.116  1.00  0.00           H  
ATOM   3026  HG  LEU A 669      -8.676   4.317  31.706  1.00  0.00           H  
ATOM   3027 HD11 LEU A 669      -8.390   6.558  32.773  1.00  0.00           H  
ATOM   3028 HD12 LEU A 669     -10.050   6.297  32.278  1.00  0.00           H  
ATOM   3029 HD13 LEU A 669      -9.606   6.146  33.977  1.00  0.00           H  
ATOM   3030 HD21 LEU A 669      -6.877   4.615  33.355  1.00  0.00           H  
ATOM   3031 HD22 LEU A 669      -7.956   4.124  34.658  1.00  0.00           H  
ATOM   3032 HD23 LEU A 669      -7.503   2.974  33.403  1.00  0.00           H  
ATOM   3033  N   PHE A 670     -10.977   2.598  30.141  1.00110.57           N  
ATOM   3034  CA  PHE A 670     -10.789   2.400  28.726  1.00110.57           C  
ATOM   3035  C   PHE A 670     -12.045   2.733  27.981  1.00110.57           C  
ATOM   3036  O   PHE A 670     -11.999   3.425  26.970  1.00110.57           O  
ATOM   3037  CB  PHE A 670     -10.382   0.973  28.296  1.00110.57           C  
ATOM   3038  CG  PHE A 670      -8.889   0.864  28.320  1.00110.57           C  
ATOM   3039  CD1 PHE A 670      -8.147   1.531  27.369  1.00110.57           C  
ATOM   3040  CD2 PHE A 670      -8.229   0.089  29.245  1.00110.57           C  
ATOM   3041  CE1 PHE A 670      -6.777   1.447  27.348  1.00110.57           C  
ATOM   3042  CE2 PHE A 670      -6.856   0.003  29.224  1.00110.57           C  
ATOM   3043  CZ  PHE A 670      -6.123   0.678  28.281  1.00110.57           C  
ATOM   3044  H   PHE A 670     -10.992   1.795  30.757  1.00  0.00           H  
ATOM   3045  HA  PHE A 670     -10.028   3.104  28.386  1.00  0.00           H  
ATOM   3046  HB3 PHE A 670     -10.702   0.738  27.278  1.00  0.00           H  
ATOM   3047  HB2 PHE A 670     -10.838   0.223  28.943  1.00  0.00           H  
ATOM   3048  HD1 PHE A 670      -8.647   2.133  26.622  1.00  0.00           H  
ATOM   3049  HD2 PHE A 670      -8.827  -0.515  29.904  1.00  0.00           H  
ATOM   3050  HE1 PHE A 670      -6.215   1.971  26.589  1.00  0.00           H  
ATOM   3051  HE2 PHE A 670      -6.288  -0.740  29.732  1.00  0.00           H  
ATOM   3052  HZ  PHE A 670      -5.050   0.563  28.236  1.00  0.00           H  
ATOM   3053  N   GLY A 671     -13.208   2.267  28.465  1.00 32.71           N  
ATOM   3054  CA  GLY A 671     -14.431   2.483  27.741  1.00 32.71           C  
ATOM   3055  C   GLY A 671     -14.693   3.950  27.614  1.00 32.71           C  
ATOM   3056  O   GLY A 671     -15.060   4.431  26.542  1.00 32.71           O  
ATOM   3057  H   GLY A 671     -13.219   1.691  29.299  1.00  0.00           H  
ATOM   3058  HA3 GLY A 671     -15.254   2.014  28.281  1.00  0.00           H  
ATOM   3059  HA2 GLY A 671     -14.376   2.013  26.758  1.00  0.00           H  
ATOM   3060  N   CYS A 672     -14.506   4.705  28.709  1.00 95.44           N  
ATOM   3061  CA  CYS A 672     -14.764   6.115  28.689  1.00 95.44           C  
ATOM   3062  C   CYS A 672     -13.786   6.774  27.775  1.00 95.44           C  
ATOM   3063  O   CYS A 672     -14.102   7.780  27.142  1.00 95.44           O  
ATOM   3064  CB  CYS A 672     -14.716   6.766  30.089  1.00 95.44           C  
ATOM   3065  SG  CYS A 672     -13.090   6.668  30.891  1.00 95.44           S  
ATOM   3066  H   CYS A 672     -14.212   4.274  29.576  1.00  0.00           H  
ATOM   3067  HA  CYS A 672     -15.746   6.221  28.252  1.00  0.00           H  
ATOM   3068  HB3 CYS A 672     -15.389   6.263  30.774  1.00  0.00           H  
ATOM   3069  HB2 CYS A 672     -15.028   7.811  30.043  1.00  0.00           H  
ATOM   3070  HG  CYS A 672     -12.921   5.355  30.718  1.00  0.00           H  
ATOM   3071  N   PHE A 673     -12.564   6.221  27.672  1.00143.65           N  
ATOM   3072  CA  PHE A 673     -11.594   6.823  26.807  1.00143.65           C  
ATOM   3073  C   PHE A 673     -12.151   6.899  25.416  1.00143.65           C  
ATOM   3074  O   PHE A 673     -12.201   7.976  24.823  1.00143.65           O  
ATOM   3075  CB  PHE A 673     -10.279   6.009  26.750  1.00143.65           C  
ATOM   3076  CG  PHE A 673      -9.174   6.752  27.432  1.00143.65           C  
ATOM   3077  CD1 PHE A 673      -8.416   7.612  26.677  1.00143.65           C  
ATOM   3078  CD2 PHE A 673      -8.873   6.613  28.772  1.00143.65           C  
ATOM   3079  CE1 PHE A 673      -7.381   8.322  27.234  1.00143.65           C  
ATOM   3080  CE2 PHE A 673      -7.833   7.320  29.338  1.00143.65           C  
ATOM   3081  CZ  PHE A 673      -7.085   8.175  28.567  1.00143.65           C  
ATOM   3082  H   PHE A 673     -12.314   5.403  28.211  1.00  0.00           H  
ATOM   3083  HA  PHE A 673     -11.396   7.840  27.153  1.00  0.00           H  
ATOM   3084  HB3 PHE A 673      -9.958   5.758  25.736  1.00  0.00           H  
ATOM   3085  HB2 PHE A 673     -10.355   5.067  27.276  1.00  0.00           H  
ATOM   3086  HD1 PHE A 673      -8.632   7.742  25.626  1.00  0.00           H  
ATOM   3087  HD2 PHE A 673      -9.346   5.921  29.413  1.00  0.00           H  
ATOM   3088  HE1 PHE A 673      -6.798   8.994  26.622  1.00  0.00           H  
ATOM   3089  HE2 PHE A 673      -7.597   7.187  30.384  1.00  0.00           H  
ATOM   3090  HZ  PHE A 673      -6.268   8.728  29.006  1.00  0.00           H  
ATOM   3091  N   LEU A 674     -12.598   5.763  24.853  1.00109.96           N  
ATOM   3092  CA  LEU A 674     -13.100   5.781  23.506  1.00109.96           C  
ATOM   3093  C   LEU A 674     -14.435   6.452  23.420  1.00109.96           C  
ATOM   3094  O   LEU A 674     -14.751   7.081  22.411  1.00109.96           O  
ATOM   3095  CB  LEU A 674     -13.211   4.404  22.847  1.00109.96           C  
ATOM   3096  CG  LEU A 674     -11.883   3.642  22.929  1.00109.96           C  
ATOM   3097  CD1 LEU A 674     -11.715   2.988  24.295  1.00109.96           C  
ATOM   3098  CD2 LEU A 674     -11.694   2.664  21.776  1.00109.96           C  
ATOM   3099  H   LEU A 674     -12.560   4.890  25.360  1.00  0.00           H  
ATOM   3100  HA  LEU A 674     -12.411   6.360  22.886  1.00  0.00           H  
ATOM   3101  HB3 LEU A 674     -13.599   4.486  21.833  1.00  0.00           H  
ATOM   3102  HB2 LEU A 674     -13.897   3.829  23.436  1.00  0.00           H  
ATOM   3103  HG  LEU A 674     -11.085   4.378  22.809  1.00  0.00           H  
ATOM   3104 HD11 LEU A 674     -11.154   2.055  24.222  1.00  0.00           H  
ATOM   3105 HD12 LEU A 674     -11.081   3.641  24.888  1.00  0.00           H  
ATOM   3106 HD13 LEU A 674     -12.655   2.749  24.786  1.00  0.00           H  
ATOM   3107 HD21 LEU A 674     -10.621   2.682  21.644  1.00  0.00           H  
ATOM   3108 HD22 LEU A 674     -12.032   1.703  22.136  1.00  0.00           H  
ATOM   3109 HD23 LEU A 674     -12.127   3.142  20.920  1.00  0.00           H  
ATOM   3110  N   ALA A 675     -15.274   6.302  24.460  1.00 34.49           N  
ATOM   3111  CA  ALA A 675     -16.596   6.857  24.417  1.00 34.49           C  
ATOM   3112  C   ALA A 675     -16.488   8.339  24.280  1.00 34.49           C  
ATOM   3113  O   ALA A 675     -17.257   8.966  23.552  1.00 34.49           O  
ATOM   3114  CB  ALA A 675     -17.420   6.570  25.687  1.00 34.49           C  
ATOM   3115  H   ALA A 675     -14.993   5.761  25.269  1.00  0.00           H  
ATOM   3116  HA  ALA A 675     -17.124   6.447  23.554  1.00  0.00           H  
ATOM   3117  HB1 ALA A 675     -18.445   6.871  25.508  1.00  0.00           H  
ATOM   3118  HB2 ALA A 675     -17.411   5.507  25.923  1.00  0.00           H  
ATOM   3119  HB3 ALA A 675     -17.034   7.111  26.546  1.00  0.00           H  
ATOM   3120  N   TRP A 676     -15.521   8.939  24.992  1.00 69.50           N  
ATOM   3121  CA  TRP A 676     -15.404  10.362  25.000  1.00 69.50           C  
ATOM   3122  C   TRP A 676     -15.012  10.820  23.623  1.00 69.50           C  
ATOM   3123  O   TRP A 676     -15.580  11.772  23.093  1.00 69.50           O  
ATOM   3124  CB  TRP A 676     -14.354  10.832  26.024  1.00 69.50           C  
ATOM   3125  CG  TRP A 676     -14.595  12.211  26.592  1.00 69.50           C  
ATOM   3126  CD2 TRP A 676     -14.153  13.461  26.039  1.00 69.50           C  
ATOM   3127  CD1 TRP A 676     -15.268  12.520  27.741  1.00 69.50           C  
ATOM   3128  NE1 TRP A 676     -15.272  13.877  27.938  1.00 69.50           N  
ATOM   3129  CE2 TRP A 676     -14.591  14.473  26.897  1.00 69.50           C  
ATOM   3130  CE3 TRP A 676     -13.442  13.746  24.907  1.00 69.50           C  
ATOM   3131  CZ2 TRP A 676     -14.325  15.785  26.640  1.00 69.50           C  
ATOM   3132  CZ3 TRP A 676     -13.177  15.073  24.651  1.00 69.50           C  
ATOM   3133  CH2 TRP A 676     -13.610  16.073  25.499  1.00 69.50           C  
ATOM   3134  H   TRP A 676     -14.908   8.393  25.585  1.00  0.00           H  
ATOM   3135  HA  TRP A 676     -16.374  10.787  25.269  1.00  0.00           H  
ATOM   3136  HB3 TRP A 676     -13.333  10.753  25.647  1.00  0.00           H  
ATOM   3137  HB2 TRP A 676     -14.392  10.178  26.892  1.00  0.00           H  
ATOM   3138  HD1 TRP A 676     -15.566  11.676  28.333  1.00  0.00           H  
ATOM   3139  HE1 TRP A 676     -15.662  14.336  28.749  1.00  0.00           H  
ATOM   3140  HE3 TRP A 676     -13.097  12.968  24.241  1.00  0.00           H  
ATOM   3141  HZ2 TRP A 676     -14.662  16.568  27.303  1.00  0.00           H  
ATOM   3142  HZ3 TRP A 676     -12.615  15.335  23.766  1.00  0.00           H  
ATOM   3143  HH2 TRP A 676     -13.381  17.102  25.264  1.00  0.00           H  
ATOM   3144  N   GLU A 677     -14.038  10.134  22.987  1.00121.40           N  
ATOM   3145  CA  GLU A 677     -13.573  10.566  21.695  1.00121.40           C  
ATOM   3146  C   GLU A 677     -14.674  10.453  20.678  1.00121.40           C  
ATOM   3147  O   GLU A 677     -14.868  11.350  19.861  1.00121.40           O  
ATOM   3148  CB  GLU A 677     -12.374   9.749  21.172  1.00121.40           C  
ATOM   3149  CG  GLU A 677     -11.660  10.379  19.967  1.00121.40           C  
ATOM   3150  CD  GLU A 677     -10.556  11.306  20.469  1.00121.40           C  
ATOM   3151  OE1 GLU A 677     -10.876  12.453  20.878  1.00121.40           O  
ATOM   3152  OE2 GLU A 677      -9.373  10.869  20.453  1.00121.40           O1-
ATOM   3153  H   GLU A 677     -13.589   9.348  23.437  1.00  0.00           H  
ATOM   3154  HA  GLU A 677     -13.273  11.613  21.780  1.00  0.00           H  
ATOM   3155  HB3 GLU A 677     -12.731   8.757  20.958  1.00  0.00           H  
ATOM   3156  HB2 GLU A 677     -11.662   9.599  21.987  1.00  0.00           H  
ATOM   3157  HG3 GLU A 677     -12.334  10.942  19.323  1.00  0.00           H  
ATOM   3158  HG2 GLU A 677     -11.213   9.630  19.323  1.00  0.00           H  
ATOM   3159  N   THR A 678     -15.413   9.330  20.703  1.00123.80           N  
ATOM   3160  CA  THR A 678     -16.474   9.026  19.778  1.00123.80           C  
ATOM   3161  C   THR A 678     -17.705   9.837  20.051  1.00123.80           C  
ATOM   3162  O   THR A 678     -18.535  10.033  19.168  1.00123.80           O  
ATOM   3163  CB  THR A 678     -16.887   7.583  19.812  1.00123.80           C  
ATOM   3164  OG1 THR A 678     -15.778   6.749  19.513  1.00123.80           O  
ATOM   3165  CG2 THR A 678     -17.993   7.374  18.764  1.00123.80           C  
ATOM   3166  H   THR A 678     -15.199   8.636  21.408  1.00  0.00           H  
ATOM   3167  HA  THR A 678     -16.118   9.255  18.773  1.00  0.00           H  
ATOM   3168  HB  THR A 678     -17.259   7.310  20.802  1.00  0.00           H  
ATOM   3169  HG1 THR A 678     -15.153   6.823  20.219  1.00  0.00           H  
ATOM   3170 HG21 THR A 678     -18.317   6.349  18.911  1.00  0.00           H  
ATOM   3171 HG22 THR A 678     -18.905   7.915  18.804  1.00  0.00           H  
ATOM   3172 HG23 THR A 678     -17.573   7.470  17.767  1.00  0.00           H  
ATOM   3173  N   ARG A 679     -17.878  10.320  21.287  1.00190.94           N  
ATOM   3174  CA  ARG A 679     -19.116  10.927  21.693  1.00190.94           C  
ATOM   3175  C   ARG A 679     -19.510  12.050  20.780  1.00190.94           C  
ATOM   3176  O   ARG A 679     -20.671  12.139  20.382  1.00190.94           O  
ATOM   3177  CB  ARG A 679     -19.009  11.481  23.123  1.00190.94           C  
ATOM   3178  CG  ARG A 679     -20.334  11.892  23.758  1.00190.94           C  
ATOM   3179  CD  ARG A 679     -20.547  13.403  23.839  1.00190.94           C  
ATOM   3180  NE  ARG A 679     -21.646  13.632  24.817  1.00190.94           N  
ATOM   3181  CZ  ARG A 679     -21.563  14.664  25.707  1.00190.94           C  
ATOM   3182  NH1 ARG A 679     -20.506  15.528  25.653  1.00190.94           N  
ATOM   3183  NH2 ARG A 679     -22.527  14.825  26.659  1.00190.94           N1+
ATOM   3184  H   ARG A 679     -17.186  10.125  22.000  1.00  0.00           H  
ATOM   3185  HA  ARG A 679     -19.885  10.152  21.665  1.00  0.00           H  
ATOM   3186  HB3 ARG A 679     -18.281  12.293  23.168  1.00  0.00           H  
ATOM   3187  HB2 ARG A 679     -18.627  10.743  23.810  1.00  0.00           H  
ATOM   3188  HG3 ARG A 679     -20.575  11.349  24.673  1.00  0.00           H  
ATOM   3189  HG2 ARG A 679     -21.037  11.664  22.992  1.00  0.00           H  
ATOM   3190  HD3 ARG A 679     -20.796  13.840  22.870  1.00  0.00           H  
ATOM   3191  HD2 ARG A 679     -19.609  13.848  24.164  1.00  0.00           H  
ATOM   3192  HE  ARG A 679     -22.404  12.967  24.852  1.00  0.00           H  
ATOM   3193 HH12 ARG A 679     -19.788  15.410  24.953  1.00  0.00           H  
ATOM   3194 HH11 ARG A 679     -20.425  16.283  26.318  1.00  0.00           H  
ATOM   3195 HH22 ARG A 679     -22.455  15.574  27.333  1.00  0.00           H  
ATOM   3196 HH21 ARG A 679     -23.295  14.175  26.727  1.00  0.00           H  
ATOM   3197  N   ASN A 680     -18.557  12.929  20.425  1.00 56.45           N  
ATOM   3198  CA  ASN A 680     -18.807  14.087  19.613  1.00 56.45           C  
ATOM   3199  C   ASN A 680     -19.139  13.728  18.196  1.00 56.45           C  
ATOM   3200  O   ASN A 680     -19.898  14.452  17.553  1.00 56.45           O  
ATOM   3201  CB  ASN A 680     -17.614  15.054  19.574  1.00 56.45           C  
ATOM   3202  CG  ASN A 680     -17.532  15.750  20.925  1.00 56.45           C  
ATOM   3203  OD1 ASN A 680     -18.420  16.515  21.298  1.00 56.45           O  
ATOM   3204  ND2 ASN A 680     -16.438  15.475  21.685  1.00 56.45           N  
ATOM   3205  H   ASN A 680     -17.617  12.784  20.767  1.00  0.00           H  
ATOM   3206  HA  ASN A 680     -19.686  14.602  20.011  1.00  0.00           H  
ATOM   3207  HB3 ASN A 680     -17.744  15.827  18.813  1.00  0.00           H  
ATOM   3208  HB2 ASN A 680     -16.684  14.530  19.342  1.00  0.00           H  
ATOM   3209 HD22 ASN A 680     -16.334  15.915  22.587  1.00  0.00           H  
ATOM   3210 HD21 ASN A 680     -15.730  14.840  21.346  1.00  0.00           H  
ATOM   3211  N   VAL A 681     -18.587  12.606  17.682  1.00149.03           N  
ATOM   3212  CA  VAL A 681     -18.671  12.273  16.284  1.00149.03           C  
ATOM   3213  C   VAL A 681     -20.066  12.387  15.778  1.00149.03           C  
ATOM   3214  O   VAL A 681     -21.032  12.056  16.466  1.00149.03           O  
ATOM   3215  CB  VAL A 681     -18.178  10.903  15.918  1.00149.03           C  
ATOM   3216  CG1 VAL A 681     -16.706  10.780  16.348  1.00149.03           C  
ATOM   3217  CG2 VAL A 681     -19.129   9.847  16.500  1.00149.03           C  
ATOM   3218  H   VAL A 681     -18.035  12.006  18.280  1.00  0.00           H  
ATOM   3219  HA  VAL A 681     -18.053  13.008  15.764  1.00  0.00           H  
ATOM   3220  HB  VAL A 681     -18.187  10.788  14.832  1.00  0.00           H  
ATOM   3221 HG11 VAL A 681     -16.319   9.784  16.128  1.00  0.00           H  
ATOM   3222 HG12 VAL A 681     -16.081  11.495  15.813  1.00  0.00           H  
ATOM   3223 HG13 VAL A 681     -16.565  10.960  17.411  1.00  0.00           H  
ATOM   3224 HG21 VAL A 681     -18.592   8.949  16.758  1.00  0.00           H  
ATOM   3225 HG22 VAL A 681     -19.789  10.148  17.306  1.00  0.00           H  
ATOM   3226 HG23 VAL A 681     -19.814   9.526  15.715  1.00  0.00           H  
ATOM   3227  N   SER A 682     -20.173  12.892  14.530  1.00132.82           N  
ATOM   3228  CA  SER A 682     -21.437  13.093  13.897  1.00132.82           C  
ATOM   3229  C   SER A 682     -22.090  11.765  13.855  1.00132.82           C  
ATOM   3230  O   SER A 682     -21.430  10.727  13.837  1.00132.82           O  
ATOM   3231  CB  SER A 682     -21.349  13.618  12.454  1.00132.82           C  
ATOM   3232  OG  SER A 682     -22.656  13.777  11.920  1.00132.82           O  
ATOM   3233  H   SER A 682     -19.337  13.139  14.021  1.00  0.00           H  
ATOM   3234  HA  SER A 682     -22.026  13.783  14.505  1.00  0.00           H  
ATOM   3235  HB3 SER A 682     -20.778  12.940  11.816  1.00  0.00           H  
ATOM   3236  HB2 SER A 682     -20.842  14.583  12.432  1.00  0.00           H  
ATOM   3237  HG  SER A 682     -22.584  14.092  11.032  1.00  0.00           H  
ATOM   3238  N   ILE A 683     -23.429  11.774  13.860  1.00 63.15           N  
ATOM   3239  CA  ILE A 683     -24.121  10.535  13.960  1.00 63.15           C  
ATOM   3240  C   ILE A 683     -25.320  10.611  13.074  1.00 63.15           C  
ATOM   3241  O   ILE A 683     -25.698  11.672  12.576  1.00 63.15           O  
ATOM   3242  CB  ILE A 683     -24.522  10.316  15.399  1.00 63.15           C  
ATOM   3243  CG1 ILE A 683     -23.242  10.259  16.252  1.00 63.15           C  
ATOM   3244  CG2 ILE A 683     -25.392   9.062  15.556  1.00 63.15           C  
ATOM   3245  CD1 ILE A 683     -23.494  10.346  17.754  1.00 63.15           C  
ATOM   3246  H   ILE A 683     -23.953  12.637  13.820  1.00  0.00           H  
ATOM   3247  HA  ILE A 683     -23.466   9.737  13.635  1.00  0.00           H  
ATOM   3248  HB  ILE A 683     -24.915  11.289  15.569  1.00  0.00           H  
ATOM   3249 HG13 ILE A 683     -22.944  11.259  16.132  1.00  0.00           H  
ATOM   3250 HG12 ILE A 683     -22.491   9.529  15.952  1.00  0.00           H  
ATOM   3251 HG21 ILE A 683     -24.908   8.397  16.268  1.00  0.00           H  
ATOM   3252 HG22 ILE A 683     -26.363   9.461  15.714  1.00  0.00           H  
ATOM   3253 HG23 ILE A 683     -25.558   8.273  14.874  1.00  0.00           H  
ATOM   3254 HD11 ILE A 683     -22.521  10.399  18.239  1.00  0.00           H  
ATOM   3255 HD12 ILE A 683     -23.923  11.311  17.993  1.00  0.00           H  
ATOM   3256 HD13 ILE A 683     -23.969   9.472  18.183  1.00  0.00           H  
ATOM   3257  N   PRO A 684     -25.898   9.464  12.857  1.00 84.60           N  
ATOM   3258  CA  PRO A 684     -27.131   9.357  12.131  1.00 84.60           C  
ATOM   3259  C   PRO A 684     -28.212   9.912  13.000  1.00 84.60           C  
ATOM   3260  O   PRO A 684     -27.893  10.563  13.994  1.00 84.60           O  
ATOM   3261  CD  PRO A 684     -25.082   8.278  12.657  1.00 84.60           C  
ATOM   3262  CB  PRO A 684     -27.291   7.877  11.766  1.00 84.60           C  
ATOM   3263  CG  PRO A 684     -26.119   7.164  12.465  1.00 84.60           C  
ATOM   3264  HA  PRO A 684     -27.091   9.949  11.214  1.00  0.00           H  
ATOM   3265  HD2 PRO A 684     -24.323   7.947  13.365  1.00  0.00           H  
ATOM   3266  HD3 PRO A 684     -24.544   8.412  11.715  1.00  0.00           H  
ATOM   3267  HB3 PRO A 684     -27.199   7.759  10.686  1.00  0.00           H  
ATOM   3268  HB2 PRO A 684     -28.244   7.432  12.056  1.00  0.00           H  
ATOM   3269  HG2 PRO A 684     -26.448   6.777  13.430  1.00  0.00           H  
ATOM   3270  HG3 PRO A 684     -25.730   6.327  11.886  1.00  0.00           H  
ATOM   3271  N   ALA A 685     -29.491   9.653  12.666  1.00 57.43           N  
ATOM   3272  CA  ALA A 685     -30.581  10.290  13.346  1.00 57.43           C  
ATOM   3273  C   ALA A 685     -30.448  10.081  14.823  1.00 57.43           C  
ATOM   3274  O   ALA A 685     -30.630  11.025  15.588  1.00 57.43           O  
ATOM   3275  CB  ALA A 685     -31.949   9.731  12.921  1.00 57.43           C  
ATOM   3276  H   ALA A 685     -29.692   9.090  11.853  1.00  0.00           H  
ATOM   3277  HA  ALA A 685     -30.548  11.360  13.132  1.00  0.00           H  
ATOM   3278  HB1 ALA A 685     -32.767  10.205  13.466  1.00  0.00           H  
ATOM   3279  HB2 ALA A 685     -32.123   9.917  11.861  1.00  0.00           H  
ATOM   3280  HB3 ALA A 685     -32.017   8.653  13.073  1.00  0.00           H  
ATOM   3281  N   LEU A 686     -30.107   8.865  15.283  1.00224.23           N  
ATOM   3282  CA  LEU A 686     -29.942   8.739  16.705  1.00224.23           C  
ATOM   3283  C   LEU A 686     -28.481   8.620  16.992  1.00224.23           C  
ATOM   3284  O   LEU A 686     -27.760   7.902  16.302  1.00224.23           O  
ATOM   3285  CB  LEU A 686     -30.674   7.535  17.319  1.00224.23           C  
ATOM   3286  CG  LEU A 686     -32.205   7.690  17.259  1.00224.23           C  
ATOM   3287  CD1 LEU A 686     -32.703   7.726  15.805  1.00224.23           C  
ATOM   3288  CD2 LEU A 686     -32.917   6.634  18.118  1.00224.23           C  
ATOM   3289  H   LEU A 686     -29.912   8.089  14.668  1.00  0.00           H  
ATOM   3290  HA  LEU A 686     -30.306   9.580  17.297  1.00  0.00           H  
ATOM   3291  HB3 LEU A 686     -30.377   7.428  18.364  1.00  0.00           H  
ATOM   3292  HB2 LEU A 686     -30.373   6.610  16.824  1.00  0.00           H  
ATOM   3293  HG  LEU A 686     -32.458   8.651  17.710  1.00  0.00           H  
ATOM   3294 HD11 LEU A 686     -33.741   7.394  15.756  1.00  0.00           H  
ATOM   3295 HD12 LEU A 686     -32.714   8.736  15.408  1.00  0.00           H  
ATOM   3296 HD13 LEU A 686     -32.134   7.068  15.147  1.00  0.00           H  
ATOM   3297 HD21 LEU A 686     -33.958   6.930  18.236  1.00  0.00           H  
ATOM   3298 HD22 LEU A 686     -32.848   5.647  17.661  1.00  0.00           H  
ATOM   3299 HD23 LEU A 686     -32.489   6.574  19.119  1.00  0.00           H  
ATOM   3300  N   ASN A 687     -28.009   9.348  18.026  1.00153.31           N  
ATOM   3301  CA  ASN A 687     -26.614   9.365  18.359  1.00153.31           C  
ATOM   3302  C   ASN A 687     -26.392   8.376  19.458  1.00153.31           C  
ATOM   3303  O   ASN A 687     -26.533   8.706  20.635  1.00153.31           O  
ATOM   3304  CB  ASN A 687     -26.173  10.728  18.918  1.00153.31           C  
ATOM   3305  CG  ASN A 687     -26.484  11.786  17.872  1.00153.31           C  
ATOM   3306  OD1 ASN A 687     -26.646  11.482  16.691  1.00153.31           O  
ATOM   3307  ND2 ASN A 687     -26.572  13.069  18.314  1.00153.31           N  
ATOM   3308  H   ASN A 687     -28.641   9.927  18.560  1.00  0.00           H  
ATOM   3309  HA  ASN A 687     -25.940   8.996  17.694  1.00  0.00           H  
ATOM   3310  HB3 ASN A 687     -25.226  10.787  19.445  1.00  0.00           H  
ATOM   3311  HB2 ASN A 687     -26.888  10.992  19.699  1.00  0.00           H  
ATOM   3312 HD22 ASN A 687     -26.782  13.804  17.654  1.00  0.00           H  
ATOM   3313 HD21 ASN A 687     -26.429  13.283  19.290  1.00  0.00           H  
ATOM   3314  N   ASP A 688     -26.029   7.129  19.102  1.00113.12           N  
ATOM   3315  CA  ASP A 688     -25.810   6.129  20.105  1.00113.12           C  
ATOM   3316  C   ASP A 688     -24.563   6.441  20.875  1.00113.12           C  
ATOM   3317  O   ASP A 688     -24.489   6.188  22.075  1.00113.12           O  
ATOM   3318  CB  ASP A 688     -25.713   4.689  19.560  1.00113.12           C  
ATOM   3319  CG  ASP A 688     -24.494   4.544  18.664  1.00113.12           C  
ATOM   3320  OD1 ASP A 688     -24.065   5.569  18.070  1.00113.12           O  
ATOM   3321  OD2 ASP A 688     -23.978   3.400  18.559  1.00113.12           O1-
ATOM   3322  H   ASP A 688     -25.888   6.883  18.130  1.00  0.00           H  
ATOM   3323  HA  ASP A 688     -26.657   6.122  20.788  1.00  0.00           H  
ATOM   3324  HB3 ASP A 688     -26.607   4.437  18.987  1.00  0.00           H  
ATOM   3325  HB2 ASP A 688     -25.648   3.971  20.379  1.00  0.00           H  
ATOM   3326  N   SER A 689     -23.550   7.013  20.197  1.00 77.81           N  
ATOM   3327  CA  SER A 689     -22.277   7.272  20.807  1.00 77.81           C  
ATOM   3328  C   SER A 689     -22.432   8.237  21.940  1.00 77.81           C  
ATOM   3329  O   SER A 689     -21.758   8.108  22.960  1.00 77.81           O  
ATOM   3330  CB  SER A 689     -21.265   7.874  19.816  1.00 77.81           C  
ATOM   3331  OG  SER A 689     -20.998   6.947  18.773  1.00 77.81           O  
ATOM   3332  H   SER A 689     -23.646   7.118  19.195  1.00  0.00           H  
ATOM   3333  HA  SER A 689     -21.877   6.334  21.198  1.00  0.00           H  
ATOM   3334  HB3 SER A 689     -20.342   8.103  20.348  1.00  0.00           H  
ATOM   3335  HB2 SER A 689     -21.623   8.806  19.387  1.00  0.00           H  
ATOM   3336  HG  SER A 689     -21.811   6.725  18.342  1.00  0.00           H  
ATOM   3337  N   LYS A 690     -23.326   9.233  21.801  1.00130.82           N  
ATOM   3338  CA  LYS A 690     -23.460  10.202  22.852  1.00130.82           C  
ATOM   3339  C   LYS A 690     -23.952   9.513  24.085  1.00130.82           C  
ATOM   3340  O   LYS A 690     -23.525   9.834  25.192  1.00130.82           O  
ATOM   3341  CB  LYS A 690     -24.446  11.338  22.538  1.00130.82           C  
ATOM   3342  CG  LYS A 690     -25.917  10.927  22.604  1.00130.82           C  
ATOM   3343  CD  LYS A 690     -26.862  12.127  22.681  1.00130.82           C  
ATOM   3344  CE  LYS A 690     -26.672  12.973  23.944  1.00130.82           C  
ATOM   3345  NZ  LYS A 690     -25.411  13.746  23.856  1.00130.82           N1+
ATOM   3346  H   LYS A 690     -23.886   9.313  20.965  1.00  0.00           H  
ATOM   3347  HA  LYS A 690     -22.503  10.549  23.121  1.00  0.00           H  
ATOM   3348  HB3 LYS A 690     -24.210  11.813  21.584  1.00  0.00           H  
ATOM   3349  HB2 LYS A 690     -24.111  12.006  23.308  1.00  0.00           H  
ATOM   3350  HG3 LYS A 690     -26.290  10.297  23.400  1.00  0.00           H  
ATOM   3351  HG2 LYS A 690     -26.146  10.529  21.661  1.00  0.00           H  
ATOM   3352  HD3 LYS A 690     -27.889  11.759  22.656  1.00  0.00           H  
ATOM   3353  HD2 LYS A 690     -26.751  12.752  21.793  1.00  0.00           H  
ATOM   3354  HE3 LYS A 690     -26.661  12.346  24.836  1.00  0.00           H  
ATOM   3355  HE2 LYS A 690     -27.499  13.675  24.052  1.00  0.00           H  
ATOM   3356  HZ1 LYS A 690     -24.634  13.112  23.758  1.00  0.00           H  
ATOM   3357  HZ2 LYS A 690     -25.449  14.356  23.051  1.00  0.00           H  
ATOM   3358  HZ3 LYS A 690     -25.299  14.303  24.690  1.00  0.00           H  
ATOM   3359  N   TYR A 691     -24.874   8.545  23.925  1.00 48.54           N  
ATOM   3360  CA  TYR A 691     -25.432   7.844  25.050  1.00 48.54           C  
ATOM   3361  C   TYR A 691     -24.370   7.059  25.751  1.00 48.54           C  
ATOM   3362  O   TYR A 691     -24.352   7.005  26.979  1.00 48.54           O  
ATOM   3363  CB  TYR A 691     -26.561   6.868  24.680  1.00 48.54           C  
ATOM   3364  CG  TYR A 691     -27.742   7.690  24.298  1.00 48.54           C  
ATOM   3365  CD1 TYR A 691     -28.531   8.260  25.271  1.00 48.54           C  
ATOM   3366  CD2 TYR A 691     -28.065   7.883  22.976  1.00 48.54           C  
ATOM   3367  CE1 TYR A 691     -29.624   9.020  24.930  1.00 48.54           C  
ATOM   3368  CE2 TYR A 691     -29.158   8.641  22.628  1.00 48.54           C  
ATOM   3369  CZ  TYR A 691     -29.938   9.210  23.607  1.00 48.54           C  
ATOM   3370  OH  TYR A 691     -31.059   9.990  23.251  1.00 48.54           O  
ATOM   3371  H   TYR A 691     -25.188   8.298  22.996  1.00  0.00           H  
ATOM   3372  HA  TYR A 691     -25.812   8.579  25.763  1.00  0.00           H  
ATOM   3373  HB3 TYR A 691     -26.838   6.239  25.528  1.00  0.00           H  
ATOM   3374  HB2 TYR A 691     -26.280   6.192  23.874  1.00  0.00           H  
ATOM   3375  HD1 TYR A 691     -28.296   8.107  26.313  1.00  0.00           H  
ATOM   3376  HD2 TYR A 691     -27.493   7.370  22.232  1.00  0.00           H  
ATOM   3377  HE1 TYR A 691     -30.234   9.458  25.706  1.00  0.00           H  
ATOM   3378  HE2 TYR A 691     -29.410   8.772  21.586  1.00  0.00           H  
ATOM   3379  HH  TYR A 691     -31.543  10.310  23.996  1.00  0.00           H  
ATOM   3380  N   ILE A 692     -23.464   6.414  24.992  1.00100.86           N  
ATOM   3381  CA  ILE A 692     -22.426   5.618  25.588  1.00100.86           C  
ATOM   3382  C   ILE A 692     -21.578   6.521  26.426  1.00100.86           C  
ATOM   3383  O   ILE A 692     -21.205   6.173  27.546  1.00100.86           O  
ATOM   3384  CB  ILE A 692     -21.512   4.994  24.564  1.00100.86           C  
ATOM   3385  CG1 ILE A 692     -22.253   3.960  23.698  1.00100.86           C  
ATOM   3386  CG2 ILE A 692     -20.301   4.402  25.309  1.00100.86           C  
ATOM   3387  CD1 ILE A 692     -22.701   2.719  24.472  1.00100.86           C  
ATOM   3388  H   ILE A 692     -23.520   6.470  23.984  1.00  0.00           H  
ATOM   3389  HA  ILE A 692     -22.872   4.861  26.233  1.00  0.00           H  
ATOM   3390  HB  ILE A 692     -21.134   5.759  23.885  1.00  0.00           H  
ATOM   3391 HG13 ILE A 692     -21.597   3.645  22.885  1.00  0.00           H  
ATOM   3392 HG12 ILE A 692     -23.117   4.411  23.217  1.00  0.00           H  
ATOM   3393 HG21 ILE A 692     -19.722   3.779  24.628  1.00  0.00           H  
ATOM   3394 HG22 ILE A 692     -19.595   5.120  25.697  1.00  0.00           H  
ATOM   3395 HG23 ILE A 692     -20.604   3.760  26.137  1.00  0.00           H  
ATOM   3396 HD11 ILE A 692     -23.224   2.031  23.808  1.00  0.00           H  
ATOM   3397 HD12 ILE A 692     -21.856   2.173  24.891  1.00  0.00           H  
ATOM   3398 HD13 ILE A 692     -23.384   2.958  25.282  1.00  0.00           H  
ATOM   3399  N   GLY A 693     -21.257   7.720  25.904  1.00 30.67           N  
ATOM   3400  CA  GLY A 693     -20.397   8.614  26.623  1.00 30.67           C  
ATOM   3401  C   GLY A 693     -21.026   8.983  27.928  1.00 30.67           C  
ATOM   3402  O   GLY A 693     -20.365   8.988  28.962  1.00 30.67           O  
ATOM   3403  H   GLY A 693     -21.576   7.975  24.978  1.00  0.00           H  
ATOM   3404  HA3 GLY A 693     -20.355   9.530  26.036  1.00  0.00           H  
ATOM   3405  HA2 GLY A 693     -19.366   8.305  26.678  1.00  0.00           H  
ATOM   3406  N   MET A 694     -22.332   9.296  27.930  1.00114.85           N  
ATOM   3407  CA  MET A 694     -22.957   9.702  29.156  1.00114.85           C  
ATOM   3408  C   MET A 694     -22.915   8.575  30.132  1.00114.85           C  
ATOM   3409  O   MET A 694     -22.710   8.790  31.325  1.00114.85           O  
ATOM   3410  CB  MET A 694     -24.431  10.106  28.990  1.00114.85           C  
ATOM   3411  CG  MET A 694     -25.131  10.351  30.329  1.00114.85           C  
ATOM   3412  SD  MET A 694     -24.546  11.806  31.248  1.00114.85           S  
ATOM   3413  CE  MET A 694     -25.306  13.014  30.129  1.00114.85           C  
ATOM   3414  H   MET A 694     -22.867   9.281  27.072  1.00  0.00           H  
ATOM   3415  HA  MET A 694     -22.535  10.584  29.535  1.00  0.00           H  
ATOM   3416  HB3 MET A 694     -24.966   9.310  28.468  1.00  0.00           H  
ATOM   3417  HB2 MET A 694     -24.507  10.974  28.337  1.00  0.00           H  
ATOM   3418  HG3 MET A 694     -25.149   9.488  30.992  1.00  0.00           H  
ATOM   3419  HG2 MET A 694     -26.189  10.515  30.122  1.00  0.00           H  
ATOM   3420  HE1 MET A 694     -25.183  14.015  30.542  1.00  0.00           H  
ATOM   3421  HE2 MET A 694     -24.834  13.004  29.148  1.00  0.00           H  
ATOM   3422  HE3 MET A 694     -26.374  12.828  30.013  1.00  0.00           H  
ATOM   3423  N   SER A 695     -23.155   7.334  29.674  1.00 84.36           N  
ATOM   3424  CA  SER A 695     -23.126   6.148  30.522  1.00 84.36           C  
ATOM   3425  C   SER A 695     -21.751   5.969  31.195  1.00 84.36           C  
ATOM   3426  O   SER A 695     -21.679   5.771  32.410  1.00 84.36           O  
ATOM   3427  CB  SER A 695     -23.633   4.908  29.740  1.00 84.36           C  
ATOM   3428  OG  SER A 695     -22.681   4.308  28.879  1.00 84.36           O  
ATOM   3429  H   SER A 695     -23.346   7.214  28.684  1.00  0.00           H  
ATOM   3430  HA  SER A 695     -23.839   6.364  31.312  1.00  0.00           H  
ATOM   3431  HB3 SER A 695     -24.520   5.166  29.161  1.00  0.00           H  
ATOM   3432  HB2 SER A 695     -23.951   4.141  30.449  1.00  0.00           H  
ATOM   3433  HG  SER A 695     -22.239   4.991  28.377  1.00  0.00           H  
ATOM   3434  N   VAL A 696     -20.661   6.164  30.436  1.00120.86           N  
ATOM   3435  CA  VAL A 696     -19.311   6.085  30.963  1.00120.86           C  
ATOM   3436  C   VAL A 696     -18.956   7.266  31.880  1.00120.86           C  
ATOM   3437  O   VAL A 696     -18.149   7.034  32.783  1.00120.86           O  
ATOM   3438  CB  VAL A 696     -18.256   5.950  29.853  1.00120.86           C  
ATOM   3439  CG1 VAL A 696     -18.447   4.686  28.995  1.00120.86           C  
ATOM   3440  CG2 VAL A 696     -18.137   7.217  29.004  1.00120.86           C  
ATOM   3441  H   VAL A 696     -20.778   6.383  29.453  1.00  0.00           H  
ATOM   3442  HA  VAL A 696     -19.236   5.181  31.553  1.00  0.00           H  
ATOM   3443  HB  VAL A 696     -17.322   5.802  30.378  1.00  0.00           H  
ATOM   3444 HG11 VAL A 696     -17.628   4.555  28.290  1.00  0.00           H  
ATOM   3445 HG12 VAL A 696     -18.486   3.800  29.625  1.00  0.00           H  
ATOM   3446 HG13 VAL A 696     -19.372   4.707  28.423  1.00  0.00           H  
ATOM   3447 HG21 VAL A 696     -18.273   8.139  29.553  1.00  0.00           H  
ATOM   3448 HG22 VAL A 696     -17.188   7.431  28.563  1.00  0.00           H  
ATOM   3449 HG23 VAL A 696     -18.869   7.133  28.220  1.00  0.00           H  
ATOM   3450  N   TYR A 697     -19.528   8.492  31.713  1.00 54.63           N  
ATOM   3451  CA  TYR A 697     -19.179   9.546  32.630  1.00 54.63           C  
ATOM   3452  C   TYR A 697     -19.706   9.184  33.980  1.00 54.63           C  
ATOM   3453  O   TYR A 697     -19.004   9.302  34.983  1.00 54.63           O  
ATOM   3454  CB  TYR A 697     -19.814  10.914  32.307  1.00 54.63           C  
ATOM   3455  CG  TYR A 697     -19.339  11.380  30.976  1.00 54.63           C  
ATOM   3456  CD1 TYR A 697     -18.016  11.691  30.775  1.00 54.63           C  
ATOM   3457  CD2 TYR A 697     -20.229  11.543  29.939  1.00 54.63           C  
ATOM   3458  CE1 TYR A 697     -17.579  12.126  29.546  1.00 54.63           C  
ATOM   3459  CE2 TYR A 697     -19.799  11.977  28.708  1.00 54.63           C  
ATOM   3460  CZ  TYR A 697     -18.470  12.264  28.509  1.00 54.63           C  
ATOM   3461  OH  TYR A 697     -18.021  12.709  27.247  1.00 54.63           O  
ATOM   3462  H   TYR A 697     -20.113   8.689  30.912  1.00  0.00           H  
ATOM   3463  HA  TYR A 697     -18.093   9.645  32.682  1.00  0.00           H  
ATOM   3464  HB3 TYR A 697     -19.532  11.661  33.052  1.00  0.00           H  
ATOM   3465  HB2 TYR A 697     -20.905  10.860  32.316  1.00  0.00           H  
ATOM   3466  HD1 TYR A 697     -17.318  11.643  31.598  1.00  0.00           H  
ATOM   3467  HD2 TYR A 697     -21.240  11.632  30.248  1.00  0.00           H  
ATOM   3468  HE1 TYR A 697     -16.611  12.560  29.624  1.00  0.00           H  
ATOM   3469  HE2 TYR A 697     -20.515  12.165  27.922  1.00  0.00           H  
ATOM   3470  HH  TYR A 697     -17.093  12.900  27.233  1.00  0.00           H  
ATOM   3471  N   ASN A 698     -20.969   8.723  34.024  1.00 66.11           N  
ATOM   3472  CA  ASN A 698     -21.631   8.409  35.257  1.00 66.11           C  
ATOM   3473  C   ASN A 698     -20.937   7.267  35.926  1.00 66.11           C  
ATOM   3474  O   ASN A 698     -20.725   7.282  37.137  1.00 66.11           O  
ATOM   3475  CB  ASN A 698     -23.101   8.000  35.047  1.00 66.11           C  
ATOM   3476  CG  ASN A 698     -23.777   7.861  36.405  1.00 66.11           C  
ATOM   3477  OD1 ASN A 698     -24.897   8.605  36.600  1.00 66.11           O  
ATOM   3478  ND2 ASN A 698     -23.323   7.113  37.270  1.00 66.11           N  
ATOM   3479  H   ASN A 698     -21.492   8.634  33.163  1.00  0.00           H  
ATOM   3480  HA  ASN A 698     -21.616   9.310  35.867  1.00  0.00           H  
ATOM   3481  HB3 ASN A 698     -23.165   7.061  34.497  1.00  0.00           H  
ATOM   3482  HB2 ASN A 698     -23.625   8.752  34.455  1.00  0.00           H  
ATOM   3483 HD22 ASN A 698     -23.801   7.039  38.157  1.00  0.00           H  
ATOM   3484 HD21 ASN A 698     -22.451   6.623  37.123  1.00  0.00           H  
ATOM   3485  N   VAL A 699     -20.645   6.155  35.224  1.00 94.35           N  
ATOM   3486  CA  VAL A 699     -20.027   4.992  35.880  1.00 94.35           C  
ATOM   3487  C   VAL A 699     -18.583   5.287  36.334  1.00 94.35           C  
ATOM   3488  O   VAL A 699     -18.121   4.693  37.305  1.00 94.35           O  
ATOM   3489  CB  VAL A 699     -20.124   3.699  35.044  1.00 94.35           C  
ATOM   3490  CG1 VAL A 699     -21.578   3.285  34.784  1.00 94.35           C  
ATOM   3491  CG2 VAL A 699     -19.335   3.698  33.740  1.00 94.35           C  
ATOM   3492  H   VAL A 699     -20.859   6.101  34.231  1.00  0.00           H  
ATOM   3493  HA  VAL A 699     -20.592   4.791  36.789  1.00  0.00           H  
ATOM   3494  HB  VAL A 699     -19.692   2.913  35.666  1.00  0.00           H  
ATOM   3495 HG11 VAL A 699     -22.030   3.880  33.997  1.00  0.00           H  
ATOM   3496 HG12 VAL A 699     -21.649   2.241  34.477  1.00  0.00           H  
ATOM   3497 HG13 VAL A 699     -22.181   3.426  35.675  1.00  0.00           H  
ATOM   3498 HG21 VAL A 699     -18.789   2.763  33.660  1.00  0.00           H  
ATOM   3499 HG22 VAL A 699     -20.005   3.755  32.886  1.00  0.00           H  
ATOM   3500 HG23 VAL A 699     -18.609   4.507  33.670  1.00  0.00           H  
ATOM   3501  N   GLY A 700     -17.923   6.278  35.721  1.00 25.62           N  
ATOM   3502  CA  GLY A 700     -16.662   6.842  36.174  1.00 25.62           C  
ATOM   3503  C   GLY A 700     -16.780   7.520  37.534  1.00 25.62           C  
ATOM   3504  O   GLY A 700     -15.965   7.248  38.416  1.00 25.62           O  
ATOM   3505  H   GLY A 700     -18.330   6.688  34.887  1.00  0.00           H  
ATOM   3506  HA3 GLY A 700     -16.291   7.553  35.435  1.00  0.00           H  
ATOM   3507  HA2 GLY A 700     -15.923   6.053  36.271  1.00  0.00           H  
ATOM   3508  N   ILE A 701     -17.831   8.324  37.756  1.00122.87           N  
ATOM   3509  CA  ILE A 701     -18.023   8.990  39.008  1.00122.87           C  
ATOM   3510  C   ILE A 701     -18.446   8.006  40.049  1.00122.87           C  
ATOM   3511  O   ILE A 701     -17.956   8.047  41.177  1.00122.87           O  
ATOM   3512  CB  ILE A 701     -19.019  10.115  38.970  1.00122.87           C  
ATOM   3513  CG1 ILE A 701     -18.961  10.880  40.301  1.00122.87           C  
ATOM   3514  CG2 ILE A 701     -20.409   9.549  38.644  1.00122.87           C  
ATOM   3515  CD1 ILE A 701     -17.606  11.532  40.570  1.00122.87           C  
ATOM   3516  H   ILE A 701     -18.421   8.548  36.965  1.00  0.00           H  
ATOM   3517  HA  ILE A 701     -17.046   9.389  39.281  1.00  0.00           H  
ATOM   3518  HB  ILE A 701     -18.740  10.809  38.175  1.00  0.00           H  
ATOM   3519 HG13 ILE A 701     -19.282  10.287  41.157  1.00  0.00           H  
ATOM   3520 HG12 ILE A 701     -19.695  11.685  40.243  1.00  0.00           H  
ATOM   3521 HG21 ILE A 701     -21.109  10.369  38.800  1.00  0.00           H  
ATOM   3522 HG22 ILE A 701     -20.452   9.449  37.576  1.00  0.00           H  
ATOM   3523 HG23 ILE A 701     -20.886   8.764  39.217  1.00  0.00           H  
ATOM   3524 HD11 ILE A 701     -17.694  12.263  41.374  1.00  0.00           H  
ATOM   3525 HD12 ILE A 701     -16.853  10.813  40.891  1.00  0.00           H  
ATOM   3526 HD13 ILE A 701     -17.230  12.058  39.691  1.00  0.00           H  
ATOM   3527  N   MET A 702     -19.216   6.965  39.691  1.00123.72           N  
ATOM   3528  CA  MET A 702     -19.632   5.906  40.610  1.00123.72           C  
ATOM   3529  C   MET A 702     -18.493   4.933  40.951  1.00123.72           C  
ATOM   3530  O   MET A 702     -18.505   4.349  42.031  1.00123.72           O  
ATOM   3531  CB  MET A 702     -20.799   5.116  40.006  1.00123.72           C  
ATOM   3532  CG  MET A 702     -22.134   5.868  40.047  1.00123.72           C  
ATOM   3533  SD  MET A 702     -22.763   6.359  41.679  1.00123.72           S  
ATOM   3534  CE  MET A 702     -22.918   4.757  42.502  1.00123.72           C  
ATOM   3535  H   MET A 702     -19.565   6.959  38.738  1.00  0.00           H  
ATOM   3536  HA  MET A 702     -19.959   6.359  41.544  1.00  0.00           H  
ATOM   3537  HB3 MET A 702     -20.930   4.173  40.528  1.00  0.00           H  
ATOM   3538  HB2 MET A 702     -20.557   4.843  38.982  1.00  0.00           H  
ATOM   3539  HG3 MET A 702     -22.900   5.269  39.553  1.00  0.00           H  
ATOM   3540  HG2 MET A 702     -22.032   6.786  39.474  1.00  0.00           H  
ATOM   3541  HE1 MET A 702     -23.416   4.869  43.465  1.00  0.00           H  
ATOM   3542  HE2 MET A 702     -23.496   4.070  41.888  1.00  0.00           H  
ATOM   3543  HE3 MET A 702     -21.931   4.335  42.676  1.00  0.00           H  
ATOM   3544  N   CYS A 703     -17.490   4.791  40.076  1.00 33.86           N  
ATOM   3545  CA  CYS A 703     -16.229   4.099  40.339  1.00 33.86           C  
ATOM   3546  C   CYS A 703     -15.441   4.866  41.414  1.00 33.86           C  
ATOM   3547  O   CYS A 703     -15.050   4.269  42.417  1.00 33.86           O  
ATOM   3548  CB  CYS A 703     -15.450   3.973  39.010  1.00 33.86           C  
ATOM   3549  SG  CYS A 703     -13.941   2.985  39.158  1.00 33.86           S  
ATOM   3550  H   CYS A 703     -17.597   5.224  39.165  1.00  0.00           H  
ATOM   3551  HA  CYS A 703     -16.428   3.106  40.737  1.00  0.00           H  
ATOM   3552  HB3 CYS A 703     -15.163   4.947  38.625  1.00  0.00           H  
ATOM   3553  HB2 CYS A 703     -16.068   3.497  38.249  1.00  0.00           H  
ATOM   3554  HG  CYS A 703     -14.521   1.778  39.059  1.00  0.00           H  
ATOM   3555  N   ILE A 704     -15.298   6.190  41.247  1.00 85.11           N  
ATOM   3556  CA  ILE A 704     -14.671   7.117  42.192  1.00 85.11           C  
ATOM   3557  C   ILE A 704     -15.385   7.097  43.560  1.00 85.11           C  
ATOM   3558  O   ILE A 704     -14.735   6.864  44.580  1.00 85.11           O  
ATOM   3559  CB  ILE A 704     -14.593   8.533  41.544  1.00 85.11           C  
ATOM   3560  CG1 ILE A 704     -13.622   8.533  40.338  1.00 85.11           C  
ATOM   3561  CG2 ILE A 704     -14.211   9.653  42.537  1.00 85.11           C  
ATOM   3562  CD1 ILE A 704     -13.790   9.729  39.389  1.00 85.11           C  
ATOM   3563  H   ILE A 704     -15.674   6.596  40.397  1.00  0.00           H  
ATOM   3564  HA  ILE A 704     -13.653   6.764  42.369  1.00  0.00           H  
ATOM   3565  HB  ILE A 704     -15.582   8.779  41.165  1.00  0.00           H  
ATOM   3566 HG13 ILE A 704     -13.752   7.628  39.744  1.00  0.00           H  
ATOM   3567 HG12 ILE A 704     -12.592   8.492  40.695  1.00  0.00           H  
ATOM   3568 HG21 ILE A 704     -14.141  10.623  42.047  1.00  0.00           H  
ATOM   3569 HG22 ILE A 704     -14.952   9.771  43.328  1.00  0.00           H  
ATOM   3570 HG23 ILE A 704     -13.249   9.452  43.010  1.00  0.00           H  
ATOM   3571 HD11 ILE A 704     -13.121   9.634  38.534  1.00  0.00           H  
ATOM   3572 HD12 ILE A 704     -14.805   9.790  38.999  1.00  0.00           H  
ATOM   3573 HD13 ILE A 704     -13.559  10.676  39.875  1.00  0.00           H  
ATOM   3574  N   ILE A 705     -16.715   7.291  43.572  1.00 93.29           N  
ATOM   3575  CA  ILE A 705     -17.572   7.215  44.758  1.00 93.29           C  
ATOM   3576  C   ILE A 705     -17.431   5.841  45.425  1.00 93.29           C  
ATOM   3577  O   ILE A 705     -17.029   5.755  46.584  1.00 93.29           O  
ATOM   3578  CB  ILE A 705     -19.057   7.536  44.393  1.00 93.29           C  
ATOM   3579  CG1 ILE A 705     -19.238   9.015  43.983  1.00 93.29           C  
ATOM   3580  CG2 ILE A 705     -20.065   7.177  45.515  1.00 93.29           C  
ATOM   3581  CD1 ILE A 705     -20.570   9.302  43.269  1.00 93.29           C  
ATOM   3582  H   ILE A 705     -17.163   7.504  42.682  1.00  0.00           H  
ATOM   3583  HA  ILE A 705     -17.219   7.959  45.476  1.00  0.00           H  
ATOM   3584  HB  ILE A 705     -19.315   6.917  43.537  1.00  0.00           H  
ATOM   3585 HG13 ILE A 705     -18.427   9.329  43.326  1.00  0.00           H  
ATOM   3586 HG12 ILE A 705     -19.154   9.652  44.864  1.00  0.00           H  
ATOM   3587 HG21 ILE A 705     -21.090   7.420  45.241  1.00  0.00           H  
ATOM   3588 HG22 ILE A 705     -20.077   6.110  45.741  1.00  0.00           H  
ATOM   3589 HG23 ILE A 705     -19.836   7.709  46.439  1.00  0.00           H  
ATOM   3590 HD11 ILE A 705     -20.634  10.351  42.982  1.00  0.00           H  
ATOM   3591 HD12 ILE A 705     -20.674   8.701  42.365  1.00  0.00           H  
ATOM   3592 HD13 ILE A 705     -21.434   9.105  43.901  1.00  0.00           H  
ATOM   3593  N   GLY A 706     -17.748   4.779  44.674  1.00 35.95           N  
ATOM   3594  CA  GLY A 706     -17.842   3.405  45.136  1.00 35.95           C  
ATOM   3595  C   GLY A 706     -16.544   2.900  45.749  1.00 35.95           C  
ATOM   3596  O   GLY A 706     -16.589   2.301  46.818  1.00 35.95           O  
ATOM   3597  H   GLY A 706     -17.997   4.931  43.700  1.00  0.00           H  
ATOM   3598  HA3 GLY A 706     -18.106   2.763  44.297  1.00  0.00           H  
ATOM   3599  HA2 GLY A 706     -18.648   3.329  45.868  1.00  0.00           H  
ATOM   3600  N   ALA A 707     -15.397   3.216  45.137  1.00 53.96           N  
ATOM   3601  CA  ALA A 707     -14.068   2.931  45.665  1.00 53.96           C  
ATOM   3602  C   ALA A 707     -13.809   3.646  47.002  1.00 53.96           C  
ATOM   3603  O   ALA A 707     -13.412   3.008  47.979  1.00 53.96           O  
ATOM   3604  CB  ALA A 707     -13.030   3.385  44.630  1.00 53.96           C  
ATOM   3605  H   ALA A 707     -15.442   3.756  44.276  1.00  0.00           H  
ATOM   3606  HA  ALA A 707     -13.970   1.857  45.829  1.00  0.00           H  
ATOM   3607  HB1 ALA A 707     -12.021   3.295  45.026  1.00  0.00           H  
ATOM   3608  HB2 ALA A 707     -13.084   2.782  43.725  1.00  0.00           H  
ATOM   3609  HB3 ALA A 707     -13.167   4.429  44.346  1.00  0.00           H  
ATOM   3610  N   ALA A 708     -14.073   4.959  47.045  1.00 33.18           N  
ATOM   3611  CA  ALA A 708     -13.816   5.828  48.188  1.00 33.18           C  
ATOM   3612  C   ALA A 708     -14.650   5.445  49.416  1.00 33.18           C  
ATOM   3613  O   ALA A 708     -14.095   5.279  50.505  1.00 33.18           O  
ATOM   3614  CB  ALA A 708     -14.109   7.283  47.790  1.00 33.18           C  
ATOM   3615  H   ALA A 708     -14.456   5.394  46.212  1.00  0.00           H  
ATOM   3616  HA  ALA A 708     -12.760   5.740  48.454  1.00  0.00           H  
ATOM   3617  HB1 ALA A 708     -13.921   7.962  48.623  1.00  0.00           H  
ATOM   3618  HB2 ALA A 708     -13.473   7.599  46.964  1.00  0.00           H  
ATOM   3619  HB3 ALA A 708     -15.145   7.422  47.480  1.00  0.00           H  
ATOM   3620  N   VAL A 709     -15.969   5.269  49.246  1.00 98.08           N  
ATOM   3621  CA  VAL A 709     -16.843   4.891  50.351  1.00 98.08           C  
ATOM   3622  C   VAL A 709     -16.626   3.426  50.773  1.00 98.08           C  
ATOM   3623  O   VAL A 709     -16.600   3.174  51.972  1.00 98.08           O  
ATOM   3624  CB  VAL A 709     -18.336   5.196  50.049  1.00 98.08           C  
ATOM   3625  CG1 VAL A 709     -18.620   6.706  50.101  1.00 98.08           C  
ATOM   3626  CG2 VAL A 709     -18.901   4.604  48.747  1.00 98.08           C  
ATOM   3627  H   VAL A 709     -16.369   5.407  48.319  1.00  0.00           H  
ATOM   3628  HA  VAL A 709     -16.565   5.493  51.219  1.00  0.00           H  
ATOM   3629  HB  VAL A 709     -18.905   4.758  50.869  1.00  0.00           H  
ATOM   3630 HG11 VAL A 709     -19.682   6.913  49.966  1.00  0.00           H  
ATOM   3631 HG12 VAL A 709     -18.325   7.133  51.060  1.00  0.00           H  
ATOM   3632 HG13 VAL A 709     -18.076   7.240  49.320  1.00  0.00           H  
ATOM   3633 HG21 VAL A 709     -19.922   4.262  48.894  1.00  0.00           H  
ATOM   3634 HG22 VAL A 709     -18.960   5.350  47.959  1.00  0.00           H  
ATOM   3635 HG23 VAL A 709     -18.313   3.769  48.374  1.00  0.00           H  
ATOM   3636  N   SER A 710     -16.394   2.480  49.842  1.00 89.88           N  
ATOM   3637  CA  SER A 710     -16.235   1.050  50.176  1.00 89.88           C  
ATOM   3638  C   SER A 710     -14.963   0.801  51.000  1.00 89.88           C  
ATOM   3639  O   SER A 710     -14.938  -0.112  51.824  1.00 89.88           O  
ATOM   3640  CB  SER A 710     -16.127   0.156  48.920  1.00 89.88           C  
ATOM   3641  OG  SER A 710     -17.315   0.154  48.161  1.00 89.88           O  
ATOM   3642  H   SER A 710     -16.374   2.740  48.863  1.00  0.00           H  
ATOM   3643  HA  SER A 710     -17.093   0.731  50.771  1.00  0.00           H  
ATOM   3644  HB3 SER A 710     -15.935  -0.878  49.216  1.00  0.00           H  
ATOM   3645  HB2 SER A 710     -15.290   0.457  48.287  1.00  0.00           H  
ATOM   3646  HG  SER A 710     -17.290   0.962  47.648  1.00  0.00           H  
ATOM   3647  N   PHE A 711     -13.934   1.630  50.788  1.00157.30           N  
ATOM   3648  CA  PHE A 711     -12.692   1.651  51.542  1.00157.30           C  
ATOM   3649  C   PHE A 711     -12.941   2.065  53.005  1.00157.30           C  
ATOM   3650  O   PHE A 711     -12.578   1.319  53.913  1.00157.30           O  
ATOM   3651  CB  PHE A 711     -11.721   2.614  50.815  1.00157.30           C  
ATOM   3652  CG  PHE A 711     -10.392   2.934  51.482  1.00157.30           C  
ATOM   3653  CD1 PHE A 711      -9.655   1.940  52.161  1.00157.30           C  
ATOM   3654  CD2 PHE A 711      -9.881   4.248  51.407  1.00157.30           C  
ATOM   3655  CE1 PHE A 711      -8.430   2.263  52.777  1.00157.30           C  
ATOM   3656  CE2 PHE A 711      -8.652   4.567  52.015  1.00157.30           C  
ATOM   3657  CZ  PHE A 711      -7.929   3.576  52.706  1.00157.30           C  
ATOM   3658  H   PHE A 711     -14.050   2.336  50.070  1.00  0.00           H  
ATOM   3659  HA  PHE A 711     -12.270   0.644  51.541  1.00  0.00           H  
ATOM   3660  HB3 PHE A 711     -12.230   3.557  50.621  1.00  0.00           H  
ATOM   3661  HB2 PHE A 711     -11.491   2.205  49.831  1.00  0.00           H  
ATOM   3662  HD1 PHE A 711     -10.022   0.925  52.225  1.00  0.00           H  
ATOM   3663  HD2 PHE A 711     -10.430   5.020  50.886  1.00  0.00           H  
ATOM   3664  HE1 PHE A 711      -7.873   1.501  53.303  1.00  0.00           H  
ATOM   3665  HE2 PHE A 711      -8.267   5.576  51.957  1.00  0.00           H  
ATOM   3666  HZ  PHE A 711      -6.989   3.823  53.177  1.00  0.00           H  
ATOM   3667  N   LEU A 712     -13.533   3.248  53.229  1.00 62.64           N  
ATOM   3668  CA  LEU A 712     -13.541   3.864  54.523  1.00 62.64           C  
ATOM   3669  C   LEU A 712     -14.699   3.425  55.366  1.00 62.64           C  
ATOM   3670  O   LEU A 712     -14.502   2.817  56.415  1.00 62.64           O  
ATOM   3671  CB  LEU A 712     -13.586   5.399  54.445  1.00 62.64           C  
ATOM   3672  CG  LEU A 712     -12.332   6.003  53.787  1.00 62.64           C  
ATOM   3673  CD1 LEU A 712     -12.414   7.536  53.731  1.00 62.64           C  
ATOM   3674  CD2 LEU A 712     -11.048   5.494  54.461  1.00 62.64           C  
ATOM   3675  H   LEU A 712     -13.678   3.811  52.399  1.00  0.00           H  
ATOM   3676  HA  LEU A 712     -12.660   3.552  55.083  1.00  0.00           H  
ATOM   3677  HB3 LEU A 712     -13.675   5.813  55.451  1.00  0.00           H  
ATOM   3678  HB2 LEU A 712     -14.475   5.734  53.909  1.00  0.00           H  
ATOM   3679  HG  LEU A 712     -12.293   5.659  52.753  1.00  0.00           H  
ATOM   3680 HD11 LEU A 712     -11.549   7.957  53.217  1.00  0.00           H  
ATOM   3681 HD12 LEU A 712     -13.305   7.861  53.193  1.00  0.00           H  
ATOM   3682 HD13 LEU A 712     -12.451   7.968  54.731  1.00  0.00           H  
ATOM   3683 HD21 LEU A 712     -10.172   5.946  53.995  1.00  0.00           H  
ATOM   3684 HD22 LEU A 712     -11.030   5.771  55.515  1.00  0.00           H  
ATOM   3685 HD23 LEU A 712     -10.902   4.422  54.407  1.00  0.00           H  
ATOM   3686  N   THR A 713     -15.939   3.662  54.888  1.00103.12           N  
ATOM   3687  CA  THR A 713     -17.116   3.425  55.683  1.00103.12           C  
ATOM   3688  C   THR A 713     -18.316   3.469  54.786  1.00103.12           C  
ATOM   3689  O   THR A 713     -18.542   2.576  53.973  1.00103.12           O  
ATOM   3690  CB  THR A 713     -17.318   4.457  56.770  1.00103.12           C  
ATOM   3691  OG1 THR A 713     -17.221   5.772  56.239  1.00103.12           O  
ATOM   3692  CG2 THR A 713     -16.292   4.256  57.896  1.00103.12           C  
ATOM   3693  H   THR A 713     -16.060   4.069  53.971  1.00  0.00           H  
ATOM   3694  HA  THR A 713     -17.084   2.421  56.112  1.00  0.00           H  
ATOM   3695  HB  THR A 713     -18.268   4.297  57.259  1.00  0.00           H  
ATOM   3696  HG1 THR A 713     -17.414   6.390  56.929  1.00  0.00           H  
ATOM   3697 HG21 THR A 713     -16.641   4.782  58.785  1.00  0.00           H  
ATOM   3698 HG22 THR A 713     -16.189   3.212  58.193  1.00  0.00           H  
ATOM   3699 HG23 THR A 713     -15.320   4.699  57.683  1.00  0.00           H  
ATOM   3700  N   ARG A 714     -19.175   4.480  55.009  1.00253.59           N  
ATOM   3701  CA  ARG A 714     -20.319   4.759  54.197  1.00253.59           C  
ATOM   3702  C   ARG A 714     -20.941   5.966  54.821  1.00253.59           C  
ATOM   3703  O   ARG A 714     -20.274   6.722  55.526  1.00253.59           O  
ATOM   3704  CB  ARG A 714     -21.369   3.637  54.150  1.00253.59           C  
ATOM   3705  CG  ARG A 714     -22.430   3.819  53.058  1.00253.59           C  
ATOM   3706  CD  ARG A 714     -23.620   2.865  53.181  1.00253.59           C  
ATOM   3707  NE  ARG A 714     -24.564   3.189  52.073  1.00253.59           N  
ATOM   3708  CZ  ARG A 714     -25.506   4.163  52.243  1.00253.59           C  
ATOM   3709  NH1 ARG A 714     -25.579   4.845  53.423  1.00253.59           N  
ATOM   3710  NH2 ARG A 714     -26.375   4.456  51.231  1.00253.59           N1+
ATOM   3711  H   ARG A 714     -18.925   5.181  55.697  1.00  0.00           H  
ATOM   3712  HA  ARG A 714     -19.973   5.035  53.201  1.00  0.00           H  
ATOM   3713  HB3 ARG A 714     -22.088   3.734  54.919  1.00  0.00           H  
ATOM   3714  HB2 ARG A 714     -20.934   2.650  54.077  1.00  0.00           H  
ATOM   3715  HG3 ARG A 714     -22.062   4.011  52.071  1.00  0.00           H  
ATOM   3716  HG2 ARG A 714     -22.980   4.739  53.071  1.00  0.00           H  
ATOM   3717  HD3 ARG A 714     -24.100   2.981  54.150  1.00  0.00           H  
ATOM   3718  HD2 ARG A 714     -23.646   1.840  53.016  1.00  0.00           H  
ATOM   3719  HE  ARG A 714     -24.470   2.702  51.193  1.00  0.00           H  
ATOM   3720 HH12 ARG A 714     -26.259   5.583  53.538  1.00  0.00           H  
ATOM   3721 HH11 ARG A 714     -24.949   4.628  54.180  1.00  0.00           H  
ATOM   3722 HH22 ARG A 714     -27.058   5.192  51.341  1.00  0.00           H  
ATOM   3723 HH21 ARG A 714     -26.332   3.948  50.358  1.00  0.00           H  
ATOM   3724  N   ASP A 715     -22.242   6.187  54.571  1.00120.99           N  
ATOM   3725  CA  ASP A 715     -22.913   7.306  55.155  1.00120.99           C  
ATOM   3726  C   ASP A 715     -23.154   6.952  56.582  1.00120.99           C  
ATOM   3727  O   ASP A 715     -22.335   6.289  57.215  1.00120.99           O  
ATOM   3728  CB  ASP A 715     -24.278   7.619  54.518  1.00120.99           C  
ATOM   3729  CG  ASP A 715     -24.028   8.237  53.151  1.00120.99           C  
ATOM   3730  OD1 ASP A 715     -22.879   8.696  52.911  1.00120.99           O  
ATOM   3731  OD2 ASP A 715     -24.982   8.258  52.329  1.00120.99           O1-
ATOM   3732  H   ASP A 715     -22.752   5.581  53.950  1.00  0.00           H  
ATOM   3733  HA  ASP A 715     -22.278   8.195  55.180  1.00  0.00           H  
ATOM   3734  HB3 ASP A 715     -24.791   8.441  55.020  1.00  0.00           H  
ATOM   3735  HB2 ASP A 715     -24.971   6.802  54.513  1.00  0.00           H  
ATOM   3736  N   GLN A 716     -24.294   7.402  57.130  1.00 88.77           N  
ATOM   3737  CA  GLN A 716     -24.574   7.149  58.509  1.00 88.77           C  
ATOM   3738  C   GLN A 716     -24.556   5.666  58.703  1.00 88.77           C  
ATOM   3739  O   GLN A 716     -24.021   5.182  59.699  1.00 88.77           O  
ATOM   3740  CB  GLN A 716     -25.952   7.679  58.944  1.00 88.77           C  
ATOM   3741  CG  GLN A 716     -26.268   7.455  60.425  1.00 88.77           C  
ATOM   3742  CD  GLN A 716     -27.653   8.026  60.699  1.00 88.77           C  
ATOM   3743  OE1 GLN A 716     -28.422   8.293  59.777  1.00 88.77           O  
ATOM   3744  NE2 GLN A 716     -27.984   8.217  62.004  1.00 88.77           N  
ATOM   3745  H   GLN A 716     -24.941   7.955  56.587  1.00  0.00           H  
ATOM   3746  HA  GLN A 716     -23.795   7.603  59.126  1.00  0.00           H  
ATOM   3747  HB3 GLN A 716     -26.760   7.588  58.232  1.00  0.00           H  
ATOM   3748  HB2 GLN A 716     -25.817   8.761  58.877  1.00  0.00           H  
ATOM   3749  HG3 GLN A 716     -25.521   7.929  61.063  1.00  0.00           H  
ATOM   3750  HG2 GLN A 716     -26.298   6.395  60.678  1.00  0.00           H  
ATOM   3751 HE22 GLN A 716     -28.891   8.594  62.237  1.00  0.00           H  
ATOM   3752 HE21 GLN A 716     -27.326   7.985  62.734  1.00  0.00           H  
ATOM   3753  N   PRO A 717     -25.110   4.911  57.794  1.00235.11           N  
ATOM   3754  CA  PRO A 717     -25.052   3.490  57.959  1.00235.11           C  
ATOM   3755  C   PRO A 717     -23.652   2.966  57.899  1.00235.11           C  
ATOM   3756  O   PRO A 717     -23.389   1.952  58.544  1.00235.11           O  
ATOM   3757  CD  PRO A 717     -26.313   5.318  57.082  1.00235.11           C  
ATOM   3758  CB  PRO A 717     -26.005   2.909  56.919  1.00235.11           C  
ATOM   3759  CG  PRO A 717     -27.066   4.014  56.763  1.00235.11           C  
ATOM   3760  HA  PRO A 717     -25.467   3.237  58.939  1.00  0.00           H  
ATOM   3761  HD2 PRO A 717     -26.129   5.894  56.179  1.00  0.00           H  
ATOM   3762  HD3 PRO A 717     -27.062   5.784  57.702  1.00  0.00           H  
ATOM   3763  HB3 PRO A 717     -26.466   1.973  57.235  1.00  0.00           H  
ATOM   3764  HB2 PRO A 717     -25.509   2.761  55.959  1.00  0.00           H  
ATOM   3765  HG2 PRO A 717     -27.522   4.022  55.772  1.00  0.00           H  
ATOM   3766  HG3 PRO A 717     -27.863   3.847  57.490  1.00  0.00           H  
ATOM   3767  N   ASN A 718     -22.745   3.634  57.152  1.00223.48           N  
ATOM   3768  CA  ASN A 718     -21.390   3.172  57.059  1.00223.48           C  
ATOM   3769  C   ASN A 718     -21.454   1.745  56.624  1.00223.48           C  
ATOM   3770  O   ASN A 718     -20.731   0.892  57.136  1.00223.48           O  
ATOM   3771  CB  ASN A 718     -20.654   3.231  58.409  1.00223.48           C  
ATOM   3772  CG  ASN A 718     -20.587   4.688  58.848  1.00223.48           C  
ATOM   3773  OD1 ASN A 718     -20.080   5.547  58.127  1.00223.48           O  
ATOM   3774  ND2 ASN A 718     -21.126   4.980  60.062  1.00223.48           N  
ATOM   3775  H   ASN A 718     -22.983   4.519  56.725  1.00  0.00           H  
ATOM   3776  HA  ASN A 718     -20.794   3.796  56.463  1.00  0.00           H  
ATOM   3777  HB3 ASN A 718     -19.630   2.871  58.314  1.00  0.00           H  
ATOM   3778  HB2 ASN A 718     -21.110   2.623  59.191  1.00  0.00           H  
ATOM   3779 HD22 ASN A 718     -21.117   5.934  60.392  1.00  0.00           H  
ATOM   3780 HD21 ASN A 718     -21.578   4.257  60.603  1.00  0.00           H  
ATOM   3781  N   VAL A 719     -22.336   1.458  55.648  1.00184.38           N  
ATOM   3782  CA  VAL A 719     -22.551   0.106  55.240  1.00184.38           C  
ATOM   3783  C   VAL A 719     -21.864  -0.176  53.946  1.00184.38           C  
ATOM   3784  O   VAL A 719     -22.110   0.466  52.925  1.00184.38           O  
ATOM   3785  CB  VAL A 719     -24.004  -0.203  55.042  1.00184.38           C  
ATOM   3786  CG1 VAL A 719     -24.124  -1.601  54.421  1.00184.38           C  
ATOM   3787  CG2 VAL A 719     -24.723  -0.053  56.393  1.00184.38           C  
ATOM   3788  H   VAL A 719     -22.907   2.188  55.254  1.00  0.00           H  
ATOM   3789  HA  VAL A 719     -22.188  -0.603  55.989  1.00  0.00           H  
ATOM   3790  HB  VAL A 719     -24.474   0.507  54.369  1.00  0.00           H  
ATOM   3791 HG11 VAL A 719     -25.162  -1.512  54.224  1.00  0.00           H  
ATOM   3792 HG12 VAL A 719     -23.630  -1.697  53.514  1.00  0.00           H  
ATOM   3793 HG13 VAL A 719     -23.692  -2.237  55.174  1.00  0.00           H  
ATOM   3794 HG21 VAL A 719     -25.793  -0.234  56.287  1.00  0.00           H  
ATOM   3795 HG22 VAL A 719     -24.341  -0.759  57.131  1.00  0.00           H  
ATOM   3796 HG23 VAL A 719     -24.597   0.920  56.787  1.00  0.00           H  
ATOM   3797  N   GLN A 720     -20.995  -1.196  53.960  1.00135.68           N  
ATOM   3798  CA  GLN A 720     -20.313  -1.781  52.806  1.00135.68           C  
ATOM   3799  C   GLN A 720     -21.320  -2.524  51.916  1.00135.68           C  
ATOM   3800  O   GLN A 720     -21.359  -2.253  50.717  1.00135.68           O  
ATOM   3801  CB  GLN A 720     -19.210  -2.766  53.283  1.00135.68           C  
ATOM   3802  CG  GLN A 720     -17.793  -2.167  53.459  1.00135.68           C  
ATOM   3803  CD  GLN A 720     -17.745  -0.860  54.251  1.00135.68           C  
ATOM   3804  OE1 GLN A 720     -18.428  -0.706  55.258  1.00135.68           O  
ATOM   3805  NE2 GLN A 720     -16.970   0.109  53.787  1.00135.68           N  
ATOM   3806  H   GLN A 720     -20.692  -1.521  54.868  1.00  0.00           H  
ATOM   3807  HA  GLN A 720     -19.862  -0.991  52.204  1.00  0.00           H  
ATOM   3808  HB3 GLN A 720     -19.108  -3.586  52.569  1.00  0.00           H  
ATOM   3809  HB2 GLN A 720     -19.513  -3.250  54.213  1.00  0.00           H  
ATOM   3810  HG3 GLN A 720     -17.360  -1.996  52.472  1.00  0.00           H  
ATOM   3811  HG2 GLN A 720     -17.148  -2.895  53.953  1.00  0.00           H  
ATOM   3812 HE22 GLN A 720     -17.120   1.051  54.126  1.00  0.00           H  
ATOM   3813 HE21 GLN A 720     -16.303  -0.053  53.035  1.00  0.00           H  
ATOM   3814  N   PHE A 721     -22.169  -3.398  52.499  1.00108.35           N  
ATOM   3815  CA  PHE A 721     -23.277  -4.083  51.812  1.00108.35           C  
ATOM   3816  C   PHE A 721     -24.151  -3.145  50.968  1.00108.35           C  
ATOM   3817  O   PHE A 721     -24.431  -3.477  49.817  1.00108.35           O  
ATOM   3818  CB  PHE A 721     -24.123  -5.027  52.725  1.00108.35           C  
ATOM   3819  CG  PHE A 721     -25.087  -4.415  53.743  1.00108.35           C  
ATOM   3820  CD1 PHE A 721     -26.251  -3.722  53.324  1.00108.35           C  
ATOM   3821  CD2 PHE A 721     -24.820  -4.526  55.127  1.00108.35           C  
ATOM   3822  CE1 PHE A 721     -27.036  -3.002  54.252  1.00108.35           C  
ATOM   3823  CE2 PHE A 721     -25.627  -3.842  56.063  1.00108.35           C  
ATOM   3824  CZ  PHE A 721     -26.708  -3.045  55.626  1.00108.35           C  
ATOM   3825  H   PHE A 721     -22.056  -3.570  53.486  1.00  0.00           H  
ATOM   3826  HA  PHE A 721     -22.775  -4.732  51.095  1.00  0.00           H  
ATOM   3827  HB3 PHE A 721     -23.457  -5.727  53.232  1.00  0.00           H  
ATOM   3828  HB2 PHE A 721     -24.745  -5.647  52.079  1.00  0.00           H  
ATOM   3829  HD1 PHE A 721     -26.530  -3.699  52.280  1.00  0.00           H  
ATOM   3830  HD2 PHE A 721     -23.968  -5.092  55.477  1.00  0.00           H  
ATOM   3831  HE1 PHE A 721     -27.902  -2.450  53.918  1.00  0.00           H  
ATOM   3832  HE2 PHE A 721     -25.402  -3.909  57.117  1.00  0.00           H  
ATOM   3833  HZ  PHE A 721     -27.315  -2.516  56.345  1.00  0.00           H  
ATOM   3834  N   CYS A 722     -24.558  -1.967  51.504  1.00 71.92           N  
ATOM   3835  CA  CYS A 722     -25.488  -1.151  50.779  1.00 71.92           C  
ATOM   3836  C   CYS A 722     -24.761  -0.473  49.666  1.00 71.92           C  
ATOM   3837  O   CYS A 722     -25.281  -0.353  48.557  1.00 71.92           O  
ATOM   3838  CB  CYS A 722     -26.121  -0.052  51.652  1.00 71.92           C  
ATOM   3839  SG  CYS A 722     -27.301   0.980  50.729  1.00 71.92           S  
ATOM   3840  H   CYS A 722     -24.396  -1.787  52.484  1.00  0.00           H  
ATOM   3841  HA  CYS A 722     -26.281  -1.781  50.369  1.00  0.00           H  
ATOM   3842  HB3 CYS A 722     -25.358   0.585  52.093  1.00  0.00           H  
ATOM   3843  HB2 CYS A 722     -26.659  -0.508  52.483  1.00  0.00           H  
ATOM   3844  HG  CYS A 722     -28.106  -0.019  50.358  1.00  0.00           H  
ATOM   3845  N   ILE A 723     -23.486  -0.057  49.856  1.00 35.81           N  
ATOM   3846  CA  ILE A 723     -22.653   0.554  48.803  1.00 35.81           C  
ATOM   3847  C   ILE A 723     -22.457  -0.408  47.633  1.00 35.81           C  
ATOM   3848  O   ILE A 723     -22.812  -0.086  46.503  1.00 35.81           O  
ATOM   3849  CB  ILE A 723     -21.242   0.988  49.310  1.00 35.81           C  
ATOM   3850  CG1 ILE A 723     -21.310   2.091  50.365  1.00 35.81           C  
ATOM   3851  CG2 ILE A 723     -20.299   1.452  48.167  1.00 35.81           C  
ATOM   3852  CD1 ILE A 723     -20.032   2.149  51.217  1.00 35.81           C  
ATOM   3853  H   ILE A 723     -23.026  -0.298  50.723  1.00  0.00           H  
ATOM   3854  HA  ILE A 723     -23.179   1.432  48.424  1.00  0.00           H  
ATOM   3855  HB  ILE A 723     -20.775   0.121  49.780  1.00  0.00           H  
ATOM   3856 HG13 ILE A 723     -22.166   1.925  51.006  1.00  0.00           H  
ATOM   3857 HG12 ILE A 723     -21.499   3.051  49.887  1.00  0.00           H  
ATOM   3858 HG21 ILE A 723     -19.337   1.785  48.543  1.00  0.00           H  
ATOM   3859 HG22 ILE A 723     -20.054   0.655  47.465  1.00  0.00           H  
ATOM   3860 HG23 ILE A 723     -20.735   2.274  47.600  1.00  0.00           H  
ATOM   3861 HD11 ILE A 723     -20.026   3.010  51.874  1.00  0.00           H  
ATOM   3862 HD12 ILE A 723     -19.916   1.265  51.841  1.00  0.00           H  
ATOM   3863 HD13 ILE A 723     -19.134   2.222  50.615  1.00  0.00           H  
ATOM   3864  N   VAL A 724     -21.809  -1.545  47.897  1.00 95.16           N  
ATOM   3865  CA  VAL A 724     -21.250  -2.379  46.845  1.00 95.16           C  
ATOM   3866  C   VAL A 724     -22.354  -3.086  46.039  1.00 95.16           C  
ATOM   3867  O   VAL A 724     -22.131  -3.385  44.871  1.00 95.16           O  
ATOM   3868  CB  VAL A 724     -20.176  -3.319  47.447  1.00 95.16           C  
ATOM   3869  CG1 VAL A 724     -19.034  -2.504  48.072  1.00 95.16           C  
ATOM   3870  CG2 VAL A 724     -20.681  -4.337  48.470  1.00 95.16           C  
ATOM   3871  H   VAL A 724     -21.574  -1.773  48.860  1.00  0.00           H  
ATOM   3872  HA  VAL A 724     -20.741  -1.725  46.133  1.00  0.00           H  
ATOM   3873  HB  VAL A 724     -19.751  -3.880  46.615  1.00  0.00           H  
ATOM   3874 HG11 VAL A 724     -18.200  -3.140  48.366  1.00  0.00           H  
ATOM   3875 HG12 VAL A 724     -18.663  -1.780  47.352  1.00  0.00           H  
ATOM   3876 HG13 VAL A 724     -19.349  -1.948  48.955  1.00  0.00           H  
ATOM   3877 HG21 VAL A 724     -20.537  -5.344  48.081  1.00  0.00           H  
ATOM   3878 HG22 VAL A 724     -20.136  -4.289  49.413  1.00  0.00           H  
ATOM   3879 HG23 VAL A 724     -21.735  -4.186  48.704  1.00  0.00           H  
ATOM   3880  N   ALA A 725     -23.565  -3.214  46.610  1.00 39.34           N  
ATOM   3881  CA  ALA A 725     -24.799  -3.523  45.897  1.00 39.34           C  
ATOM   3882  C   ALA A 725     -25.237  -2.328  45.033  1.00 39.34           C  
ATOM   3883  O   ALA A 725     -25.378  -2.472  43.820  1.00 39.34           O  
ATOM   3884  CB  ALA A 725     -25.913  -3.823  46.913  1.00 39.34           C  
ATOM   3885  H   ALA A 725     -23.647  -2.947  47.582  1.00  0.00           H  
ATOM   3886  HA  ALA A 725     -24.643  -4.392  45.255  1.00  0.00           H  
ATOM   3887  HB1 ALA A 725     -26.829  -4.117  46.401  1.00  0.00           H  
ATOM   3888  HB2 ALA A 725     -25.638  -4.636  47.583  1.00  0.00           H  
ATOM   3889  HB3 ALA A 725     -26.144  -2.962  47.542  1.00  0.00           H  
ATOM   3890  N   LEU A 726     -25.438  -1.140  45.630  1.00136.82           N  
ATOM   3891  CA  LEU A 726     -25.911   0.057  44.931  1.00136.82           C  
ATOM   3892  C   LEU A 726     -25.040   0.448  43.739  1.00136.82           C  
ATOM   3893  O   LEU A 726     -25.588   0.744  42.685  1.00136.82           O  
ATOM   3894  CB  LEU A 726     -26.022   1.283  45.862  1.00136.82           C  
ATOM   3895  CG  LEU A 726     -27.268   1.352  46.762  1.00136.82           C  
ATOM   3896  CD1 LEU A 726     -27.106   2.521  47.744  1.00136.82           C  
ATOM   3897  CD2 LEU A 726     -28.571   1.541  45.972  1.00136.82           C  
ATOM   3898  H   LEU A 726     -25.246  -1.050  46.623  1.00  0.00           H  
ATOM   3899  HA  LEU A 726     -26.892  -0.183  44.521  1.00  0.00           H  
ATOM   3900  HB3 LEU A 726     -26.013   2.198  45.265  1.00  0.00           H  
ATOM   3901  HB2 LEU A 726     -25.121   1.339  46.474  1.00  0.00           H  
ATOM   3902  HG  LEU A 726     -27.343   0.426  47.332  1.00  0.00           H  
ATOM   3903 HD11 LEU A 726     -27.970   2.607  48.403  1.00  0.00           H  
ATOM   3904 HD12 LEU A 726     -26.221   2.390  48.367  1.00  0.00           H  
ATOM   3905 HD13 LEU A 726     -27.001   3.471  47.219  1.00  0.00           H  
ATOM   3906 HD21 LEU A 726     -29.436   1.521  46.635  1.00  0.00           H  
ATOM   3907 HD22 LEU A 726     -28.573   2.506  45.475  1.00  0.00           H  
ATOM   3908 HD23 LEU A 726     -28.726   0.777  45.212  1.00  0.00           H  
ATOM   3909  N   VAL A 727     -23.708   0.448  43.883  1.00100.38           N  
ATOM   3910  CA  VAL A 727     -22.796   0.890  42.832  1.00100.38           C  
ATOM   3911  C   VAL A 727     -22.922   0.009  41.572  1.00100.38           C  
ATOM   3912  O   VAL A 727     -23.083   0.568  40.487  1.00100.38           O  
ATOM   3913  CB  VAL A 727     -21.335   1.012  43.343  1.00100.38           C  
ATOM   3914  CG1 VAL A 727     -20.399   1.568  42.253  1.00100.38           C  
ATOM   3915  CG2 VAL A 727     -21.193   1.926  44.579  1.00100.38           C  
ATOM   3916  H   VAL A 727     -23.332   0.175  44.791  1.00  0.00           H  
ATOM   3917  HA  VAL A 727     -23.124   1.889  42.546  1.00  0.00           H  
ATOM   3918  HB  VAL A 727     -20.993   0.013  43.621  1.00  0.00           H  
ATOM   3919 HG11 VAL A 727     -19.384   1.693  42.625  1.00  0.00           H  
ATOM   3920 HG12 VAL A 727     -20.350   0.927  41.373  1.00  0.00           H  
ATOM   3921 HG13 VAL A 727     -20.733   2.543  41.916  1.00  0.00           H  
ATOM   3922 HG21 VAL A 727     -20.272   1.697  45.114  1.00  0.00           H  
ATOM   3923 HG22 VAL A 727     -21.157   2.979  44.306  1.00  0.00           H  
ATOM   3924 HG23 VAL A 727     -22.009   1.829  45.288  1.00  0.00           H  
ATOM   3925  N   ILE A 728     -22.923  -1.331  41.691  1.00 97.10           N  
ATOM   3926  CA  ILE A 728     -23.101  -2.227  40.541  1.00 97.10           C  
ATOM   3927  C   ILE A 728     -24.514  -2.081  39.931  1.00 97.10           C  
ATOM   3928  O   ILE A 728     -24.632  -1.973  38.711  1.00 97.10           O  
ATOM   3929  CB  ILE A 728     -22.725  -3.701  40.890  1.00 97.10           C  
ATOM   3930  CG1 ILE A 728     -22.768  -4.624  39.651  1.00 97.10           C  
ATOM   3931  CG2 ILE A 728     -23.577  -4.310  42.008  1.00 97.10           C  
ATOM   3932  CD1 ILE A 728     -22.023  -5.954  39.808  1.00 97.10           C  
ATOM   3933  H   ILE A 728     -22.869  -1.744  42.614  1.00  0.00           H  
ATOM   3934  HA  ILE A 728     -22.400  -1.892  39.777  1.00  0.00           H  
ATOM   3935  HB  ILE A 728     -21.693  -3.683  41.245  1.00  0.00           H  
ATOM   3936 HG13 ILE A 728     -22.367  -4.102  38.784  1.00  0.00           H  
ATOM   3937 HG12 ILE A 728     -23.802  -4.843  39.414  1.00  0.00           H  
ATOM   3938 HG21 ILE A 728     -23.277  -5.325  42.251  1.00  0.00           H  
ATOM   3939 HG22 ILE A 728     -23.493  -3.734  42.920  1.00  0.00           H  
ATOM   3940 HG23 ILE A 728     -24.628  -4.350  41.734  1.00  0.00           H  
ATOM   3941 HD11 ILE A 728     -21.999  -6.497  38.864  1.00  0.00           H  
ATOM   3942 HD12 ILE A 728     -20.992  -5.796  40.124  1.00  0.00           H  
ATOM   3943 HD13 ILE A 728     -22.515  -6.601  40.533  1.00  0.00           H  
ATOM   3944  N   ILE A 729     -25.568  -1.993  40.758  1.00 46.38           N  
ATOM   3945  CA  ILE A 729     -26.960  -1.832  40.322  1.00 46.38           C  
ATOM   3946  C   ILE A 729     -27.165  -0.461  39.656  1.00 46.38           C  
ATOM   3947  O   ILE A 729     -27.832  -0.384  38.630  1.00 46.38           O  
ATOM   3948  CB  ILE A 729     -27.922  -2.015  41.528  1.00 46.38           C  
ATOM   3949  CG1 ILE A 729     -27.828  -3.444  42.098  1.00 46.38           C  
ATOM   3950  CG2 ILE A 729     -29.404  -1.690  41.231  1.00 46.38           C  
ATOM   3951  CD1 ILE A 729     -28.261  -3.504  43.558  1.00 46.38           C  
ATOM   3952  H   ILE A 729     -25.399  -2.079  41.757  1.00  0.00           H  
ATOM   3953  HA  ILE A 729     -27.180  -2.602  39.581  1.00  0.00           H  
ATOM   3954  HB  ILE A 729     -27.590  -1.313  42.295  1.00  0.00           H  
ATOM   3955 HG13 ILE A 729     -26.801  -3.799  42.060  1.00  0.00           H  
ATOM   3956 HG12 ILE A 729     -28.397  -4.154  41.497  1.00  0.00           H  
ATOM   3957 HG21 ILE A 729     -30.035  -1.875  42.100  1.00  0.00           H  
ATOM   3958 HG22 ILE A 729     -29.554  -0.644  40.962  1.00  0.00           H  
ATOM   3959 HG23 ILE A 729     -29.783  -2.301  40.413  1.00  0.00           H  
ATOM   3960 HD11 ILE A 729     -27.766  -4.338  44.052  1.00  0.00           H  
ATOM   3961 HD12 ILE A 729     -27.937  -2.609  44.079  1.00  0.00           H  
ATOM   3962 HD13 ILE A 729     -29.340  -3.580  43.677  1.00  0.00           H  
ATOM   3963  N   PHE A 730     -26.582   0.616  40.191  1.00 59.98           N  
ATOM   3964  CA  PHE A 730     -26.651   1.962  39.630  1.00 59.98           C  
ATOM   3965  C   PHE A 730     -25.868   2.032  38.322  1.00 59.98           C  
ATOM   3966  O   PHE A 730     -26.410   2.518  37.333  1.00 59.98           O  
ATOM   3967  CB  PHE A 730     -26.086   3.005  40.616  1.00 59.98           C  
ATOM   3968  CG  PHE A 730     -27.020   3.486  41.719  1.00 59.98           C  
ATOM   3969  CD1 PHE A 730     -28.233   2.824  42.023  1.00 59.98           C  
ATOM   3970  CD2 PHE A 730     -26.673   4.651  42.436  1.00 59.98           C  
ATOM   3971  CE1 PHE A 730     -29.102   3.348  42.997  1.00 59.98           C  
ATOM   3972  CE2 PHE A 730     -27.532   5.163  43.425  1.00 59.98           C  
ATOM   3973  CZ  PHE A 730     -28.754   4.519  43.697  1.00 59.98           C  
ATOM   3974  H   PHE A 730     -26.100   0.513  41.087  1.00  0.00           H  
ATOM   3975  HA  PHE A 730     -27.688   2.210  39.393  1.00  0.00           H  
ATOM   3976  HB3 PHE A 730     -25.808   3.902  40.059  1.00  0.00           H  
ATOM   3977  HB2 PHE A 730     -25.158   2.646  41.059  1.00  0.00           H  
ATOM   3978  HD1 PHE A 730     -28.526   1.920  41.512  1.00  0.00           H  
ATOM   3979  HD2 PHE A 730     -25.751   5.172  42.219  1.00  0.00           H  
ATOM   3980  HE1 PHE A 730     -30.033   2.845  43.215  1.00  0.00           H  
ATOM   3981  HE2 PHE A 730     -27.261   6.058  43.966  1.00  0.00           H  
ATOM   3982  HZ  PHE A 730     -29.418   4.916  44.451  1.00  0.00           H  
ATOM   3983  N   CYS A 731     -24.646   1.487  38.274  1.00 55.03           N  
ATOM   3984  CA  CYS A 731     -23.837   1.450  37.056  1.00 55.03           C  
ATOM   3985  C   CYS A 731     -24.506   0.622  35.952  1.00 55.03           C  
ATOM   3986  O   CYS A 731     -24.546   1.056  34.802  1.00 55.03           O  
ATOM   3987  CB  CYS A 731     -22.423   0.922  37.348  1.00 55.03           C  
ATOM   3988  SG  CYS A 731     -21.554   2.134  38.380  1.00 55.03           S  
ATOM   3989  H   CYS A 731     -24.255   1.068  39.116  1.00  0.00           H  
ATOM   3990  HA  CYS A 731     -23.778   2.472  36.686  1.00  0.00           H  
ATOM   3991  HB3 CYS A 731     -21.860   0.791  36.423  1.00  0.00           H  
ATOM   3992  HB2 CYS A 731     -22.448  -0.047  37.848  1.00  0.00           H  
ATOM   3993  HG  CYS A 731     -22.180   1.758  39.508  1.00  0.00           H  
ATOM   3994  N   SER A 732     -25.137  -0.496  36.333  1.00 77.33           N  
ATOM   3995  CA  SER A 732     -25.987  -1.283  35.472  1.00 77.33           C  
ATOM   3996  C   SER A 732     -27.247  -0.520  35.053  1.00 77.33           C  
ATOM   3997  O   SER A 732     -27.664  -0.657  33.899  1.00 77.33           O  
ATOM   3998  CB  SER A 732     -26.360  -2.561  36.213  1.00 77.33           C  
ATOM   3999  OG  SER A 732     -27.236  -3.360  35.454  1.00 77.33           O  
ATOM   4000  H   SER A 732     -25.030  -0.822  37.290  1.00  0.00           H  
ATOM   4001  HA  SER A 732     -25.418  -1.557  34.586  1.00  0.00           H  
ATOM   4002  HB3 SER A 732     -26.823  -2.356  37.177  1.00  0.00           H  
ATOM   4003  HB2 SER A 732     -25.440  -3.113  36.394  1.00  0.00           H  
ATOM   4004  HG  SER A 732     -28.086  -2.939  35.408  1.00  0.00           H  
ATOM   4005  N   THR A 733     -27.852   0.293  35.946  1.00 40.79           N  
ATOM   4006  CA  THR A 733     -29.061   0.974  35.577  1.00 40.79           C  
ATOM   4007  C   THR A 733     -28.752   2.046  34.584  1.00 40.79           C  
ATOM   4008  O   THR A 733     -29.508   2.249  33.636  1.00 40.79           O  
ATOM   4009  CB  THR A 733     -29.765   1.605  36.745  1.00 40.79           C  
ATOM   4010  OG1 THR A 733     -30.125   0.611  37.692  1.00 40.79           O  
ATOM   4011  CG2 THR A 733     -31.027   2.317  36.229  1.00 40.79           C  
ATOM   4012  H   THR A 733     -27.510   0.398  36.892  1.00  0.00           H  
ATOM   4013  HA  THR A 733     -29.725   0.283  35.066  1.00  0.00           H  
ATOM   4014  HB  THR A 733     -29.130   2.328  37.256  1.00  0.00           H  
ATOM   4015  HG1 THR A 733     -29.328   0.271  38.085  1.00  0.00           H  
ATOM   4016 HG21 THR A 733     -31.664   2.594  37.070  1.00  0.00           H  
ATOM   4017 HG22 THR A 733     -30.819   3.250  35.704  1.00  0.00           H  
ATOM   4018 HG23 THR A 733     -31.624   1.676  35.579  1.00  0.00           H  
ATOM   4019  N   ILE A 734     -27.601   2.717  34.737  1.00117.33           N  
ATOM   4020  CA  ILE A 734     -27.002   3.618  33.768  1.00117.33           C  
ATOM   4021  C   ILE A 734     -26.792   2.950  32.400  1.00117.33           C  
ATOM   4022  O   ILE A 734     -27.285   3.462  31.393  1.00117.33           O  
ATOM   4023  CB  ILE A 734     -25.755   4.302  34.385  1.00117.33           C  
ATOM   4024  CG1 ILE A 734     -26.179   5.607  35.095  1.00117.33           C  
ATOM   4025  CG2 ILE A 734     -24.662   4.633  33.360  1.00117.33           C  
ATOM   4026  CD1 ILE A 734     -26.707   5.447  36.524  1.00117.33           C  
ATOM   4027  H   ILE A 734     -27.050   2.508  35.565  1.00  0.00           H  
ATOM   4028  HA  ILE A 734     -27.727   4.400  33.580  1.00  0.00           H  
ATOM   4029  HB  ILE A 734     -25.288   3.638  35.113  1.00  0.00           H  
ATOM   4030 HG13 ILE A 734     -26.903   6.164  34.498  1.00  0.00           H  
ATOM   4031 HG12 ILE A 734     -25.325   6.264  35.138  1.00  0.00           H  
ATOM   4032 HG21 ILE A 734     -23.841   5.173  33.819  1.00  0.00           H  
ATOM   4033 HG22 ILE A 734     -24.224   3.740  32.915  1.00  0.00           H  
ATOM   4034 HG23 ILE A 734     -25.084   5.249  32.570  1.00  0.00           H  
ATOM   4035 HD11 ILE A 734     -26.985   6.417  36.938  1.00  0.00           H  
ATOM   4036 HD12 ILE A 734     -27.590   4.811  36.562  1.00  0.00           H  
ATOM   4037 HD13 ILE A 734     -25.944   5.028  37.178  1.00  0.00           H  
ATOM   4038  N   THR A 735     -26.102   1.805  32.343  1.00102.95           N  
ATOM   4039  CA  THR A 735     -25.936   1.076  31.088  1.00102.95           C  
ATOM   4040  C   THR A 735     -27.283   0.619  30.489  1.00102.95           C  
ATOM   4041  O   THR A 735     -27.351   0.482  29.280  1.00102.95           O  
ATOM   4042  CB  THR A 735     -24.887  -0.066  31.206  1.00102.95           C  
ATOM   4043  OG1 THR A 735     -25.201  -1.055  32.172  1.00102.95           O  
ATOM   4044  CG2 THR A 735     -23.472   0.456  31.505  1.00102.95           C  
ATOM   4045  H   THR A 735     -25.689   1.403  33.181  1.00  0.00           H  
ATOM   4046  HA  THR A 735     -25.529   1.787  30.365  1.00  0.00           H  
ATOM   4047  HB  THR A 735     -24.846  -0.577  30.241  1.00  0.00           H  
ATOM   4048  HG1 THR A 735     -26.094  -1.352  32.052  1.00  0.00           H  
ATOM   4049 HG21 THR A 735     -22.748  -0.359  31.517  1.00  0.00           H  
ATOM   4050 HG22 THR A 735     -23.145   1.166  30.744  1.00  0.00           H  
ATOM   4051 HG23 THR A 735     -23.417   0.959  32.469  1.00  0.00           H  
ATOM   4052  N   LEU A 736     -28.358   0.436  31.276  1.00 50.66           N  
ATOM   4053  CA  LEU A 736     -29.596  -0.067  30.757  1.00 50.66           C  
ATOM   4054  C   LEU A 736     -30.419   1.096  30.282  1.00 50.66           C  
ATOM   4055  O   LEU A 736     -30.971   1.061  29.183  1.00 50.66           O  
ATOM   4056  CB  LEU A 736     -30.394  -0.823  31.835  1.00 50.66           C  
ATOM   4057  CG  LEU A 736     -31.738  -1.400  31.361  1.00 50.66           C  
ATOM   4058  CD1 LEU A 736     -31.530  -2.463  30.273  1.00 50.66           C  
ATOM   4059  CD2 LEU A 736     -32.561  -1.931  32.548  1.00 50.66           C  
ATOM   4060  H   LEU A 736     -28.126   0.269  32.247  1.00  0.00           H  
ATOM   4061  HA  LEU A 736     -29.341  -0.833  30.052  1.00  0.00           H  
ATOM   4062  HB3 LEU A 736     -30.574  -0.161  32.683  1.00  0.00           H  
ATOM   4063  HB2 LEU A 736     -29.780  -1.632  32.233  1.00  0.00           H  
ATOM   4064  HG  LEU A 736     -32.308  -0.597  30.908  1.00  0.00           H  
ATOM   4065 HD11 LEU A 736     -32.478  -2.933  30.007  1.00  0.00           H  
ATOM   4066 HD12 LEU A 736     -31.133  -2.035  29.358  1.00  0.00           H  
ATOM   4067 HD13 LEU A 736     -30.854  -3.252  30.604  1.00  0.00           H  
ATOM   4068 HD21 LEU A 736     -33.508  -2.365  32.237  1.00  0.00           H  
ATOM   4069 HD22 LEU A 736     -32.017  -2.745  33.029  1.00  0.00           H  
ATOM   4070 HD23 LEU A 736     -32.694  -1.176  33.321  1.00  0.00           H  
ATOM   4071  N   CYS A 737     -30.531   2.158  31.110  1.00 91.28           N  
ATOM   4072  CA  CYS A 737     -31.349   3.284  30.751  1.00 91.28           C  
ATOM   4073  C   CYS A 737     -30.794   4.096  29.612  1.00 91.28           C  
ATOM   4074  O   CYS A 737     -31.495   4.329  28.630  1.00 91.28           O  
ATOM   4075  CB  CYS A 737     -31.655   4.218  31.939  1.00 91.28           C  
ATOM   4076  SG  CYS A 737     -30.182   4.892  32.759  1.00 91.28           S  
ATOM   4077  H   CYS A 737     -30.064   2.155  32.009  1.00  0.00           H  
ATOM   4078  HA  CYS A 737     -32.312   2.868  30.486  1.00  0.00           H  
ATOM   4079  HB3 CYS A 737     -32.227   3.673  32.690  1.00  0.00           H  
ATOM   4080  HB2 CYS A 737     -32.285   5.051  31.622  1.00  0.00           H  
ATOM   4081  HG  CYS A 737     -29.672   3.702  33.104  1.00  0.00           H  
ATOM   4082  N   LEU A 738     -29.523   4.546  29.688  1.00101.53           N  
ATOM   4083  CA  LEU A 738     -29.034   5.408  28.640  1.00101.53           C  
ATOM   4084  C   LEU A 738     -28.906   4.684  27.339  1.00101.53           C  
ATOM   4085  O   LEU A 738     -29.335   5.181  26.300  1.00101.53           O  
ATOM   4086  CB  LEU A 738     -27.651   6.033  28.917  1.00101.53           C  
ATOM   4087  CG  LEU A 738     -27.652   7.119  30.007  1.00101.53           C  
ATOM   4088  CD1 LEU A 738     -28.539   8.310  29.611  1.00101.53           C  
ATOM   4089  CD2 LEU A 738     -28.000   6.539  31.378  1.00101.53           C  
ATOM   4090  H   LEU A 738     -28.932   4.331  30.484  1.00  0.00           H  
ATOM   4091  HA  LEU A 738     -29.755   6.209  28.476  1.00  0.00           H  
ATOM   4092  HB3 LEU A 738     -27.251   6.488  28.008  1.00  0.00           H  
ATOM   4093  HB2 LEU A 738     -26.939   5.251  29.185  1.00  0.00           H  
ATOM   4094  HG  LEU A 738     -26.629   7.497  30.069  1.00  0.00           H  
ATOM   4095 HD11 LEU A 738     -28.389   9.142  30.299  1.00  0.00           H  
ATOM   4096 HD12 LEU A 738     -28.296   8.673  28.612  1.00  0.00           H  
ATOM   4097 HD13 LEU A 738     -29.601   8.068  29.637  1.00  0.00           H  
ATOM   4098 HD21 LEU A 738     -27.971   7.406  32.016  1.00  0.00           H  
ATOM   4099 HD22 LEU A 738     -29.014   6.283  31.215  1.00  0.00           H  
ATOM   4100 HD23 LEU A 738     -27.249   5.835  31.480  1.00  0.00           H  
ATOM   4101  N   VAL A 739     -28.271   3.499  27.362  1.00 67.03           N  
ATOM   4102  CA  VAL A 739     -27.997   2.774  26.156  1.00 67.03           C  
ATOM   4103  C   VAL A 739     -29.224   2.184  25.521  1.00 67.03           C  
ATOM   4104  O   VAL A 739     -29.425   2.302  24.315  1.00 67.03           O  
ATOM   4105  CB  VAL A 739     -27.031   1.650  26.391  1.00 67.03           C  
ATOM   4106  CG1 VAL A 739     -26.808   0.905  25.064  1.00 67.03           C  
ATOM   4107  CG2 VAL A 739     -25.748   2.232  27.010  1.00 67.03           C  
ATOM   4108  H   VAL A 739     -27.954   3.112  28.240  1.00  0.00           H  
ATOM   4109  HA  VAL A 739     -27.549   3.468  25.439  1.00  0.00           H  
ATOM   4110  HB  VAL A 739     -27.439   0.890  27.048  1.00  0.00           H  
ATOM   4111 HG11 VAL A 739     -25.941   0.249  25.153  1.00  0.00           H  
ATOM   4112 HG12 VAL A 739     -27.633   0.249  24.782  1.00  0.00           H  
ATOM   4113 HG13 VAL A 739     -26.600   1.586  24.238  1.00  0.00           H  
ATOM   4114 HG21 VAL A 739     -24.976   1.467  27.094  1.00  0.00           H  
ATOM   4115 HG22 VAL A 739     -25.348   3.039  26.398  1.00  0.00           H  
ATOM   4116 HG23 VAL A 739     -25.902   2.633  28.011  1.00  0.00           H  
ATOM   4117  N   PHE A 740     -30.042   1.465  26.310  1.00 86.53           N  
ATOM   4118  CA  PHE A 740     -31.181   0.739  25.809  1.00 86.53           C  
ATOM   4119  C   PHE A 740     -32.421   1.537  25.542  1.00 86.53           C  
ATOM   4120  O   PHE A 740     -33.129   1.264  24.573  1.00 86.53           O  
ATOM   4121  CB  PHE A 740     -31.539  -0.450  26.707  1.00 86.53           C  
ATOM   4122  CG  PHE A 740     -30.369  -1.360  26.577  1.00 86.53           C  
ATOM   4123  CD1 PHE A 740     -30.264  -2.212  25.501  1.00 86.53           C  
ATOM   4124  CD2 PHE A 740     -29.367  -1.353  27.520  1.00 86.53           C  
ATOM   4125  CE1 PHE A 740     -29.183  -3.050  25.371  1.00 86.53           C  
ATOM   4126  CE2 PHE A 740     -28.283  -2.190  27.395  1.00 86.53           C  
ATOM   4127  CZ  PHE A 740     -28.190  -3.041  26.321  1.00 86.53           C  
ATOM   4128  H   PHE A 740     -29.837   1.394  27.297  1.00  0.00           H  
ATOM   4129  HA  PHE A 740     -30.906   0.341  24.829  1.00  0.00           H  
ATOM   4130  HB3 PHE A 740     -32.372  -0.982  26.272  1.00  0.00           H  
ATOM   4131  HB2 PHE A 740     -31.894  -0.281  27.707  1.00  0.00           H  
ATOM   4132  HD1 PHE A 740     -30.799  -1.949  24.631  1.00  0.00           H  
ATOM   4133  HD2 PHE A 740     -29.359  -0.538  28.199  1.00  0.00           H  
ATOM   4134  HE1 PHE A 740     -29.068  -3.650  24.480  1.00  0.00           H  
ATOM   4135  HE2 PHE A 740     -27.475  -2.133  28.110  1.00  0.00           H  
ATOM   4136  HZ  PHE A 740     -27.323  -3.675  26.204  1.00  0.00           H  
ATOM   4137  N   VAL A 741     -32.737   2.534  26.390  1.00 42.08           N  
ATOM   4138  CA  VAL A 741     -34.014   3.191  26.305  1.00 42.08           C  
ATOM   4139  C   VAL A 741     -34.223   3.837  24.973  1.00 42.08           C  
ATOM   4140  O   VAL A 741     -35.301   3.700  24.397  1.00 42.08           O  
ATOM   4141  CB  VAL A 741     -34.207   4.239  27.362  1.00 42.08           C  
ATOM   4142  CG1 VAL A 741     -35.546   4.950  27.106  1.00 42.08           C  
ATOM   4143  CG2 VAL A 741     -34.126   3.561  28.741  1.00 42.08           C  
ATOM   4144  H   VAL A 741     -32.126   2.759  27.163  1.00  0.00           H  
ATOM   4145  HA  VAL A 741     -34.785   2.426  26.429  1.00  0.00           H  
ATOM   4146  HB  VAL A 741     -33.470   4.993  27.512  1.00  0.00           H  
ATOM   4147 HG11 VAL A 741     -35.840   5.507  27.996  1.00  0.00           H  
ATOM   4148 HG12 VAL A 741     -35.502   5.691  26.306  1.00  0.00           H  
ATOM   4149 HG13 VAL A 741     -36.358   4.251  26.898  1.00  0.00           H  
ATOM   4150 HG21 VAL A 741     -33.925   4.276  29.539  1.00  0.00           H  
ATOM   4151 HG22 VAL A 741     -35.086   3.101  28.978  1.00  0.00           H  
ATOM   4152 HG23 VAL A 741     -33.416   2.740  28.773  1.00  0.00           H  
ATOM   4153  N   PRO A 742     -33.266   4.538  24.442  1.00 70.86           N  
ATOM   4154  CA  PRO A 742     -33.496   5.189  23.184  1.00 70.86           C  
ATOM   4155  C   PRO A 742     -33.776   4.219  22.082  1.00 70.86           C  
ATOM   4156  O   PRO A 742     -34.562   4.537  21.193  1.00 70.86           O  
ATOM   4157  CD  PRO A 742     -32.274   5.228  25.246  1.00 70.86           C  
ATOM   4158  CB  PRO A 742     -32.283   6.087  22.963  1.00 70.86           C  
ATOM   4159  CG  PRO A 742     -31.832   6.434  24.397  1.00 70.86           C  
ATOM   4160  HA  PRO A 742     -34.346   5.860  23.315  1.00  0.00           H  
ATOM   4161  HD2 PRO A 742     -31.449   4.557  25.457  1.00  0.00           H  
ATOM   4162  HD3 PRO A 742     -32.566   5.787  26.110  1.00  0.00           H  
ATOM   4163  HB3 PRO A 742     -32.512   6.973  22.370  1.00  0.00           H  
ATOM   4164  HB2 PRO A 742     -31.485   5.542  22.456  1.00  0.00           H  
ATOM   4165  HG2 PRO A 742     -30.757   6.592  24.456  1.00  0.00           H  
ATOM   4166  HG3 PRO A 742     -32.332   7.348  24.723  1.00  0.00           H  
ATOM   4167  N   LYS A 743     -33.133   3.039  22.106  1.00 46.78           N  
ATOM   4168  CA  LYS A 743     -33.347   2.066  21.079  1.00 46.78           C  
ATOM   4169  C   LYS A 743     -34.740   1.532  21.179  1.00 46.78           C  
ATOM   4170  O   LYS A 743     -35.416   1.357  20.167  1.00 46.78           O  
ATOM   4171  CB  LYS A 743     -32.352   0.895  21.150  1.00 46.78           C  
ATOM   4172  CG  LYS A 743     -30.936   1.322  20.755  1.00 46.78           C  
ATOM   4173  CD  LYS A 743     -29.846   0.307  21.100  1.00 46.78           C  
ATOM   4174  CE  LYS A 743     -28.446   0.768  20.687  1.00 46.78           C  
ATOM   4175  NZ  LYS A 743     -27.447  -0.259  21.051  1.00 46.78           N1+
ATOM   4176  H   LYS A 743     -32.499   2.821  22.862  1.00  0.00           H  
ATOM   4177  HA  LYS A 743     -33.236   2.547  20.104  1.00  0.00           H  
ATOM   4178  HB3 LYS A 743     -32.670   0.051  20.536  1.00  0.00           H  
ATOM   4179  HB2 LYS A 743     -32.301   0.555  22.179  1.00  0.00           H  
ATOM   4180  HG3 LYS A 743     -30.694   2.228  21.312  1.00  0.00           H  
ATOM   4181  HG2 LYS A 743     -30.854   1.628  19.718  1.00  0.00           H  
ATOM   4182  HD3 LYS A 743     -30.075  -0.640  20.607  1.00  0.00           H  
ATOM   4183  HD2 LYS A 743     -29.865   0.109  22.173  1.00  0.00           H  
ATOM   4184  HE3 LYS A 743     -28.189   1.704  21.185  1.00  0.00           H  
ATOM   4185  HE2 LYS A 743     -28.399   0.945  19.612  1.00  0.00           H  
ATOM   4186  HZ1 LYS A 743     -27.657  -1.122  20.570  1.00  0.00           H  
ATOM   4187  HZ2 LYS A 743     -26.522   0.051  20.787  1.00  0.00           H  
ATOM   4188  HZ3 LYS A 743     -27.469  -0.419  22.048  1.00  0.00           H  
ATOM   4189  N   LEU A 744     -35.219   1.286  22.413  1.00 86.29           N  
ATOM   4190  CA  LEU A 744     -36.511   0.695  22.609  1.00 86.29           C  
ATOM   4191  C   LEU A 744     -37.543   1.626  22.056  1.00 86.29           C  
ATOM   4192  O   LEU A 744     -38.480   1.185  21.392  1.00 86.29           O  
ATOM   4193  CB  LEU A 744     -36.814   0.442  24.104  1.00 86.29           C  
ATOM   4194  CG  LEU A 744     -38.065  -0.417  24.429  1.00 86.29           C  
ATOM   4195  CD1 LEU A 744     -38.221  -0.574  25.951  1.00 86.29           C  
ATOM   4196  CD2 LEU A 744     -39.360   0.103  23.782  1.00 86.29           C  
ATOM   4197  H   LEU A 744     -34.636   1.465  23.220  1.00  0.00           H  
ATOM   4198  HA  LEU A 744     -36.544  -0.256  22.074  1.00  0.00           H  
ATOM   4199  HB3 LEU A 744     -37.177   1.417  24.436  1.00  0.00           H  
ATOM   4200  HB2 LEU A 744     -36.090   0.511  24.896  1.00  0.00           H  
ATOM   4201  HG  LEU A 744     -37.881  -1.420  24.040  1.00  0.00           H  
ATOM   4202 HD11 LEU A 744     -39.043  -1.247  26.195  1.00  0.00           H  
ATOM   4203 HD12 LEU A 744     -37.321  -0.985  26.405  1.00  0.00           H  
ATOM   4204 HD13 LEU A 744     -38.424   0.386  26.427  1.00  0.00           H  
ATOM   4205 HD21 LEU A 744     -40.225  -0.309  24.300  1.00  0.00           H  
ATOM   4206 HD22 LEU A 744     -39.481   1.187  23.799  1.00  0.00           H  
ATOM   4207 HD23 LEU A 744     -39.387  -0.337  22.798  1.00  0.00           H  
ATOM   4208  N   ILE A 745     -37.398   2.940  22.298  1.00 80.81           N  
ATOM   4209  CA  ILE A 745     -38.414   3.849  21.849  1.00 80.81           C  
ATOM   4210  C   ILE A 745     -38.492   3.798  20.358  1.00 80.81           C  
ATOM   4211  O   ILE A 745     -39.577   3.718  19.787  1.00 80.81           O  
ATOM   4212  CB  ILE A 745     -38.191   5.274  22.283  1.00 80.81           C  
ATOM   4213  CG1 ILE A 745     -39.460   6.106  22.035  1.00 80.81           C  
ATOM   4214  CG2 ILE A 745     -36.944   5.834  21.585  1.00 80.81           C  
ATOM   4215  CD1 ILE A 745     -39.428   7.483  22.694  1.00 80.81           C  
ATOM   4216  H   ILE A 745     -36.617   3.285  22.840  1.00  0.00           H  
ATOM   4217  HA  ILE A 745     -39.366   3.505  22.263  1.00  0.00           H  
ATOM   4218  HB  ILE A 745     -38.018   5.273  23.361  1.00  0.00           H  
ATOM   4219 HG13 ILE A 745     -40.363   5.563  22.314  1.00  0.00           H  
ATOM   4220 HG12 ILE A 745     -39.387   6.304  20.973  1.00  0.00           H  
ATOM   4221 HG21 ILE A 745     -36.952   6.910  21.732  1.00  0.00           H  
ATOM   4222 HG22 ILE A 745     -36.144   5.591  22.253  1.00  0.00           H  
ATOM   4223 HG23 ILE A 745     -36.731   5.816  20.525  1.00  0.00           H  
ATOM   4224 HD11 ILE A 745     -40.362   8.013  22.504  1.00  0.00           H  
ATOM   4225 HD12 ILE A 745     -39.318   7.397  23.776  1.00  0.00           H  
ATOM   4226 HD13 ILE A 745     -38.626   8.118  22.323  1.00  0.00           H  
ATOM   4227  N   THR A 746     -37.336   3.794  19.673  1.00 41.43           N  
ATOM   4228  CA  THR A 746     -37.371   3.800  18.243  1.00 41.43           C  
ATOM   4229  C   THR A 746     -38.085   2.566  17.788  1.00 41.43           C  
ATOM   4230  O   THR A 746     -38.829   2.602  16.812  1.00 41.43           O  
ATOM   4231  CB  THR A 746     -36.002   3.779  17.629  1.00 41.43           C  
ATOM   4232  OG1 THR A 746     -35.255   4.907  18.057  1.00 41.43           O  
ATOM   4233  CG2 THR A 746     -36.150   3.790  16.097  1.00 41.43           C  
ATOM   4234  H   THR A 746     -36.450   3.824  20.159  1.00  0.00           H  
ATOM   4235  HA  THR A 746     -37.917   4.682  17.901  1.00  0.00           H  
ATOM   4236  HB  THR A 746     -35.546   2.954  18.101  1.00  0.00           H  
ATOM   4237  HG1 THR A 746     -35.141   4.861  18.995  1.00  0.00           H  
ATOM   4238 HG21 THR A 746     -35.169   3.890  15.632  1.00  0.00           H  
ATOM   4239 HG22 THR A 746     -36.595   2.899  15.658  1.00  0.00           H  
ATOM   4240 HG23 THR A 746     -36.736   4.647  15.773  1.00  0.00           H  
ATOM   4241  N   LEU A 747     -37.825   1.414  18.428  1.00144.78           N  
ATOM   4242  CA  LEU A 747     -38.497   0.226  17.986  1.00144.78           C  
ATOM   4243  C   LEU A 747     -39.954   0.208  18.361  1.00144.78           C  
ATOM   4244  O   LEU A 747     -40.822   0.078  17.499  1.00144.78           O  
ATOM   4245  CB  LEU A 747     -37.858  -1.050  18.560  1.00144.78           C  
ATOM   4246  CG  LEU A 747     -38.552  -2.346  18.106  1.00144.78           C  
ATOM   4247  CD1 LEU A 747     -38.433  -2.535  16.583  1.00144.78           C  
ATOM   4248  CD2 LEU A 747     -38.036  -3.557  18.899  1.00144.78           C  
ATOM   4249  H   LEU A 747     -37.185   1.380  19.212  1.00  0.00           H  
ATOM   4250  HA  LEU A 747     -38.422   0.202  16.901  1.00  0.00           H  
ATOM   4251  HB3 LEU A 747     -37.851  -0.991  19.650  1.00  0.00           H  
ATOM   4252  HB2 LEU A 747     -36.808  -1.088  18.267  1.00  0.00           H  
ATOM   4253  HG  LEU A 747     -39.612  -2.309  18.351  1.00  0.00           H  
ATOM   4254 HD11 LEU A 747     -39.329  -2.996  16.172  1.00  0.00           H  
ATOM   4255 HD12 LEU A 747     -38.318  -1.620  16.011  1.00  0.00           H  
ATOM   4256 HD13 LEU A 747     -37.572  -3.149  16.322  1.00  0.00           H  
ATOM   4257 HD21 LEU A 747     -38.771  -4.347  19.019  1.00  0.00           H  
ATOM   4258 HD22 LEU A 747     -37.110  -3.957  18.492  1.00  0.00           H  
ATOM   4259 HD23 LEU A 747     -37.808  -3.246  19.917  1.00  0.00           H  
ATOM   4260  N   ARG A 748     -40.259   0.333  19.672  1.00150.00           N  
ATOM   4261  CA  ARG A 748     -41.607   0.205  20.155  1.00150.00           C  
ATOM   4262  C   ARG A 748     -42.499   1.337  19.745  1.00150.00           C  
ATOM   4263  O   ARG A 748     -43.577   1.103  19.201  1.00150.00           O  
ATOM   4264  CB  ARG A 748     -41.674   0.122  21.688  1.00150.00           C  
ATOM   4265  CG  ARG A 748     -43.098  -0.016  22.234  1.00150.00           C  
ATOM   4266  CD  ARG A 748     -43.164  -0.075  23.762  1.00150.00           C  
ATOM   4267  NE  ARG A 748     -44.596  -0.207  24.151  1.00150.00           N  
ATOM   4268  CZ  ARG A 748     -44.932  -0.360  25.465  1.00150.00           C  
ATOM   4269  NH1 ARG A 748     -43.957  -0.397  26.418  1.00150.00           N  
ATOM   4270  NH2 ARG A 748     -46.244  -0.477  25.825  1.00150.00           N1+
ATOM   4271  H   ARG A 748     -39.518   0.506  20.343  1.00  0.00           H  
ATOM   4272  HA  ARG A 748     -42.023  -0.721  19.751  1.00  0.00           H  
ATOM   4273  HB3 ARG A 748     -41.183   0.983  22.140  1.00  0.00           H  
ATOM   4274  HB2 ARG A 748     -41.166  -0.796  21.972  1.00  0.00           H  
ATOM   4275  HG3 ARG A 748     -43.561  -0.909  21.810  1.00  0.00           H  
ATOM   4276  HG2 ARG A 748     -43.728   0.823  21.940  1.00  0.00           H  
ATOM   4277  HD3 ARG A 748     -42.739   0.828  24.203  1.00  0.00           H  
ATOM   4278  HD2 ARG A 748     -42.600  -0.933  24.129  1.00  0.00           H  
ATOM   4279  HE  ARG A 748     -45.302  -0.162  23.430  1.00  0.00           H  
ATOM   4280 HH12 ARG A 748     -44.196  -0.510  27.393  1.00  0.00           H  
ATOM   4281 HH11 ARG A 748     -42.987  -0.306  26.154  1.00  0.00           H  
ATOM   4282 HH22 ARG A 748     -46.501  -0.588  26.795  1.00  0.00           H  
ATOM   4283 HH21 ARG A 748     -46.969  -0.451  25.123  1.00  0.00           H  
ATOM   4284  N   THR A 749     -42.094   2.594  20.030  1.00122.07           N  
ATOM   4285  CA  THR A 749     -42.987   3.686  19.761  1.00122.07           C  
ATOM   4286  C   THR A 749     -43.092   4.030  18.308  1.00122.07           C  
ATOM   4287  O   THR A 749     -44.200   4.155  17.789  1.00122.07           O  
ATOM   4288  CB  THR A 749     -42.692   4.950  20.531  1.00122.07           C  
ATOM   4289  OG1 THR A 749     -43.822   5.808  20.481  1.00122.07           O  
ATOM   4290  CG2 THR A 749     -41.480   5.677  19.929  1.00122.07           C  
ATOM   4291  H   THR A 749     -41.178   2.778  20.418  1.00  0.00           H  
ATOM   4292  HA  THR A 749     -43.981   3.377  20.097  1.00  0.00           H  
ATOM   4293  HB  THR A 749     -42.500   4.704  21.576  1.00  0.00           H  
ATOM   4294  HG1 THR A 749     -44.015   6.007  19.577  1.00  0.00           H  
ATOM   4295 HG21 THR A 749     -41.280   6.560  20.521  1.00  0.00           H  
ATOM   4296 HG22 THR A 749     -40.713   5.393  19.249  1.00  0.00           H  
ATOM   4297 HG23 THR A 749     -41.951   6.277  19.149  1.00  0.00           H  
ATOM   4298  N   ASN A 750     -41.957   4.177  17.591  1.00 96.59           N  
ATOM   4299  CA  ASN A 750     -42.102   4.623  16.235  1.00 96.59           C  
ATOM   4300  C   ASN A 750     -41.315   3.752  15.312  1.00 96.59           C  
ATOM   4301  O   ASN A 750     -40.120   3.947  15.104  1.00 96.59           O  
ATOM   4302  CB  ASN A 750     -41.616   6.070  16.032  1.00 96.59           C  
ATOM   4303  CG  ASN A 750     -41.993   6.521  14.628  1.00 96.59           C  
ATOM   4304  OD1 ASN A 750     -41.541   5.951  13.636  1.00 96.59           O  
ATOM   4305  ND2 ASN A 750     -42.847   7.575  14.539  1.00 96.59           N  
ATOM   4306  H   ASN A 750     -41.040   4.032  17.994  1.00  0.00           H  
ATOM   4307  HA  ASN A 750     -43.127   4.642  15.861  1.00  0.00           H  
ATOM   4308  HB3 ASN A 750     -40.542   6.185  16.193  1.00  0.00           H  
ATOM   4309  HB2 ASN A 750     -42.100   6.722  16.760  1.00  0.00           H  
ATOM   4310 HD22 ASN A 750     -43.136   7.903  13.628  1.00  0.00           H  
ATOM   4311 HD21 ASN A 750     -43.200   8.019  15.375  1.00  0.00           H  
ATOM   4312  N   PRO A 751     -41.993   2.806  14.734  1.00122.93           N  
ATOM   4313  CA  PRO A 751     -41.359   1.917  13.802  1.00122.93           C  
ATOM   4314  C   PRO A 751     -41.015   2.590  12.509  1.00122.93           C  
ATOM   4315  O   PRO A 751     -40.215   2.040  11.755  1.00122.93           O  
ATOM   4316  CD  PRO A 751     -43.080   2.156  15.449  1.00122.93           C  
ATOM   4317  CB  PRO A 751     -42.311   0.735  13.637  1.00122.93           C  
ATOM   4318  CG  PRO A 751     -43.075   0.695  14.973  1.00122.93           C  
ATOM   4319  HA  PRO A 751     -40.438   1.537  14.251  1.00  0.00           H  
ATOM   4320  HD2 PRO A 751     -44.030   2.634  15.209  1.00  0.00           H  
ATOM   4321  HD3 PRO A 751     -42.962   2.104  16.526  1.00  0.00           H  
ATOM   4322  HB3 PRO A 751     -41.789  -0.199  13.425  1.00  0.00           H  
ATOM   4323  HB2 PRO A 751     -43.017   0.916  12.825  1.00  0.00           H  
ATOM   4324  HG2 PRO A 751     -44.080   0.284  14.871  1.00  0.00           H  
ATOM   4325  HG3 PRO A 751     -42.536   0.065  15.678  1.00  0.00           H  
ATOM   4326  N   ASP A 752     -41.617   3.755  12.208  1.00 23.52           N  
ATOM   4327  CA  ASP A 752     -41.341   4.404  10.958  1.00 23.52           C  
ATOM   4328  C   ASP A 752     -39.895   4.771  10.925  1.00 23.52           C  
ATOM   4329  O   ASP A 752     -39.220   4.594   9.913  1.00 23.52           O  
ATOM   4330  CB  ASP A 752     -42.150   5.697  10.756  1.00 23.52           C  
ATOM   4331  CG  ASP A 752     -43.599   5.313  10.491  1.00 23.52           C  
ATOM   4332  OD1 ASP A 752     -43.859   4.100  10.274  1.00 23.52           O  
ATOM   4333  OD2 ASP A 752     -44.464   6.229  10.502  1.00 23.52           O1-
ATOM   4334  H   ASP A 752     -42.262   4.191  12.851  1.00  0.00           H  
ATOM   4335  HA  ASP A 752     -41.495   3.705  10.132  1.00  0.00           H  
ATOM   4336  HB3 ASP A 752     -41.810   6.181   9.838  1.00  0.00           H  
ATOM   4337  HB2 ASP A 752     -42.081   6.474  11.504  1.00  0.00           H  
ATOM   4338  N   ALA A 753     -39.380   5.300  12.048  1.00 25.35           N  
ATOM   4339  CA  ALA A 753     -38.006   5.690  12.141  1.00 25.35           C  
ATOM   4340  C   ALA A 753     -37.157   4.466  12.012  1.00 25.35           C  
ATOM   4341  O   ALA A 753     -36.091   4.498  11.401  1.00 25.35           O  
ATOM   4342  CB  ALA A 753     -37.665   6.350  13.488  1.00 25.35           C  
ATOM   4343  H   ALA A 753     -39.989   5.444  12.844  1.00  0.00           H  
ATOM   4344  HA  ALA A 753     -37.765   6.382  11.331  1.00  0.00           H  
ATOM   4345  HB1 ALA A 753     -36.594   6.523  13.603  1.00  0.00           H  
ATOM   4346  HB2 ALA A 753     -38.162   7.316  13.574  1.00  0.00           H  
ATOM   4347  HB3 ALA A 753     -38.008   5.742  14.325  1.00  0.00           H  
ATOM   4348  N   ALA A 754     -37.625   3.342  12.584  1.00 28.86           N  
ATOM   4349  CA  ALA A 754     -36.856   2.133  12.627  1.00 28.86           C  
ATOM   4350  C   ALA A 754     -36.541   1.671  11.241  1.00 28.86           C  
ATOM   4351  O   ALA A 754     -35.413   1.267  10.965  1.00 28.86           O  
ATOM   4352  CB  ALA A 754     -37.598   0.986  13.333  1.00 28.86           C  
ATOM   4353  H   ALA A 754     -38.523   3.361  13.047  1.00  0.00           H  
ATOM   4354  HA  ALA A 754     -35.927   2.336  13.163  1.00  0.00           H  
ATOM   4355  HB1 ALA A 754     -36.919   0.159  13.547  1.00  0.00           H  
ATOM   4356  HB2 ALA A 754     -37.990   1.318  14.295  1.00  0.00           H  
ATOM   4357  HB3 ALA A 754     -38.434   0.587  12.761  1.00  0.00           H  
ATOM   4358  N   THR A 755     -37.524   1.722  10.324  1.00 86.38           N  
ATOM   4359  CA  THR A 755     -37.244   1.265   8.997  1.00 86.38           C  
ATOM   4360  C   THR A 755     -36.106   2.111   8.437  1.00 86.38           C  
ATOM   4361  O   THR A 755     -35.067   1.504   8.061  1.00 86.38           O  
ATOM   4362  CB  THR A 755     -38.430   1.332   8.068  1.00 86.38           C  
ATOM   4363  OG1 THR A 755     -38.101   0.745   6.817  1.00 86.38           O  
ATOM   4364  CG2 THR A 755     -38.872   2.792   7.875  1.00 86.38           C  
ATOM   4365  OXT THR A 755     -36.243   3.363   8.388  1.00 86.38           O1-
ATOM   4366  H   THR A 755     -38.437   2.092  10.553  1.00  0.00           H  
ATOM   4367  HA  THR A 755     -36.916   0.225   9.042  1.00  0.00           H  
ATOM   4368  HB  THR A 755     -39.256   0.751   8.479  1.00  0.00           H  
ATOM   4369  HG1 THR A 755     -37.387   1.237   6.439  1.00  0.00           H  
ATOM   4370 HG21 THR A 755     -39.329   2.840   6.886  1.00  0.00           H  
ATOM   4371 HG22 THR A 755     -39.752   2.915   8.498  1.00  0.00           H  
ATOM   4372 HG23 THR A 755     -38.291   3.696   7.862  1.00  0.00           H  
CONECT 1097 2678
CONECT 2678 1097
ENDMDL
END   
