# Supplementary material for: Ligand-guided homology modelling of the GABAB2 subunit of the GABAB receptor
Source: PLoS One. 2017 Mar 21;12(3):e0173889. doi: 10.1371/journal.pone.0173889 (PMC5360267; doi:10.1371/journal.pone.0173889)
Supplement: S6 Model — Cluster 4 based model 2. Template 4or2. (PDB) [file pone.0173889.s009.pdb]

REMARK   4      COMPLIES WITH FORMAT V. 3.0, 1-DEC-2006
REMARK 888
REMARK 888 WRITTEN BY MAESTRO (A PRODUCT OF SCHRODINGER, LLC)
TITLE     c4_m2_4or2
HELIX    1   1 TYR A  482  LYS A  505  1
HELIX    2   2 LYS A  510  MET A  514  1
HELIX    3   3 MET A  519  ALA A  532  1
HELIX    4   4 GLU A  550  ALA A  573  1
HELIX    5   5 THR A  575  ILE A  581  1
HELIX    6   6 ASP A  594  VAL A  618  1
HELIX    7   7 CYS A  648  THR A  651  1
HELIX    8   8 ILE A  655  GLY A  658  1
HELIX    9   9 VAL A  660  ARG A  679  1
HELIX   10  10 ASP A  688  LEU A  712  1
HELIX   11  11 GLN A  720  ARG A  748  1
TURN     1   1 LYS A 476  LEU A 481
TURN     2   2 ASN A 506  GLN A 509
TURN     3   3 SER A 515  TYR A 518
TURN     4   4 SER A 533  PHE A 549
TURN     5   5 LYS A 574  LYS A 574
TURN     6   6 PHE A 582  LYS A 593
TURN     7   7 ASP A 619  HIS A 647
TURN     8   8 HIS A 652  THR A 654
TURN     9   9 ILE A 659  ILE A 659
TURN    10  10 ASN A 680  ASN A 687
TURN    11  11 THR A 713  VAL A 719
TURN    12  12 THR A 749  THR A 755
SEQRES   1 A  269  LYS ILE SER LEU PRO LEU TYR SER ILE LEU SER ALA LEU
SEQRES   2 A  269  THR ILE LEU GLY MET ILE MET ALA SER ALA PHE LEU PHE
SEQRES   3 A  269  PHE ASN ILE LYS ASN ARG ASN GLN LYS LEU ILE LYS MET
SEQRES   4 A  269  SER SER PRO TYR MET ASN ASN LEU ILE ILE LEU GLY GLY
SEQRES   5 A  269  MET LEU SER TYR ALA SER ILE PHE LEU PHE PHE GLU THR
SEQRES   6 A  269  LEU CYS THR VAL ARG THR TRP ILE LEU THR VAL GLY TYR
SEQRES   7 A  269  THR THR ALA PHE GLY ALA MET PHE ALA LYS THR TRP ARG
SEQRES   8 A  269  VAL HIS ALA ILE PHE LYS ASN VAL LYS MET LYS LYS LYS
SEQRES   9 A  269  ILE ILE LYS ASP GLN LYS LEU LEU VAL ILE VAL GLY GLY
SEQRES  10 A  269  MET LEU LEU ILE ASP LEU CYS ILE LEU ILE CYS TRP GLN
SEQRES  11 A  269  ALA VAL ASP PRO LEU ARG ARG THR VAL GLU LYS TYR SER
SEQRES  12 A  269  MET GLU PRO ASP PRO ALA GLY ARG ASP ILE SER ILE ARG
SEQRES  13 A  269  PRO LEU LEU GLU HIS CYS GLU ASN THR HIS MET THR ILE
SEQRES  14 A  269  TRP LEU GLY ILE VAL TYR ALA TYR LYS GLY LEU LEU MET
SEQRES  15 A  269  LEU PHE GLY CYS PHE LEU ALA TRP GLU THR ARG ASN VAL
SEQRES  16 A  269  SER ILE PRO ALA LEU ASN ASP SER LYS TYR ILE GLY MET
SEQRES  17 A  269  SER VAL TYR ASN VAL GLY ILE MET CYS ILE ILE GLY ALA
SEQRES  18 A  269  ALA VAL SER PHE LEU THR ARG ASP GLN PRO ASN VAL GLN
SEQRES  19 A  269  PHE CYS ILE VAL ALA LEU VAL ILE ILE PHE CYS SER THR
SEQRES  20 A  269  ILE THR LEU CYS LEU VAL PHE VAL PRO LYS LEU ILE THR
SEQRES  21 A  269  LEU ARG THR ASN PRO ASP ALA ALA THR
SSBOND   1 CYS A  553    CYS A  648                          1555   1555  2.03
MODEL        1
ATOM      1  N   LYS A 476     -31.530  -6.643  57.009  1.00 69.71           N1+
ATOM      2  CA  LYS A 476     -32.367  -7.795  56.604  1.00 69.71           C  
ATOM      3  C   LYS A 476     -33.234  -7.439  55.445  1.00 69.71           C  
ATOM      4  O   LYS A 476     -33.170  -6.330  54.919  1.00 69.71           O  
ATOM      5  CB  LYS A 476     -33.270  -8.241  57.764  1.00 69.71           C  
ATOM      6  CG  LYS A 476     -32.498  -8.862  58.929  1.00 69.71           C  
ATOM      7  CD  LYS A 476     -31.733 -10.126  58.538  1.00 69.71           C  
ATOM      8  CE  LYS A 476     -30.956 -10.757  59.694  1.00 69.71           C  
ATOM      9  NZ  LYS A 476     -30.295 -12.001  59.239  1.00 69.71           N1+
ATOM     10  H1  LYS A 476     -30.968  -6.354  56.219  1.00  0.00           H  
ATOM     11  H2  LYS A 476     -32.122  -5.873  57.285  1.00  0.00           H  
ATOM     12  H3  LYS A 476     -30.927  -6.904  57.776  1.00  0.00           H  
ATOM     13  HA  LYS A 476     -31.712  -8.591  56.256  1.00  0.00           H  
ATOM     14  HB3 LYS A 476     -34.005  -8.984  57.451  1.00  0.00           H  
ATOM     15  HB2 LYS A 476     -33.851  -7.393  58.131  1.00  0.00           H  
ATOM     16  HG3 LYS A 476     -33.201  -9.102  59.727  1.00  0.00           H  
ATOM     17  HG2 LYS A 476     -31.808  -8.130  59.350  1.00  0.00           H  
ATOM     18  HD3 LYS A 476     -31.012  -9.915  57.750  1.00  0.00           H  
ATOM     19  HD2 LYS A 476     -32.435 -10.855  58.129  1.00  0.00           H  
ATOM     20  HE3 LYS A 476     -31.625 -10.995  60.521  1.00  0.00           H  
ATOM     21  HE2 LYS A 476     -30.201 -10.067  60.073  1.00  0.00           H  
ATOM     22  HZ1 LYS A 476     -29.654 -11.791  58.486  1.00  0.00           H  
ATOM     23  HZ2 LYS A 476     -29.781 -12.410  60.006  1.00  0.00           H  
ATOM     24  HZ3 LYS A 476     -30.990 -12.658  58.914  1.00  0.00           H  
ATOM     25  N   ILE A 477     -34.061  -8.403  55.005  1.00 74.34           N  
ATOM     26  CA  ILE A 477     -34.964  -8.197  53.913  1.00 74.34           C  
ATOM     27  C   ILE A 477     -35.957  -7.162  54.331  1.00 74.34           C  
ATOM     28  O   ILE A 477     -36.330  -6.287  53.550  1.00 74.34           O  
ATOM     29  CB  ILE A 477     -35.713  -9.448  53.536  1.00 74.34           C  
ATOM     30  CG1 ILE A 477     -36.554  -9.216  52.270  1.00 74.34           C  
ATOM     31  CG2 ILE A 477     -36.521  -9.928  54.754  1.00 74.34           C  
ATOM     32  CD1 ILE A 477     -37.122 -10.502  51.673  1.00 74.34           C  
ATOM     33  H   ILE A 477     -34.058  -9.310  55.450  1.00  0.00           H  
ATOM     34  HA  ILE A 477     -34.397  -7.833  53.053  1.00  0.00           H  
ATOM     35  HB  ILE A 477     -34.967 -10.210  53.305  1.00  0.00           H  
ATOM     36 HG13 ILE A 477     -35.943  -8.730  51.508  1.00  0.00           H  
ATOM     37 HG12 ILE A 477     -37.387  -8.541  52.468  1.00  0.00           H  
ATOM     38 HG21 ILE A 477     -36.800 -10.970  54.598  1.00  0.00           H  
ATOM     39 HG22 ILE A 477     -35.976  -9.920  55.698  1.00  0.00           H  
ATOM     40 HG23 ILE A 477     -37.470  -9.406  54.878  1.00  0.00           H  
ATOM     41 HD11 ILE A 477     -37.676 -10.292  50.759  1.00  0.00           H  
ATOM     42 HD12 ILE A 477     -36.328 -11.206  51.424  1.00  0.00           H  
ATOM     43 HD13 ILE A 477     -37.805 -10.996  52.365  1.00  0.00           H  
ATOM     44  N   SER A 478     -36.393  -7.237  55.601  1.00 69.60           N  
ATOM     45  CA  SER A 478     -37.403  -6.372  56.133  1.00 69.60           C  
ATOM     46  C   SER A 478     -36.920  -4.958  56.098  1.00 69.60           C  
ATOM     47  O   SER A 478     -37.725  -4.033  56.008  1.00 69.60           O  
ATOM     48  CB  SER A 478     -37.750  -6.703  57.594  1.00 69.60           C  
ATOM     49  OG  SER A 478     -38.293  -8.012  57.681  1.00 69.60           O  
ATOM     50  H   SER A 478     -36.061  -7.987  56.189  1.00  0.00           H  
ATOM     51  HA  SER A 478     -38.301  -6.452  55.517  1.00  0.00           H  
ATOM     52  HB3 SER A 478     -38.484  -6.001  57.995  1.00  0.00           H  
ATOM     53  HB2 SER A 478     -36.866  -6.647  58.232  1.00  0.00           H  
ATOM     54  HG  SER A 478     -39.111  -8.032  57.208  1.00  0.00           H  
ATOM     55  N   LEU A 479     -35.592  -4.744  56.156  1.00 37.03           N  
ATOM     56  CA  LEU A 479     -35.101  -3.399  56.178  1.00 37.03           C  
ATOM     57  C   LEU A 479     -35.520  -2.739  54.904  1.00 37.03           C  
ATOM     58  O   LEU A 479     -35.438  -3.313  53.820  1.00 37.03           O  
ATOM     59  CB  LEU A 479     -33.569  -3.306  56.264  1.00 37.03           C  
ATOM     60  CG  LEU A 479     -32.990  -3.906  57.558  1.00 37.03           C  
ATOM     61  CD1 LEU A 479     -31.458  -3.787  57.590  1.00 37.03           C  
ATOM     62  CD2 LEU A 479     -33.662  -3.305  58.803  1.00 37.03           C  
ATOM     63  H   LEU A 479     -34.943  -5.517  56.161  1.00  0.00           H  
ATOM     64  HA  LEU A 479     -35.490  -2.952  57.083  1.00  0.00           H  
ATOM     65  HB3 LEU A 479     -33.176  -2.315  56.033  1.00  0.00           H  
ATOM     66  HB2 LEU A 479     -33.340  -4.014  55.505  1.00  0.00           H  
ATOM     67  HG  LEU A 479     -33.264  -4.957  57.598  1.00  0.00           H  
ATOM     68 HD11 LEU A 479     -31.140  -3.722  58.630  1.00  0.00           H  
ATOM     69 HD12 LEU A 479     -30.816  -4.544  57.220  1.00  0.00           H  
ATOM     70 HD13 LEU A 479     -31.146  -2.838  57.153  1.00  0.00           H  
ATOM     71 HD21 LEU A 479     -33.141  -3.606  59.712  1.00  0.00           H  
ATOM     72 HD22 LEU A 479     -33.658  -2.215  58.771  1.00  0.00           H  
ATOM     73 HD23 LEU A 479     -34.689  -3.645  58.930  1.00  0.00           H  
ATOM     74  N   PRO A 480     -36.001  -1.533  55.042  1.00 60.98           N  
ATOM     75  CA  PRO A 480     -36.434  -0.791  53.893  1.00 60.98           C  
ATOM     76  C   PRO A 480     -35.307  -0.433  52.979  1.00 60.98           C  
ATOM     77  O   PRO A 480     -35.556  -0.230  51.792  1.00 60.98           O  
ATOM     78  CD  PRO A 480     -36.764  -1.180  56.229  1.00 60.98           C  
ATOM     79  CB  PRO A 480     -37.217   0.401  54.436  1.00 60.98           C  
ATOM     80  CG  PRO A 480     -37.787  -0.129  55.765  1.00 60.98           C  
ATOM     81  HA  PRO A 480     -37.150  -1.415  53.365  1.00  0.00           H  
ATOM     82  HD2 PRO A 480     -36.073  -0.706  56.928  1.00  0.00           H  
ATOM     83  HD3 PRO A 480     -37.298  -1.936  56.789  1.00  0.00           H  
ATOM     84  HB3 PRO A 480     -37.994   0.744  53.752  1.00  0.00           H  
ATOM     85  HB2 PRO A 480     -36.551   1.243  54.636  1.00  0.00           H  
ATOM     86  HG2 PRO A 480     -37.954   0.658  56.501  1.00  0.00           H  
ATOM     87  HG3 PRO A 480     -38.745  -0.615  55.574  1.00  0.00           H  
ATOM     88  N   LEU A 481     -34.070  -0.326  53.498  1.00139.45           N  
ATOM     89  CA  LEU A 481     -32.969  -0.001  52.640  1.00139.45           C  
ATOM     90  C   LEU A 481     -32.839  -1.139  51.686  1.00139.45           C  
ATOM     91  O   LEU A 481     -32.639  -0.949  50.486  1.00139.45           O  
ATOM     92  CB  LEU A 481     -31.638   0.127  53.400  1.00139.45           C  
ATOM     93  CG  LEU A 481     -31.628   1.266  54.438  1.00139.45           C  
ATOM     94  CD1 LEU A 481     -31.780   2.638  53.763  1.00139.45           C  
ATOM     95  CD2 LEU A 481     -32.664   1.023  55.547  1.00139.45           C  
ATOM     96  H   LEU A 481     -33.908  -0.459  54.486  1.00  0.00           H  
ATOM     97  HA  LEU A 481     -33.179   0.912  52.079  1.00  0.00           H  
ATOM     98  HB3 LEU A 481     -30.826   0.295  52.690  1.00  0.00           H  
ATOM     99  HB2 LEU A 481     -31.396  -0.809  53.908  1.00  0.00           H  
ATOM    100  HG  LEU A 481     -30.644   1.243  54.908  1.00  0.00           H  
ATOM    101 HD11 LEU A 481     -31.629   3.440  54.486  1.00  0.00           H  
ATOM    102 HD12 LEU A 481     -31.047   2.773  52.968  1.00  0.00           H  
ATOM    103 HD13 LEU A 481     -32.773   2.776  53.334  1.00  0.00           H  
ATOM    104 HD21 LEU A 481     -32.395   1.605  56.428  1.00  0.00           H  
ATOM    105 HD22 LEU A 481     -33.666   1.357  55.278  1.00  0.00           H  
ATOM    106 HD23 LEU A 481     -32.698  -0.019  55.863  1.00  0.00           H  
ATOM    107  N   TYR A 482     -32.953  -2.366  52.224  1.00 50.45           N  
ATOM    108  CA  TYR A 482     -32.888  -3.566  51.446  1.00 50.45           C  
ATOM    109  C   TYR A 482     -34.086  -3.634  50.556  1.00 50.45           C  
ATOM    110  O   TYR A 482     -33.986  -4.074  49.414  1.00 50.45           O  
ATOM    111  CB  TYR A 482     -32.907  -4.855  52.288  1.00 50.45           C  
ATOM    112  CG  TYR A 482     -31.615  -5.015  53.014  1.00 50.45           C  
ATOM    113  CD1 TYR A 482     -31.383  -4.370  54.208  1.00 50.45           C  
ATOM    114  CD2 TYR A 482     -30.634  -5.830  52.497  1.00 50.45           C  
ATOM    115  CE1 TYR A 482     -30.190  -4.537  54.871  1.00 50.45           C  
ATOM    116  CE2 TYR A 482     -29.439  -5.999  53.154  1.00 50.45           C  
ATOM    117  CZ  TYR A 482     -29.217  -5.353  54.345  1.00 50.45           C  
ATOM    118  OH  TYR A 482     -27.993  -5.527  55.024  1.00 50.45           O  
ATOM    119  H   TYR A 482     -33.137  -2.452  53.212  1.00  0.00           H  
ATOM    120  HA  TYR A 482     -31.988  -3.551  50.827  1.00  0.00           H  
ATOM    121  HB3 TYR A 482     -33.058  -5.733  51.656  1.00  0.00           H  
ATOM    122  HB2 TYR A 482     -33.734  -4.857  52.992  1.00  0.00           H  
ATOM    123  HD1 TYR A 482     -31.928  -3.473  54.407  1.00  0.00           H  
ATOM    124  HD2 TYR A 482     -30.795  -6.345  51.561  1.00  0.00           H  
ATOM    125  HE1 TYR A 482     -29.874  -3.851  55.636  1.00  0.00           H  
ATOM    126  HE2 TYR A 482     -28.681  -6.643  52.731  1.00  0.00           H  
ATOM    127  HH  TYR A 482     -27.389  -6.095  54.571  1.00  0.00           H  
ATOM    128  N   SER A 483     -35.261  -3.224  51.070  1.00 69.26           N  
ATOM    129  CA  SER A 483     -36.481  -3.335  50.321  1.00 69.26           C  
ATOM    130  C   SER A 483     -36.385  -2.534  49.060  1.00 69.26           C  
ATOM    131  O   SER A 483     -36.704  -3.031  47.982  1.00 69.26           O  
ATOM    132  CB  SER A 483     -37.707  -2.824  51.097  1.00 69.26           C  
ATOM    133  OG  SER A 483     -38.876  -2.961  50.304  1.00 69.26           O  
ATOM    134  H   SER A 483     -35.309  -2.922  52.035  1.00  0.00           H  
ATOM    135  HA  SER A 483     -36.641  -4.387  50.077  1.00  0.00           H  
ATOM    136  HB3 SER A 483     -37.615  -1.766  51.331  1.00  0.00           H  
ATOM    137  HB2 SER A 483     -37.835  -3.371  52.032  1.00  0.00           H  
ATOM    138  HG  SER A 483     -38.772  -2.453  49.513  1.00  0.00           H  
ATOM    139  N   ILE A 484     -35.932  -1.269  49.158  1.00 81.61           N  
ATOM    140  CA  ILE A 484     -35.856  -0.416  48.006  1.00 81.61           C  
ATOM    141  C   ILE A 484     -34.862  -0.984  47.045  1.00 81.61           C  
ATOM    142  O   ILE A 484     -35.090  -1.020  45.838  1.00 81.61           O  
ATOM    143  CB  ILE A 484     -35.422   0.979  48.345  1.00 81.61           C  
ATOM    144  CG1 ILE A 484     -36.432   1.623  49.309  1.00 81.61           C  
ATOM    145  CG2 ILE A 484     -35.246   1.755  47.029  1.00 81.61           C  
ATOM    146  CD1 ILE A 484     -37.851   1.702  48.745  1.00 81.61           C  
ATOM    147  H   ILE A 484     -35.679  -0.891  50.063  1.00  0.00           H  
ATOM    148  HA  ILE A 484     -36.822  -0.409  47.499  1.00  0.00           H  
ATOM    149  HB  ILE A 484     -34.459   0.959  48.860  1.00  0.00           H  
ATOM    150 HG13 ILE A 484     -36.091   2.632  49.543  1.00  0.00           H  
ATOM    151 HG12 ILE A 484     -36.505   1.123  50.257  1.00  0.00           H  
ATOM    152 HG21 ILE A 484     -35.200   2.825  47.233  1.00  0.00           H  
ATOM    153 HG22 ILE A 484     -34.314   1.524  46.510  1.00  0.00           H  
ATOM    154 HG23 ILE A 484     -36.074   1.604  46.335  1.00  0.00           H  
ATOM    155 HD11 ILE A 484     -38.484   2.291  49.409  1.00  0.00           H  
ATOM    156 HD12 ILE A 484     -37.881   2.182  47.768  1.00  0.00           H  
ATOM    157 HD13 ILE A 484     -38.319   0.721  48.662  1.00  0.00           H  
ATOM    158  N   LEU A 485     -33.729  -1.460  47.580  1.00132.67           N  
ATOM    159  CA  LEU A 485     -32.638  -1.983  46.815  1.00132.67           C  
ATOM    160  C   LEU A 485     -33.135  -3.167  46.028  1.00132.67           C  
ATOM    161  O   LEU A 485     -32.839  -3.297  44.841  1.00132.67           O  
ATOM    162  CB  LEU A 485     -31.530  -2.416  47.786  1.00132.67           C  
ATOM    163  CG  LEU A 485     -30.201  -2.853  47.165  1.00132.67           C  
ATOM    164  CD1 LEU A 485     -29.524  -1.708  46.396  1.00132.67           C  
ATOM    165  CD2 LEU A 485     -29.296  -3.441  48.260  1.00132.67           C  
ATOM    166  H   LEU A 485     -33.610  -1.406  48.583  1.00  0.00           H  
ATOM    167  HA  LEU A 485     -32.296  -1.201  46.137  1.00  0.00           H  
ATOM    168  HB3 LEU A 485     -31.900  -3.219  48.417  1.00  0.00           H  
ATOM    169  HB2 LEU A 485     -31.310  -1.589  48.460  1.00  0.00           H  
ATOM    170  HG  LEU A 485     -30.392  -3.427  46.297  1.00  0.00           H  
ATOM    171 HD11 LEU A 485     -28.560  -1.986  45.996  1.00  0.00           H  
ATOM    172 HD12 LEU A 485     -30.177  -1.255  45.653  1.00  0.00           H  
ATOM    173 HD13 LEU A 485     -29.302  -0.900  47.093  1.00  0.00           H  
ATOM    174 HD21 LEU A 485     -28.465  -4.105  48.161  1.00  0.00           H  
ATOM    175 HD22 LEU A 485     -28.929  -2.622  48.879  1.00  0.00           H  
ATOM    176 HD23 LEU A 485     -29.924  -4.020  48.939  1.00  0.00           H  
ATOM    177  N   SER A 486     -33.905  -4.063  46.678  1.00 78.03           N  
ATOM    178  CA  SER A 486     -34.454  -5.233  46.044  1.00 78.03           C  
ATOM    179  C   SER A 486     -35.554  -4.841  45.102  1.00 78.03           C  
ATOM    180  O   SER A 486     -35.720  -5.444  44.044  1.00 78.03           O  
ATOM    181  CB  SER A 486     -35.052  -6.230  47.051  1.00 78.03           C  
ATOM    182  OG  SER A 486     -36.169  -5.650  47.708  1.00 78.03           O  
ATOM    183  H   SER A 486     -34.082  -3.928  47.666  1.00  0.00           H  
ATOM    184  HA  SER A 486     -33.656  -5.741  45.503  1.00  0.00           H  
ATOM    185  HB3 SER A 486     -34.306  -6.514  47.794  1.00  0.00           H  
ATOM    186  HB2 SER A 486     -35.369  -7.147  46.551  1.00  0.00           H  
ATOM    187  HG  SER A 486     -35.899  -4.843  48.121  1.00  0.00           H  
ATOM    188  N   ALA A 487     -36.356  -3.823  45.466  1.00 26.18           N  
ATOM    189  CA  ALA A 487     -37.452  -3.443  44.622  1.00 26.18           C  
ATOM    190  C   ALA A 487     -36.892  -2.967  43.323  1.00 26.18           C  
ATOM    191  O   ALA A 487     -37.404  -3.305  42.257  1.00 26.18           O  
ATOM    192  CB  ALA A 487     -38.294  -2.298  45.208  1.00 26.18           C  
ATOM    193  H   ALA A 487     -36.245  -3.372  46.366  1.00  0.00           H  
ATOM    194  HA  ALA A 487     -38.099  -4.302  44.452  1.00  0.00           H  
ATOM    195  HB1 ALA A 487     -39.115  -2.029  44.542  1.00  0.00           H  
ATOM    196  HB2 ALA A 487     -38.737  -2.596  46.159  1.00  0.00           H  
ATOM    197  HB3 ALA A 487     -37.706  -1.399  45.390  1.00  0.00           H  
ATOM    198  N   LEU A 488     -35.808  -2.174  43.388  1.00 42.13           N  
ATOM    199  CA  LEU A 488     -35.207  -1.614  42.216  1.00 42.13           C  
ATOM    200  C   LEU A 488     -34.638  -2.716  41.376  1.00 42.13           C  
ATOM    201  O   LEU A 488     -34.665  -2.644  40.150  1.00 42.13           O  
ATOM    202  CB  LEU A 488     -34.078  -0.619  42.531  1.00 42.13           C  
ATOM    203  CG  LEU A 488     -33.485   0.039  41.270  1.00 42.13           C  
ATOM    204  CD1 LEU A 488     -34.541   0.885  40.539  1.00 42.13           C  
ATOM    205  CD2 LEU A 488     -32.212   0.837  41.598  1.00 42.13           C  
ATOM    206  H   LEU A 488     -35.436  -1.914  44.293  1.00  0.00           H  
ATOM    207  HA  LEU A 488     -35.999  -1.113  41.658  1.00  0.00           H  
ATOM    208  HB3 LEU A 488     -33.288  -1.127  43.088  1.00  0.00           H  
ATOM    209  HB2 LEU A 488     -34.454   0.157  43.199  1.00  0.00           H  
ATOM    210  HG  LEU A 488     -33.129  -0.722  40.578  1.00  0.00           H  
ATOM    211 HD11 LEU A 488     -34.085   1.442  39.720  1.00  0.00           H  
ATOM    212 HD12 LEU A 488     -35.327   0.274  40.096  1.00  0.00           H  
ATOM    213 HD13 LEU A 488     -35.007   1.609  41.208  1.00  0.00           H  
ATOM    214 HD21 LEU A 488     -31.647   1.061  40.694  1.00  0.00           H  
ATOM    215 HD22 LEU A 488     -32.486   1.798  42.034  1.00  0.00           H  
ATOM    216 HD23 LEU A 488     -31.588   0.357  42.347  1.00  0.00           H  
ATOM    217  N   THR A 489     -34.078  -3.760  42.019  1.00108.96           N  
ATOM    218  CA  THR A 489     -33.475  -4.846  41.298  1.00108.96           C  
ATOM    219  C   THR A 489     -34.523  -5.612  40.549  1.00108.96           C  
ATOM    220  O   THR A 489     -34.278  -6.067  39.433  1.00108.96           O  
ATOM    221  CB  THR A 489     -32.721  -5.806  42.174  1.00108.96           C  
ATOM    222  OG1 THR A 489     -33.602  -6.502  43.040  1.00108.96           O  
ATOM    223  CG2 THR A 489     -31.699  -5.003  42.996  1.00108.96           C  
ATOM    224  H   THR A 489     -34.042  -3.764  43.029  1.00  0.00           H  
ATOM    225  HA  THR A 489     -32.811  -4.407  40.572  1.00  0.00           H  
ATOM    226  HB  THR A 489     -32.221  -6.544  41.553  1.00  0.00           H  
ATOM    227  HG1 THR A 489     -34.177  -5.884  43.473  1.00  0.00           H  
ATOM    228 HG21 THR A 489     -31.807  -5.043  44.060  1.00  0.00           H  
ATOM    229 HG22 THR A 489     -30.696  -5.364  42.769  1.00  0.00           H  
ATOM    230 HG23 THR A 489     -31.681  -3.969  42.676  1.00  0.00           H  
ATOM    231  N   ILE A 490     -35.719  -5.786  41.147  1.00 29.88           N  
ATOM    232  CA  ILE A 490     -36.765  -6.544  40.517  1.00 29.88           C  
ATOM    233  C   ILE A 490     -37.161  -5.859  39.250  1.00 29.88           C  
ATOM    234  O   ILE A 490     -37.312  -6.502  38.212  1.00 29.88           O  
ATOM    235  CB  ILE A 490     -37.997  -6.653  41.365  1.00 29.88           C  
ATOM    236  CG1 ILE A 490     -37.684  -7.397  42.673  1.00 29.88           C  
ATOM    237  CG2 ILE A 490     -39.095  -7.322  40.520  1.00 29.88           C  
ATOM    238  CD1 ILE A 490     -38.795  -7.290  43.714  1.00 29.88           C  
ATOM    239  H   ILE A 490     -35.880  -5.414  42.074  1.00  0.00           H  
ATOM    240  HA  ILE A 490     -36.388  -7.543  40.283  1.00  0.00           H  
ATOM    241  HB  ILE A 490     -38.343  -5.658  41.644  1.00  0.00           H  
ATOM    242 HG13 ILE A 490     -36.715  -7.192  43.088  1.00  0.00           H  
ATOM    243 HG12 ILE A 490     -37.591  -8.454  42.421  1.00  0.00           H  
ATOM    244 HG21 ILE A 490     -39.923  -7.643  41.149  1.00  0.00           H  
ATOM    245 HG22 ILE A 490     -39.556  -6.658  39.787  1.00  0.00           H  
ATOM    246 HG23 ILE A 490     -38.735  -8.215  40.008  1.00  0.00           H  
ATOM    247 HD11 ILE A 490     -38.504  -7.793  44.636  1.00  0.00           H  
ATOM    248 HD12 ILE A 490     -39.014  -6.253  43.961  1.00  0.00           H  
ATOM    249 HD13 ILE A 490     -39.722  -7.751  43.374  1.00  0.00           H  
ATOM    250  N   LEU A 491     -37.341  -4.527  39.302  1.00133.03           N  
ATOM    251  CA  LEU A 491     -37.709  -3.797  38.124  1.00133.03           C  
ATOM    252  C   LEU A 491     -36.588  -3.903  37.147  1.00133.03           C  
ATOM    253  O   LEU A 491     -36.809  -4.025  35.943  1.00133.03           O  
ATOM    254  CB  LEU A 491     -37.972  -2.303  38.376  1.00133.03           C  
ATOM    255  CG  LEU A 491     -39.304  -2.016  39.094  1.00133.03           C  
ATOM    256  CD1 LEU A 491     -40.502  -2.358  38.194  1.00133.03           C  
ATOM    257  CD2 LEU A 491     -39.381  -2.720  40.455  1.00133.03           C  
ATOM    258  H   LEU A 491     -37.219  -4.029  40.174  1.00  0.00           H  
ATOM    259  HA  LEU A 491     -38.639  -4.213  37.771  1.00  0.00           H  
ATOM    260  HB3 LEU A 491     -37.974  -1.753  37.432  1.00  0.00           H  
ATOM    261  HB2 LEU A 491     -37.153  -1.878  38.960  1.00  0.00           H  
ATOM    262  HG  LEU A 491     -39.351  -0.940  39.274  1.00  0.00           H  
ATOM    263 HD11 LEU A 491     -41.425  -1.962  38.619  1.00  0.00           H  
ATOM    264 HD12 LEU A 491     -40.392  -1.924  37.200  1.00  0.00           H  
ATOM    265 HD13 LEU A 491     -40.645  -3.432  38.080  1.00  0.00           H  
ATOM    266 HD21 LEU A 491     -40.412  -2.649  40.803  1.00  0.00           H  
ATOM    267 HD22 LEU A 491     -39.177  -3.778  40.535  1.00  0.00           H  
ATOM    268 HD23 LEU A 491     -38.861  -2.075  41.151  1.00  0.00           H  
ATOM    269  N   GLY A 492     -35.341  -3.861  37.644  1.00 22.76           N  
ATOM    270  CA  GLY A 492     -34.218  -3.912  36.759  1.00 22.76           C  
ATOM    271  C   GLY A 492     -34.232  -5.206  36.008  1.00 22.76           C  
ATOM    272  O   GLY A 492     -34.010  -5.227  34.798  1.00 22.76           O  
ATOM    273  H   GLY A 492     -35.186  -3.737  38.636  1.00  0.00           H  
ATOM    274  HA3 GLY A 492     -33.336  -3.883  37.378  1.00  0.00           H  
ATOM    275  HA2 GLY A 492     -34.195  -3.054  36.086  1.00  0.00           H  
ATOM    276  N   MET A 493     -34.493  -6.326  36.706  1.00 29.65           N  
ATOM    277  CA  MET A 493     -34.485  -7.613  36.070  1.00 29.65           C  
ATOM    278  C   MET A 493     -35.579  -7.672  35.051  1.00 29.65           C  
ATOM    279  O   MET A 493     -35.372  -8.158  33.940  1.00 29.65           O  
ATOM    280  CB  MET A 493     -34.714  -8.764  37.066  1.00 29.65           C  
ATOM    281  CG  MET A 493     -33.584  -8.917  38.086  1.00 29.65           C  
ATOM    282  SD  MET A 493     -33.832 -10.245  39.305  1.00 29.65           S  
ATOM    283  CE  MET A 493     -33.614 -11.605  38.120  1.00 29.65           C  
ATOM    284  H   MET A 493     -34.652  -6.270  37.705  1.00  0.00           H  
ATOM    285  HA  MET A 493     -33.525  -7.762  35.570  1.00  0.00           H  
ATOM    286  HB3 MET A 493     -34.826  -9.693  36.508  1.00  0.00           H  
ATOM    287  HB2 MET A 493     -35.653  -8.616  37.604  1.00  0.00           H  
ATOM    288  HG3 MET A 493     -33.397  -8.012  38.636  1.00  0.00           H  
ATOM    289  HG2 MET A 493     -32.651  -9.116  37.558  1.00  0.00           H  
ATOM    290  HE1 MET A 493     -33.579 -12.552  38.658  1.00  0.00           H  
ATOM    291  HE2 MET A 493     -34.441 -11.660  37.413  1.00  0.00           H  
ATOM    292  HE3 MET A 493     -32.679 -11.495  37.571  1.00  0.00           H  
ATOM    293  N   ILE A 494     -36.778  -7.166  35.398  1.00 76.66           N  
ATOM    294  CA  ILE A 494     -37.883  -7.266  34.490  1.00 76.66           C  
ATOM    295  C   ILE A 494     -37.620  -6.454  33.261  1.00 76.66           C  
ATOM    296  O   ILE A 494     -37.849  -6.924  32.148  1.00 76.66           O  
ATOM    297  CB  ILE A 494     -39.199  -6.833  35.078  1.00 76.66           C  
ATOM    298  CG1 ILE A 494     -40.349  -7.238  34.140  1.00 76.66           C  
ATOM    299  CG2 ILE A 494     -39.152  -5.329  35.383  1.00 76.66           C  
ATOM    300  CD1 ILE A 494     -41.730  -7.115  34.779  1.00 76.66           C  
ATOM    301  H   ILE A 494     -36.923  -6.769  36.317  1.00  0.00           H  
ATOM    302  HA  ILE A 494     -37.969  -8.316  34.200  1.00  0.00           H  
ATOM    303  HB  ILE A 494     -39.340  -7.375  36.015  1.00  0.00           H  
ATOM    304 HG13 ILE A 494     -40.221  -8.274  33.824  1.00  0.00           H  
ATOM    305 HG12 ILE A 494     -40.343  -6.638  33.229  1.00  0.00           H  
ATOM    306 HG21 ILE A 494     -40.099  -5.035  35.834  1.00  0.00           H  
ATOM    307 HG22 ILE A 494     -38.497  -5.366  36.209  1.00  0.00           H  
ATOM    308 HG23 ILE A 494     -38.997  -4.568  34.626  1.00  0.00           H  
ATOM    309 HD11 ILE A 494     -42.502  -7.476  34.098  1.00  0.00           H  
ATOM    310 HD12 ILE A 494     -41.796  -7.704  35.694  1.00  0.00           H  
ATOM    311 HD13 ILE A 494     -41.973  -6.082  35.025  1.00  0.00           H  
ATOM    312  N   MET A 495     -37.124  -5.211  33.421  1.00 73.13           N  
ATOM    313  CA  MET A 495     -36.908  -4.385  32.269  1.00 73.13           C  
ATOM    314  C   MET A 495     -35.827  -4.986  31.427  1.00 73.13           C  
ATOM    315  O   MET A 495     -35.906  -4.958  30.200  1.00 73.13           O  
ATOM    316  CB  MET A 495     -36.533  -2.928  32.594  1.00 73.13           C  
ATOM    317  CG  MET A 495     -36.646  -2.016  31.367  1.00 73.13           C  
ATOM    318  SD  MET A 495     -36.617  -0.229  31.712  1.00 73.13           S  
ATOM    319  CE  MET A 495     -34.832  -0.129  32.022  1.00 73.13           C  
ATOM    320  H   MET A 495     -36.942  -4.840  34.347  1.00  0.00           H  
ATOM    321  HA  MET A 495     -37.836  -4.371  31.693  1.00  0.00           H  
ATOM    322  HB3 MET A 495     -35.547  -2.865  33.054  1.00  0.00           H  
ATOM    323  HB2 MET A 495     -37.229  -2.562  33.349  1.00  0.00           H  
ATOM    324  HG3 MET A 495     -37.599  -2.207  30.872  1.00  0.00           H  
ATOM    325  HG2 MET A 495     -35.876  -2.248  30.631  1.00  0.00           H  
ATOM    326  HE1 MET A 495     -34.503   0.910  32.058  1.00  0.00           H  
ATOM    327  HE2 MET A 495     -34.659  -0.584  32.992  1.00  0.00           H  
ATOM    328  HE3 MET A 495     -34.343  -0.630  31.196  1.00  0.00           H  
ATOM    329  N   ALA A 496     -34.787  -5.554  32.068  1.00 27.48           N  
ATOM    330  CA  ALA A 496     -33.692  -6.121  31.334  1.00 27.48           C  
ATOM    331  C   ALA A 496     -34.202  -7.244  30.486  1.00 27.48           C  
ATOM    332  O   ALA A 496     -33.828  -7.366  29.321  1.00 27.48           O  
ATOM    333  CB  ALA A 496     -32.593  -6.689  32.248  1.00 27.48           C  
ATOM    334  H   ALA A 496     -34.747  -5.549  33.080  1.00  0.00           H  
ATOM    335  HA  ALA A 496     -33.255  -5.353  30.692  1.00  0.00           H  
ATOM    336  HB1 ALA A 496     -31.781  -7.132  31.670  1.00  0.00           H  
ATOM    337  HB2 ALA A 496     -32.155  -5.900  32.860  1.00  0.00           H  
ATOM    338  HB3 ALA A 496     -32.972  -7.454  32.927  1.00  0.00           H  
ATOM    339  N   SER A 497     -35.081  -8.094  31.047  1.00 60.56           N  
ATOM    340  CA  SER A 497     -35.595  -9.207  30.303  1.00 60.56           C  
ATOM    341  C   SER A 497     -36.427  -8.678  29.180  1.00 60.56           C  
ATOM    342  O   SER A 497     -36.410  -9.214  28.074  1.00 60.56           O  
ATOM    343  CB  SER A 497     -36.491 -10.129  31.148  1.00 60.56           C  
ATOM    344  OG  SER A 497     -36.971 -11.205  30.355  1.00 60.56           O  
ATOM    345  H   SER A 497     -35.359  -7.974  32.014  1.00  0.00           H  
ATOM    346  HA  SER A 497     -34.763  -9.789  29.899  1.00  0.00           H  
ATOM    347  HB3 SER A 497     -37.338  -9.590  31.574  1.00  0.00           H  
ATOM    348  HB2 SER A 497     -35.924 -10.538  31.985  1.00  0.00           H  
ATOM    349  HG  SER A 497     -37.481 -10.854  29.641  1.00  0.00           H  
ATOM    350  N   ALA A 498     -37.185  -7.596  29.445  1.00 25.59           N  
ATOM    351  CA  ALA A 498     -38.050  -7.038  28.451  1.00 25.59           C  
ATOM    352  C   ALA A 498     -37.232  -6.524  27.310  1.00 25.59           C  
ATOM    353  O   ALA A 498     -37.566  -6.755  26.149  1.00 25.59           O  
ATOM    354  CB  ALA A 498     -38.885  -5.860  28.983  1.00 25.59           C  
ATOM    355  H   ALA A 498     -37.183  -7.192  30.373  1.00  0.00           H  
ATOM    356  HA  ALA A 498     -38.728  -7.815  28.091  1.00  0.00           H  
ATOM    357  HB1 ALA A 498     -39.590  -5.506  28.231  1.00  0.00           H  
ATOM    358  HB2 ALA A 498     -39.470  -6.166  29.851  1.00  0.00           H  
ATOM    359  HB3 ALA A 498     -38.277  -5.008  29.285  1.00  0.00           H  
ATOM    360  N   PHE A 499     -36.118  -5.828  27.608  1.00 49.72           N  
ATOM    361  CA  PHE A 499     -35.341  -5.243  26.556  1.00 49.72           C  
ATOM    362  C   PHE A 499     -34.752  -6.344  25.732  1.00 49.72           C  
ATOM    363  O   PHE A 499     -34.730  -6.270  24.505  1.00 49.72           O  
ATOM    364  CB  PHE A 499     -34.191  -4.349  27.045  1.00 49.72           C  
ATOM    365  CG  PHE A 499     -33.859  -3.468  25.888  1.00 49.72           C  
ATOM    366  CD1 PHE A 499     -34.551  -2.291  25.714  1.00 49.72           C  
ATOM    367  CD2 PHE A 499     -32.888  -3.807  24.975  1.00 49.72           C  
ATOM    368  CE1 PHE A 499     -34.275  -1.456  24.659  1.00 49.72           C  
ATOM    369  CE2 PHE A 499     -32.609  -2.975  23.914  1.00 49.72           C  
ATOM    370  CZ  PHE A 499     -33.302  -1.799  23.753  1.00 49.72           C  
ATOM    371  H   PHE A 499     -35.873  -5.645  28.574  1.00  0.00           H  
ATOM    372  HA  PHE A 499     -36.025  -4.655  25.938  1.00  0.00           H  
ATOM    373  HB3 PHE A 499     -33.320  -4.913  27.385  1.00  0.00           H  
ATOM    374  HB2 PHE A 499     -34.513  -3.735  27.888  1.00  0.00           H  
ATOM    375  HD1 PHE A 499     -35.297  -1.998  26.437  1.00  0.00           H  
ATOM    376  HD2 PHE A 499     -32.314  -4.703  25.152  1.00  0.00           H  
ATOM    377  HE1 PHE A 499     -34.647  -0.505  24.486  1.00  0.00           H  
ATOM    378  HE2 PHE A 499     -31.805  -3.144  23.220  1.00  0.00           H  
ATOM    379  HZ  PHE A 499     -33.077  -1.159  22.923  1.00  0.00           H  
ATOM    380  N   LEU A 500     -34.271  -7.413  26.396  1.00 83.66           N  
ATOM    381  CA  LEU A 500     -33.637  -8.496  25.704  1.00 83.66           C  
ATOM    382  C   LEU A 500     -34.618  -9.107  24.752  1.00 83.66           C  
ATOM    383  O   LEU A 500     -34.262  -9.450  23.626  1.00 83.66           O  
ATOM    384  CB  LEU A 500     -33.147  -9.611  26.645  1.00 83.66           C  
ATOM    385  CG  LEU A 500     -32.463 -10.778  25.906  1.00 83.66           C  
ATOM    386  CD1 LEU A 500     -31.183 -10.313  25.192  1.00 83.66           C  
ATOM    387  CD2 LEU A 500     -32.220 -11.969  26.845  1.00 83.66           C  
ATOM    388  H   LEU A 500     -34.310  -7.437  27.408  1.00  0.00           H  
ATOM    389  HA  LEU A 500     -32.797  -8.079  25.147  1.00  0.00           H  
ATOM    390  HB3 LEU A 500     -33.991 -10.000  27.217  1.00  0.00           H  
ATOM    391  HB2 LEU A 500     -32.476  -9.193  27.388  1.00  0.00           H  
ATOM    392  HG  LEU A 500     -33.122 -11.191  25.144  1.00  0.00           H  
ATOM    393 HD11 LEU A 500     -30.667 -11.159  24.737  1.00  0.00           H  
ATOM    394 HD12 LEU A 500     -31.388  -9.606  24.389  1.00  0.00           H  
ATOM    395 HD13 LEU A 500     -30.488  -9.846  25.889  1.00  0.00           H  
ATOM    396 HD21 LEU A 500     -31.772 -12.807  26.310  1.00  0.00           H  
ATOM    397 HD22 LEU A 500     -31.548 -11.697  27.660  1.00  0.00           H  
ATOM    398 HD23 LEU A 500     -33.153 -12.322  27.286  1.00  0.00           H  
ATOM    399  N   PHE A 501     -35.884  -9.250  25.180  1.00 30.29           N  
ATOM    400  CA  PHE A 501     -36.890  -9.871  24.361  1.00 30.29           C  
ATOM    401  C   PHE A 501     -37.099  -9.065  23.115  1.00 30.29           C  
ATOM    402  O   PHE A 501     -37.164  -9.615  22.018  1.00 30.29           O  
ATOM    403  CB  PHE A 501     -38.247  -9.982  25.074  1.00 30.29           C  
ATOM    404  CG  PHE A 501     -39.191 -10.635  24.128  1.00 30.29           C  
ATOM    405  CD1 PHE A 501     -39.213 -12.006  23.996  1.00 30.29           C  
ATOM    406  CD2 PHE A 501     -40.057  -9.880  23.373  1.00 30.29           C  
ATOM    407  CE1 PHE A 501     -40.083 -12.611  23.122  1.00 30.29           C  
ATOM    408  CE2 PHE A 501     -40.931 -10.480  22.497  1.00 30.29           C  
ATOM    409  CZ  PHE A 501     -40.945 -11.849  22.372  1.00 30.29           C  
ATOM    410  H   PHE A 501     -36.131  -8.960  26.118  1.00  0.00           H  
ATOM    411  HA  PHE A 501     -36.579 -10.897  24.206  1.00  0.00           H  
ATOM    412  HB3 PHE A 501     -38.632  -9.009  25.382  1.00  0.00           H  
ATOM    413  HB2 PHE A 501     -38.157 -10.581  25.981  1.00  0.00           H  
ATOM    414  HD1 PHE A 501     -38.539 -12.616  24.580  1.00  0.00           H  
ATOM    415  HD2 PHE A 501     -40.070  -8.804  23.477  1.00  0.00           H  
ATOM    416  HE1 PHE A 501     -40.092 -13.687  23.028  1.00  0.00           H  
ATOM    417  HE2 PHE A 501     -41.645  -9.868  21.972  1.00  0.00           H  
ATOM    418  HZ  PHE A 501     -41.641 -12.324  21.697  1.00  0.00           H  
ATOM    419  N   PHE A 502     -37.203  -7.729  23.243  1.00 34.26           N  
ATOM    420  CA  PHE A 502     -37.441  -6.919  22.083  1.00 34.26           C  
ATOM    421  C   PHE A 502     -36.287  -7.064  21.147  1.00 34.26           C  
ATOM    422  O   PHE A 502     -36.474  -7.205  19.938  1.00 34.26           O  
ATOM    423  CB  PHE A 502     -37.599  -5.417  22.388  1.00 34.26           C  
ATOM    424  CG  PHE A 502     -38.934  -5.214  23.018  1.00 34.26           C  
ATOM    425  CD1 PHE A 502     -39.099  -5.329  24.379  1.00 34.26           C  
ATOM    426  CD2 PHE A 502     -40.027  -4.907  22.241  1.00 34.26           C  
ATOM    427  CE1 PHE A 502     -40.332  -5.140  24.955  1.00 34.26           C  
ATOM    428  CE2 PHE A 502     -41.263  -4.717  22.810  1.00 34.26           C  
ATOM    429  CZ  PHE A 502     -41.418  -4.834  24.171  1.00 34.26           C  
ATOM    430  H   PHE A 502     -37.142  -7.293  24.154  1.00  0.00           H  
ATOM    431  HA  PHE A 502     -38.337  -7.279  21.573  1.00  0.00           H  
ATOM    432  HB3 PHE A 502     -37.538  -4.819  21.480  1.00  0.00           H  
ATOM    433  HB2 PHE A 502     -36.808  -5.058  23.049  1.00  0.00           H  
ATOM    434  HD1 PHE A 502     -38.212  -5.165  24.941  1.00  0.00           H  
ATOM    435  HD2 PHE A 502     -39.915  -4.795  21.172  1.00  0.00           H  
ATOM    436  HE1 PHE A 502     -40.430  -5.139  26.030  1.00  0.00           H  
ATOM    437  HE2 PHE A 502     -42.111  -4.464  22.191  1.00  0.00           H  
ATOM    438  HZ  PHE A 502     -42.383  -4.661  24.624  1.00  0.00           H  
ATOM    439  N   ASN A 503     -35.054  -7.049  21.684  1.00 47.77           N  
ATOM    440  CA  ASN A 503     -33.906  -7.136  20.834  1.00 47.77           C  
ATOM    441  C   ASN A 503     -33.948  -8.428  20.082  1.00 47.77           C  
ATOM    442  O   ASN A 503     -33.670  -8.460  18.884  1.00 47.77           O  
ATOM    443  CB  ASN A 503     -32.575  -7.079  21.601  1.00 47.77           C  
ATOM    444  CG  ASN A 503     -32.367  -5.642  22.056  1.00 47.77           C  
ATOM    445  OD1 ASN A 503     -31.640  -5.380  23.013  1.00 47.77           O  
ATOM    446  ND2 ASN A 503     -33.023  -4.681  21.352  1.00 47.77           N  
ATOM    447  H   ASN A 503     -34.929  -6.939  22.683  1.00  0.00           H  
ATOM    448  HA  ASN A 503     -34.030  -6.384  20.059  1.00  0.00           H  
ATOM    449  HB3 ASN A 503     -31.710  -7.442  21.060  1.00  0.00           H  
ATOM    450  HB2 ASN A 503     -32.630  -7.707  22.491  1.00  0.00           H  
ATOM    451 HD22 ASN A 503     -32.932  -3.715  21.630  1.00  0.00           H  
ATOM    452 HD21 ASN A 503     -33.613  -4.931  20.572  1.00  0.00           H  
ATOM    453  N   ILE A 504     -34.295  -9.535  20.763  1.00126.30           N  
ATOM    454  CA  ILE A 504     -34.326 -10.803  20.095  1.00126.30           C  
ATOM    455  C   ILE A 504     -35.421 -10.802  19.070  1.00126.30           C  
ATOM    456  O   ILE A 504     -35.234 -11.299  17.961  1.00126.30           O  
ATOM    457  CB  ILE A 504     -34.468 -11.975  21.037  1.00126.30           C  
ATOM    458  CG1 ILE A 504     -35.799 -11.985  21.808  1.00126.30           C  
ATOM    459  CG2 ILE A 504     -33.238 -11.945  21.959  1.00126.30           C  
ATOM    460  CD1 ILE A 504     -36.989 -12.516  21.009  1.00126.30           C  
ATOM    461  H   ILE A 504     -34.502  -9.489  21.753  1.00  0.00           H  
ATOM    462  HA  ILE A 504     -33.382 -10.931  19.560  1.00  0.00           H  
ATOM    463  HB  ILE A 504     -34.407 -12.903  20.464  1.00  0.00           H  
ATOM    464 HG13 ILE A 504     -35.768 -11.161  22.450  1.00  0.00           H  
ATOM    465 HG12 ILE A 504     -35.665 -12.770  22.554  1.00  0.00           H  
ATOM    466 HG21 ILE A 504     -33.336 -12.665  22.772  1.00  0.00           H  
ATOM    467 HG22 ILE A 504     -32.349 -12.235  21.397  1.00  0.00           H  
ATOM    468 HG23 ILE A 504     -32.998 -10.986  22.400  1.00  0.00           H  
ATOM    469 HD11 ILE A 504     -37.802 -11.802  20.912  1.00  0.00           H  
ATOM    470 HD12 ILE A 504     -36.729 -12.930  20.035  1.00  0.00           H  
ATOM    471 HD13 ILE A 504     -37.440 -13.345  21.554  1.00  0.00           H  
ATOM    472  N   LYS A 505     -36.593 -10.231  19.410  1.00132.16           N  
ATOM    473  CA  LYS A 505     -37.714 -10.259  18.515  1.00132.16           C  
ATOM    474  C   LYS A 505     -37.390  -9.512  17.260  1.00132.16           C  
ATOM    475  O   LYS A 505     -37.576 -10.038  16.164  1.00132.16           O  
ATOM    476  CB  LYS A 505     -38.968  -9.614  19.127  1.00132.16           C  
ATOM    477  CG  LYS A 505     -40.220  -9.756  18.260  1.00132.16           C  
ATOM    478  CD  LYS A 505     -41.514  -9.406  18.999  1.00132.16           C  
ATOM    479  CE  LYS A 505     -41.724  -7.902  19.180  1.00132.16           C  
ATOM    480  NZ  LYS A 505     -40.659  -7.341  20.040  1.00132.16           N1+
ATOM    481  H   LYS A 505     -36.714  -9.847  20.340  1.00  0.00           H  
ATOM    482  HA  LYS A 505     -37.935 -11.300  18.270  1.00  0.00           H  
ATOM    483  HB3 LYS A 505     -38.723  -8.576  19.331  1.00  0.00           H  
ATOM    484  HB2 LYS A 505     -39.158 -10.076  20.095  1.00  0.00           H  
ATOM    485  HG3 LYS A 505     -40.295 -10.794  17.931  1.00  0.00           H  
ATOM    486  HG2 LYS A 505     -40.142  -9.158  17.352  1.00  0.00           H  
ATOM    487  HD3 LYS A 505     -41.576  -9.952  19.931  1.00  0.00           H  
ATOM    488  HD2 LYS A 505     -42.348  -9.779  18.403  1.00  0.00           H  
ATOM    489  HE3 LYS A 505     -42.692  -7.708  19.644  1.00  0.00           H  
ATOM    490  HE2 LYS A 505     -41.716  -7.389  18.218  1.00  0.00           H  
ATOM    491  HZ1 LYS A 505     -39.762  -7.486  19.598  1.00  0.00           H  
ATOM    492  HZ2 LYS A 505     -40.814  -6.350  20.163  1.00  0.00           H  
ATOM    493  HZ3 LYS A 505     -40.671  -7.798  20.941  1.00  0.00           H  
ATOM    494  N   ASN A 506     -36.877  -8.268  17.372  1.00114.02           N  
ATOM    495  CA  ASN A 506     -36.596  -7.556  16.159  1.00114.02           C  
ATOM    496  C   ASN A 506     -35.126  -7.609  15.911  1.00114.02           C  
ATOM    497  O   ASN A 506     -34.454  -6.580  15.857  1.00114.02           O  
ATOM    498  CB  ASN A 506     -37.028  -6.080  16.199  1.00114.02           C  
ATOM    499  CG  ASN A 506     -38.544  -6.054  16.063  1.00114.02           C  
ATOM    500  OD1 ASN A 506     -39.226  -5.276  16.943  1.00114.02           O  
ATOM    501  ND2 ASN A 506     -39.109  -6.717  15.194  1.00114.02           N  
ATOM    502  H   ASN A 506     -36.685  -7.850  18.274  1.00  0.00           H  
ATOM    503  HA  ASN A 506     -36.997  -8.003  15.249  1.00  0.00           H  
ATOM    504  HB3 ASN A 506     -36.629  -5.494  15.375  1.00  0.00           H  
ATOM    505  HB2 ASN A 506     -36.710  -5.609  17.127  1.00  0.00           H  
ATOM    506 HD22 ASN A 506     -40.115  -6.677  15.117  1.00  0.00           H  
ATOM    507 HD21 ASN A 506     -38.575  -7.287  14.555  1.00  0.00           H  
ATOM    508  N   ARG A 507     -34.603  -8.835  15.732  1.00 83.28           N  
ATOM    509  CA  ARG A 507     -33.209  -9.055  15.486  1.00 83.28           C  
ATOM    510  C   ARG A 507     -32.836  -8.521  14.134  1.00 83.28           C  
ATOM    511  O   ARG A 507     -31.797  -7.885  13.972  1.00 83.28           O  
ATOM    512  CB  ARG A 507     -32.842 -10.548  15.533  1.00 83.28           C  
ATOM    513  CG  ARG A 507     -31.363 -10.832  15.278  1.00 83.28           C  
ATOM    514  CD  ARG A 507     -30.987 -12.303  15.464  1.00 83.28           C  
ATOM    515  NE  ARG A 507     -31.939 -13.113  14.651  1.00 83.28           N  
ATOM    516  CZ  ARG A 507     -33.093 -13.574  15.213  1.00 83.28           C  
ATOM    517  NH1 ARG A 507     -33.375 -13.294  16.520  1.00 83.28           N  
ATOM    518  NH2 ARG A 507     -33.965 -14.317  14.471  1.00 83.28           N1+
ATOM    519  H   ARG A 507     -35.207  -9.641  15.817  1.00  0.00           H  
ATOM    520  HA  ARG A 507     -32.626  -8.559  16.249  1.00  0.00           H  
ATOM    521  HB3 ARG A 507     -33.490 -11.101  14.851  1.00  0.00           H  
ATOM    522  HB2 ARG A 507     -33.076 -10.858  16.548  1.00  0.00           H  
ATOM    523  HG3 ARG A 507     -30.752 -10.223  15.946  1.00  0.00           H  
ATOM    524  HG2 ARG A 507     -31.080 -10.545  14.264  1.00  0.00           H  
ATOM    525  HD3 ARG A 507     -30.976 -12.592  16.514  1.00  0.00           H  
ATOM    526  HD2 ARG A 507     -29.977 -12.474  15.093  1.00  0.00           H  
ATOM    527  HE  ARG A 507     -31.727 -13.277  13.677  1.00  0.00           H  
ATOM    528 HH12 ARG A 507     -34.228 -13.627  16.946  1.00  0.00           H  
ATOM    529 HH11 ARG A 507     -32.745 -12.725  17.064  1.00  0.00           H  
ATOM    530 HH22 ARG A 507     -34.820 -14.664  14.881  1.00  0.00           H  
ATOM    531 HH21 ARG A 507     -33.758 -14.530  13.505  1.00  0.00           H  
ATOM    532  N   ASN A 508     -33.696  -8.777  13.130  1.00 49.36           N  
ATOM    533  CA  ASN A 508     -33.482  -8.428  11.752  1.00 49.36           C  
ATOM    534  C   ASN A 508     -33.558  -6.948  11.539  1.00 49.36           C  
ATOM    535  O   ASN A 508     -32.881  -6.415  10.661  1.00 49.36           O  
ATOM    536  CB  ASN A 508     -34.523  -9.070  10.819  1.00 49.36           C  
ATOM    537  CG  ASN A 508     -34.332 -10.579  10.877  1.00 49.36           C  
ATOM    538  OD1 ASN A 508     -33.272 -11.069  11.261  1.00 49.36           O  
ATOM    539  ND2 ASN A 508     -35.388 -11.339  10.480  1.00 49.36           N  
ATOM    540  H   ASN A 508     -34.530  -9.302  13.348  1.00  0.00           H  
ATOM    541  HA  ASN A 508     -32.471  -8.726  11.463  1.00  0.00           H  
ATOM    542  HB3 ASN A 508     -34.389  -8.745   9.786  1.00  0.00           H  
ATOM    543  HB2 ASN A 508     -35.540  -8.808  11.119  1.00  0.00           H  
ATOM    544 HD22 ASN A 508     -35.310 -12.346  10.492  1.00  0.00           H  
ATOM    545 HD21 ASN A 508     -36.241 -10.900  10.165  1.00  0.00           H  
ATOM    546  N   GLN A 509     -34.387  -6.243  12.331  1.00131.07           N  
ATOM    547  CA  GLN A 509     -34.634  -4.847  12.099  1.00131.07           C  
ATOM    548  C   GLN A 509     -33.347  -4.084  12.036  1.00131.07           C  
ATOM    549  O   GLN A 509     -32.349  -4.442  12.657  1.00131.07           O  
ATOM    550  CB  GLN A 509     -35.527  -4.188  13.166  1.00131.07           C  
ATOM    551  CG  GLN A 509     -35.782  -2.703  12.906  1.00131.07           C  
ATOM    552  CD  GLN A 509     -36.645  -2.592  11.656  1.00131.07           C  
ATOM    553  OE1 GLN A 509     -37.054  -3.598  11.076  1.00131.07           O  
ATOM    554  NE2 GLN A 509     -36.932  -1.336  11.222  1.00131.07           N  
ATOM    555  H   GLN A 509     -34.894  -6.710  13.068  1.00  0.00           H  
ATOM    556  HA  GLN A 509     -35.072  -4.820  11.103  1.00  0.00           H  
ATOM    557  HB3 GLN A 509     -35.050  -4.286  14.142  1.00  0.00           H  
ATOM    558  HB2 GLN A 509     -36.468  -4.735  13.249  1.00  0.00           H  
ATOM    559  HG3 GLN A 509     -34.927  -2.042  12.892  1.00  0.00           H  
ATOM    560  HG2 GLN A 509     -36.388  -2.329  13.732  1.00  0.00           H  
ATOM    561 HE22 GLN A 509     -37.509  -1.212  10.403  1.00  0.00           H  
ATOM    562 HE21 GLN A 509     -36.548  -0.530  11.695  1.00  0.00           H  
ATOM    563  N   LYS A 510     -33.375  -2.983  11.258  1.00 96.59           N  
ATOM    564  CA  LYS A 510     -32.250  -2.139  10.967  1.00 96.59           C  
ATOM    565  C   LYS A 510     -31.713  -1.520  12.221  1.00 96.59           C  
ATOM    566  O   LYS A 510     -30.506  -1.322  12.341  1.00 96.59           O  
ATOM    567  CB  LYS A 510     -32.619  -0.967  10.039  1.00 96.59           C  
ATOM    568  CG  LYS A 510     -32.977  -1.370   8.607  1.00 96.59           C  
ATOM    569  CD  LYS A 510     -31.815  -1.985   7.826  1.00 96.59           C  
ATOM    570  CE  LYS A 510     -32.185  -2.379   6.395  1.00 96.59           C  
ATOM    571  NZ  LYS A 510     -30.976  -2.807   5.657  1.00 96.59           N1+
ATOM    572  H   LYS A 510     -34.240  -2.761  10.787  1.00  0.00           H  
ATOM    573  HA  LYS A 510     -31.457  -2.747  10.533  1.00  0.00           H  
ATOM    574  HB3 LYS A 510     -31.797  -0.249   9.986  1.00  0.00           H  
ATOM    575  HB2 LYS A 510     -33.461  -0.418  10.462  1.00  0.00           H  
ATOM    576  HG3 LYS A 510     -33.326  -0.485   8.074  1.00  0.00           H  
ATOM    577  HG2 LYS A 510     -33.820  -2.061   8.621  1.00  0.00           H  
ATOM    578  HD3 LYS A 510     -31.440  -2.870   8.338  1.00  0.00           H  
ATOM    579  HD2 LYS A 510     -30.992  -1.269   7.805  1.00  0.00           H  
ATOM    580  HE3 LYS A 510     -32.632  -1.534   5.870  1.00  0.00           H  
ATOM    581  HE2 LYS A 510     -32.917  -3.187   6.395  1.00  0.00           H  
ATOM    582  HZ1 LYS A 510     -30.559  -3.601   6.121  1.00  0.00           H  
ATOM    583  HZ2 LYS A 510     -31.232  -3.062   4.714  1.00  0.00           H  
ATOM    584  HZ3 LYS A 510     -30.313  -2.045   5.629  1.00  0.00           H  
ATOM    585  N   LEU A 511     -32.590  -1.167  13.178  1.00108.06           N  
ATOM    586  CA  LEU A 511     -32.140  -0.465  14.349  1.00108.06           C  
ATOM    587  C   LEU A 511     -31.185  -1.328  15.129  1.00108.06           C  
ATOM    588  O   LEU A 511     -30.122  -0.859  15.534  1.00108.06           O  
ATOM    589  CB  LEU A 511     -33.330  -0.085  15.260  1.00108.06           C  
ATOM    590  CG  LEU A 511     -33.050   0.889  16.433  1.00108.06           C  
ATOM    591  CD1 LEU A 511     -34.346   1.156  17.216  1.00108.06           C  
ATOM    592  CD2 LEU A 511     -31.915   0.429  17.361  1.00108.06           C  
ATOM    593  H   LEU A 511     -33.577  -1.326  13.045  1.00  0.00           H  
ATOM    594  HA  LEU A 511     -31.631   0.450  14.037  1.00  0.00           H  
ATOM    595  HB3 LEU A 511     -33.799  -0.989  15.650  1.00  0.00           H  
ATOM    596  HB2 LEU A 511     -34.094   0.376  14.632  1.00  0.00           H  
ATOM    597  HG  LEU A 511     -32.742   1.844  16.005  1.00  0.00           H  
ATOM    598 HD11 LEU A 511     -34.032   1.799  18.030  1.00  0.00           H  
ATOM    599 HD12 LEU A 511     -35.115   1.545  16.565  1.00  0.00           H  
ATOM    600 HD13 LEU A 511     -34.730   0.238  17.661  1.00  0.00           H  
ATOM    601 HD21 LEU A 511     -32.083   0.887  18.323  1.00  0.00           H  
ATOM    602 HD22 LEU A 511     -31.921  -0.641  17.567  1.00  0.00           H  
ATOM    603 HD23 LEU A 511     -30.936   0.782  17.044  1.00  0.00           H  
ATOM    604  N   ILE A 512     -31.561  -2.596  15.394  1.00 99.52           N  
ATOM    605  CA  ILE A 512     -30.770  -3.529  16.162  1.00 99.52           C  
ATOM    606  C   ILE A 512     -29.571  -4.030  15.410  1.00 99.52           C  
ATOM    607  O   ILE A 512     -28.489  -4.166  15.977  1.00 99.52           O  
ATOM    608  CB  ILE A 512     -31.564  -4.721  16.614  1.00 99.52           C  
ATOM    609  CG1 ILE A 512     -30.777  -5.527  17.659  1.00 99.52           C  
ATOM    610  CG2 ILE A 512     -31.970  -5.531  15.373  1.00 99.52           C  
ATOM    611  CD1 ILE A 512     -31.626  -6.568  18.389  1.00 99.52           C  
ATOM    612  H   ILE A 512     -32.443  -2.924  15.030  1.00  0.00           H  
ATOM    613  HA  ILE A 512     -30.416  -2.996  17.048  1.00  0.00           H  
ATOM    614  HB  ILE A 512     -32.473  -4.359  17.099  1.00  0.00           H  
ATOM    615 HG13 ILE A 512     -30.373  -4.847  18.411  1.00  0.00           H  
ATOM    616 HG12 ILE A 512     -29.920  -6.038  17.217  1.00  0.00           H  
ATOM    617 HG21 ILE A 512     -32.248  -6.464  15.815  1.00  0.00           H  
ATOM    618 HG22 ILE A 512     -32.819  -5.096  14.857  1.00  0.00           H  
ATOM    619 HG23 ILE A 512     -31.219  -5.884  14.706  1.00  0.00           H  
ATOM    620 HD11 ILE A 512     -31.048  -6.941  19.225  1.00  0.00           H  
ATOM    621 HD12 ILE A 512     -32.550  -6.108  18.705  1.00  0.00           H  
ATOM    622 HD13 ILE A 512     -31.816  -7.413  17.745  1.00  0.00           H  
ATOM    623  N   LYS A 513     -29.750  -4.336  14.111  1.00 38.98           N  
ATOM    624  CA  LYS A 513     -28.748  -4.951  13.285  1.00 38.98           C  
ATOM    625  C   LYS A 513     -27.549  -4.062  13.165  1.00 38.98           C  
ATOM    626  O   LYS A 513     -26.417  -4.541  13.143  1.00 38.98           O  
ATOM    627  CB  LYS A 513     -29.263  -5.238  11.863  1.00 38.98           C  
ATOM    628  CG  LYS A 513     -28.251  -5.958  10.969  1.00 38.98           C  
ATOM    629  CD  LYS A 513     -28.867  -6.531   9.690  1.00 38.98           C  
ATOM    630  CE  LYS A 513     -27.856  -7.249   8.793  1.00 38.98           C  
ATOM    631  NZ  LYS A 513     -28.532  -7.770   7.584  1.00 38.98           N1+
ATOM    632  H   LYS A 513     -30.669  -4.209  13.707  1.00  0.00           H  
ATOM    633  HA  LYS A 513     -28.448  -5.890  13.755  1.00  0.00           H  
ATOM    634  HB3 LYS A 513     -29.599  -4.319  11.379  1.00  0.00           H  
ATOM    635  HB2 LYS A 513     -30.150  -5.867  11.952  1.00  0.00           H  
ATOM    636  HG3 LYS A 513     -27.793  -6.774  11.531  1.00  0.00           H  
ATOM    637  HG2 LYS A 513     -27.441  -5.282  10.694  1.00  0.00           H  
ATOM    638  HD3 LYS A 513     -29.339  -5.721   9.132  1.00  0.00           H  
ATOM    639  HD2 LYS A 513     -29.667  -7.222   9.960  1.00  0.00           H  
ATOM    640  HE3 LYS A 513     -27.391  -8.078   9.326  1.00  0.00           H  
ATOM    641  HE2 LYS A 513     -27.059  -6.568   8.491  1.00  0.00           H  
ATOM    642  HZ1 LYS A 513     -28.942  -7.005   7.067  1.00  0.00           H  
ATOM    643  HZ2 LYS A 513     -27.859  -8.246   7.000  1.00  0.00           H  
ATOM    644  HZ3 LYS A 513     -29.257  -8.419   7.856  1.00  0.00           H  
ATOM    645  N   MET A 514     -27.770  -2.737  13.100  1.00 71.42           N  
ATOM    646  CA  MET A 514     -26.710  -1.795  12.885  1.00 71.42           C  
ATOM    647  C   MET A 514     -25.714  -1.880  14.003  1.00 71.42           C  
ATOM    648  O   MET A 514     -24.510  -1.803  13.761  1.00 71.42           O  
ATOM    649  CB  MET A 514     -27.222  -0.346  12.815  1.00 71.42           C  
ATOM    650  CG  MET A 514     -26.163   0.669  12.381  1.00 71.42           C  
ATOM    651  SD  MET A 514     -26.769   2.380  12.264  1.00 71.42           S  
ATOM    652  CE  MET A 514     -25.269   3.029  11.471  1.00 71.42           C  
ATOM    653  H   MET A 514     -28.720  -2.390  13.135  1.00  0.00           H  
ATOM    654  HA  MET A 514     -26.217  -2.046  11.943  1.00  0.00           H  
ATOM    655  HB3 MET A 514     -27.656  -0.045  13.770  1.00  0.00           H  
ATOM    656  HB2 MET A 514     -28.039  -0.300  12.094  1.00  0.00           H  
ATOM    657  HG3 MET A 514     -25.768   0.375  11.409  1.00  0.00           H  
ATOM    658  HG2 MET A 514     -25.321   0.679  13.073  1.00  0.00           H  
ATOM    659  HE1 MET A 514     -25.381   4.094  11.274  1.00  0.00           H  
ATOM    660  HE2 MET A 514     -24.401   2.887  12.116  1.00  0.00           H  
ATOM    661  HE3 MET A 514     -25.086   2.526  10.521  1.00  0.00           H  
ATOM    662  N   SER A 515     -26.185  -2.033  15.256  1.00 84.13           N  
ATOM    663  CA  SER A 515     -25.304  -2.112  16.390  1.00 84.13           C  
ATOM    664  C   SER A 515     -24.801  -3.522  16.510  1.00 84.13           C  
ATOM    665  O   SER A 515     -25.122  -4.374  15.684  1.00 84.13           O  
ATOM    666  CB  SER A 515     -25.979  -1.739  17.721  1.00 84.13           C  
ATOM    667  OG  SER A 515     -27.021  -2.658  18.015  1.00 84.13           O  
ATOM    668  H   SER A 515     -27.179  -2.126  15.402  1.00  0.00           H  
ATOM    669  HA  SER A 515     -24.450  -1.446  16.253  1.00  0.00           H  
ATOM    670  HB3 SER A 515     -26.408  -0.739  17.648  1.00  0.00           H  
ATOM    671  HB2 SER A 515     -25.271  -1.710  18.550  1.00  0.00           H  
ATOM    672  HG  SER A 515     -27.584  -2.745  17.258  1.00  0.00           H  
ATOM    673  N   SER A 516     -23.969  -3.801  17.541  1.00 61.94           N  
ATOM    674  CA  SER A 516     -23.442  -5.130  17.700  1.00 61.94           C  
ATOM    675  C   SER A 516     -24.370  -5.879  18.606  1.00 61.94           C  
ATOM    676  O   SER A 516     -24.361  -5.707  19.824  1.00 61.94           O  
ATOM    677  CB  SER A 516     -22.058  -5.154  18.365  1.00 61.94           C  
ATOM    678  OG  SER A 516     -21.119  -4.457  17.560  1.00 61.94           O  
ATOM    679  H   SER A 516     -23.697  -3.085  18.198  1.00  0.00           H  
ATOM    680  HA  SER A 516     -23.234  -5.537  16.714  1.00  0.00           H  
ATOM    681  HB3 SER A 516     -21.739  -6.186  18.377  1.00  0.00           H  
ATOM    682  HB2 SER A 516     -22.053  -4.725  19.366  1.00  0.00           H  
ATOM    683  HG  SER A 516     -20.267  -4.540  17.963  1.00  0.00           H  
ATOM    684  N   PRO A 517     -25.190  -6.698  18.007  1.00106.33           N  
ATOM    685  CA  PRO A 517     -26.178  -7.488  18.694  1.00106.33           C  
ATOM    686  C   PRO A 517     -25.619  -8.404  19.739  1.00106.33           C  
ATOM    687  O   PRO A 517     -26.118  -8.408  20.864  1.00106.33           O  
ATOM    688  CD  PRO A 517     -24.957  -7.163  16.649  1.00106.33           C  
ATOM    689  CB  PRO A 517     -26.886  -8.283  17.600  1.00106.33           C  
ATOM    690  CG  PRO A 517     -25.799  -8.444  16.520  1.00106.33           C  
ATOM    691  HA  PRO A 517     -26.900  -6.822  19.170  1.00  0.00           H  
ATOM    692  HD2 PRO A 517     -23.926  -7.439  16.424  1.00  0.00           H  
ATOM    693  HD3 PRO A 517     -25.363  -6.547  15.868  1.00  0.00           H  
ATOM    694  HB3 PRO A 517     -27.712  -7.693  17.199  1.00  0.00           H  
ATOM    695  HB2 PRO A 517     -27.298  -9.239  17.929  1.00  0.00           H  
ATOM    696  HG2 PRO A 517     -25.259  -9.345  16.629  1.00  0.00           H  
ATOM    697  HG3 PRO A 517     -26.250  -8.514  15.530  1.00  0.00           H  
ATOM    698  N   TYR A 518     -24.577  -9.178  19.390  1.00149.44           N  
ATOM    699  CA  TYR A 518     -24.036 -10.158  20.284  1.00149.44           C  
ATOM    700  C   TYR A 518     -23.443  -9.480  21.465  1.00149.44           C  
ATOM    701  O   TYR A 518     -23.609  -9.933  22.594  1.00149.44           O  
ATOM    702  CB  TYR A 518     -22.979 -11.046  19.619  1.00149.44           C  
ATOM    703  CG  TYR A 518     -23.754 -11.872  18.654  1.00149.44           C  
ATOM    704  CD1 TYR A 518     -24.097 -11.368  17.422  1.00149.44           C  
ATOM    705  CD2 TYR A 518     -24.154 -13.145  18.988  1.00149.44           C  
ATOM    706  CE1 TYR A 518     -24.818 -12.120  16.524  1.00149.44           C  
ATOM    707  CE2 TYR A 518     -24.875 -13.901  18.095  1.00149.44           C  
ATOM    708  CZ  TYR A 518     -25.207 -13.391  16.863  1.00149.44           C  
ATOM    709  OH  TYR A 518     -25.948 -14.171  15.950  1.00149.44           O  
ATOM    710  H   TYR A 518     -24.206  -9.125  18.452  1.00  0.00           H  
ATOM    711  HA  TYR A 518     -24.853 -10.787  20.650  1.00  0.00           H  
ATOM    712  HB3 TYR A 518     -22.479 -11.692  20.344  1.00  0.00           H  
ATOM    713  HB2 TYR A 518     -22.212 -10.446  19.144  1.00  0.00           H  
ATOM    714  HD1 TYR A 518     -23.853 -10.352  17.367  1.00  0.00           H  
ATOM    715  HD2 TYR A 518     -23.903 -13.560  19.954  1.00  0.00           H  
ATOM    716  HE1 TYR A 518     -25.102 -11.691  15.574  1.00  0.00           H  
ATOM    717  HE2 TYR A 518     -25.183 -14.900  18.365  1.00  0.00           H  
ATOM    718  HH  TYR A 518     -26.095 -13.734  15.126  1.00  0.00           H  
ATOM    719  N   MET A 519     -22.740  -8.366  21.225  1.00 78.33           N  
ATOM    720  CA  MET A 519     -22.082  -7.638  22.265  1.00 78.33           C  
ATOM    721  C   MET A 519     -23.130  -7.099  23.195  1.00 78.33           C  
ATOM    722  O   MET A 519     -22.926  -7.058  24.408  1.00 78.33           O  
ATOM    723  CB  MET A 519     -21.280  -6.462  21.698  1.00 78.33           C  
ATOM    724  CG  MET A 519     -20.369  -6.920  20.557  1.00 78.33           C  
ATOM    725  SD  MET A 519     -19.259  -5.649  19.892  1.00 78.33           S  
ATOM    726  CE  MET A 519     -17.960  -5.986  21.109  1.00 78.33           C  
ATOM    727  H   MET A 519     -22.651  -8.037  20.275  1.00  0.00           H  
ATOM    728  HA  MET A 519     -21.409  -8.301  22.810  1.00  0.00           H  
ATOM    729  HB3 MET A 519     -20.677  -6.017  22.491  1.00  0.00           H  
ATOM    730  HB2 MET A 519     -21.943  -5.674  21.344  1.00  0.00           H  
ATOM    731  HG3 MET A 519     -20.926  -7.381  19.750  1.00  0.00           H  
ATOM    732  HG2 MET A 519     -19.765  -7.753  20.915  1.00  0.00           H  
ATOM    733  HE1 MET A 519     -17.118  -5.571  20.580  1.00  0.00           H  
ATOM    734  HE2 MET A 519     -18.220  -5.409  21.992  1.00  0.00           H  
ATOM    735  HE3 MET A 519     -17.785  -7.022  21.398  1.00  0.00           H  
ATOM    736  N   ASN A 520     -24.282  -6.665  22.642  1.00 44.40           N  
ATOM    737  CA  ASN A 520     -25.364  -6.133  23.426  1.00 44.40           C  
ATOM    738  C   ASN A 520     -25.870  -7.209  24.337  1.00 44.40           C  
ATOM    739  O   ASN A 520     -26.274  -6.935  25.466  1.00 44.40           O  
ATOM    740  CB  ASN A 520     -26.574  -5.678  22.585  1.00 44.40           C  
ATOM    741  CG  ASN A 520     -26.289  -4.313  21.977  1.00 44.40           C  
ATOM    742  OD1 ASN A 520     -25.975  -3.360  22.689  1.00 44.40           O  
ATOM    743  ND2 ASN A 520     -26.410  -4.210  20.625  1.00 44.40           N  
ATOM    744  H   ASN A 520     -24.393  -6.702  21.637  1.00  0.00           H  
ATOM    745  HA  ASN A 520     -24.998  -5.323  24.054  1.00  0.00           H  
ATOM    746  HB3 ASN A 520     -27.455  -5.546  23.217  1.00  0.00           H  
ATOM    747  HB2 ASN A 520     -26.866  -6.385  21.818  1.00  0.00           H  
ATOM    748 HD22 ASN A 520     -26.239  -3.330  20.161  1.00  0.00           H  
ATOM    749 HD21 ASN A 520     -26.643  -5.027  20.080  1.00  0.00           H  
ATOM    750  N   ASN A 521     -25.882  -8.464  23.851  1.00 63.08           N  
ATOM    751  CA  ASN A 521     -26.371  -9.576  24.617  1.00 63.08           C  
ATOM    752  C   ASN A 521     -25.517  -9.736  25.841  1.00 63.08           C  
ATOM    753  O   ASN A 521     -26.035  -9.949  26.937  1.00 63.08           O  
ATOM    754  CB  ASN A 521     -26.314 -10.893  23.821  1.00 63.08           C  
ATOM    755  CG  ASN A 521     -27.161 -11.938  24.533  1.00 63.08           C  
ATOM    756  OD1 ASN A 521     -27.663 -12.936  23.756  1.00 63.08           O  
ATOM    757  ND2 ASN A 521     -27.371 -11.872  25.743  1.00 63.08           N  
ATOM    758  H   ASN A 521     -25.556  -8.633  22.908  1.00  0.00           H  
ATOM    759  HA  ASN A 521     -27.400  -9.341  24.901  1.00  0.00           H  
ATOM    760  HB3 ASN A 521     -25.307 -11.293  23.715  1.00  0.00           H  
ATOM    761  HB2 ASN A 521     -26.710 -10.746  22.815  1.00  0.00           H  
ATOM    762 HD22 ASN A 521     -27.938 -12.580  26.185  1.00  0.00           H  
ATOM    763 HD21 ASN A 521     -26.963 -11.127  26.299  1.00  0.00           H  
ATOM    764  N   LEU A 522     -24.181  -9.629  25.688  1.00 77.93           N  
ATOM    765  CA  LEU A 522     -23.279  -9.765  26.801  1.00 77.93           C  
ATOM    766  C   LEU A 522     -23.550  -8.660  27.770  1.00 77.93           C  
ATOM    767  O   LEU A 522     -23.540  -8.875  28.981  1.00 77.93           O  
ATOM    768  CB  LEU A 522     -21.790  -9.652  26.416  1.00 77.93           C  
ATOM    769  CG  LEU A 522     -21.200 -10.872  25.680  1.00 77.93           C  
ATOM    770  CD1 LEU A 522     -21.121 -12.096  26.604  1.00 77.93           C  
ATOM    771  CD2 LEU A 522     -21.946 -11.174  24.377  1.00 77.93           C  
ATOM    772  H   LEU A 522     -23.796  -9.454  24.769  1.00  0.00           H  
ATOM    773  HA  LEU A 522     -23.467 -10.713  27.306  1.00  0.00           H  
ATOM    774  HB3 LEU A 522     -21.179  -9.480  27.304  1.00  0.00           H  
ATOM    775  HB2 LEU A 522     -21.637  -8.771  25.794  1.00  0.00           H  
ATOM    776  HG  LEU A 522     -20.178 -10.617  25.417  1.00  0.00           H  
ATOM    777 HD11 LEU A 522     -20.567 -12.905  26.126  1.00  0.00           H  
ATOM    778 HD12 LEU A 522     -20.607 -11.858  27.536  1.00  0.00           H  
ATOM    779 HD13 LEU A 522     -22.108 -12.483  26.853  1.00  0.00           H  
ATOM    780 HD21 LEU A 522     -21.598 -12.121  23.985  1.00  0.00           H  
ATOM    781 HD22 LEU A 522     -23.012 -11.333  24.480  1.00  0.00           H  
ATOM    782 HD23 LEU A 522     -21.660 -10.418  23.654  1.00  0.00           H  
ATOM    783  N   ILE A 523     -23.801  -7.439  27.259  1.00 36.44           N  
ATOM    784  CA  ILE A 523     -24.038  -6.326  28.131  1.00 36.44           C  
ATOM    785  C   ILE A 523     -25.271  -6.606  28.935  1.00 36.44           C  
ATOM    786  O   ILE A 523     -25.289  -6.385  30.144  1.00 36.44           O  
ATOM    787  CB  ILE A 523     -24.248  -5.027  27.405  1.00 36.44           C  
ATOM    788  CG1 ILE A 523     -22.978  -4.636  26.628  1.00 36.44           C  
ATOM    789  CG2 ILE A 523     -24.683  -3.973  28.438  1.00 36.44           C  
ATOM    790  CD1 ILE A 523     -23.182  -3.470  25.662  1.00 36.44           C  
ATOM    791  H   ILE A 523     -23.790  -7.292  26.258  1.00  0.00           H  
ATOM    792  HA  ILE A 523     -23.189  -6.227  28.811  1.00  0.00           H  
ATOM    793  HB  ILE A 523     -25.054  -5.127  26.680  1.00  0.00           H  
ATOM    794 HG13 ILE A 523     -22.573  -5.474  26.083  1.00  0.00           H  
ATOM    795 HG12 ILE A 523     -22.201  -4.363  27.343  1.00  0.00           H  
ATOM    796 HG21 ILE A 523     -24.629  -2.973  28.013  1.00  0.00           H  
ATOM    797 HG22 ILE A 523     -25.721  -4.070  28.762  1.00  0.00           H  
ATOM    798 HG23 ILE A 523     -24.038  -3.967  29.318  1.00  0.00           H  
ATOM    799 HD11 ILE A 523     -22.285  -3.313  25.063  1.00  0.00           H  
ATOM    800 HD12 ILE A 523     -24.009  -3.639  24.977  1.00  0.00           H  
ATOM    801 HD13 ILE A 523     -23.379  -2.538  26.191  1.00  0.00           H  
ATOM    802  N   ILE A 524     -26.328  -7.132  28.282  1.00 85.54           N  
ATOM    803  CA  ILE A 524     -27.582  -7.401  28.934  1.00 85.54           C  
ATOM    804  C   ILE A 524     -27.364  -8.406  30.021  1.00 85.54           C  
ATOM    805  O   ILE A 524     -27.918  -8.273  31.111  1.00 85.54           O  
ATOM    806  CB  ILE A 524     -28.606  -8.001  28.016  1.00 85.54           C  
ATOM    807  CG1 ILE A 524     -28.954  -7.043  26.866  1.00 85.54           C  
ATOM    808  CG2 ILE A 524     -29.819  -8.394  28.875  1.00 85.54           C  
ATOM    809  CD1 ILE A 524     -29.611  -5.746  27.330  1.00 85.54           C  
ATOM    810  H   ILE A 524     -26.263  -7.289  27.284  1.00  0.00           H  
ATOM    811  HA  ILE A 524     -27.951  -6.479  29.388  1.00  0.00           H  
ATOM    812  HB  ILE A 524     -28.227  -8.912  27.553  1.00  0.00           H  
ATOM    813 HG13 ILE A 524     -29.640  -7.555  26.190  1.00  0.00           H  
ATOM    814 HG12 ILE A 524     -28.191  -6.678  26.256  1.00  0.00           H  
ATOM    815 HG21 ILE A 524     -30.684  -8.511  28.231  1.00  0.00           H  
ATOM    816 HG22 ILE A 524     -29.710  -9.354  29.382  1.00  0.00           H  
ATOM    817 HG23 ILE A 524     -30.092  -7.634  29.609  1.00  0.00           H  
ATOM    818 HD11 ILE A 524     -30.022  -5.213  26.477  1.00  0.00           H  
ATOM    819 HD12 ILE A 524     -30.454  -5.930  27.996  1.00  0.00           H  
ATOM    820 HD13 ILE A 524     -28.913  -5.097  27.857  1.00  0.00           H  
ATOM    821  N   LEU A 525     -26.559  -9.450  29.747  1.00 36.55           N  
ATOM    822  CA  LEU A 525     -26.321 -10.478  30.720  1.00 36.55           C  
ATOM    823  C   LEU A 525     -25.647  -9.871  31.908  1.00 36.55           C  
ATOM    824  O   LEU A 525     -25.992 -10.175  33.049  1.00 36.55           O  
ATOM    825  CB  LEU A 525     -25.378 -11.583  30.210  1.00 36.55           C  
ATOM    826  CG  LEU A 525     -25.964 -12.441  29.077  1.00 36.55           C  
ATOM    827  CD1 LEU A 525     -24.966 -13.519  28.625  1.00 36.55           C  
ATOM    828  CD2 LEU A 525     -27.326 -13.028  29.478  1.00 36.55           C  
ATOM    829  H   LEU A 525     -26.132  -9.530  28.832  1.00  0.00           H  
ATOM    830  HA  LEU A 525     -27.270 -10.894  31.059  1.00  0.00           H  
ATOM    831  HB3 LEU A 525     -25.120 -12.250  31.036  1.00  0.00           H  
ATOM    832  HB2 LEU A 525     -24.433 -11.154  29.873  1.00  0.00           H  
ATOM    833  HG  LEU A 525     -26.149 -11.828  28.214  1.00  0.00           H  
ATOM    834 HD11 LEU A 525     -25.359 -14.091  27.785  1.00  0.00           H  
ATOM    835 HD12 LEU A 525     -24.024 -13.072  28.305  1.00  0.00           H  
ATOM    836 HD13 LEU A 525     -24.745 -14.218  29.432  1.00  0.00           H  
ATOM    837 HD21 LEU A 525     -27.670 -13.745  28.732  1.00  0.00           H  
ATOM    838 HD22 LEU A 525     -27.271 -13.549  30.434  1.00  0.00           H  
ATOM    839 HD23 LEU A 525     -28.099 -12.263  29.546  1.00  0.00           H  
ATOM    840  N   GLY A 526     -24.662  -8.989  31.663  1.00 22.57           N  
ATOM    841  CA  GLY A 526     -23.915  -8.383  32.726  1.00 22.57           C  
ATOM    842  C   GLY A 526     -24.827  -7.545  33.563  1.00 22.57           C  
ATOM    843  O   GLY A 526     -24.698  -7.513  34.786  1.00 22.57           O  
ATOM    844  H   GLY A 526     -24.410  -8.772  30.707  1.00  0.00           H  
ATOM    845  HA3 GLY A 526     -23.139  -7.748  32.299  1.00  0.00           H  
ATOM    846  HA2 GLY A 526     -23.420  -9.144  33.333  1.00  0.00           H  
ATOM    847  N   GLY A 527     -25.750  -6.812  32.911  1.00 25.46           N  
ATOM    848  CA  GLY A 527     -26.671  -5.956  33.602  1.00 25.46           C  
ATOM    849  C   GLY A 527     -27.585  -6.786  34.450  1.00 25.46           C  
ATOM    850  O   GLY A 527     -27.870  -6.431  35.593  1.00 25.46           O  
ATOM    851  H   GLY A 527     -25.785  -6.843  31.899  1.00  0.00           H  
ATOM    852  HA3 GLY A 527     -27.245  -5.363  32.890  1.00  0.00           H  
ATOM    853  HA2 GLY A 527     -26.078  -5.283  34.214  1.00  0.00           H  
ATOM    854  N   MET A 528     -28.074  -7.917  33.903  1.00 73.32           N  
ATOM    855  CA  MET A 528     -29.016  -8.736  34.609  1.00 73.32           C  
ATOM    856  C   MET A 528     -28.366  -9.283  35.843  1.00 73.32           C  
ATOM    857  O   MET A 528     -28.967  -9.303  36.915  1.00 73.32           O  
ATOM    858  CB  MET A 528     -29.539  -9.915  33.769  1.00 73.32           C  
ATOM    859  CG  MET A 528     -30.794 -10.564  34.359  1.00 73.32           C  
ATOM    860  SD  MET A 528     -31.585 -11.797  33.284  1.00 73.32           S  
ATOM    861  CE  MET A 528     -33.135 -11.860  34.228  1.00 73.32           C  
ATOM    862  H   MET A 528     -27.827  -8.164  32.952  1.00  0.00           H  
ATOM    863  HA  MET A 528     -29.866  -8.113  34.891  1.00  0.00           H  
ATOM    864  HB3 MET A 528     -28.764 -10.666  33.606  1.00  0.00           H  
ATOM    865  HB2 MET A 528     -29.796  -9.540  32.778  1.00  0.00           H  
ATOM    866  HG3 MET A 528     -31.526  -9.782  34.564  1.00  0.00           H  
ATOM    867  HG2 MET A 528     -30.571 -11.040  35.315  1.00  0.00           H  
ATOM    868  HE1 MET A 528     -33.824 -12.567  33.767  1.00  0.00           H  
ATOM    869  HE2 MET A 528     -32.945 -12.184  35.251  1.00  0.00           H  
ATOM    870  HE3 MET A 528     -33.617 -10.881  34.253  1.00  0.00           H  
ATOM    871  N   LEU A 529     -27.103  -9.724  35.721  1.00 45.33           N  
ATOM    872  CA  LEU A 529     -26.369 -10.280  36.820  1.00 45.33           C  
ATOM    873  C   LEU A 529     -26.171  -9.200  37.838  1.00 45.33           C  
ATOM    874  O   LEU A 529     -26.165  -9.458  39.041  1.00 45.33           O  
ATOM    875  CB  LEU A 529     -24.986 -10.794  36.389  1.00 45.33           C  
ATOM    876  CG  LEU A 529     -25.072 -11.914  35.335  1.00 45.33           C  
ATOM    877  CD1 LEU A 529     -23.678 -12.405  34.928  1.00 45.33           C  
ATOM    878  CD2 LEU A 529     -25.994 -13.053  35.799  1.00 45.33           C  
ATOM    879  H   LEU A 529     -26.655  -9.695  34.813  1.00  0.00           H  
ATOM    880  HA  LEU A 529     -26.949 -11.073  37.294  1.00  0.00           H  
ATOM    881  HB3 LEU A 529     -24.444 -11.168  37.257  1.00  0.00           H  
ATOM    882  HB2 LEU A 529     -24.387  -9.975  35.985  1.00  0.00           H  
ATOM    883  HG  LEU A 529     -25.580 -11.677  34.452  1.00  0.00           H  
ATOM    884 HD11 LEU A 529     -23.738 -13.187  34.171  1.00  0.00           H  
ATOM    885 HD12 LEU A 529     -23.084 -11.591  34.511  1.00  0.00           H  
ATOM    886 HD13 LEU A 529     -23.135 -12.809  35.783  1.00  0.00           H  
ATOM    887 HD21 LEU A 529     -25.938 -13.899  35.114  1.00  0.00           H  
ATOM    888 HD22 LEU A 529     -25.712 -13.414  36.788  1.00  0.00           H  
ATOM    889 HD23 LEU A 529     -27.042 -12.752  35.831  1.00  0.00           H  
ATOM    890  N   SER A 530     -25.993  -7.950  37.366  1.00 77.90           N  
ATOM    891  CA  SER A 530     -25.755  -6.828  38.231  1.00 77.90           C  
ATOM    892  C   SER A 530     -26.918  -6.658  39.166  1.00 77.90           C  
ATOM    893  O   SER A 530     -26.728  -6.349  40.341  1.00 77.90           O  
ATOM    894  CB  SER A 530     -25.580  -5.512  37.456  1.00 77.90           C  
ATOM    895  OG  SER A 530     -24.418  -5.580  36.642  1.00 77.90           O  
ATOM    896  H   SER A 530     -26.001  -7.794  36.367  1.00  0.00           H  
ATOM    897  HA  SER A 530     -24.867  -7.070  38.793  1.00  0.00           H  
ATOM    898  HB3 SER A 530     -25.453  -4.668  38.122  1.00  0.00           H  
ATOM    899  HB2 SER A 530     -26.440  -5.233  36.872  1.00  0.00           H  
ATOM    900  HG  SER A 530     -24.541  -6.257  35.988  1.00  0.00           H  
ATOM    901  N   TYR A 531     -28.153  -6.843  38.659  1.00 68.99           N  
ATOM    902  CA  TYR A 531     -29.367  -6.721  39.424  1.00 68.99           C  
ATOM    903  C   TYR A 531     -29.466  -7.829  40.432  1.00 68.99           C  
ATOM    904  O   TYR A 531     -30.063  -7.654  41.491  1.00 68.99           O  
ATOM    905  CB  TYR A 531     -30.641  -6.707  38.559  1.00 68.99           C  
ATOM    906  CG  TYR A 531     -30.672  -5.393  37.846  1.00 68.99           C  
ATOM    907  CD1 TYR A 531     -31.006  -4.248  38.533  1.00 68.99           C  
ATOM    908  CD2 TYR A 531     -30.383  -5.300  36.503  1.00 68.99           C  
ATOM    909  CE1 TYR A 531     -31.043  -3.029  37.898  1.00 68.99           C  
ATOM    910  CE2 TYR A 531     -30.419  -4.082  35.862  1.00 68.99           C  
ATOM    911  CZ  TYR A 531     -30.746  -2.944  36.559  1.00 68.99           C  
ATOM    912  OH  TYR A 531     -30.784  -1.694  35.905  1.00 68.99           O  
ATOM    913  H   TYR A 531     -28.239  -7.077  37.679  1.00  0.00           H  
ATOM    914  HA  TYR A 531     -29.312  -5.795  40.001  1.00  0.00           H  
ATOM    915  HB3 TYR A 531     -31.536  -6.780  39.177  1.00  0.00           H  
ATOM    916  HB2 TYR A 531     -30.668  -7.538  37.854  1.00  0.00           H  
ATOM    917  HD1 TYR A 531     -31.125  -4.285  39.598  1.00  0.00           H  
ATOM    918  HD2 TYR A 531     -30.195  -6.194  35.936  1.00  0.00           H  
ATOM    919  HE1 TYR A 531     -31.292  -2.138  38.456  1.00  0.00           H  
ATOM    920  HE2 TYR A 531     -30.203  -4.027  34.805  1.00  0.00           H  
ATOM    921  HH  TYR A 531     -30.916  -0.970  36.501  1.00  0.00           H  
ATOM    922  N   ALA A 532     -28.940  -9.018  40.085  1.00 44.93           N  
ATOM    923  CA  ALA A 532     -28.964 -10.189  40.921  1.00 44.93           C  
ATOM    924  C   ALA A 532     -28.160  -9.979  42.177  1.00 44.93           C  
ATOM    925  O   ALA A 532     -28.532 -10.476  43.239  1.00 44.93           O  
ATOM    926  CB  ALA A 532     -28.395 -11.430  40.213  1.00 44.93           C  
ATOM    927  H   ALA A 532     -28.490  -9.099  39.183  1.00  0.00           H  
ATOM    928  HA  ALA A 532     -30.003 -10.389  41.189  1.00  0.00           H  
ATOM    929  HB1 ALA A 532     -28.604 -12.332  40.789  1.00  0.00           H  
ATOM    930  HB2 ALA A 532     -28.850 -11.561  39.231  1.00  0.00           H  
ATOM    931  HB3 ALA A 532     -27.316 -11.388  40.076  1.00  0.00           H  
ATOM    932  N   SER A 533     -27.035  -9.260  42.045  1.00 96.72           N  
ATOM    933  CA  SER A 533     -26.047  -8.995  43.085  1.00 96.72           C  
ATOM    934  C   SER A 533     -26.636  -8.586  44.442  1.00 96.72           C  
ATOM    935  O   SER A 533     -26.109  -9.026  45.462  1.00 96.72           O  
ATOM    936  CB  SER A 533     -24.932  -8.062  42.581  1.00 96.72           C  
ATOM    937  OG  SER A 533     -25.335  -6.711  42.557  1.00 96.72           O  
ATOM    938  H   SER A 533     -26.827  -8.927  41.112  1.00  0.00           H  
ATOM    939  HA  SER A 533     -25.569  -9.956  43.245  1.00  0.00           H  
ATOM    940  HB3 SER A 533     -24.581  -8.354  41.591  1.00  0.00           H  
ATOM    941  HB2 SER A 533     -24.072  -8.144  43.247  1.00  0.00           H  
ATOM    942  HG  SER A 533     -25.894  -6.566  41.789  1.00  0.00           H  
ATOM    943  N   ILE A 534     -27.764  -7.841  44.458  1.00158.32           N  
ATOM    944  CA  ILE A 534     -28.368  -7.347  45.665  1.00158.32           C  
ATOM    945  C   ILE A 534     -28.823  -8.492  46.519  1.00158.32           C  
ATOM    946  O   ILE A 534     -28.662  -8.460  47.739  1.00158.32           O  
ATOM    947  CB  ILE A 534     -29.555  -6.469  45.351  1.00158.32           C  
ATOM    948  CG1 ILE A 534     -30.087  -5.735  46.591  1.00158.32           C  
ATOM    949  CG2 ILE A 534     -30.607  -7.326  44.630  1.00158.32           C  
ATOM    950  CD1 ILE A 534     -30.764  -6.603  47.651  1.00158.32           C  
ATOM    951  H   ILE A 534     -28.100  -7.487  43.574  1.00  0.00           H  
ATOM    952  HA  ILE A 534     -27.841  -6.498  45.969  1.00  0.00           H  
ATOM    953  HB  ILE A 534     -29.231  -5.718  44.632  1.00  0.00           H  
ATOM    954 HG13 ILE A 534     -30.932  -5.208  46.169  1.00  0.00           H  
ATOM    955 HG12 ILE A 534     -29.216  -5.211  46.845  1.00  0.00           H  
ATOM    956 HG21 ILE A 534     -31.544  -6.902  44.379  1.00  0.00           H  
ATOM    957 HG22 ILE A 534     -30.224  -7.882  43.787  1.00  0.00           H  
ATOM    958 HG23 ILE A 534     -31.085  -8.052  45.273  1.00  0.00           H  
ATOM    959 HD11 ILE A 534     -31.589  -6.031  48.078  1.00  0.00           H  
ATOM    960 HD12 ILE A 534     -31.219  -7.529  47.310  1.00  0.00           H  
ATOM    961 HD13 ILE A 534     -30.117  -6.785  48.507  1.00  0.00           H  
ATOM    962  N   PHE A 535     -29.408  -9.537  45.911  1.00 50.63           N  
ATOM    963  CA  PHE A 535     -29.926 -10.636  46.676  1.00 50.63           C  
ATOM    964  C   PHE A 535     -28.802 -11.295  47.426  1.00 50.63           C  
ATOM    965  O   PHE A 535     -28.958 -11.668  48.590  1.00 50.63           O  
ATOM    966  CB  PHE A 535     -30.625 -11.688  45.800  1.00 50.63           C  
ATOM    967  CG  PHE A 535     -31.854 -11.037  45.263  1.00 50.63           C  
ATOM    968  CD1 PHE A 535     -32.997 -10.973  46.027  1.00 50.63           C  
ATOM    969  CD2 PHE A 535     -31.866 -10.487  44.002  1.00 50.63           C  
ATOM    970  CE1 PHE A 535     -34.135 -10.374  45.540  1.00 50.63           C  
ATOM    971  CE2 PHE A 535     -33.000  -9.885  43.511  1.00 50.63           C  
ATOM    972  CZ  PHE A 535     -34.138  -9.827  44.280  1.00 50.63           C  
ATOM    973  H   PHE A 535     -29.499  -9.554  44.904  1.00  0.00           H  
ATOM    974  HA  PHE A 535     -30.634 -10.250  47.413  1.00  0.00           H  
ATOM    975  HB3 PHE A 535     -30.908 -12.567  46.383  1.00  0.00           H  
ATOM    976  HB2 PHE A 535     -29.982 -12.034  44.989  1.00  0.00           H  
ATOM    977  HD1 PHE A 535     -33.006 -11.396  47.021  1.00  0.00           H  
ATOM    978  HD2 PHE A 535     -30.988 -10.526  43.380  1.00  0.00           H  
ATOM    979  HE1 PHE A 535     -35.025 -10.328  46.150  1.00  0.00           H  
ATOM    980  HE2 PHE A 535     -32.995  -9.451  42.521  1.00  0.00           H  
ATOM    981  HZ  PHE A 535     -35.027  -9.349  43.895  1.00  0.00           H  
ATOM    982  N   LEU A 536     -27.576 -11.277  46.908  1.00104.57           N  
ATOM    983  CA  LEU A 536     -26.399 -11.908  47.490  1.00104.57           C  
ATOM    984  C   LEU A 536     -25.751 -11.104  48.643  1.00104.57           C  
ATOM    985  O   LEU A 536     -24.774 -11.589  49.218  1.00104.57           O  
ATOM    986  CB  LEU A 536     -25.361 -12.062  46.357  1.00104.57           C  
ATOM    987  CG  LEU A 536     -25.934 -12.372  44.949  1.00104.57           C  
ATOM    988  CD1 LEU A 536     -24.823 -12.417  43.917  1.00104.57           C  
ATOM    989  CD2 LEU A 536     -26.829 -13.622  44.850  1.00104.57           C  
ATOM    990  H   LEU A 536     -27.434 -10.729  46.070  1.00  0.00           H  
ATOM    991  HA  LEU A 536     -26.673 -12.894  47.868  1.00  0.00           H  
ATOM    992  HB3 LEU A 536     -24.633 -12.812  46.659  1.00  0.00           H  
ATOM    993  HB2 LEU A 536     -24.790 -11.134  46.278  1.00  0.00           H  
ATOM    994  HG  LEU A 536     -26.558 -11.535  44.647  1.00  0.00           H  
ATOM    995 HD11 LEU A 536     -25.262 -12.428  42.924  1.00  0.00           H  
ATOM    996 HD12 LEU A 536     -24.179 -11.541  43.979  1.00  0.00           H  
ATOM    997 HD13 LEU A 536     -24.201 -13.301  44.023  1.00  0.00           H  
ATOM    998 HD21 LEU A 536     -27.256 -13.704  43.850  1.00  0.00           H  
ATOM    999 HD22 LEU A 536     -26.291 -14.545  45.042  1.00  0.00           H  
ATOM   1000 HD23 LEU A 536     -27.666 -13.583  45.545  1.00  0.00           H  
ATOM   1001  N   PHE A 537     -26.230  -9.893  48.974  1.00 99.12           N  
ATOM   1002  CA  PHE A 537     -25.636  -9.024  49.996  1.00 99.12           C  
ATOM   1003  C   PHE A 537     -26.255  -9.261  51.376  1.00 99.12           C  
ATOM   1004  O   PHE A 537     -25.449  -9.347  52.329  1.00 99.12           O  
ATOM   1005  CB  PHE A 537     -25.823  -7.534  49.632  1.00 99.12           C  
ATOM   1006  CG  PHE A 537     -25.153  -7.105  48.339  1.00 99.12           C  
ATOM   1007  CD1 PHE A 537     -23.887  -7.595  47.971  1.00 99.12           C  
ATOM   1008  CD2 PHE A 537     -25.832  -6.253  47.459  1.00 99.12           C  
ATOM   1009  CE1 PHE A 537     -23.365  -7.342  46.690  1.00 99.12           C  
ATOM   1010  CE2 PHE A 537     -25.305  -5.988  46.181  1.00 99.12           C  
ATOM   1011  CZ  PHE A 537     -24.079  -6.539  45.789  1.00 99.12           C  
ATOM   1012  OXT PHE A 537     -27.500  -9.303  51.472  1.00 99.12           O1-
ATOM   1013  H   PHE A 537     -27.063  -9.559  48.498  1.00  0.00           H  
ATOM   1014  HA  PHE A 537     -24.579  -9.245  50.079  1.00  0.00           H  
ATOM   1015  HB3 PHE A 537     -25.421  -6.903  50.426  1.00  0.00           H  
ATOM   1016  HB2 PHE A 537     -26.889  -7.304  49.576  1.00  0.00           H  
ATOM   1017  HD1 PHE A 537     -23.340  -8.209  48.658  1.00  0.00           H  
ATOM   1018  HD2 PHE A 537     -26.793  -5.854  47.747  1.00  0.00           H  
ATOM   1019  HE1 PHE A 537     -22.438  -7.791  46.387  1.00  0.00           H  
ATOM   1020  HE2 PHE A 537     -25.874  -5.420  45.466  1.00  0.00           H  
ATOM   1021  HZ  PHE A 537     -23.716  -6.362  44.789  1.00  0.00           H  
ATOM   1022  N   PHE A 549     -21.790 -16.992  55.920  1.00127.84           N1+
ATOM   1023  CA  PHE A 549     -22.772 -17.748  55.128  1.00127.84           C  
ATOM   1024  C   PHE A 549     -22.095 -17.884  53.818  1.00127.84           C  
ATOM   1025  O   PHE A 549     -22.005 -16.952  53.021  1.00127.84           O  
ATOM   1026  CB  PHE A 549     -24.093 -16.963  55.118  1.00127.84           C  
ATOM   1027  CG  PHE A 549     -24.503 -17.002  56.561  1.00127.84           C  
ATOM   1028  CD1 PHE A 549     -24.043 -16.066  57.465  1.00127.84           C  
ATOM   1029  CD2 PHE A 549     -25.333 -18.001  57.020  1.00127.84           C  
ATOM   1030  CE1 PHE A 549     -24.405 -16.115  58.790  1.00127.84           C  
ATOM   1031  CE2 PHE A 549     -25.699 -18.049  58.347  1.00127.84           C  
ATOM   1032  CZ  PHE A 549     -25.240 -17.108  59.238  1.00127.84           C  
ATOM   1033  H1  PHE A 549     -20.921 -17.506  55.963  1.00  0.00           H  
ATOM   1034  H2  PHE A 549     -21.630 -16.096  55.481  1.00  0.00           H  
ATOM   1035  H3  PHE A 549     -22.151 -16.855  56.853  1.00  0.00           H  
ATOM   1036  HA  PHE A 549     -22.917 -18.730  55.584  1.00  0.00           H  
ATOM   1037  HB3 PHE A 549     -24.834 -17.494  54.528  1.00  0.00           H  
ATOM   1038  HB2 PHE A 549     -23.996 -15.942  54.744  1.00  0.00           H  
ATOM   1039  HD1 PHE A 549     -23.413 -15.255  57.130  1.00  0.00           H  
ATOM   1040  HD2 PHE A 549     -25.705 -18.755  56.342  1.00  0.00           H  
ATOM   1041  HE1 PHE A 549     -24.045 -15.364  59.478  1.00  0.00           H  
ATOM   1042  HE2 PHE A 549     -26.354 -18.836  58.692  1.00  0.00           H  
ATOM   1043  HZ  PHE A 549     -25.533 -17.150  60.277  1.00  0.00           H  
ATOM   1044  N   GLU A 550     -21.588 -19.107  53.600  1.00 99.23           N  
ATOM   1045  CA  GLU A 550     -20.697 -19.428  52.535  1.00 99.23           C  
ATOM   1046  C   GLU A 550     -21.315 -19.133  51.219  1.00 99.23           C  
ATOM   1047  O   GLU A 550     -20.687 -18.521  50.358  1.00 99.23           O  
ATOM   1048  CB  GLU A 550     -20.355 -20.918  52.546  1.00 99.23           C  
ATOM   1049  CG  GLU A 550     -21.594 -21.815  52.562  1.00 99.23           C  
ATOM   1050  CD  GLU A 550     -21.034 -23.215  52.703  1.00 99.23           C  
ATOM   1051  OE1 GLU A 550     -19.786 -23.286  52.897  1.00 99.23           O  
ATOM   1052  OE2 GLU A 550     -21.801 -24.208  52.618  1.00 99.23           O1-
ATOM   1053  H   GLU A 550     -21.743 -19.829  54.290  1.00  0.00           H  
ATOM   1054  HA  GLU A 550     -19.783 -18.841  52.644  1.00  0.00           H  
ATOM   1055  HB3 GLU A 550     -19.758 -21.034  53.455  1.00  0.00           H  
ATOM   1056  HB2 GLU A 550     -19.700 -21.139  51.697  1.00  0.00           H  
ATOM   1057  HG3 GLU A 550     -22.155 -21.835  51.630  1.00  0.00           H  
ATOM   1058  HG2 GLU A 550     -22.273 -21.615  53.390  1.00  0.00           H  
ATOM   1059  N   THR A 551     -22.582 -19.531  51.041  1.00113.72           N  
ATOM   1060  CA  THR A 551     -23.167 -19.388  49.750  1.00113.72           C  
ATOM   1061  C   THR A 551     -23.215 -17.936  49.372  1.00113.72           C  
ATOM   1062  O   THR A 551     -22.756 -17.559  48.296  1.00113.72           O  
ATOM   1063  CB  THR A 551     -24.535 -20.012  49.699  1.00113.72           C  
ATOM   1064  OG1 THR A 551     -24.979 -20.112  48.357  1.00113.72           O  
ATOM   1065  CG2 THR A 551     -25.529 -19.207  50.549  1.00113.72           C  
ATOM   1066  H   THR A 551     -23.076 -20.029  51.767  1.00  0.00           H  
ATOM   1067  HA  THR A 551     -22.531 -19.916  49.034  1.00  0.00           H  
ATOM   1068  HB  THR A 551     -24.475 -21.029  50.089  1.00  0.00           H  
ATOM   1069  HG1 THR A 551     -25.058 -19.243  47.994  1.00  0.00           H  
ATOM   1070 HG21 THR A 551     -26.449 -19.783  50.650  1.00  0.00           H  
ATOM   1071 HG22 THR A 551     -25.156 -19.085  51.562  1.00  0.00           H  
ATOM   1072 HG23 THR A 551     -25.833 -18.295  50.038  1.00  0.00           H  
ATOM   1073  N   LEU A 552     -23.705 -17.070  50.279  1.00 91.79           N  
ATOM   1074  CA  LEU A 552     -23.843 -15.673  49.971  1.00 91.79           C  
ATOM   1075  C   LEU A 552     -22.494 -15.086  49.711  1.00 91.79           C  
ATOM   1076  O   LEU A 552     -22.307 -14.309  48.777  1.00 91.79           O  
ATOM   1077  CB  LEU A 552     -24.445 -14.848  51.129  1.00 91.79           C  
ATOM   1078  CG  LEU A 552     -25.863 -15.294  51.530  1.00 91.79           C  
ATOM   1079  CD1 LEU A 552     -25.844 -16.714  52.118  1.00 91.79           C  
ATOM   1080  CD2 LEU A 552     -26.542 -14.270  52.456  1.00 91.79           C  
ATOM   1081  H   LEU A 552     -24.039 -17.406  51.170  1.00  0.00           H  
ATOM   1082  HA  LEU A 552     -24.480 -15.557  49.093  1.00  0.00           H  
ATOM   1083  HB3 LEU A 552     -24.478 -13.797  50.840  1.00  0.00           H  
ATOM   1084  HB2 LEU A 552     -23.805 -14.889  52.012  1.00  0.00           H  
ATOM   1085  HG  LEU A 552     -26.459 -15.326  50.616  1.00  0.00           H  
ATOM   1086 HD11 LEU A 552     -26.607 -17.337  51.668  1.00  0.00           H  
ATOM   1087 HD12 LEU A 552     -24.878 -17.164  52.313  1.00  0.00           H  
ATOM   1088 HD13 LEU A 552     -26.248 -16.629  53.125  1.00  0.00           H  
ATOM   1089 HD21 LEU A 552     -27.561 -14.571  52.699  1.00  0.00           H  
ATOM   1090 HD22 LEU A 552     -25.993 -14.155  53.392  1.00  0.00           H  
ATOM   1091 HD23 LEU A 552     -26.596 -13.288  51.983  1.00  0.00           H  
ATOM   1092  N   CYS A 553     -21.540 -15.438  50.590  1.00130.59           N  
ATOM   1093  CA  CYS A 553     -20.148 -15.031  50.583  1.00130.59           C  
ATOM   1094  C   CYS A 553     -19.541 -15.207  49.199  1.00130.59           C  
ATOM   1095  O   CYS A 553     -19.089 -14.216  48.622  1.00130.59           O  
ATOM   1096  CB  CYS A 553     -19.360 -15.796  51.663  1.00130.59           C  
ATOM   1097  SG  CYS A 553     -17.659 -15.260  51.928  1.00130.59           S  
ATOM   1098  H   CYS A 553     -21.820 -16.090  51.315  1.00  0.00           H  
ATOM   1099  HA  CYS A 553     -20.128 -13.969  50.831  1.00  0.00           H  
ATOM   1100  HB3 CYS A 553     -19.303 -16.854  51.430  1.00  0.00           H  
ATOM   1101  HB2 CYS A 553     -19.874 -15.720  52.619  1.00  0.00           H  
ATOM   1102  N   THR A 554     -19.606 -16.437  48.663  1.00128.81           N  
ATOM   1103  CA  THR A 554     -18.947 -16.742  47.425  1.00128.81           C  
ATOM   1104  C   THR A 554     -19.647 -16.161  46.230  1.00128.81           C  
ATOM   1105  O   THR A 554     -18.999 -15.599  45.354  1.00128.81           O  
ATOM   1106  CB  THR A 554     -18.732 -18.210  47.196  1.00128.81           C  
ATOM   1107  OG1 THR A 554     -19.968 -18.912  47.228  1.00128.81           O  
ATOM   1108  CG2 THR A 554     -17.772 -18.740  48.279  1.00128.81           C  
ATOM   1109  H   THR A 554     -20.044 -17.174  49.202  1.00  0.00           H  
ATOM   1110  HA  THR A 554     -17.950 -16.300  47.460  1.00  0.00           H  
ATOM   1111  HB  THR A 554     -18.430 -18.326  46.169  1.00  0.00           H  
ATOM   1112  HG1 THR A 554     -20.330 -18.852  48.100  1.00  0.00           H  
ATOM   1113 HG21 THR A 554     -17.583 -19.806  48.148  1.00  0.00           H  
ATOM   1114 HG22 THR A 554     -16.812 -18.224  48.256  1.00  0.00           H  
ATOM   1115 HG23 THR A 554     -18.180 -18.618  49.282  1.00  0.00           H  
ATOM   1116  N   VAL A 555     -20.983 -16.237  46.120  1.00 92.08           N  
ATOM   1117  CA  VAL A 555     -21.678 -15.801  44.899  1.00 92.08           C  
ATOM   1118  C   VAL A 555     -21.648 -14.268  44.742  1.00 92.08           C  
ATOM   1119  O   VAL A 555     -21.548 -13.763  43.625  1.00 92.08           O  
ATOM   1120  CB  VAL A 555     -23.129 -16.346  44.878  1.00 92.08           C  
ATOM   1121  CG1 VAL A 555     -23.153 -17.884  44.888  1.00 92.08           C  
ATOM   1122  CG2 VAL A 555     -24.038 -15.775  45.977  1.00 92.08           C  
ATOM   1123  H   VAL A 555     -21.512 -16.725  46.835  1.00  0.00           H  
ATOM   1124  HA  VAL A 555     -21.153 -16.220  44.037  1.00  0.00           H  
ATOM   1125  HB  VAL A 555     -23.569 -16.042  43.925  1.00  0.00           H  
ATOM   1126 HG11 VAL A 555     -24.169 -18.264  44.779  1.00  0.00           H  
ATOM   1127 HG12 VAL A 555     -22.565 -18.290  44.064  1.00  0.00           H  
ATOM   1128 HG13 VAL A 555     -22.746 -18.298  45.810  1.00  0.00           H  
ATOM   1129 HG21 VAL A 555     -24.988 -16.306  46.040  1.00  0.00           H  
ATOM   1130 HG22 VAL A 555     -23.572 -15.795  46.953  1.00  0.00           H  
ATOM   1131 HG23 VAL A 555     -24.256 -14.734  45.780  1.00  0.00           H  
ATOM   1132  N   ARG A 556     -21.681 -13.543  45.869  1.00141.64           N  
ATOM   1133  CA  ARG A 556     -21.671 -12.090  45.983  1.00141.64           C  
ATOM   1134  C   ARG A 556     -20.487 -11.448  45.258  1.00141.64           C  
ATOM   1135  O   ARG A 556     -20.687 -10.611  44.384  1.00141.64           O  
ATOM   1136  CB  ARG A 556     -21.695 -11.749  47.480  1.00141.64           C  
ATOM   1137  CG  ARG A 556     -21.646 -10.275  47.872  1.00141.64           C  
ATOM   1138  CD  ARG A 556     -21.643 -10.133  49.406  1.00141.64           C  
ATOM   1139  NE  ARG A 556     -21.041  -8.866  49.852  1.00141.64           N  
ATOM   1140  CZ  ARG A 556     -21.459  -8.099  50.871  1.00141.64           C  
ATOM   1141  NH1 ARG A 556     -22.606  -8.344  51.516  1.00141.64           N  
ATOM   1142  NH2 ARG A 556     -20.691  -7.078  51.262  1.00141.64           N1+
ATOM   1143  H   ARG A 556     -21.760 -14.066  46.736  1.00  0.00           H  
ATOM   1144  HA  ARG A 556     -22.578 -11.705  45.524  1.00  0.00           H  
ATOM   1145  HB3 ARG A 556     -20.884 -12.277  47.981  1.00  0.00           H  
ATOM   1146  HB2 ARG A 556     -22.628 -12.132  47.887  1.00  0.00           H  
ATOM   1147  HG3 ARG A 556     -22.540  -9.824  47.452  1.00  0.00           H  
ATOM   1148  HG2 ARG A 556     -20.799  -9.758  47.426  1.00  0.00           H  
ATOM   1149  HD3 ARG A 556     -21.048 -10.924  49.862  1.00  0.00           H  
ATOM   1150  HD2 ARG A 556     -22.647 -10.269  49.796  1.00  0.00           H  
ATOM   1151  HE  ARG A 556     -20.154  -8.636  49.425  1.00  0.00           H  
ATOM   1152 HH12 ARG A 556     -23.209  -9.118  51.264  1.00  0.00           H  
ATOM   1153 HH11 ARG A 556     -22.892  -7.794  52.312  1.00  0.00           H  
ATOM   1154 HH22 ARG A 556     -20.863  -6.610  52.143  1.00  0.00           H  
ATOM   1155 HH21 ARG A 556     -19.830  -6.866  50.779  1.00  0.00           H  
ATOM   1156  N   THR A 557     -19.265 -11.868  45.608  1.00108.79           N  
ATOM   1157  CA  THR A 557     -18.021 -11.384  45.032  1.00108.79           C  
ATOM   1158  C   THR A 557     -17.943 -11.668  43.515  1.00108.79           C  
ATOM   1159  O   THR A 557     -17.507 -10.819  42.730  1.00108.79           O  
ATOM   1160  CB  THR A 557     -16.874 -12.016  45.859  1.00108.79           C  
ATOM   1161  OG1 THR A 557     -15.628 -11.573  45.417  1.00108.79           O  
ATOM   1162  CG2 THR A 557     -16.824 -13.553  45.879  1.00108.79           C  
ATOM   1163  H   THR A 557     -19.201 -12.643  46.254  1.00  0.00           H  
ATOM   1164  HA  THR A 557     -17.994 -10.301  45.161  1.00  0.00           H  
ATOM   1165  HB  THR A 557     -16.961 -11.667  46.886  1.00  0.00           H  
ATOM   1166  HG1 THR A 557     -15.576 -10.626  45.561  1.00  0.00           H  
ATOM   1167 HG21 THR A 557     -15.842 -13.920  46.175  1.00  0.00           H  
ATOM   1168 HG22 THR A 557     -17.546 -13.947  46.586  1.00  0.00           H  
ATOM   1169 HG23 THR A 557     -17.028 -14.015  44.919  1.00  0.00           H  
ATOM   1170  N   TRP A 558     -18.433 -12.845  43.102  1.00 98.24           N  
ATOM   1171  CA  TRP A 558     -18.340 -13.337  41.741  1.00 98.24           C  
ATOM   1172  C   TRP A 558     -19.322 -12.590  40.838  1.00 98.24           C  
ATOM   1173  O   TRP A 558     -18.903 -12.038  39.824  1.00 98.24           O  
ATOM   1174  CB  TRP A 558     -18.635 -14.846  41.728  1.00 98.24           C  
ATOM   1175  CG  TRP A 558     -18.358 -15.502  40.412  1.00 98.24           C  
ATOM   1176  CD2 TRP A 558     -19.301 -15.973  39.402  1.00 98.24           C  
ATOM   1177  CD1 TRP A 558     -17.127 -15.738  39.910  1.00 98.24           C  
ATOM   1178  NE1 TRP A 558     -17.247 -16.318  38.668  1.00 98.24           N  
ATOM   1179  CE2 TRP A 558     -18.560 -16.464  38.286  1.00 98.24           C  
ATOM   1180  CE3 TRP A 558     -20.710 -16.035  39.306  1.00 98.24           C  
ATOM   1181  CZ2 TRP A 558     -19.180 -16.961  37.127  1.00 98.24           C  
ATOM   1182  CZ3 TRP A 558     -21.349 -16.524  38.149  1.00 98.24           C  
ATOM   1183  CH2 TRP A 558     -20.585 -16.982  37.057  1.00 98.24           C  
ATOM   1184  H   TRP A 558     -18.816 -13.469  43.800  1.00  0.00           H  
ATOM   1185  HA  TRP A 558     -17.328 -13.169  41.370  1.00  0.00           H  
ATOM   1186  HB3 TRP A 558     -19.664 -15.057  42.022  1.00  0.00           H  
ATOM   1187  HB2 TRP A 558     -18.006 -15.342  42.469  1.00  0.00           H  
ATOM   1188  HD1 TRP A 558     -16.201 -15.501  40.414  1.00  0.00           H  
ATOM   1189  HE1 TRP A 558     -16.447 -16.603  38.120  1.00  0.00           H  
ATOM   1190  HE3 TRP A 558     -21.302 -15.707  40.142  1.00  0.00           H  
ATOM   1191  HZ2 TRP A 558     -18.589 -17.320  36.298  1.00  0.00           H  
ATOM   1192  HZ3 TRP A 558     -22.428 -16.552  38.101  1.00  0.00           H  
ATOM   1193  HH2 TRP A 558     -21.077 -17.358  36.172  1.00  0.00           H  
ATOM   1194  N   ILE A 559     -20.601 -12.506  41.225  1.00 50.56           N  
ATOM   1195  CA  ILE A 559     -21.648 -11.817  40.471  1.00 50.56           C  
ATOM   1196  C   ILE A 559     -21.428 -10.290  40.472  1.00 50.56           C  
ATOM   1197  O   ILE A 559     -21.699  -9.652  39.453  1.00 50.56           O  
ATOM   1198  CB  ILE A 559     -23.040 -12.269  40.994  1.00 50.56           C  
ATOM   1199  CG1 ILE A 559     -23.223 -13.783  40.700  1.00 50.56           C  
ATOM   1200  CG2 ILE A 559     -24.209 -11.455  40.408  1.00 50.56           C  
ATOM   1201  CD1 ILE A 559     -24.583 -14.424  41.018  1.00 50.56           C  
ATOM   1202  H   ILE A 559     -20.869 -12.948  42.103  1.00  0.00           H  
ATOM   1203  HA  ILE A 559     -21.579 -12.128  39.430  1.00  0.00           H  
ATOM   1204  HB  ILE A 559     -23.036 -12.114  42.070  1.00  0.00           H  
ATOM   1205 HG13 ILE A 559     -22.477 -14.339  41.263  1.00  0.00           H  
ATOM   1206 HG12 ILE A 559     -23.010 -13.967  39.645  1.00  0.00           H  
ATOM   1207 HG21 ILE A 559     -25.166 -11.735  40.840  1.00  0.00           H  
ATOM   1208 HG22 ILE A 559     -24.109 -10.387  40.585  1.00  0.00           H  
ATOM   1209 HG23 ILE A 559     -24.282 -11.609  39.337  1.00  0.00           H  
ATOM   1210 HD11 ILE A 559     -24.584 -15.466  40.698  1.00  0.00           H  
ATOM   1211 HD12 ILE A 559     -24.793 -14.433  42.084  1.00  0.00           H  
ATOM   1212 HD13 ILE A 559     -25.409 -13.937  40.500  1.00  0.00           H  
ATOM   1213  N   LEU A 560     -20.838  -9.718  41.539  1.00142.60           N  
ATOM   1214  CA  LEU A 560     -20.355  -8.333  41.558  1.00142.60           C  
ATOM   1215  C   LEU A 560     -19.292  -8.078  40.470  1.00142.60           C  
ATOM   1216  O   LEU A 560     -19.255  -7.011  39.857  1.00142.60           O  
ATOM   1217  CB  LEU A 560     -19.723  -7.978  42.928  1.00142.60           C  
ATOM   1218  CG  LEU A 560     -20.652  -7.436  44.036  1.00142.60           C  
ATOM   1219  CD1 LEU A 560     -19.902  -7.373  45.376  1.00142.60           C  
ATOM   1220  CD2 LEU A 560     -21.178  -6.038  43.692  1.00142.60           C  
ATOM   1221  H   LEU A 560     -20.677 -10.281  42.369  1.00  0.00           H  
ATOM   1222  HA  LEU A 560     -21.203  -7.688  41.360  1.00  0.00           H  
ATOM   1223  HB3 LEU A 560     -18.966  -7.214  42.764  1.00  0.00           H  
ATOM   1224  HB2 LEU A 560     -19.168  -8.839  43.297  1.00  0.00           H  
ATOM   1225  HG  LEU A 560     -21.501  -8.111  44.150  1.00  0.00           H  
ATOM   1226 HD11 LEU A 560     -19.527  -8.351  45.677  1.00  0.00           H  
ATOM   1227 HD12 LEU A 560     -19.059  -6.694  45.308  1.00  0.00           H  
ATOM   1228 HD13 LEU A 560     -20.518  -6.986  46.184  1.00  0.00           H  
ATOM   1229 HD21 LEU A 560     -21.686  -5.574  44.535  1.00  0.00           H  
ATOM   1230 HD22 LEU A 560     -20.385  -5.356  43.387  1.00  0.00           H  
ATOM   1231 HD23 LEU A 560     -21.893  -6.100  42.879  1.00  0.00           H  
ATOM   1232  N   THR A 561     -18.400  -9.048  40.263  1.00114.35           N  
ATOM   1233  CA  THR A 561     -17.254  -8.934  39.372  1.00114.35           C  
ATOM   1234  C   THR A 561     -17.686  -9.265  37.937  1.00114.35           C  
ATOM   1235  O   THR A 561     -17.584  -8.417  37.045  1.00114.35           O  
ATOM   1236  CB  THR A 561     -16.140  -9.911  39.841  1.00114.35           C  
ATOM   1237  OG1 THR A 561     -15.622  -9.463  41.082  1.00114.35           O  
ATOM   1238  CG2 THR A 561     -14.959 -10.025  38.866  1.00114.35           C  
ATOM   1239  H   THR A 561     -18.489  -9.901  40.801  1.00  0.00           H  
ATOM   1240  HA  THR A 561     -16.867  -7.916  39.380  1.00  0.00           H  
ATOM   1241  HB  THR A 561     -16.546 -10.912  39.989  1.00  0.00           H  
ATOM   1242  HG1 THR A 561     -16.168  -9.847  41.768  1.00  0.00           H  
ATOM   1243 HG21 THR A 561     -14.174 -10.658  39.268  1.00  0.00           H  
ATOM   1244 HG22 THR A 561     -15.258 -10.489  37.927  1.00  0.00           H  
ATOM   1245 HG23 THR A 561     -14.525  -9.051  38.636  1.00  0.00           H  
ATOM   1246  N   VAL A 562     -18.152 -10.499  37.702  1.00105.10           N  
ATOM   1247  CA  VAL A 562     -18.374 -11.048  36.371  1.00105.10           C  
ATOM   1248  C   VAL A 562     -19.571 -10.352  35.702  1.00105.10           C  
ATOM   1249  O   VAL A 562     -19.555 -10.178  34.487  1.00105.10           O  
ATOM   1250  CB  VAL A 562     -18.529 -12.594  36.457  1.00105.10           C  
ATOM   1251  CG1 VAL A 562     -19.931 -13.087  36.860  1.00105.10           C  
ATOM   1252  CG2 VAL A 562     -18.076 -13.278  35.155  1.00105.10           C  
ATOM   1253  H   VAL A 562     -18.323 -11.120  38.495  1.00  0.00           H  
ATOM   1254  HA  VAL A 562     -17.482 -10.823  35.784  1.00  0.00           H  
ATOM   1255  HB  VAL A 562     -17.841 -12.947  37.229  1.00  0.00           H  
ATOM   1256 HG11 VAL A 562     -19.916 -14.151  37.086  1.00  0.00           H  
ATOM   1257 HG12 VAL A 562     -20.294 -12.574  37.744  1.00  0.00           H  
ATOM   1258 HG13 VAL A 562     -20.662 -12.938  36.065  1.00  0.00           H  
ATOM   1259 HG21 VAL A 562     -18.122 -14.364  35.248  1.00  0.00           H  
ATOM   1260 HG22 VAL A 562     -18.704 -12.992  34.310  1.00  0.00           H  
ATOM   1261 HG23 VAL A 562     -17.046 -13.019  34.907  1.00  0.00           H  
ATOM   1262  N   GLY A 563     -20.544  -9.860  36.489  1.00 39.30           N  
ATOM   1263  CA  GLY A 563     -21.660  -9.039  36.034  1.00 39.30           C  
ATOM   1264  C   GLY A 563     -21.167  -7.776  35.334  1.00 39.30           C  
ATOM   1265  O   GLY A 563     -21.381  -7.613  34.132  1.00 39.30           O  
ATOM   1266  H   GLY A 563     -20.470 -10.011  37.487  1.00  0.00           H  
ATOM   1267  HA3 GLY A 563     -22.294  -8.765  36.879  1.00  0.00           H  
ATOM   1268  HA2 GLY A 563     -22.268  -9.615  35.341  1.00  0.00           H  
ATOM   1269  N   TYR A 564     -20.383  -6.949  36.036  1.00 84.63           N  
ATOM   1270  CA  TYR A 564     -19.804  -5.742  35.449  1.00 84.63           C  
ATOM   1271  C   TYR A 564     -18.751  -6.022  34.370  1.00 84.63           C  
ATOM   1272  O   TYR A 564     -18.567  -5.195  33.480  1.00 84.63           O  
ATOM   1273  CB  TYR A 564     -19.197  -4.824  36.535  1.00 84.63           C  
ATOM   1274  CG  TYR A 564     -20.019  -3.610  36.938  1.00 84.63           C  
ATOM   1275  CD1 TYR A 564     -20.906  -2.977  36.033  1.00 84.63           C  
ATOM   1276  CD2 TYR A 564     -19.840  -3.059  38.224  1.00 84.63           C  
ATOM   1277  CE1 TYR A 564     -21.695  -1.897  36.446  1.00 84.63           C  
ATOM   1278  CE2 TYR A 564     -20.587  -1.937  38.620  1.00 84.63           C  
ATOM   1279  CZ  TYR A 564     -21.559  -1.410  37.750  1.00 84.63           C  
ATOM   1280  OH  TYR A 564     -22.432  -0.473  38.185  1.00 84.63           O  
ATOM   1281  H   TYR A 564     -20.201  -7.149  37.009  1.00  0.00           H  
ATOM   1282  HA  TYR A 564     -20.622  -5.261  34.926  1.00  0.00           H  
ATOM   1283  HB3 TYR A 564     -18.228  -4.433  36.221  1.00  0.00           H  
ATOM   1284  HB2 TYR A 564     -18.991  -5.416  37.426  1.00  0.00           H  
ATOM   1285  HD1 TYR A 564     -21.005  -3.281  35.005  1.00  0.00           H  
ATOM   1286  HD2 TYR A 564     -19.140  -3.494  38.917  1.00  0.00           H  
ATOM   1287  HE1 TYR A 564     -22.404  -1.455  35.761  1.00  0.00           H  
ATOM   1288  HE2 TYR A 564     -20.454  -1.531  39.613  1.00  0.00           H  
ATOM   1289  HH  TYR A 564     -23.287  -0.875  38.333  1.00  0.00           H  
ATOM   1290  N   THR A 565     -18.089  -7.182  34.390  1.00 56.10           N  
ATOM   1291  CA  THR A 565     -17.095  -7.511  33.366  1.00 56.10           C  
ATOM   1292  C   THR A 565     -17.811  -7.931  32.069  1.00 56.10           C  
ATOM   1293  O   THR A 565     -17.385  -7.540  30.985  1.00 56.10           O  
ATOM   1294  CB  THR A 565     -16.159  -8.657  33.811  1.00 56.10           C  
ATOM   1295  OG1 THR A 565     -15.626  -8.412  35.102  1.00 56.10           O  
ATOM   1296  CG2 THR A 565     -14.956  -8.762  32.854  1.00 56.10           C  
ATOM   1297  H   THR A 565     -18.244  -7.822  35.158  1.00  0.00           H  
ATOM   1298  HA  THR A 565     -16.492  -6.626  33.162  1.00  0.00           H  
ATOM   1299  HB  THR A 565     -16.697  -9.607  33.831  1.00  0.00           H  
ATOM   1300  HG1 THR A 565     -16.329  -8.349  35.744  1.00  0.00           H  
ATOM   1301 HG21 THR A 565     -14.341  -9.627  33.065  1.00  0.00           H  
ATOM   1302 HG22 THR A 565     -15.250  -8.841  31.809  1.00  0.00           H  
ATOM   1303 HG23 THR A 565     -14.303  -7.896  32.934  1.00  0.00           H  
ATOM   1304  N   THR A 566     -18.923  -8.672  32.165  1.00 38.92           N  
ATOM   1305  CA  THR A 566     -19.723  -9.079  31.006  1.00 38.92           C  
ATOM   1306  C   THR A 566     -20.437  -7.826  30.435  1.00 38.92           C  
ATOM   1307  O   THR A 566     -20.589  -7.714  29.220  1.00 38.92           O  
ATOM   1308  CB  THR A 566     -20.725 -10.210  31.402  1.00 38.92           C  
ATOM   1309  OG1 THR A 566     -20.115 -11.261  32.140  1.00 38.92           O  
ATOM   1310  CG2 THR A 566     -21.290 -10.963  30.195  1.00 38.92           C  
ATOM   1311  H   THR A 566     -19.242  -8.971  33.081  1.00  0.00           H  
ATOM   1312  HA  THR A 566     -19.050  -9.457  30.236  1.00  0.00           H  
ATOM   1313  HB  THR A 566     -21.540  -9.794  31.994  1.00  0.00           H  
ATOM   1314  HG1 THR A 566     -19.889 -10.925  33.009  1.00  0.00           H  
ATOM   1315 HG21 THR A 566     -22.106 -11.625  30.486  1.00  0.00           H  
ATOM   1316 HG22 THR A 566     -21.659 -10.288  29.434  1.00  0.00           H  
ATOM   1317 HG23 THR A 566     -20.519 -11.575  29.730  1.00  0.00           H  
ATOM   1318  N   ALA A 567     -20.758  -6.839  31.295  1.00 50.14           N  
ATOM   1319  CA  ALA A 567     -21.180  -5.493  30.916  1.00 50.14           C  
ATOM   1320  C   ALA A 567     -20.070  -4.733  30.175  1.00 50.14           C  
ATOM   1321  O   ALA A 567     -20.171  -4.484  28.978  1.00 50.14           O  
ATOM   1322  CB  ALA A 567     -21.679  -4.702  32.138  1.00 50.14           C  
ATOM   1323  H   ALA A 567     -20.631  -7.025  32.283  1.00  0.00           H  
ATOM   1324  HA  ALA A 567     -22.023  -5.569  30.252  1.00  0.00           H  
ATOM   1325  HB1 ALA A 567     -22.130  -3.759  31.822  1.00  0.00           H  
ATOM   1326  HB2 ALA A 567     -22.443  -5.255  32.685  1.00  0.00           H  
ATOM   1327  HB3 ALA A 567     -20.884  -4.449  32.833  1.00  0.00           H  
ATOM   1328  N   PHE A 568     -18.998  -4.354  30.872  1.00147.14           N  
ATOM   1329  CA  PHE A 568     -18.071  -3.337  30.384  1.00147.14           C  
ATOM   1330  C   PHE A 568     -16.892  -3.914  29.577  1.00147.14           C  
ATOM   1331  O   PHE A 568     -16.207  -3.169  28.876  1.00147.14           O  
ATOM   1332  CB  PHE A 568     -17.587  -2.495  31.577  1.00147.14           C  
ATOM   1333  CG  PHE A 568     -17.935  -1.030  31.455  1.00147.14           C  
ATOM   1334  CD1 PHE A 568     -18.993  -0.503  32.222  1.00147.14           C  
ATOM   1335  CD2 PHE A 568     -17.255  -0.209  30.532  1.00147.14           C  
ATOM   1336  CE1 PHE A 568     -19.398   0.827  32.038  1.00147.14           C  
ATOM   1337  CE2 PHE A 568     -17.659   1.127  30.351  1.00147.14           C  
ATOM   1338  CZ  PHE A 568     -18.740   1.637  31.094  1.00147.14           C  
ATOM   1339  H   PHE A 568     -18.930  -4.629  31.851  1.00  0.00           H  
ATOM   1340  HA  PHE A 568     -18.620  -2.675  29.718  1.00  0.00           H  
ATOM   1341  HB3 PHE A 568     -16.520  -2.582  31.728  1.00  0.00           H  
ATOM   1342  HB2 PHE A 568     -18.050  -2.851  32.494  1.00  0.00           H  
ATOM   1343  HD1 PHE A 568     -19.524  -1.122  32.933  1.00  0.00           H  
ATOM   1344  HD2 PHE A 568     -16.442  -0.610  29.941  1.00  0.00           H  
ATOM   1345  HE1 PHE A 568     -20.233   1.212  32.605  1.00  0.00           H  
ATOM   1346  HE2 PHE A 568     -17.158   1.750  29.628  1.00  0.00           H  
ATOM   1347  HZ  PHE A 568     -19.087   2.645  30.939  1.00  0.00           H  
ATOM   1348  N   GLY A 569     -16.697  -5.240  29.575  1.00 33.97           N  
ATOM   1349  CA  GLY A 569     -15.767  -5.942  28.688  1.00 33.97           C  
ATOM   1350  C   GLY A 569     -16.232  -5.882  27.223  1.00 33.97           C  
ATOM   1351  O   GLY A 569     -15.438  -5.700  26.303  1.00 33.97           O  
ATOM   1352  H   GLY A 569     -17.271  -5.822  30.179  1.00  0.00           H  
ATOM   1353  HA3 GLY A 569     -15.709  -6.989  28.987  1.00  0.00           H  
ATOM   1354  HA2 GLY A 569     -14.770  -5.533  28.815  1.00  0.00           H  
ATOM   1355  N   ALA A 570     -17.558  -5.935  27.041  1.00 39.03           N  
ATOM   1356  CA  ALA A 570     -18.301  -5.798  25.819  1.00 39.03           C  
ATOM   1357  C   ALA A 570     -18.199  -4.379  25.359  1.00 39.03           C  
ATOM   1358  O   ALA A 570     -18.048  -4.103  24.171  1.00 39.03           O  
ATOM   1359  CB  ALA A 570     -19.800  -6.091  26.000  1.00 39.03           C  
ATOM   1360  H   ALA A 570     -18.073  -6.117  27.892  1.00  0.00           H  
ATOM   1361  HA  ALA A 570     -17.955  -6.428  25.033  1.00  0.00           H  
ATOM   1362  HB1 ALA A 570     -20.363  -5.917  25.081  1.00  0.00           H  
ATOM   1363  HB2 ALA A 570     -19.951  -7.133  26.280  1.00  0.00           H  
ATOM   1364  HB3 ALA A 570     -20.237  -5.483  26.791  1.00  0.00           H  
ATOM   1365  N   MET A 571     -18.300  -3.440  26.321  1.00 61.87           N  
ATOM   1366  CA  MET A 571     -18.290  -2.028  26.063  1.00 61.87           C  
ATOM   1367  C   MET A 571     -16.962  -1.584  25.519  1.00 61.87           C  
ATOM   1368  O   MET A 571     -16.961  -0.753  24.612  1.00 61.87           O  
ATOM   1369  CB  MET A 571     -18.650  -1.185  27.299  1.00 61.87           C  
ATOM   1370  CG  MET A 571     -20.098  -1.420  27.739  1.00 61.87           C  
ATOM   1371  SD  MET A 571     -20.710  -0.314  29.043  1.00 61.87           S  
ATOM   1372  CE  MET A 571     -20.872   1.131  27.951  1.00 61.87           C  
ATOM   1373  H   MET A 571     -18.451  -3.739  27.275  1.00  0.00           H  
ATOM   1374  HA  MET A 571     -19.039  -1.831  25.293  1.00  0.00           H  
ATOM   1375  HB3 MET A 571     -18.521  -0.134  27.044  1.00  0.00           H  
ATOM   1376  HB2 MET A 571     -17.936  -1.352  28.091  1.00  0.00           H  
ATOM   1377  HG3 MET A 571     -20.576  -2.380  27.675  1.00  0.00           H  
ATOM   1378  HG2 MET A 571     -20.640  -1.050  26.870  1.00  0.00           H  
ATOM   1379  HE1 MET A 571     -21.269   1.966  28.527  1.00  0.00           H  
ATOM   1380  HE2 MET A 571     -19.916   1.450  27.541  1.00  0.00           H  
ATOM   1381  HE3 MET A 571     -21.568   0.941  27.134  1.00  0.00           H  
ATOM   1382  N   PHE A 572     -15.815  -2.120  26.023  1.00177.97           N  
ATOM   1383  CA  PHE A 572     -14.515  -1.736  25.506  1.00177.97           C  
ATOM   1384  C   PHE A 572     -14.594  -1.974  24.049  1.00177.97           C  
ATOM   1385  O   PHE A 572     -14.297  -1.113  23.227  1.00177.97           O  
ATOM   1386  CB  PHE A 572     -13.392  -2.797  25.585  1.00177.97           C  
ATOM   1387  CG  PHE A 572     -12.449  -3.005  26.714  1.00177.97           C  
ATOM   1388  CD1 PHE A 572     -11.319  -2.227  26.789  1.00177.97           C  
ATOM   1389  CD2 PHE A 572     -12.621  -4.025  27.621  1.00177.97           C  
ATOM   1390  CE1 PHE A 572     -10.400  -2.423  27.790  1.00177.97           C  
ATOM   1391  CE2 PHE A 572     -11.703  -4.222  28.626  1.00177.97           C  
ATOM   1392  CZ  PHE A 572     -10.593  -3.418  28.716  1.00177.97           C  
ATOM   1393  H   PHE A 572     -15.859  -2.768  26.801  1.00  0.00           H  
ATOM   1394  HA  PHE A 572     -14.201  -0.720  25.754  1.00  0.00           H  
ATOM   1395  HB3 PHE A 572     -12.623  -2.750  24.794  1.00  0.00           H  
ATOM   1396  HB2 PHE A 572     -13.788  -3.815  25.559  1.00  0.00           H  
ATOM   1397  HD1 PHE A 572     -11.144  -1.450  26.059  1.00  0.00           H  
ATOM   1398  HD2 PHE A 572     -13.439  -4.683  27.459  1.00  0.00           H  
ATOM   1399  HE1 PHE A 572      -9.500  -1.829  27.817  1.00  0.00           H  
ATOM   1400  HE2 PHE A 572     -11.837  -5.051  29.303  1.00  0.00           H  
ATOM   1401  HZ  PHE A 572      -9.779  -3.613  29.388  1.00  0.00           H  
ATOM   1402  N   ALA A 573     -14.988  -3.215  23.726  1.00 56.71           N  
ATOM   1403  CA  ALA A 573     -14.975  -3.688  22.381  1.00 56.71           C  
ATOM   1404  C   ALA A 573     -15.896  -2.868  21.528  1.00 56.71           C  
ATOM   1405  O   ALA A 573     -15.531  -2.472  20.422  1.00 56.71           O  
ATOM   1406  CB  ALA A 573     -15.388  -5.164  22.272  1.00 56.71           C  
ATOM   1407  H   ALA A 573     -15.241  -3.863  24.459  1.00  0.00           H  
ATOM   1408  HA  ALA A 573     -13.960  -3.587  21.991  1.00  0.00           H  
ATOM   1409  HB1 ALA A 573     -15.273  -5.560  21.266  1.00  0.00           H  
ATOM   1410  HB2 ALA A 573     -14.659  -5.743  22.841  1.00  0.00           H  
ATOM   1411  HB3 ALA A 573     -16.314  -5.383  22.783  1.00  0.00           H  
ATOM   1412  N   LYS A 574     -17.107  -2.569  22.027  1.00 69.66           N  
ATOM   1413  CA  LYS A 574     -18.077  -1.857  21.242  1.00 69.66           C  
ATOM   1414  C   LYS A 574     -17.562  -0.496  20.890  1.00 69.66           C  
ATOM   1415  O   LYS A 574     -17.522  -0.117  19.720  1.00 69.66           O  
ATOM   1416  CB  LYS A 574     -19.396  -1.663  22.020  1.00 69.66           C  
ATOM   1417  CG  LYS A 574     -20.590  -1.190  21.182  1.00 69.66           C  
ATOM   1418  CD  LYS A 574     -21.932  -1.352  21.905  1.00 69.66           C  
ATOM   1419  CE  LYS A 574     -23.146  -1.177  20.992  1.00 69.66           C  
ATOM   1420  NZ  LYS A 574     -24.395  -1.370  21.762  1.00 69.66           N  
ATOM   1421  H   LYS A 574     -17.376  -2.921  22.939  1.00  0.00           H  
ATOM   1422  HA  LYS A 574     -18.273  -2.427  20.331  1.00  0.00           H  
ATOM   1423  HB3 LYS A 574     -19.267  -1.009  22.885  1.00  0.00           H  
ATOM   1424  HB2 LYS A 574     -19.660  -2.634  22.442  1.00  0.00           H  
ATOM   1425  HG3 LYS A 574     -20.620  -1.778  20.264  1.00  0.00           H  
ATOM   1426  HG2 LYS A 574     -20.456  -0.152  20.875  1.00  0.00           H  
ATOM   1427  HD3 LYS A 574     -21.981  -0.644  22.733  1.00  0.00           H  
ATOM   1428  HD2 LYS A 574     -21.979  -2.348  22.349  1.00  0.00           H  
ATOM   1429  HE3 LYS A 574     -23.120  -1.894  20.170  1.00  0.00           H  
ATOM   1430  HE2 LYS A 574     -23.149  -0.178  20.555  1.00  0.00           H  
ATOM   1431  HZ1 LYS A 574     -24.471  -2.321  22.104  1.00  0.00           H  
ATOM   1432  HZ2 LYS A 574     -24.380  -0.775  22.579  1.00  0.00           H  
ATOM   1433  N   THR A 575     -17.120   0.255  21.914  1.00126.29           N  
ATOM   1434  CA  THR A 575     -16.657   1.601  21.753  1.00126.29           C  
ATOM   1435  C   THR A 575     -15.380   1.645  20.982  1.00126.29           C  
ATOM   1436  O   THR A 575     -15.142   2.579  20.218  1.00126.29           O  
ATOM   1437  CB  THR A 575     -16.530   2.332  23.066  1.00126.29           C  
ATOM   1438  OG1 THR A 575     -16.053   3.646  22.847  1.00126.29           O  
ATOM   1439  CG2 THR A 575     -15.624   1.572  24.040  1.00126.29           C  
ATOM   1440  H   THR A 575     -17.139  -0.130  22.850  1.00  0.00           H  
ATOM   1441  HA  THR A 575     -17.404   2.136  21.160  1.00  0.00           H  
ATOM   1442  HB  THR A 575     -17.524   2.413  23.509  1.00  0.00           H  
ATOM   1443  HG1 THR A 575     -16.038   4.103  23.675  1.00  0.00           H  
ATOM   1444 HG21 THR A 575     -16.023   1.576  25.054  1.00  0.00           H  
ATOM   1445 HG22 THR A 575     -15.475   0.601  23.708  1.00  0.00           H  
ATOM   1446 HG23 THR A 575     -14.623   1.984  24.087  1.00  0.00           H  
ATOM   1447  N   TRP A 576     -14.515   0.637  21.171  1.00 61.16           N  
ATOM   1448  CA  TRP A 576     -13.259   0.617  20.486  1.00 61.16           C  
ATOM   1449  C   TRP A 576     -13.518   0.524  19.020  1.00 61.16           C  
ATOM   1450  O   TRP A 576     -12.880   1.208  18.221  1.00 61.16           O  
ATOM   1451  CB  TRP A 576     -12.375  -0.555  20.947  1.00 61.16           C  
ATOM   1452  CG  TRP A 576     -11.015  -0.640  20.298  1.00 61.16           C  
ATOM   1453  CD2 TRP A 576     -10.554  -1.789  19.572  1.00 61.16           C  
ATOM   1454  CD1 TRP A 576      -9.980   0.248  20.317  1.00 61.16           C  
ATOM   1455  NE1 TRP A 576      -8.902  -0.272  19.641  1.00 61.16           N  
ATOM   1456  CE2 TRP A 576      -9.240  -1.528  19.183  1.00 61.16           C  
ATOM   1457  CE3 TRP A 576     -11.171  -2.967  19.270  1.00 61.16           C  
ATOM   1458  CZ2 TRP A 576      -8.522  -2.450  18.477  1.00 61.16           C  
ATOM   1459  CZ3 TRP A 576     -10.447  -3.890  18.551  1.00 61.16           C  
ATOM   1460  CH2 TRP A 576      -9.147  -3.637  18.162  1.00 61.16           C  
ATOM   1461  H   TRP A 576     -14.721  -0.099  21.836  1.00  0.00           H  
ATOM   1462  HA  TRP A 576     -12.828   1.545  20.343  1.00  0.00           H  
ATOM   1463  HB3 TRP A 576     -12.910  -1.497  20.828  1.00  0.00           H  
ATOM   1464  HB2 TRP A 576     -12.181  -0.471  22.015  1.00  0.00           H  
ATOM   1465  HD1 TRP A 576      -9.941   1.188  20.799  1.00  0.00           H  
ATOM   1466  HE1 TRP A 576      -8.016   0.200  19.538  1.00  0.00           H  
ATOM   1467  HE3 TRP A 576     -12.187  -3.176  19.568  1.00  0.00           H  
ATOM   1468  HZ2 TRP A 576      -7.504  -2.255  18.173  1.00  0.00           H  
ATOM   1469  HZ3 TRP A 576     -10.906  -4.830  18.283  1.00  0.00           H  
ATOM   1470  HH2 TRP A 576      -8.613  -4.383  17.596  1.00  0.00           H  
ATOM   1471  N   ARG A 577     -14.492  -0.314  18.635  1.00 96.78           N  
ATOM   1472  CA  ARG A 577     -14.801  -0.525  17.254  1.00 96.78           C  
ATOM   1473  C   ARG A 577     -15.249   0.766  16.642  1.00 96.78           C  
ATOM   1474  O   ARG A 577     -14.834   1.106  15.534  1.00 96.78           O  
ATOM   1475  CB  ARG A 577     -15.931  -1.554  17.052  1.00 96.78           C  
ATOM   1476  CG  ARG A 577     -16.161  -1.918  15.583  1.00 96.78           C  
ATOM   1477  CD  ARG A 577     -17.162  -3.056  15.373  1.00 96.78           C  
ATOM   1478  NE  ARG A 577     -18.428  -2.474  14.844  1.00 96.78           N  
ATOM   1479  CZ  ARG A 577     -19.156  -3.177  13.926  1.00 96.78           C  
ATOM   1480  NH1 ARG A 577     -18.708  -4.389  13.488  1.00 96.78           N  
ATOM   1481  NH2 ARG A 577     -20.329  -2.672  13.445  1.00 96.78           N1+
ATOM   1482  H   ARG A 577     -14.997  -0.847  19.332  1.00  0.00           H  
ATOM   1483  HA  ARG A 577     -13.899  -0.875  16.747  1.00  0.00           H  
ATOM   1484  HB3 ARG A 577     -16.867  -1.206  17.489  1.00  0.00           H  
ATOM   1485  HB2 ARG A 577     -15.669  -2.462  17.597  1.00  0.00           H  
ATOM   1486  HG3 ARG A 577     -15.207  -2.218  15.146  1.00  0.00           H  
ATOM   1487  HG2 ARG A 577     -16.472  -1.040  15.015  1.00  0.00           H  
ATOM   1488  HD3 ARG A 577     -17.377  -3.578  16.306  1.00  0.00           H  
ATOM   1489  HD2 ARG A 577     -16.703  -3.786  14.713  1.00  0.00           H  
ATOM   1490  HE  ARG A 577     -18.764  -1.602  15.227  1.00  0.00           H  
ATOM   1491 HH12 ARG A 577     -19.247  -4.915  12.816  1.00  0.00           H  
ATOM   1492 HH11 ARG A 577     -17.864  -4.804  13.865  1.00  0.00           H  
ATOM   1493 HH22 ARG A 577     -20.872  -3.188  12.767  1.00  0.00           H  
ATOM   1494 HH21 ARG A 577     -20.685  -1.792  13.791  1.00  0.00           H  
ATOM   1495  N   VAL A 578     -16.100   1.535  17.351  1.00 35.63           N  
ATOM   1496  CA  VAL A 578     -16.592   2.760  16.784  1.00 35.63           C  
ATOM   1497  C   VAL A 578     -15.440   3.687  16.579  1.00 35.63           C  
ATOM   1498  O   VAL A 578     -15.334   4.359  15.556  1.00 35.63           O  
ATOM   1499  CB  VAL A 578     -17.567   3.499  17.658  1.00 35.63           C  
ATOM   1500  CG1 VAL A 578     -17.951   4.806  16.941  1.00 35.63           C  
ATOM   1501  CG2 VAL A 578     -18.764   2.587  17.971  1.00 35.63           C  
ATOM   1502  H   VAL A 578     -16.423   1.241  18.263  1.00  0.00           H  
ATOM   1503  HA  VAL A 578     -17.057   2.540  15.820  1.00  0.00           H  
ATOM   1504  HB  VAL A 578     -17.112   3.760  18.616  1.00  0.00           H  
ATOM   1505 HG11 VAL A 578     -18.891   5.197  17.326  1.00  0.00           H  
ATOM   1506 HG12 VAL A 578     -17.187   5.576  17.016  1.00  0.00           H  
ATOM   1507 HG13 VAL A 578     -18.138   4.637  15.880  1.00  0.00           H  
ATOM   1508 HG21 VAL A 578     -19.517   3.128  18.545  1.00  0.00           H  
ATOM   1509 HG22 VAL A 578     -19.243   2.230  17.059  1.00  0.00           H  
ATOM   1510 HG23 VAL A 578     -18.484   1.725  18.561  1.00  0.00           H  
ATOM   1511  N   HIS A 579     -14.532   3.722  17.566  1.00 43.45           N  
ATOM   1512  CA  HIS A 579     -13.415   4.615  17.572  1.00 43.45           C  
ATOM   1513  C   HIS A 579     -12.539   4.323  16.393  1.00 43.45           C  
ATOM   1514  O   HIS A 579     -12.044   5.237  15.734  1.00 43.45           O  
ATOM   1515  ND1 HIS A 579     -10.206   5.304  18.806  1.00 43.45           N  
ATOM   1516  CG  HIS A 579     -11.544   5.480  19.086  1.00 43.45           C  
ATOM   1517  CB  HIS A 579     -12.596   4.442  18.861  1.00 43.45           C  
ATOM   1518  NE2 HIS A 579     -10.410   7.344  19.663  1.00 43.45           N  
ATOM   1519  CD2 HIS A 579     -11.648   6.735  19.607  1.00 43.45           C  
ATOM   1520  CE1 HIS A 579      -9.574   6.446  19.171  1.00 43.45           C  
ATOM   1521  H   HIS A 579     -14.680   3.144  18.384  1.00  0.00           H  
ATOM   1522  HA  HIS A 579     -13.788   5.640  17.510  1.00  0.00           H  
ATOM   1523  HD1 HIS A 579      -9.777   4.480  18.411  1.00  0.00           H  
ATOM   1524  HB3 HIS A 579     -12.119   3.466  18.881  1.00  0.00           H  
ATOM   1525  HB2 HIS A 579     -13.290   4.501  19.696  1.00  0.00           H  
ATOM   1526  HD2 HIS A 579     -12.566   7.198  19.908  1.00  0.00           H  
ATOM   1527  HE1 HIS A 579      -8.511   6.606  19.073  1.00  0.00           H  
ATOM   1528  N   ALA A 580     -12.346   3.029  16.088  1.00 30.68           N  
ATOM   1529  CA  ALA A 580     -11.475   2.593  15.034  1.00 30.68           C  
ATOM   1530  C   ALA A 580     -11.963   3.098  13.715  1.00 30.68           C  
ATOM   1531  O   ALA A 580     -11.160   3.458  12.855  1.00 30.68           O  
ATOM   1532  CB  ALA A 580     -11.386   1.062  14.930  1.00 30.68           C  
ATOM   1533  H   ALA A 580     -12.783   2.323  16.668  1.00  0.00           H  
ATOM   1534  HA  ALA A 580     -10.476   2.994  15.221  1.00  0.00           H  
ATOM   1535  HB1 ALA A 580     -10.687   0.753  14.152  1.00  0.00           H  
ATOM   1536  HB2 ALA A 580     -11.034   0.634  15.870  1.00  0.00           H  
ATOM   1537  HB3 ALA A 580     -12.353   0.607  14.710  1.00  0.00           H  
ATOM   1538  N   ILE A 581     -13.293   3.152  13.519  1.00 61.97           N  
ATOM   1539  CA  ILE A 581     -13.793   3.506  12.222  1.00 61.97           C  
ATOM   1540  C   ILE A 581     -13.285   4.857  11.833  1.00 61.97           C  
ATOM   1541  O   ILE A 581     -12.786   5.032  10.722  1.00 61.97           O  
ATOM   1542  CB  ILE A 581     -15.290   3.575  12.156  1.00 61.97           C  
ATOM   1543  CG1 ILE A 581     -15.906   2.182  12.369  1.00 61.97           C  
ATOM   1544  CG2 ILE A 581     -15.675   4.232  10.819  1.00 61.97           C  
ATOM   1545  CD1 ILE A 581     -17.416   2.213  12.597  1.00 61.97           C  
ATOM   1546  H   ILE A 581     -13.937   2.883  14.251  1.00  0.00           H  
ATOM   1547  HA  ILE A 581     -13.434   2.773  11.496  1.00  0.00           H  
ATOM   1548  HB  ILE A 581     -15.660   4.219  12.956  1.00  0.00           H  
ATOM   1549 HG13 ILE A 581     -15.453   1.695  13.227  1.00  0.00           H  
ATOM   1550 HG12 ILE A 581     -15.680   1.544  11.514  1.00  0.00           H  
ATOM   1551 HG21 ILE A 581     -16.731   4.072  10.610  1.00  0.00           H  
ATOM   1552 HG22 ILE A 581     -15.570   5.318  10.800  1.00  0.00           H  
ATOM   1553 HG23 ILE A 581     -15.137   3.803   9.971  1.00  0.00           H  
ATOM   1554 HD11 ILE A 581     -17.788   1.214  12.828  1.00  0.00           H  
ATOM   1555 HD12 ILE A 581     -17.674   2.860  13.436  1.00  0.00           H  
ATOM   1556 HD13 ILE A 581     -17.958   2.566  11.721  1.00  0.00           H  
ATOM   1557  N   PHE A 582     -13.362   5.855  12.732  1.00220.94           N  
ATOM   1558  CA  PHE A 582     -12.923   7.150  12.306  1.00220.94           C  
ATOM   1559  C   PHE A 582     -11.594   7.416  12.940  1.00220.94           C  
ATOM   1560  O   PHE A 582     -11.505   7.650  14.145  1.00220.94           O  
ATOM   1561  CB  PHE A 582     -13.900   8.260  12.742  1.00220.94           C  
ATOM   1562  CG  PHE A 582     -13.584   9.533  12.031  1.00220.94           C  
ATOM   1563  CD1 PHE A 582     -13.998   9.720  10.731  1.00220.94           C  
ATOM   1564  CD2 PHE A 582     -12.900  10.546  12.662  1.00220.94           C  
ATOM   1565  CE1 PHE A 582     -13.722  10.890  10.064  1.00220.94           C  
ATOM   1566  CE2 PHE A 582     -12.621  11.719  12.000  1.00220.94           C  
ATOM   1567  CZ  PHE A 582     -13.030  11.893  10.699  1.00220.94           C  
ATOM   1568  H   PHE A 582     -13.723   5.712  13.665  1.00  0.00           H  
ATOM   1569  HA  PHE A 582     -12.822   7.262  11.225  1.00  0.00           H  
ATOM   1570  HB3 PHE A 582     -13.916   8.409  13.824  1.00  0.00           H  
ATOM   1571  HB2 PHE A 582     -14.917   7.971  12.475  1.00  0.00           H  
ATOM   1572  HD1 PHE A 582     -14.544   8.939  10.221  1.00  0.00           H  
ATOM   1573  HD2 PHE A 582     -12.571  10.423  13.684  1.00  0.00           H  
ATOM   1574  HE1 PHE A 582     -14.049  11.022   9.043  1.00  0.00           H  
ATOM   1575  HE2 PHE A 582     -12.079  12.506  12.504  1.00  0.00           H  
ATOM   1576  HZ  PHE A 582     -12.811  12.814  10.180  1.00  0.00           H  
ATOM   1577  N   LYS A 583     -10.513   7.366  12.135  1.00308.99           N  
ATOM   1578  CA  LYS A 583      -9.208   7.665  12.649  1.00308.99           C  
ATOM   1579  C   LYS A 583      -8.262   7.640  11.494  1.00308.99           C  
ATOM   1580  O   LYS A 583      -8.639   7.293  10.376  1.00308.99           O  
ATOM   1581  CB  LYS A 583      -8.685   6.666  13.700  1.00308.99           C  
ATOM   1582  CG  LYS A 583      -8.253   5.310  13.140  1.00308.99           C  
ATOM   1583  CD  LYS A 583      -7.487   4.458  14.157  1.00308.99           C  
ATOM   1584  CE  LYS A 583      -6.127   5.035  14.562  1.00308.99           C  
ATOM   1585  NZ  LYS A 583      -5.100   4.689  13.554  1.00308.99           N1+
ATOM   1586  H   LYS A 583     -10.607   7.157  11.151  1.00  0.00           H  
ATOM   1587  HA  LYS A 583      -9.220   8.674  13.066  1.00  0.00           H  
ATOM   1588  HB3 LYS A 583      -9.391   6.505  14.513  1.00  0.00           H  
ATOM   1589  HB2 LYS A 583      -7.848   7.161  14.185  1.00  0.00           H  
ATOM   1590  HG3 LYS A 583      -7.902   5.224  12.135  1.00  0.00           H  
ATOM   1591  HG2 LYS A 583      -9.197   4.796  13.010  1.00  0.00           H  
ATOM   1592  HD3 LYS A 583      -7.436   3.472  13.753  1.00  0.00           H  
ATOM   1593  HD2 LYS A 583      -8.100   4.374  15.056  1.00  0.00           H  
ATOM   1594  HE3 LYS A 583      -5.814   4.581  15.503  1.00  0.00           H  
ATOM   1595  HE2 LYS A 583      -6.128   6.108  14.731  1.00  0.00           H  
ATOM   1596  HZ1 LYS A 583      -5.373   5.080  12.657  1.00  0.00           H  
ATOM   1597  HZ2 LYS A 583      -4.210   5.078  13.830  1.00  0.00           H  
ATOM   1598  HZ3 LYS A 583      -5.022   3.686  13.474  1.00  0.00           H  
ATOM   1599  N   ASN A 584      -6.995   8.031  11.737  1.00166.37           N  
ATOM   1600  CA  ASN A 584      -6.027   8.014  10.682  1.00166.37           C  
ATOM   1601  C   ASN A 584      -5.740   6.582  10.385  1.00166.37           C  
ATOM   1602  O   ASN A 584      -5.985   5.706  11.211  1.00166.37           O  
ATOM   1603  CB  ASN A 584      -4.695   8.699  11.040  1.00166.37           C  
ATOM   1604  CG  ASN A 584      -4.940  10.200  11.098  1.00166.37           C  
ATOM   1605  OD1 ASN A 584      -5.748  10.739  10.344  1.00166.37           O  
ATOM   1606  ND2 ASN A 584      -4.221  10.898  12.018  1.00166.37           N  
ATOM   1607  H   ASN A 584      -6.720   8.334  12.659  1.00  0.00           H  
ATOM   1608  HA  ASN A 584      -6.449   8.450   9.772  1.00  0.00           H  
ATOM   1609  HB3 ASN A 584      -3.931   8.516  10.283  1.00  0.00           H  
ATOM   1610  HB2 ASN A 584      -4.307   8.333  11.992  1.00  0.00           H  
ATOM   1611 HD22 ASN A 584      -4.351  11.897  12.092  1.00  0.00           H  
ATOM   1612 HD21 ASN A 584      -3.559  10.426  12.615  1.00  0.00           H  
ATOM   1613  N   VAL A 585      -5.234   6.303   9.170  1.00128.76           N  
ATOM   1614  CA  VAL A 585      -4.977   4.941   8.813  1.00128.76           C  
ATOM   1615  C   VAL A 585      -3.720   4.504   9.487  1.00128.76           C  
ATOM   1616  O   VAL A 585      -2.705   5.198   9.456  1.00128.76           O  
ATOM   1617  CB  VAL A 585      -4.800   4.737   7.335  1.00128.76           C  
ATOM   1618  CG1 VAL A 585      -3.570   5.535   6.872  1.00128.76           C  
ATOM   1619  CG2 VAL A 585      -4.699   3.227   7.060  1.00128.76           C  
ATOM   1620  H   VAL A 585      -5.043   7.036   8.502  1.00  0.00           H  
ATOM   1621  HA  VAL A 585      -5.818   4.322   9.135  1.00  0.00           H  
ATOM   1622  HB  VAL A 585      -5.685   5.125   6.828  1.00  0.00           H  
ATOM   1623 HG11 VAL A 585      -3.629   5.664   5.792  1.00  0.00           H  
ATOM   1624 HG12 VAL A 585      -3.503   6.543   7.284  1.00  0.00           H  
ATOM   1625 HG13 VAL A 585      -2.624   5.016   7.032  1.00  0.00           H  
ATOM   1626 HG21 VAL A 585      -4.736   3.045   5.986  1.00  0.00           H  
ATOM   1627 HG22 VAL A 585      -3.769   2.780   7.412  1.00  0.00           H  
ATOM   1628 HG23 VAL A 585      -5.530   2.675   7.502  1.00  0.00           H  
ATOM   1629  N   LYS A 586      -3.779   3.331  10.144  1.00260.95           N  
ATOM   1630  CA  LYS A 586      -2.633   2.783  10.803  1.00260.95           C  
ATOM   1631  C   LYS A 586      -2.821   1.302  10.802  1.00260.95           C  
ATOM   1632  O   LYS A 586      -3.896   0.809  10.463  1.00260.95           O  
ATOM   1633  CB  LYS A 586      -2.481   3.230  12.267  1.00260.95           C  
ATOM   1634  CG  LYS A 586      -1.186   2.744  12.921  1.00260.95           C  
ATOM   1635  CD  LYS A 586      -0.854   3.459  14.232  1.00260.95           C  
ATOM   1636  CE  LYS A 586       0.442   2.972  14.885  1.00260.95           C  
ATOM   1637  NZ  LYS A 586       0.688   3.717  16.139  1.00260.95           N1+
ATOM   1638  H   LYS A 586      -4.619   2.772  10.113  1.00  0.00           H  
ATOM   1639  HA  LYS A 586      -1.724   3.005  10.239  1.00  0.00           H  
ATOM   1640  HB3 LYS A 586      -3.328   2.887  12.862  1.00  0.00           H  
ATOM   1641  HB2 LYS A 586      -2.498   4.320  12.294  1.00  0.00           H  
ATOM   1642  HG3 LYS A 586      -0.348   2.859  12.231  1.00  0.00           H  
ATOM   1643  HG2 LYS A 586      -1.246   1.695  13.198  1.00  0.00           H  
ATOM   1644  HD3 LYS A 586      -1.684   3.327  14.929  1.00  0.00           H  
ATOM   1645  HD2 LYS A 586      -0.780   4.531  14.043  1.00  0.00           H  
ATOM   1646  HE3 LYS A 586       1.288   3.117  14.213  1.00  0.00           H  
ATOM   1647  HE2 LYS A 586       0.382   1.906  15.110  1.00  0.00           H  
ATOM   1648  HZ1 LYS A 586      -0.077   3.567  16.781  1.00  0.00           H  
ATOM   1649  HZ2 LYS A 586       1.546   3.390  16.562  1.00  0.00           H  
ATOM   1650  HZ3 LYS A 586       0.772   4.703  15.938  1.00  0.00           H  
ATOM   1651  N   MET A 587      -1.769   0.544  11.161  1.00331.96           N  
ATOM   1652  CA  MET A 587      -1.923  -0.879  11.184  1.00331.96           C  
ATOM   1653  C   MET A 587      -2.796  -1.191  12.352  1.00331.96           C  
ATOM   1654  O   MET A 587      -2.615  -0.640  13.437  1.00331.96           O  
ATOM   1655  CB  MET A 587      -0.597  -1.638  11.374  1.00331.96           C  
ATOM   1656  CG  MET A 587      -0.733  -3.156  11.230  1.00331.96           C  
ATOM   1657  SD  MET A 587      -1.023  -3.726   9.528  1.00331.96           S  
ATOM   1658  CE  MET A 587      -2.737  -3.132   9.450  1.00331.96           C  
ATOM   1659  H   MET A 587      -0.888   0.959  11.428  1.00  0.00           H  
ATOM   1660  HA  MET A 587      -2.355  -1.023  10.229  1.00  0.00           H  
ATOM   1661  HB3 MET A 587      -0.170  -1.409  12.352  1.00  0.00           H  
ATOM   1662  HB2 MET A 587       0.133  -1.281  10.647  1.00  0.00           H  
ATOM   1663  HG3 MET A 587      -1.484  -3.578  11.897  1.00  0.00           H  
ATOM   1664  HG2 MET A 587       0.211  -3.606  11.541  1.00  0.00           H  
ATOM   1665  HE1 MET A 587      -3.161  -3.851   8.749  1.00  0.00           H  
ATOM   1666  HE2 MET A 587      -3.348  -3.359  10.300  1.00  0.00           H  
ATOM   1667  HE3 MET A 587      -2.951  -2.234   8.876  1.00  0.00           H  
ATOM   1668  N   LYS A 588      -3.792  -2.074  12.154  1.00210.71           N  
ATOM   1669  CA  LYS A 588      -4.667  -2.387  13.241  1.00210.71           C  
ATOM   1670  C   LYS A 588      -5.084  -3.815  13.111  1.00210.71           C  
ATOM   1671  O   LYS A 588      -4.931  -4.429  12.056  1.00210.71           O  
ATOM   1672  CB  LYS A 588      -5.946  -1.533  13.255  1.00210.71           C  
ATOM   1673  CG  LYS A 588      -5.674  -0.049  13.511  1.00210.71           C  
ATOM   1674  CD  LYS A 588      -6.866   0.857  13.194  1.00210.71           C  
ATOM   1675  CE  LYS A 588      -7.100   1.057  11.695  1.00210.71           C  
ATOM   1676  NZ  LYS A 588      -8.265   1.944  11.479  1.00210.71           N1+
ATOM   1677  H   LYS A 588      -3.933  -2.526  11.262  1.00  0.00           H  
ATOM   1678  HA  LYS A 588      -4.167  -2.309  14.210  1.00  0.00           H  
ATOM   1679  HB3 LYS A 588      -6.645  -1.884  14.016  1.00  0.00           H  
ATOM   1680  HB2 LYS A 588      -6.457  -1.659  12.300  1.00  0.00           H  
ATOM   1681  HG3 LYS A 588      -4.857   0.331  12.909  1.00  0.00           H  
ATOM   1682  HG2 LYS A 588      -5.371   0.080  14.551  1.00  0.00           H  
ATOM   1683  HD3 LYS A 588      -6.553   1.775  13.658  1.00  0.00           H  
ATOM   1684  HD2 LYS A 588      -7.766   0.510  13.704  1.00  0.00           H  
ATOM   1685  HE3 LYS A 588      -7.287   0.111  11.189  1.00  0.00           H  
ATOM   1686  HE2 LYS A 588      -6.230   1.515  11.227  1.00  0.00           H  
ATOM   1687  HZ1 LYS A 588      -8.099   2.842  11.909  1.00  0.00           H  
ATOM   1688  HZ2 LYS A 588      -8.411   2.077  10.488  1.00  0.00           H  
ATOM   1689  HZ3 LYS A 588      -9.092   1.532  11.887  1.00  0.00           H  
ATOM   1690  N   LYS A 589      -5.606  -4.383  14.215  1.00 75.72           N  
ATOM   1691  CA  LYS A 589      -6.075  -5.737  14.219  1.00 75.72           C  
ATOM   1692  C   LYS A 589      -7.228  -5.791  13.271  1.00 75.72           C  
ATOM   1693  O   LYS A 589      -7.374  -6.736  12.498  1.00 75.72           O  
ATOM   1694  CB  LYS A 589      -6.560  -6.189  15.607  1.00 75.72           C  
ATOM   1695  CG  LYS A 589      -5.435  -6.222  16.644  1.00 75.72           C  
ATOM   1696  CD  LYS A 589      -5.923  -6.360  18.088  1.00 75.72           C  
ATOM   1697  CE  LYS A 589      -6.161  -7.809  18.517  1.00 75.72           C  
ATOM   1698  NZ  LYS A 589      -6.614  -7.852  19.924  1.00 75.72           N1+
ATOM   1699  H   LYS A 589      -5.680  -3.846  15.067  1.00  0.00           H  
ATOM   1700  HA  LYS A 589      -5.284  -6.406  13.871  1.00  0.00           H  
ATOM   1701  HB3 LYS A 589      -6.994  -7.185  15.547  1.00  0.00           H  
ATOM   1702  HB2 LYS A 589      -7.355  -5.527  15.951  1.00  0.00           H  
ATOM   1703  HG3 LYS A 589      -4.880  -5.286  16.587  1.00  0.00           H  
ATOM   1704  HG2 LYS A 589      -4.714  -7.004  16.402  1.00  0.00           H  
ATOM   1705  HD3 LYS A 589      -6.819  -5.760  18.246  1.00  0.00           H  
ATOM   1706  HD2 LYS A 589      -5.162  -5.934  18.745  1.00  0.00           H  
ATOM   1707  HE3 LYS A 589      -5.247  -8.397  18.418  1.00  0.00           H  
ATOM   1708  HE2 LYS A 589      -6.920  -8.275  17.887  1.00  0.00           H  
ATOM   1709  HZ1 LYS A 589      -7.474  -7.332  20.022  1.00  0.00           H  
ATOM   1710  HZ2 LYS A 589      -6.771  -8.812  20.199  1.00  0.00           H  
ATOM   1711  HZ3 LYS A 589      -5.907  -7.446  20.520  1.00  0.00           H  
ATOM   1712  N   LYS A 590      -8.067  -4.738  13.302  1.00175.84           N  
ATOM   1713  CA  LYS A 590      -9.185  -4.619  12.414  1.00175.84           C  
ATOM   1714  C   LYS A 590     -10.103  -5.788  12.557  1.00175.84           C  
ATOM   1715  O   LYS A 590     -10.599  -6.311  11.561  1.00175.84           O  
ATOM   1716  CB  LYS A 590      -8.767  -4.528  10.937  1.00175.84           C  
ATOM   1717  CG  LYS A 590      -9.899  -4.097  10.005  1.00175.84           C  
ATOM   1718  CD  LYS A 590     -10.293  -2.629  10.175  1.00175.84           C  
ATOM   1719  CE  LYS A 590     -11.417  -2.182   9.239  1.00175.84           C  
ATOM   1720  NZ  LYS A 590     -11.686  -0.739   9.426  1.00175.84           N1+
ATOM   1721  H   LYS A 590      -7.886  -3.986  13.950  1.00  0.00           H  
ATOM   1722  HA  LYS A 590      -9.722  -3.724  12.724  1.00  0.00           H  
ATOM   1723  HB3 LYS A 590      -8.356  -5.470  10.570  1.00  0.00           H  
ATOM   1724  HB2 LYS A 590      -7.949  -3.811  10.843  1.00  0.00           H  
ATOM   1725  HG3 LYS A 590     -10.807  -4.692  10.009  1.00  0.00           H  
ATOM   1726  HG2 LYS A 590      -9.525  -4.213   8.987  1.00  0.00           H  
ATOM   1727  HD3 LYS A 590      -9.413  -2.004  10.015  1.00  0.00           H  
ATOM   1728  HD2 LYS A 590     -10.617  -2.444  11.199  1.00  0.00           H  
ATOM   1729  HE3 LYS A 590     -12.330  -2.746   9.437  1.00  0.00           H  
ATOM   1730  HE2 LYS A 590     -11.143  -2.359   8.198  1.00  0.00           H  
ATOM   1731  HZ1 LYS A 590     -11.961  -0.565  10.382  1.00  0.00           H  
ATOM   1732  HZ2 LYS A 590     -10.856  -0.209   9.207  1.00  0.00           H  
ATOM   1733  HZ3 LYS A 590     -12.433  -0.456   8.808  1.00  0.00           H  
ATOM   1734  N   ILE A 591     -10.374  -6.231  13.798  1.00228.29           N  
ATOM   1735  CA  ILE A 591     -11.292  -7.321  13.935  1.00228.29           C  
ATOM   1736  C   ILE A 591     -12.653  -6.745  14.197  1.00228.29           C  
ATOM   1737  O   ILE A 591     -13.134  -6.685  15.328  1.00228.29           O  
ATOM   1738  CB  ILE A 591     -10.878  -8.277  15.020  1.00228.29           C  
ATOM   1739  CG1 ILE A 591     -10.763  -7.577  16.380  1.00228.29           C  
ATOM   1740  CG2 ILE A 591      -9.577  -8.961  14.566  1.00228.29           C  
ATOM   1741  CD1 ILE A 591     -10.393  -8.544  17.500  1.00228.29           C  
ATOM   1742  H   ILE A 591      -9.971  -5.799  14.616  1.00  0.00           H  
ATOM   1743  HA  ILE A 591     -11.370  -7.844  12.992  1.00  0.00           H  
ATOM   1744  HB  ILE A 591     -11.605  -8.966  15.254  1.00  0.00           H  
ATOM   1745 HG13 ILE A 591     -11.572  -7.001  16.796  1.00  0.00           H  
ATOM   1746 HG12 ILE A 591      -9.949  -6.853  16.317  1.00  0.00           H  
ATOM   1747 HG21 ILE A 591      -9.436  -9.919  15.067  1.00  0.00           H  
ATOM   1748 HG22 ILE A 591      -9.524  -9.141  13.493  1.00  0.00           H  
ATOM   1749 HG23 ILE A 591      -8.714  -8.342  14.799  1.00  0.00           H  
ATOM   1750 HD11 ILE A 591     -10.054  -8.015  18.386  1.00  0.00           H  
ATOM   1751 HD12 ILE A 591     -11.186  -9.248  17.723  1.00  0.00           H  
ATOM   1752 HD13 ILE A 591      -9.533  -9.150  17.219  1.00  0.00           H  
ATOM   1753  N   ILE A 592     -13.285  -6.290  13.094  1.00114.87           N  
ATOM   1754  CA  ILE A 592     -14.590  -5.691  13.014  1.00114.87           C  
ATOM   1755  C   ILE A 592     -15.665  -6.706  13.237  1.00114.87           C  
ATOM   1756  O   ILE A 592     -16.692  -6.416  13.848  1.00114.87           O  
ATOM   1757  CB  ILE A 592     -14.847  -5.054  11.678  1.00114.87           C  
ATOM   1758  CG1 ILE A 592     -16.135  -4.218  11.718  1.00114.87           C  
ATOM   1759  CG2 ILE A 592     -14.847  -6.158  10.606  1.00114.87           C  
ATOM   1760  CD1 ILE A 592     -16.313  -3.319  10.496  1.00114.87           C  
ATOM   1761  H   ILE A 592     -12.776  -6.357  12.224  1.00  0.00           H  
ATOM   1762  HA  ILE A 592     -14.650  -4.935  13.798  1.00  0.00           H  
ATOM   1763  HB  ILE A 592     -14.014  -4.378  11.475  1.00  0.00           H  
ATOM   1764 HG13 ILE A 592     -16.151  -3.585  12.603  1.00  0.00           H  
ATOM   1765 HG12 ILE A 592     -16.998  -4.877  11.744  1.00  0.00           H  
ATOM   1766 HG21 ILE A 592     -14.715  -5.693   9.628  1.00  0.00           H  
ATOM   1767 HG22 ILE A 592     -14.024  -6.868  10.693  1.00  0.00           H  
ATOM   1768 HG23 ILE A 592     -15.791  -6.698  10.526  1.00  0.00           H  
ATOM   1769 HD11 ILE A 592     -17.229  -2.734  10.579  1.00  0.00           H  
ATOM   1770 HD12 ILE A 592     -15.482  -2.619  10.397  1.00  0.00           H  
ATOM   1771 HD13 ILE A 592     -16.376  -3.900   9.576  1.00  0.00           H  
ATOM   1772  N   LYS A 593     -15.445  -7.930  12.722  1.00 58.43           N  
ATOM   1773  CA  LYS A 593     -16.428  -8.975  12.691  1.00 58.43           C  
ATOM   1774  C   LYS A 593     -17.058  -9.163  14.033  1.00 58.43           C  
ATOM   1775  O   LYS A 593     -16.468  -8.883  15.075  1.00 58.43           O  
ATOM   1776  CB  LYS A 593     -15.842 -10.310  12.201  1.00 58.43           C  
ATOM   1777  CG  LYS A 593     -15.335 -10.204  10.760  1.00 58.43           C  
ATOM   1778  CD  LYS A 593     -14.391 -11.328  10.328  1.00 58.43           C  
ATOM   1779  CE  LYS A 593     -13.871 -11.156   8.899  1.00 58.43           C  
ATOM   1780  NZ  LYS A 593     -12.837 -12.174   8.603  1.00 58.43           N1+
ATOM   1781  H   LYS A 593     -14.569  -8.098  12.253  1.00  0.00           H  
ATOM   1782  HA  LYS A 593     -17.204  -8.659  11.991  1.00  0.00           H  
ATOM   1783  HB3 LYS A 593     -16.594 -11.099  12.247  1.00  0.00           H  
ATOM   1784  HB2 LYS A 593     -15.053 -10.627  12.863  1.00  0.00           H  
ATOM   1785  HG3 LYS A 593     -14.778  -9.276  10.640  1.00  0.00           H  
ATOM   1786  HG2 LYS A 593     -16.181 -10.122  10.075  1.00  0.00           H  
ATOM   1787  HD3 LYS A 593     -15.173 -12.052  10.089  1.00  0.00           H  
ATOM   1788  HD2 LYS A 593     -14.016 -12.070  11.004  1.00  0.00           H  
ATOM   1789  HE3 LYS A 593     -13.416 -10.172   8.780  1.00  0.00           H  
ATOM   1790  HE2 LYS A 593     -14.677 -11.225   8.166  1.00  0.00           H  
ATOM   1791  HZ1 LYS A 593     -12.062 -12.077   9.241  1.00  0.00           H  
ATOM   1792  HZ2 LYS A 593     -13.237 -13.098   8.695  1.00  0.00           H  
ATOM   1793  HZ3 LYS A 593     -12.508 -12.050   7.656  1.00  0.00           H  
ATOM   1794  N   ASP A 594     -18.329  -9.612  14.003  1.00 72.81           N  
ATOM   1795  CA  ASP A 594     -19.138  -9.816  15.167  1.00 72.81           C  
ATOM   1796  C   ASP A 594     -18.531 -10.904  15.999  1.00 72.81           C  
ATOM   1797  O   ASP A 594     -18.482 -10.803  17.224  1.00 72.81           O  
ATOM   1798  CB  ASP A 594     -20.571 -10.226  14.792  1.00 72.81           C  
ATOM   1799  CG  ASP A 594     -21.461 -10.036  16.006  1.00 72.81           C  
ATOM   1800  OD1 ASP A 594     -20.963 -10.201  17.152  1.00 72.81           O  
ATOM   1801  OD2 ASP A 594     -22.658  -9.707  15.793  1.00 72.81           O1-
ATOM   1802  H   ASP A 594     -18.757  -9.794  13.107  1.00  0.00           H  
ATOM   1803  HA  ASP A 594     -19.203  -8.888  15.706  1.00  0.00           H  
ATOM   1804  HB3 ASP A 594     -20.637 -11.257  14.439  1.00  0.00           H  
ATOM   1805  HB2 ASP A 594     -20.945  -9.590  13.989  1.00  0.00           H  
ATOM   1806  N   GLN A 595     -18.041 -11.977  15.350  1.00 73.45           N  
ATOM   1807  CA  GLN A 595     -17.460 -13.072  16.074  1.00 73.45           C  
ATOM   1808  C   GLN A 595     -16.232 -12.586  16.774  1.00 73.45           C  
ATOM   1809  O   GLN A 595     -15.975 -12.949  17.922  1.00 73.45           O  
ATOM   1810  CB  GLN A 595     -17.069 -14.250  15.166  1.00 73.45           C  
ATOM   1811  CG  GLN A 595     -18.278 -15.012  14.615  1.00 73.45           C  
ATOM   1812  CD  GLN A 595     -18.865 -15.827  15.759  1.00 73.45           C  
ATOM   1813  OE1 GLN A 595     -18.037 -16.081  16.807  1.00 73.45           O  
ATOM   1814  NE2 GLN A 595     -20.027 -16.230  15.723  1.00 73.45           N  
ATOM   1815  H   GLN A 595     -18.108 -12.032  14.345  1.00  0.00           H  
ATOM   1816  HA  GLN A 595     -18.164 -13.402  16.841  1.00  0.00           H  
ATOM   1817  HB3 GLN A 595     -16.338 -14.913  15.635  1.00  0.00           H  
ATOM   1818  HB2 GLN A 595     -16.525 -13.849  14.309  1.00  0.00           H  
ATOM   1819  HG3 GLN A 595     -17.969 -15.692  13.821  1.00  0.00           H  
ATOM   1820  HG2 GLN A 595     -19.024 -14.334  14.197  1.00  0.00           H  
ATOM   1821 HE22 GLN A 595     -20.389 -16.768  16.497  1.00  0.00           H  
ATOM   1822 HE21 GLN A 595     -20.614 -16.021  14.929  1.00  0.00           H  
ATOM   1823  N   LYS A 596     -15.447 -11.730  16.100  1.00 52.39           N  
ATOM   1824  CA  LYS A 596     -14.229 -11.223  16.662  1.00 52.39           C  
ATOM   1825  C   LYS A 596     -14.574 -10.442  17.891  1.00 52.39           C  
ATOM   1826  O   LYS A 596     -13.851 -10.470  18.886  1.00 52.39           O  
ATOM   1827  CB  LYS A 596     -13.492 -10.274  15.703  1.00 52.39           C  
ATOM   1828  CG  LYS A 596     -12.969 -10.973  14.446  1.00 52.39           C  
ATOM   1829  CD  LYS A 596     -12.561 -10.006  13.333  1.00 52.39           C  
ATOM   1830  CE  LYS A 596     -12.035 -10.695  12.074  1.00 52.39           C  
ATOM   1831  NZ  LYS A 596     -10.719 -11.316  12.345  1.00 52.39           N1+
ATOM   1832  H   LYS A 596     -15.717 -11.429  15.176  1.00  0.00           H  
ATOM   1833  HA  LYS A 596     -13.565 -12.063  16.838  1.00  0.00           H  
ATOM   1834  HB3 LYS A 596     -12.686 -10.000  16.369  1.00  0.00           H  
ATOM   1835  HB2 LYS A 596     -14.067  -9.381  15.465  1.00  0.00           H  
ATOM   1836  HG3 LYS A 596     -13.712 -11.676  14.076  1.00  0.00           H  
ATOM   1837  HG2 LYS A 596     -12.121 -11.599  14.728  1.00  0.00           H  
ATOM   1838  HD3 LYS A 596     -11.603  -9.688  13.494  1.00  0.00           H  
ATOM   1839  HD2 LYS A 596     -13.267  -9.213  13.120  1.00  0.00           H  
ATOM   1840  HE3 LYS A 596     -12.048 -10.096  11.163  1.00  0.00           H  
ATOM   1841  HE2 LYS A 596     -12.517 -11.639  11.991  1.00  0.00           H  
ATOM   1842  HZ1 LYS A 596     -10.034 -10.596  12.527  1.00  0.00           H  
ATOM   1843  HZ2 LYS A 596     -10.788 -11.919  13.153  1.00  0.00           H  
ATOM   1844  HZ3 LYS A 596     -10.421 -11.861  11.549  1.00  0.00           H  
ATOM   1845  N   LEU A 597     -15.706  -9.722  17.846  1.00 49.17           N  
ATOM   1846  CA  LEU A 597     -16.127  -8.886  18.932  1.00 49.17           C  
ATOM   1847  C   LEU A 597     -16.347  -9.745  20.139  1.00 49.17           C  
ATOM   1848  O   LEU A 597     -15.886  -9.427  21.236  1.00 49.17           O  
ATOM   1849  CB  LEU A 597     -17.486  -8.231  18.628  1.00 49.17           C  
ATOM   1850  CG  LEU A 597     -17.507  -7.423  17.317  1.00 49.17           C  
ATOM   1851  CD1 LEU A 597     -18.890  -6.795  17.063  1.00 49.17           C  
ATOM   1852  CD2 LEU A 597     -16.367  -6.394  17.274  1.00 49.17           C  
ATOM   1853  H   LEU A 597     -16.265  -9.728  17.003  1.00  0.00           H  
ATOM   1854  HA  LEU A 597     -15.365  -8.137  19.152  1.00  0.00           H  
ATOM   1855  HB3 LEU A 597     -17.642  -7.570  19.429  1.00  0.00           H  
ATOM   1856  HB2 LEU A 597     -18.330  -8.917  18.673  1.00  0.00           H  
ATOM   1857  HG  LEU A 597     -17.533  -8.236  16.694  1.00  0.00           H  
ATOM   1858 HD11 LEU A 597     -19.098  -6.767  15.993  1.00  0.00           H  
ATOM   1859 HD12 LEU A 597     -19.709  -7.331  17.543  1.00  0.00           H  
ATOM   1860 HD13 LEU A 597     -18.895  -5.745  17.335  1.00  0.00           H  
ATOM   1861 HD21 LEU A 597     -16.429  -5.787  16.373  1.00  0.00           H  
ATOM   1862 HD22 LEU A 597     -16.404  -5.717  18.129  1.00  0.00           H  
ATOM   1863 HD23 LEU A 597     -15.386  -6.868  17.256  1.00  0.00           H  
ATOM   1864  N   LEU A 598     -17.056 -10.872  19.950  1.00 40.18           N  
ATOM   1865  CA  LEU A 598     -17.411 -11.757  21.022  1.00 40.18           C  
ATOM   1866  C   LEU A 598     -16.174 -12.370  21.605  1.00 40.18           C  
ATOM   1867  O   LEU A 598     -16.035 -12.468  22.823  1.00 40.18           O  
ATOM   1868  CB  LEU A 598     -18.334 -12.892  20.544  1.00 40.18           C  
ATOM   1869  CG  LEU A 598     -18.767 -13.867  21.654  1.00 40.18           C  
ATOM   1870  CD1 LEU A 598     -19.639 -13.161  22.705  1.00 40.18           C  
ATOM   1871  CD2 LEU A 598     -19.440 -15.116  21.064  1.00 40.18           C  
ATOM   1872  H   LEU A 598     -17.403 -11.081  19.022  1.00  0.00           H  
ATOM   1873  HA  LEU A 598     -17.970 -11.164  21.737  1.00  0.00           H  
ATOM   1874  HB3 LEU A 598     -17.838 -13.455  19.752  1.00  0.00           H  
ATOM   1875  HB2 LEU A 598     -19.221 -12.462  20.076  1.00  0.00           H  
ATOM   1876  HG  LEU A 598     -17.894 -14.258  22.175  1.00  0.00           H  
ATOM   1877 HD11 LEU A 598     -20.015 -13.871  23.441  1.00  0.00           H  
ATOM   1878 HD12 LEU A 598     -19.093 -12.393  23.251  1.00  0.00           H  
ATOM   1879 HD13 LEU A 598     -20.493 -12.693  22.215  1.00  0.00           H  
ATOM   1880 HD21 LEU A 598     -19.712 -15.824  21.847  1.00  0.00           H  
ATOM   1881 HD22 LEU A 598     -20.348 -14.854  20.521  1.00  0.00           H  
ATOM   1882 HD23 LEU A 598     -18.775 -15.633  20.371  1.00  0.00           H  
ATOM   1883  N   VAL A 599     -15.227 -12.800  20.750  1.00 89.81           N  
ATOM   1884  CA  VAL A 599     -14.051 -13.438  21.270  1.00 89.81           C  
ATOM   1885  C   VAL A 599     -13.273 -12.452  22.085  1.00 89.81           C  
ATOM   1886  O   VAL A 599     -12.773 -12.784  23.159  1.00 89.81           O  
ATOM   1887  CB  VAL A 599     -13.142 -13.996  20.208  1.00 89.81           C  
ATOM   1888  CG1 VAL A 599     -13.923 -15.056  19.412  1.00 89.81           C  
ATOM   1889  CG2 VAL A 599     -12.576 -12.849  19.359  1.00 89.81           C  
ATOM   1890  H   VAL A 599     -15.358 -12.722  19.749  1.00  0.00           H  
ATOM   1891  HA  VAL A 599     -14.356 -14.259  21.923  1.00  0.00           H  
ATOM   1892  HB  VAL A 599     -12.300 -14.498  20.689  1.00  0.00           H  
ATOM   1893 HG11 VAL A 599     -13.322 -15.436  18.586  1.00  0.00           H  
ATOM   1894 HG12 VAL A 599     -14.160 -15.908  20.049  1.00  0.00           H  
ATOM   1895 HG13 VAL A 599     -14.862 -14.713  18.999  1.00  0.00           H  
ATOM   1896 HG21 VAL A 599     -11.869 -13.293  18.659  1.00  0.00           H  
ATOM   1897 HG22 VAL A 599     -13.405 -12.610  18.742  1.00  0.00           H  
ATOM   1898 HG23 VAL A 599     -11.996 -12.037  19.778  1.00  0.00           H  
ATOM   1899  N   ILE A 600     -13.169 -11.197  21.607  1.00 43.71           N  
ATOM   1900  CA  ILE A 600     -12.381 -10.215  22.298  1.00 43.71           C  
ATOM   1901  C   ILE A 600     -12.957 -10.021  23.663  1.00 43.71           C  
ATOM   1902  O   ILE A 600     -12.233 -10.012  24.658  1.00 43.71           O  
ATOM   1903  CB  ILE A 600     -12.447  -8.854  21.667  1.00 43.71           C  
ATOM   1904  CG1 ILE A 600     -11.978  -8.874  20.207  1.00 43.71           C  
ATOM   1905  CG2 ILE A 600     -11.640  -7.890  22.555  1.00 43.71           C  
ATOM   1906  CD1 ILE A 600     -12.345  -7.584  19.472  1.00 43.71           C  
ATOM   1907  H   ILE A 600     -13.599 -10.950  20.724  1.00  0.00           H  
ATOM   1908  HA  ILE A 600     -11.347 -10.560  22.367  1.00  0.00           H  
ATOM   1909  HB  ILE A 600     -13.481  -8.508  21.648  1.00  0.00           H  
ATOM   1910 HG13 ILE A 600     -11.953  -9.810  19.684  1.00  0.00           H  
ATOM   1911 HG12 ILE A 600     -10.896  -8.802  20.315  1.00  0.00           H  
ATOM   1912 HG21 ILE A 600     -11.432  -6.966  22.016  1.00  0.00           H  
ATOM   1913 HG22 ILE A 600     -12.165  -7.569  23.455  1.00  0.00           H  
ATOM   1914 HG23 ILE A 600     -10.672  -8.303  22.844  1.00  0.00           H  
ATOM   1915 HD11 ILE A 600     -12.736  -7.790  18.477  1.00  0.00           H  
ATOM   1916 HD12 ILE A 600     -13.159  -7.064  19.978  1.00  0.00           H  
ATOM   1917 HD13 ILE A 600     -11.528  -6.866  19.423  1.00  0.00           H  
ATOM   1918  N   VAL A 601     -14.292  -9.870  23.745  1.00101.57           N  
ATOM   1919  CA  VAL A 601     -14.899  -9.595  25.013  1.00101.57           C  
ATOM   1920  C   VAL A 601     -14.674 -10.760  25.926  1.00101.57           C  
ATOM   1921  O   VAL A 601     -14.448 -10.586  27.124  1.00101.57           O  
ATOM   1922  CB  VAL A 601     -16.380  -9.349  24.943  1.00101.57           C  
ATOM   1923  CG1 VAL A 601     -16.630  -8.170  23.990  1.00101.57           C  
ATOM   1924  CG2 VAL A 601     -17.104 -10.650  24.570  1.00101.57           C  
ATOM   1925  H   VAL A 601     -14.866  -9.891  22.912  1.00  0.00           H  
ATOM   1926  HA  VAL A 601     -14.422  -8.712  25.447  1.00  0.00           H  
ATOM   1927  HB  VAL A 601     -16.733  -9.051  25.933  1.00  0.00           H  
ATOM   1928 HG11 VAL A 601     -17.685  -8.062  23.737  1.00  0.00           H  
ATOM   1929 HG12 VAL A 601     -16.233  -7.266  24.433  1.00  0.00           H  
ATOM   1930 HG13 VAL A 601     -16.076  -8.196  23.073  1.00  0.00           H  
ATOM   1931 HG21 VAL A 601     -18.148 -10.439  24.778  1.00  0.00           H  
ATOM   1932 HG22 VAL A 601     -17.129 -10.679  23.505  1.00  0.00           H  
ATOM   1933 HG23 VAL A 601     -16.998 -11.598  25.085  1.00  0.00           H  
ATOM   1934  N   GLY A 602     -14.723 -11.987  25.375  1.00 25.31           N  
ATOM   1935  CA  GLY A 602     -14.602 -13.181  26.163  1.00 25.31           C  
ATOM   1936  C   GLY A 602     -13.273 -13.225  26.857  1.00 25.31           C  
ATOM   1937  O   GLY A 602     -13.188 -13.649  28.010  1.00 25.31           O  
ATOM   1938  H   GLY A 602     -14.915 -12.079  24.385  1.00  0.00           H  
ATOM   1939  HA3 GLY A 602     -14.619 -14.018  25.465  1.00  0.00           H  
ATOM   1940  HA2 GLY A 602     -15.461 -13.330  26.784  1.00  0.00           H  
ATOM   1941  N   GLY A 603     -12.192 -12.808  26.175  1.00 18.11           N  
ATOM   1942  CA  GLY A 603     -10.898 -12.874  26.794  1.00 18.11           C  
ATOM   1943  C   GLY A 603     -10.895 -11.993  28.004  1.00 18.11           C  
ATOM   1944  O   GLY A 603     -10.356 -12.360  29.048  1.00 18.11           O  
ATOM   1945  H   GLY A 603     -12.280 -12.470  25.226  1.00  0.00           H  
ATOM   1946  HA3 GLY A 603     -10.145 -12.522  26.089  1.00  0.00           H  
ATOM   1947  HA2 GLY A 603     -10.644 -13.902  27.061  1.00  0.00           H  
ATOM   1948  N   MET A 604     -11.501 -10.798  27.888  1.00130.69           N  
ATOM   1949  CA  MET A 604     -11.539  -9.861  28.977  1.00130.69           C  
ATOM   1950  C   MET A 604     -12.321 -10.433  30.119  1.00130.69           C  
ATOM   1951  O   MET A 604     -11.961 -10.221  31.276  1.00130.69           O  
ATOM   1952  CB  MET A 604     -12.169  -8.510  28.603  1.00130.69           C  
ATOM   1953  CG  MET A 604     -11.189  -7.548  27.931  1.00130.69           C  
ATOM   1954  SD  MET A 604     -10.480  -8.145  26.372  1.00130.69           S  
ATOM   1955  CE  MET A 604      -9.155  -9.063  27.211  1.00130.69           C  
ATOM   1956  H   MET A 604     -11.934 -10.538  27.011  1.00  0.00           H  
ATOM   1957  HA  MET A 604     -10.538  -9.703  29.374  1.00  0.00           H  
ATOM   1958  HB3 MET A 604     -12.551  -8.000  29.490  1.00  0.00           H  
ATOM   1959  HB2 MET A 604     -13.033  -8.655  27.956  1.00  0.00           H  
ATOM   1960  HG3 MET A 604     -10.426  -7.188  28.622  1.00  0.00           H  
ATOM   1961  HG2 MET A 604     -11.766  -6.673  27.645  1.00  0.00           H  
ATOM   1962  HE1 MET A 604      -8.230  -8.814  26.692  1.00  0.00           H  
ATOM   1963  HE2 MET A 604      -8.997  -8.740  28.230  1.00  0.00           H  
ATOM   1964  HE3 MET A 604      -9.226 -10.140  27.128  1.00  0.00           H  
ATOM   1965  N   LEU A 605     -13.406 -11.175  29.826  1.00 78.20           N  
ATOM   1966  CA  LEU A 605     -14.240 -11.746  30.853  1.00 78.20           C  
ATOM   1967  C   LEU A 605     -13.351 -12.617  31.686  1.00 78.20           C  
ATOM   1968  O   LEU A 605     -13.389 -12.586  32.916  1.00 78.20           O  
ATOM   1969  CB  LEU A 605     -15.206 -12.832  30.319  1.00 78.20           C  
ATOM   1970  CG  LEU A 605     -16.209 -12.486  29.203  1.00 78.20           C  
ATOM   1971  CD1 LEU A 605     -16.908 -13.768  28.712  1.00 78.20           C  
ATOM   1972  CD2 LEU A 605     -17.225 -11.423  29.643  1.00 78.20           C  
ATOM   1973  H   LEU A 605     -13.668 -11.310  28.858  1.00  0.00           H  
ATOM   1974  HA  LEU A 605     -14.751 -10.986  31.442  1.00  0.00           H  
ATOM   1975  HB3 LEU A 605     -15.798 -13.194  31.162  1.00  0.00           H  
ATOM   1976  HB2 LEU A 605     -14.694 -13.724  29.958  1.00  0.00           H  
ATOM   1977  HG  LEU A 605     -15.657 -12.060  28.392  1.00  0.00           H  
ATOM   1978 HD11 LEU A 605     -17.540 -13.566  27.847  1.00  0.00           H  
ATOM   1979 HD12 LEU A 605     -16.201 -14.552  28.440  1.00  0.00           H  
ATOM   1980 HD13 LEU A 605     -17.550 -14.179  29.492  1.00  0.00           H  
ATOM   1981 HD21 LEU A 605     -17.910 -11.176  28.832  1.00  0.00           H  
ATOM   1982 HD22 LEU A 605     -17.819 -11.765  30.491  1.00  0.00           H  
ATOM   1983 HD23 LEU A 605     -16.721 -10.502  29.936  1.00  0.00           H  
ATOM   1984  N   LEU A 606     -12.503 -13.401  30.994  1.00139.48           N  
ATOM   1985  CA  LEU A 606     -11.685 -14.432  31.567  1.00139.48           C  
ATOM   1986  C   LEU A 606     -10.739 -13.887  32.576  1.00139.48           C  
ATOM   1987  O   LEU A 606     -10.469 -14.551  33.576  1.00139.48           O  
ATOM   1988  CB  LEU A 606     -10.830 -15.185  30.527  1.00139.48           C  
ATOM   1989  CG  LEU A 606      -9.885 -16.233  31.150  1.00139.48           C  
ATOM   1990  CD1 LEU A 606     -10.664 -17.327  31.900  1.00139.48           C  
ATOM   1991  CD2 LEU A 606      -8.920 -16.807  30.099  1.00139.48           C  
ATOM   1992  H   LEU A 606     -12.513 -13.331  29.984  1.00  0.00           H  
ATOM   1993  HA  LEU A 606     -12.360 -15.136  32.054  1.00  0.00           H  
ATOM   1994  HB3 LEU A 606     -10.208 -14.499  29.966  1.00  0.00           H  
ATOM   1995  HB2 LEU A 606     -11.484 -15.662  29.796  1.00  0.00           H  
ATOM   1996  HG  LEU A 606      -9.189 -15.780  31.854  1.00  0.00           H  
ATOM   1997 HD11 LEU A 606     -10.025 -18.174  32.145  1.00  0.00           H  
ATOM   1998 HD12 LEU A 606     -11.122 -16.967  32.819  1.00  0.00           H  
ATOM   1999 HD13 LEU A 606     -11.465 -17.722  31.274  1.00  0.00           H  
ATOM   2000 HD21 LEU A 606      -8.223 -17.515  30.549  1.00  0.00           H  
ATOM   2001 HD22 LEU A 606      -9.462 -17.330  29.311  1.00  0.00           H  
ATOM   2002 HD23 LEU A 606      -8.330 -16.018  29.631  1.00  0.00           H  
ATOM   2003  N   ILE A 607     -10.190 -12.684  32.347  1.00 37.59           N  
ATOM   2004  CA  ILE A 607      -9.218 -12.209  33.284  1.00 37.59           C  
ATOM   2005  C   ILE A 607      -9.883 -12.086  34.617  1.00 37.59           C  
ATOM   2006  O   ILE A 607      -9.354 -12.544  35.628  1.00 37.59           O  
ATOM   2007  CB  ILE A 607      -8.688 -10.849  32.939  1.00 37.59           C  
ATOM   2008  CG1 ILE A 607      -8.108 -10.842  31.515  1.00 37.59           C  
ATOM   2009  CG2 ILE A 607      -7.647 -10.472  34.010  1.00 37.59           C  
ATOM   2010  CD1 ILE A 607      -7.877  -9.435  30.968  1.00 37.59           C  
ATOM   2011  H   ILE A 607     -10.421 -12.146  31.524  1.00  0.00           H  
ATOM   2012  HA  ILE A 607      -8.396 -12.928  33.336  1.00  0.00           H  
ATOM   2013  HB  ILE A 607      -9.496 -10.114  32.958  1.00  0.00           H  
ATOM   2014 HG13 ILE A 607      -8.796 -11.319  30.822  1.00  0.00           H  
ATOM   2015 HG12 ILE A 607      -7.190 -11.430  31.463  1.00  0.00           H  
ATOM   2016 HG21 ILE A 607      -6.708 -10.141  33.592  1.00  0.00           H  
ATOM   2017 HG22 ILE A 607      -8.055  -9.799  34.760  1.00  0.00           H  
ATOM   2018 HG23 ILE A 607      -7.300 -11.341  34.571  1.00  0.00           H  
ATOM   2019 HD11 ILE A 607      -8.079  -9.477  29.906  1.00  0.00           H  
ATOM   2020 HD12 ILE A 607      -8.543  -8.683  31.367  1.00  0.00           H  
ATOM   2021 HD13 ILE A 607      -6.828  -9.161  30.984  1.00  0.00           H  
ATOM   2022  N   ASP A 608     -11.061 -11.436  34.642  1.00 84.90           N  
ATOM   2023  CA  ASP A 608     -11.866 -11.183  35.830  1.00 84.90           C  
ATOM   2024  C   ASP A 608     -12.426 -12.485  36.431  1.00 84.90           C  
ATOM   2025  O   ASP A 608     -12.613 -12.562  37.644  1.00 84.90           O  
ATOM   2026  CB  ASP A 608     -12.989 -10.182  35.560  1.00 84.90           C  
ATOM   2027  CG  ASP A 608     -12.459  -8.767  35.296  1.00 84.90           C  
ATOM   2028  OD1 ASP A 608     -11.916  -8.543  34.192  1.00 84.90           O  
ATOM   2029  OD2 ASP A 608     -12.571  -7.939  36.228  1.00 84.90           O1-
ATOM   2030  H   ASP A 608     -11.427 -11.091  33.762  1.00  0.00           H  
ATOM   2031  HA  ASP A 608     -11.239 -10.659  36.539  1.00  0.00           H  
ATOM   2032  HB3 ASP A 608     -13.648 -10.123  36.423  1.00  0.00           H  
ATOM   2033  HB2 ASP A 608     -13.608 -10.541  34.746  1.00  0.00           H  
ATOM   2034  N   LEU A 609     -12.637 -13.534  35.616  1.00 45.20           N  
ATOM   2035  CA  LEU A 609     -13.136 -14.796  36.081  1.00 45.20           C  
ATOM   2036  C   LEU A 609     -12.043 -15.510  36.814  1.00 45.20           C  
ATOM   2037  O   LEU A 609     -12.250 -16.021  37.913  1.00 45.20           O  
ATOM   2038  CB  LEU A 609     -13.576 -15.687  34.903  1.00 45.20           C  
ATOM   2039  CG  LEU A 609     -14.128 -17.069  35.300  1.00 45.20           C  
ATOM   2040  CD1 LEU A 609     -15.464 -16.942  36.053  1.00 45.20           C  
ATOM   2041  CD2 LEU A 609     -14.220 -18.001  34.081  1.00 45.20           C  
ATOM   2042  H   LEU A 609     -12.710 -13.315  34.631  1.00  0.00           H  
ATOM   2043  HA  LEU A 609     -13.974 -14.609  36.754  1.00  0.00           H  
ATOM   2044  HB3 LEU A 609     -12.732 -15.832  34.230  1.00  0.00           H  
ATOM   2045  HB2 LEU A 609     -14.325 -15.158  34.313  1.00  0.00           H  
ATOM   2046  HG  LEU A 609     -13.433 -17.570  35.973  1.00  0.00           H  
ATOM   2047 HD11 LEU A 609     -15.867 -17.925  36.299  1.00  0.00           H  
ATOM   2048 HD12 LEU A 609     -15.351 -16.404  36.994  1.00  0.00           H  
ATOM   2049 HD13 LEU A 609     -16.211 -16.420  35.454  1.00  0.00           H  
ATOM   2050 HD21 LEU A 609     -14.586 -18.988  34.367  1.00  0.00           H  
ATOM   2051 HD22 LEU A 609     -14.899 -17.600  33.328  1.00  0.00           H  
ATOM   2052 HD23 LEU A 609     -13.245 -18.137  33.612  1.00  0.00           H  
ATOM   2053  N   CYS A 610     -10.837 -15.553  36.221  1.00 75.78           N  
ATOM   2054  CA  CYS A 610      -9.750 -16.250  36.840  1.00 75.78           C  
ATOM   2055  C   CYS A 610      -9.360 -15.568  38.113  1.00 75.78           C  
ATOM   2056  O   CYS A 610      -9.130 -16.227  39.126  1.00 75.78           O  
ATOM   2057  CB  CYS A 610      -8.500 -16.332  35.948  1.00 75.78           C  
ATOM   2058  SG  CYS A 610      -8.762 -17.381  34.485  1.00 75.78           S  
ATOM   2059  H   CYS A 610     -10.694 -15.108  35.322  1.00  0.00           H  
ATOM   2060  HA  CYS A 610     -10.068 -17.268  37.078  1.00  0.00           H  
ATOM   2061  HB3 CYS A 610      -7.657 -16.751  36.500  1.00  0.00           H  
ATOM   2062  HB2 CYS A 610      -8.197 -15.339  35.610  1.00  0.00           H  
ATOM   2063  HG  CYS A 610      -9.730 -16.630  33.951  1.00  0.00           H  
ATOM   2064  N   ILE A 611      -9.290 -14.222  38.101  1.00122.78           N  
ATOM   2065  CA  ILE A 611      -8.824 -13.500  39.252  1.00122.78           C  
ATOM   2066  C   ILE A 611      -9.756 -13.679  40.410  1.00122.78           C  
ATOM   2067  O   ILE A 611      -9.310 -13.881  41.539  1.00122.78           O  
ATOM   2068  CB  ILE A 611      -8.632 -12.029  39.007  1.00122.78           C  
ATOM   2069  CG1 ILE A 611      -7.831 -11.408  40.164  1.00122.78           C  
ATOM   2070  CG2 ILE A 611     -10.005 -11.380  38.785  1.00122.78           C  
ATOM   2071  CD1 ILE A 611      -6.397 -11.928  40.257  1.00122.78           C  
ATOM   2072  H   ILE A 611      -9.508 -13.706  37.257  1.00  0.00           H  
ATOM   2073  HA  ILE A 611      -7.871 -13.959  39.509  1.00  0.00           H  
ATOM   2074  HB  ILE A 611      -8.043 -11.893  38.098  1.00  0.00           H  
ATOM   2075 HG13 ILE A 611      -8.382 -11.717  40.996  1.00  0.00           H  
ATOM   2076 HG12 ILE A 611      -7.845 -10.319  40.101  1.00  0.00           H  
ATOM   2077 HG21 ILE A 611      -9.843 -10.311  38.650  1.00  0.00           H  
ATOM   2078 HG22 ILE A 611     -10.193 -11.716  37.805  1.00  0.00           H  
ATOM   2079 HG23 ILE A 611     -10.815 -11.399  39.505  1.00  0.00           H  
ATOM   2080 HD11 ILE A 611      -5.817 -11.330  40.959  1.00  0.00           H  
ATOM   2081 HD12 ILE A 611      -6.338 -12.958  40.605  1.00  0.00           H  
ATOM   2082 HD13 ILE A 611      -5.892 -11.865  39.293  1.00  0.00           H  
ATOM   2083  N   LEU A 612     -11.076 -13.678  40.187  1.00101.23           N  
ATOM   2084  CA  LEU A 612     -12.016 -13.686  41.288  1.00101.23           C  
ATOM   2085  C   LEU A 612     -12.060 -15.100  41.845  1.00101.23           C  
ATOM   2086  O   LEU A 612     -12.055 -15.267  43.064  1.00101.23           O  
ATOM   2087  CB  LEU A 612     -13.397 -13.237  40.788  1.00101.23           C  
ATOM   2088  CG  LEU A 612     -14.334 -12.687  41.880  1.00101.23           C  
ATOM   2089  CD1 LEU A 612     -14.881 -13.766  42.819  1.00101.23           C  
ATOM   2090  CD2 LEU A 612     -13.717 -11.524  42.676  1.00101.23           C  
ATOM   2091  H   LEU A 612     -11.422 -13.521  39.248  1.00  0.00           H  
ATOM   2092  HA  LEU A 612     -11.650 -13.009  42.061  1.00  0.00           H  
ATOM   2093  HB3 LEU A 612     -13.890 -14.029  40.221  1.00  0.00           H  
ATOM   2094  HB2 LEU A 612     -13.242 -12.430  40.079  1.00  0.00           H  
ATOM   2095  HG  LEU A 612     -15.189 -12.279  41.345  1.00  0.00           H  
ATOM   2096 HD11 LEU A 612     -15.743 -13.376  43.341  1.00  0.00           H  
ATOM   2097 HD12 LEU A 612     -15.192 -14.666  42.291  1.00  0.00           H  
ATOM   2098 HD13 LEU A 612     -14.166 -14.050  43.590  1.00  0.00           H  
ATOM   2099 HD21 LEU A 612     -14.488 -10.980  43.211  1.00  0.00           H  
ATOM   2100 HD22 LEU A 612     -12.999 -11.862  43.423  1.00  0.00           H  
ATOM   2101 HD23 LEU A 612     -13.215 -10.808  42.029  1.00  0.00           H  
ATOM   2102  N   ILE A 613     -11.980 -16.120  40.971  1.00 89.01           N  
ATOM   2103  CA  ILE A 613     -12.032 -17.473  41.449  1.00 89.01           C  
ATOM   2104  C   ILE A 613     -10.789 -17.818  42.202  1.00 89.01           C  
ATOM   2105  O   ILE A 613     -10.854 -18.433  43.265  1.00 89.01           O  
ATOM   2106  CB  ILE A 613     -12.209 -18.479  40.350  1.00 89.01           C  
ATOM   2107  CG1 ILE A 613     -13.560 -18.252  39.651  1.00 89.01           C  
ATOM   2108  CG2 ILE A 613     -12.060 -19.881  40.963  1.00 89.01           C  
ATOM   2109  CD1 ILE A 613     -14.756 -18.373  40.597  1.00 89.01           C  
ATOM   2110  H   ILE A 613     -12.029 -15.953  39.974  1.00  0.00           H  
ATOM   2111  HA  ILE A 613     -12.830 -17.552  42.187  1.00  0.00           H  
ATOM   2112  HB  ILE A 613     -11.427 -18.350  39.598  1.00  0.00           H  
ATOM   2113 HG13 ILE A 613     -13.672 -18.948  38.819  1.00  0.00           H  
ATOM   2114 HG12 ILE A 613     -13.646 -17.260  39.231  1.00  0.00           H  
ATOM   2115 HG21 ILE A 613     -12.444 -20.625  40.264  1.00  0.00           H  
ATOM   2116 HG22 ILE A 613     -11.026 -20.177  41.146  1.00  0.00           H  
ATOM   2117 HG23 ILE A 613     -12.633 -20.003  41.885  1.00  0.00           H  
ATOM   2118 HD11 ILE A 613     -15.679 -18.171  40.054  1.00  0.00           H  
ATOM   2119 HD12 ILE A 613     -14.840 -19.389  40.984  1.00  0.00           H  
ATOM   2120 HD13 ILE A 613     -14.754 -17.713  41.453  1.00  0.00           H  
ATOM   2121  N   CYS A 614      -9.618 -17.414  41.684  1.00 29.20           N  
ATOM   2122  CA  CYS A 614      -8.390 -17.797  42.312  1.00 29.20           C  
ATOM   2123  C   CYS A 614      -8.386 -17.278  43.714  1.00 29.20           C  
ATOM   2124  O   CYS A 614      -8.053 -18.003  44.651  1.00 29.20           O  
ATOM   2125  CB  CYS A 614      -7.159 -17.213  41.598  1.00 29.20           C  
ATOM   2126  SG  CYS A 614      -5.597 -17.701  42.385  1.00 29.20           S  
ATOM   2127  H   CYS A 614      -9.590 -16.898  40.812  1.00  0.00           H  
ATOM   2128  HA  CYS A 614      -8.317 -18.887  42.324  1.00  0.00           H  
ATOM   2129  HB3 CYS A 614      -7.206 -16.123  41.554  1.00  0.00           H  
ATOM   2130  HB2 CYS A 614      -7.133 -17.561  40.566  1.00  0.00           H  
ATOM   2131  HG  CYS A 614      -5.869 -17.172  43.582  1.00  0.00           H  
ATOM   2132  N   TRP A 615      -8.768 -16.000  43.899  1.00136.30           N  
ATOM   2133  CA  TRP A 615      -8.765 -15.435  45.215  1.00136.30           C  
ATOM   2134  C   TRP A 615      -9.813 -16.065  46.068  1.00136.30           C  
ATOM   2135  O   TRP A 615      -9.635 -16.195  47.278  1.00136.30           O  
ATOM   2136  CB  TRP A 615      -8.805 -13.902  45.242  1.00136.30           C  
ATOM   2137  CG  TRP A 615      -7.423 -13.368  44.945  1.00136.30           C  
ATOM   2138  CD2 TRP A 615      -6.437 -13.116  45.960  1.00136.30           C  
ATOM   2139  CD1 TRP A 615      -6.826 -13.082  43.751  1.00136.30           C  
ATOM   2140  NE1 TRP A 615      -5.528 -12.675  43.961  1.00136.30           N  
ATOM   2141  CE2 TRP A 615      -5.274 -12.697  45.317  1.00136.30           C  
ATOM   2142  CE3 TRP A 615      -6.492 -13.244  47.321  1.00136.30           C  
ATOM   2143  CZ2 TRP A 615      -4.147 -12.387  46.024  1.00136.30           C  
ATOM   2144  CZ3 TRP A 615      -5.356 -12.927  48.031  1.00136.30           C  
ATOM   2145  CH2 TRP A 615      -4.206 -12.507  47.395  1.00136.30           C  
ATOM   2146  H   TRP A 615      -9.053 -15.428  43.116  1.00  0.00           H  
ATOM   2147  HA  TRP A 615      -7.732 -15.615  45.403  1.00  0.00           H  
ATOM   2148  HB3 TRP A 615      -9.137 -13.517  46.207  1.00  0.00           H  
ATOM   2149  HB2 TRP A 615      -9.510 -13.527  44.498  1.00  0.00           H  
ATOM   2150  HD1 TRP A 615      -7.297 -13.205  42.791  1.00  0.00           H  
ATOM   2151  HE1 TRP A 615      -4.887 -12.423  43.223  1.00  0.00           H  
ATOM   2152  HE3 TRP A 615      -7.396 -13.548  47.826  1.00  0.00           H  
ATOM   2153  HZ2 TRP A 615      -3.242 -12.069  45.528  1.00  0.00           H  
ATOM   2154  HZ3 TRP A 615      -5.368 -13.030  49.107  1.00  0.00           H  
ATOM   2155  HH2 TRP A 615      -3.319 -12.312  47.978  1.00  0.00           H  
ATOM   2156  N   GLN A 616     -10.940 -16.479  45.470  1.00 91.23           N  
ATOM   2157  CA  GLN A 616     -11.940 -17.117  46.270  1.00 91.23           C  
ATOM   2158  C   GLN A 616     -11.306 -18.336  46.863  1.00 91.23           C  
ATOM   2159  O   GLN A 616     -11.462 -18.610  48.053  1.00 91.23           O  
ATOM   2160  CB  GLN A 616     -13.141 -17.574  45.426  1.00 91.23           C  
ATOM   2161  CG  GLN A 616     -14.252 -18.263  46.217  1.00 91.23           C  
ATOM   2162  CD  GLN A 616     -15.339 -18.641  45.220  1.00 91.23           C  
ATOM   2163  OE1 GLN A 616     -15.218 -18.377  44.024  1.00 91.23           O  
ATOM   2164  NE2 GLN A 616     -16.435 -19.275  45.718  1.00 91.23           N  
ATOM   2165  H   GLN A 616     -11.092 -16.345  44.479  1.00  0.00           H  
ATOM   2166  HA  GLN A 616     -12.278 -16.442  47.060  1.00  0.00           H  
ATOM   2167  HB3 GLN A 616     -12.804 -18.243  44.638  1.00  0.00           H  
ATOM   2168  HB2 GLN A 616     -13.539 -16.688  44.927  1.00  0.00           H  
ATOM   2169  HG3 GLN A 616     -14.658 -17.594  46.976  1.00  0.00           H  
ATOM   2170  HG2 GLN A 616     -13.906 -19.169  46.715  1.00  0.00           H  
ATOM   2171 HE22 GLN A 616     -17.175 -19.554  45.091  1.00  0.00           H  
ATOM   2172 HE21 GLN A 616     -16.492 -19.488  46.704  1.00  0.00           H  
ATOM   2173  N   ALA A 617     -10.553 -19.094  46.042  1.00 27.39           N  
ATOM   2174  CA  ALA A 617      -9.925 -20.294  46.511  1.00 27.39           C  
ATOM   2175  C   ALA A 617      -8.897 -19.966  47.547  1.00 27.39           C  
ATOM   2176  O   ALA A 617      -8.848 -20.596  48.603  1.00 27.39           O  
ATOM   2177  CB  ALA A 617      -9.211 -21.067  45.388  1.00 27.39           C  
ATOM   2178  H   ALA A 617     -10.449 -18.832  45.069  1.00  0.00           H  
ATOM   2179  HA  ALA A 617     -10.685 -20.944  46.951  1.00  0.00           H  
ATOM   2180  HB1 ALA A 617      -8.792 -22.003  45.760  1.00  0.00           H  
ATOM   2181  HB2 ALA A 617      -9.913 -21.322  44.594  1.00  0.00           H  
ATOM   2182  HB3 ALA A 617      -8.398 -20.502  44.933  1.00  0.00           H  
ATOM   2183  N   VAL A 618      -8.054 -18.949  47.281  1.00 86.54           N  
ATOM   2184  CA  VAL A 618      -6.997 -18.624  48.194  1.00 86.54           C  
ATOM   2185  C   VAL A 618      -7.589 -18.170  49.486  1.00 86.54           C  
ATOM   2186  O   VAL A 618      -7.162 -18.603  50.555  1.00 86.54           O  
ATOM   2187  CB  VAL A 618      -6.076 -17.551  47.681  1.00 86.54           C  
ATOM   2188  CG1 VAL A 618      -6.862 -16.244  47.478  1.00 86.54           C  
ATOM   2189  CG2 VAL A 618      -4.895 -17.423  48.658  1.00 86.54           C  
ATOM   2190  H   VAL A 618      -8.119 -18.455  46.399  1.00  0.00           H  
ATOM   2191  HA  VAL A 618      -6.417 -19.532  48.370  1.00  0.00           H  
ATOM   2192  HB  VAL A 618      -5.681 -17.877  46.716  1.00  0.00           H  
ATOM   2193 HG11 VAL A 618      -6.216 -15.631  46.861  1.00  0.00           H  
ATOM   2194 HG12 VAL A 618      -7.583 -16.710  46.901  1.00  0.00           H  
ATOM   2195 HG13 VAL A 618      -7.191 -15.689  48.350  1.00  0.00           H  
ATOM   2196 HG21 VAL A 618      -4.134 -16.769  48.233  1.00  0.00           H  
ATOM   2197 HG22 VAL A 618      -5.167 -16.986  49.617  1.00  0.00           H  
ATOM   2198 HG23 VAL A 618      -4.419 -18.385  48.847  1.00  0.00           H  
ATOM   2199  N   ASP A 619      -8.608 -17.292  49.431  1.00 59.73           N  
ATOM   2200  CA  ASP A 619      -9.188 -16.836  50.656  1.00 59.73           C  
ATOM   2201  C   ASP A 619     -10.622 -17.244  50.663  1.00 59.73           C  
ATOM   2202  O   ASP A 619     -11.513 -16.480  50.300  1.00 59.73           O  
ATOM   2203  CB  ASP A 619      -9.127 -15.308  50.825  1.00 59.73           C  
ATOM   2204  CG  ASP A 619      -7.664 -14.943  51.034  1.00 59.73           C  
ATOM   2205  OD1 ASP A 619      -6.841 -15.885  51.193  1.00 59.73           O  
ATOM   2206  OD2 ASP A 619      -7.346 -13.724  51.041  1.00 59.73           O1-
ATOM   2207  H   ASP A 619      -8.965 -16.947  48.546  1.00  0.00           H  
ATOM   2208  HA  ASP A 619      -8.764 -17.222  51.583  1.00  0.00           H  
ATOM   2209  HB3 ASP A 619      -9.739 -14.958  51.654  1.00  0.00           H  
ATOM   2210  HB2 ASP A 619      -9.421 -14.833  49.892  1.00  0.00           H  
ATOM   2211  N   PRO A 620     -10.841 -18.468  51.042  1.00209.02           N  
ATOM   2212  CA  PRO A 620     -12.153 -19.022  51.186  1.00209.02           C  
ATOM   2213  C   PRO A 620     -12.746 -18.447  52.424  1.00209.02           C  
ATOM   2214  O   PRO A 620     -13.930 -18.668  52.662  1.00209.02           O  
ATOM   2215  CD  PRO A 620      -9.801 -19.478  51.081  1.00209.02           C  
ATOM   2216  CB  PRO A 620     -11.962 -20.537  51.263  1.00209.02           C  
ATOM   2217  CG  PRO A 620     -10.491 -20.713  51.678  1.00209.02           C  
ATOM   2218  HA  PRO A 620     -12.797 -18.771  50.341  1.00  0.00           H  
ATOM   2219  HD2 PRO A 620      -8.956 -19.267  51.722  1.00  0.00           H  
ATOM   2220  HD3 PRO A 620      -9.707 -19.466  50.063  1.00  0.00           H  
ATOM   2221  HB3 PRO A 620     -12.108 -20.968  50.272  1.00  0.00           H  
ATOM   2222  HB2 PRO A 620     -12.651 -21.041  51.942  1.00  0.00           H  
ATOM   2223  HG2 PRO A 620     -10.412 -20.695  52.766  1.00  0.00           H  
ATOM   2224  HG3 PRO A 620     -10.059 -21.648  51.321  1.00  0.00           H  
ATOM   2225  N   LEU A 621     -11.928 -17.738  53.228  1.00366.00           N  
ATOM   2226  CA  LEU A 621     -12.320 -17.178  54.490  1.00366.00           C  
ATOM   2227  C   LEU A 621     -12.021 -18.223  55.507  1.00366.00           C  
ATOM   2228  O   LEU A 621     -12.273 -19.407  55.285  1.00366.00           O  
ATOM   2229  CB  LEU A 621     -13.807 -16.784  54.636  1.00366.00           C  
ATOM   2230  CG  LEU A 621     -14.255 -15.579  53.782  1.00366.00           C  
ATOM   2231  CD1 LEU A 621     -13.528 -14.293  54.207  1.00366.00           C  
ATOM   2232  CD2 LEU A 621     -14.151 -15.862  52.276  1.00366.00           C  
ATOM   2233  H   LEU A 621     -10.963 -17.634  52.954  1.00  0.00           H  
ATOM   2234  HA  LEU A 621     -11.678 -16.316  54.674  1.00  0.00           H  
ATOM   2235  HB3 LEU A 621     -13.938 -16.461  55.671  1.00  0.00           H  
ATOM   2236  HB2 LEU A 621     -14.518 -17.606  54.591  1.00  0.00           H  
ATOM   2237  HG  LEU A 621     -15.299 -15.466  54.038  1.00  0.00           H  
ATOM   2238 HD11 LEU A 621     -13.979 -13.417  53.740  1.00  0.00           H  
ATOM   2239 HD12 LEU A 621     -13.551 -14.143  55.287  1.00  0.00           H  
ATOM   2240 HD13 LEU A 621     -12.493 -14.337  53.882  1.00  0.00           H  
ATOM   2241 HD21 LEU A 621     -14.570 -14.970  51.817  1.00  0.00           H  
ATOM   2242 HD22 LEU A 621     -13.110 -15.903  51.999  1.00  0.00           H  
ATOM   2243 HD23 LEU A 621     -14.774 -16.664  51.892  1.00  0.00           H  
ATOM   2244  N   ARG A 622     -11.452 -17.816  56.655  1.00273.04           N  
ATOM   2245  CA  ARG A 622     -11.123 -18.803  57.635  1.00273.04           C  
ATOM   2246  C   ARG A 622     -12.403 -19.329  58.180  1.00273.04           C  
ATOM   2247  O   ARG A 622     -13.312 -18.573  58.515  1.00273.04           O  
ATOM   2248  CB  ARG A 622     -10.287 -18.255  58.805  1.00273.04           C  
ATOM   2249  CG  ARG A 622      -8.871 -17.852  58.389  1.00273.04           C  
ATOM   2250  CD  ARG A 622      -8.022 -17.301  59.534  1.00273.04           C  
ATOM   2251  NE  ARG A 622      -8.629 -16.007  59.951  1.00273.04           N  
ATOM   2252  CZ  ARG A 622      -7.835 -14.999  60.417  1.00273.04           C  
ATOM   2253  NH1 ARG A 622      -6.484 -15.179  60.499  1.00273.04           N  
ATOM   2254  NH2 ARG A 622      -8.391 -13.811  60.792  1.00273.04           N1+
ATOM   2255  H   ARG A 622     -11.268 -16.840  56.837  1.00  0.00           H  
ATOM   2256  HA  ARG A 622     -10.555 -19.613  57.169  1.00  0.00           H  
ATOM   2257  HB3 ARG A 622     -10.210 -19.010  59.590  1.00  0.00           H  
ATOM   2258  HB2 ARG A 622     -10.804 -17.405  59.252  1.00  0.00           H  
ATOM   2259  HG3 ARG A 622      -8.917 -17.114  57.587  1.00  0.00           H  
ATOM   2260  HG2 ARG A 622      -8.365 -18.720  57.963  1.00  0.00           H  
ATOM   2261  HD3 ARG A 622      -7.005 -17.182  59.160  1.00  0.00           H  
ATOM   2262  HD2 ARG A 622      -7.987 -17.990  60.378  1.00  0.00           H  
ATOM   2263  HE  ARG A 622      -9.635 -15.904  59.917  1.00  0.00           H  
ATOM   2264 HH12 ARG A 622      -5.888 -14.438  60.839  1.00  0.00           H  
ATOM   2265 HH11 ARG A 622      -6.072 -16.055  60.213  1.00  0.00           H  
ATOM   2266 HH22 ARG A 622      -7.815 -13.057  61.136  1.00  0.00           H  
ATOM   2267 HH21 ARG A 622      -9.390 -13.675  60.714  1.00  0.00           H  
ATOM   2268  N   ARG A 623     -12.501 -20.667  58.262  1.00337.92           N  
ATOM   2269  CA  ARG A 623     -13.687 -21.278  58.772  1.00337.92           C  
ATOM   2270  C   ARG A 623     -13.237 -22.408  59.632  1.00337.92           C  
ATOM   2271  O   ARG A 623     -12.076 -22.813  59.584  1.00337.92           O  
ATOM   2272  CB  ARG A 623     -14.597 -21.872  57.683  1.00337.92           C  
ATOM   2273  CG  ARG A 623     -15.927 -22.381  58.237  1.00337.92           C  
ATOM   2274  CD  ARG A 623     -16.864 -21.254  58.673  1.00337.92           C  
ATOM   2275  NE  ARG A 623     -17.945 -21.863  59.494  1.00337.92           N  
ATOM   2276  CZ  ARG A 623     -17.742 -22.046  60.831  1.00337.92           C  
ATOM   2277  NH1 ARG A 623     -16.557 -21.668  61.396  1.00337.92           N  
ATOM   2278  NH2 ARG A 623     -18.720 -22.605  61.604  1.00337.92           N1+
ATOM   2279  H   ARG A 623     -11.731 -21.262  57.988  1.00  0.00           H  
ATOM   2280  HA  ARG A 623     -14.235 -20.597  59.422  1.00  0.00           H  
ATOM   2281  HB3 ARG A 623     -14.085 -22.680  57.157  1.00  0.00           H  
ATOM   2282  HB2 ARG A 623     -14.795 -21.110  56.928  1.00  0.00           H  
ATOM   2283  HG3 ARG A 623     -15.901 -23.217  58.927  1.00  0.00           H  
ATOM   2284  HG2 ARG A 623     -16.421 -22.847  57.383  1.00  0.00           H  
ATOM   2285  HD3 ARG A 623     -17.312 -20.790  57.794  1.00  0.00           H  
ATOM   2286  HD2 ARG A 623     -16.373 -20.445  59.210  1.00  0.00           H  
ATOM   2287  HE  ARG A 623     -18.769 -22.228  59.036  1.00  0.00           H  
ATOM   2288 HH12 ARG A 623     -16.341 -21.913  62.355  1.00  0.00           H  
ATOM   2289 HH11 ARG A 623     -15.892 -21.129  60.863  1.00  0.00           H  
ATOM   2290 HH22 ARG A 623     -18.570 -22.762  62.590  1.00  0.00           H  
ATOM   2291 HH21 ARG A 623     -19.562 -22.953  61.168  1.00  0.00           H  
ATOM   2292  N   THR A 624     -14.150 -22.939  60.463  1.00166.73           N  
ATOM   2293  CA  THR A 624     -13.782 -24.034  61.305  1.00166.73           C  
ATOM   2294  C   THR A 624     -13.684 -25.225  60.413  1.00166.73           C  
ATOM   2295  O   THR A 624     -14.212 -25.221  59.302  1.00166.73           O  
ATOM   2296  CB  THR A 624     -14.797 -24.330  62.371  1.00166.73           C  
ATOM   2297  OG1 THR A 624     -15.002 -23.181  63.179  1.00166.73           O  
ATOM   2298  CG2 THR A 624     -14.291 -25.494  63.240  1.00166.73           C  
ATOM   2299  H   THR A 624     -15.109 -22.623  60.471  1.00  0.00           H  
ATOM   2300  HA  THR A 624     -12.813 -23.838  61.774  1.00  0.00           H  
ATOM   2301  HB  THR A 624     -15.764 -24.591  61.933  1.00  0.00           H  
ATOM   2302  HG1 THR A 624     -14.191 -22.977  63.620  1.00  0.00           H  
ATOM   2303 HG21 THR A 624     -14.817 -25.490  64.195  1.00  0.00           H  
ATOM   2304 HG22 THR A 624     -14.515 -26.471  62.818  1.00  0.00           H  
ATOM   2305 HG23 THR A 624     -13.228 -25.425  63.475  1.00  0.00           H  
ATOM   2306  N   VAL A 625     -12.978 -26.278  60.866  1.00132.48           N  
ATOM   2307  CA  VAL A 625     -12.850 -27.429  60.029  1.00132.48           C  
ATOM   2308  C   VAL A 625     -14.204 -28.043  59.924  1.00132.48           C  
ATOM   2309  O   VAL A 625     -14.901 -28.219  60.922  1.00132.48           O  
ATOM   2310  CB  VAL A 625     -11.914 -28.467  60.576  1.00132.48           C  
ATOM   2311  CG1 VAL A 625     -10.502 -27.857  60.652  1.00132.48           C  
ATOM   2312  CG2 VAL A 625     -12.455 -28.952  61.931  1.00132.48           C  
ATOM   2313  H   VAL A 625     -12.545 -26.271  61.777  1.00  0.00           H  
ATOM   2314  HA  VAL A 625     -12.497 -27.128  59.038  1.00  0.00           H  
ATOM   2315  HB  VAL A 625     -11.864 -29.319  59.895  1.00  0.00           H  
ATOM   2316 HG11 VAL A 625      -9.778 -28.604  60.978  1.00  0.00           H  
ATOM   2317 HG12 VAL A 625     -10.173 -27.492  59.679  1.00  0.00           H  
ATOM   2318 HG13 VAL A 625     -10.449 -27.028  61.357  1.00  0.00           H  
ATOM   2319 HG21 VAL A 625     -11.652 -29.458  62.468  1.00  0.00           H  
ATOM   2320 HG22 VAL A 625     -12.793 -28.158  62.597  1.00  0.00           H  
ATOM   2321 HG23 VAL A 625     -13.232 -29.711  61.843  1.00  0.00           H  
ATOM   2322  N   GLU A 626     -14.619 -28.363  58.686  1.00237.95           N  
ATOM   2323  CA  GLU A 626     -15.908 -28.949  58.483  1.00237.95           C  
ATOM   2324  C   GLU A 626     -15.805 -29.791  57.257  1.00237.95           C  
ATOM   2325  O   GLU A 626     -14.853 -29.668  56.488  1.00237.95           O  
ATOM   2326  CB  GLU A 626     -17.009 -27.908  58.222  1.00237.95           C  
ATOM   2327  CG  GLU A 626     -17.282 -26.997  59.421  1.00237.95           C  
ATOM   2328  CD  GLU A 626     -18.329 -25.972  59.005  1.00237.95           C  
ATOM   2329  OE1 GLU A 626     -18.773 -26.026  57.827  1.00237.95           O  
ATOM   2330  OE2 GLU A 626     -18.696 -25.122  59.859  1.00237.95           O1-
ATOM   2331  H   GLU A 626     -14.032 -28.201  57.879  1.00  0.00           H  
ATOM   2332  HA  GLU A 626     -16.192 -29.603  59.310  1.00  0.00           H  
ATOM   2333  HB3 GLU A 626     -17.935 -28.420  57.950  1.00  0.00           H  
ATOM   2334  HB2 GLU A 626     -16.712 -27.311  57.355  1.00  0.00           H  
ATOM   2335  HG3 GLU A 626     -16.405 -26.438  59.730  1.00  0.00           H  
ATOM   2336  HG2 GLU A 626     -17.641 -27.567  60.278  1.00  0.00           H  
ATOM   2337  N   LYS A 627     -16.781 -30.694  57.055  1.00245.77           N  
ATOM   2338  CA  LYS A 627     -16.752 -31.487  55.864  1.00245.77           C  
ATOM   2339  C   LYS A 627     -17.073 -30.569  54.737  1.00245.77           C  
ATOM   2340  O   LYS A 627     -17.842 -29.623  54.897  1.00245.77           O  
ATOM   2341  CB  LYS A 627     -17.788 -32.624  55.825  1.00245.77           C  
ATOM   2342  CG  LYS A 627     -17.719 -33.441  54.531  1.00245.77           C  
ATOM   2343  CD  LYS A 627     -18.565 -34.716  54.543  1.00245.77           C  
ATOM   2344  CE  LYS A 627     -17.832 -35.944  55.084  1.00245.77           C  
ATOM   2345  NZ  LYS A 627     -18.730 -37.121  55.052  1.00245.77           N1+
ATOM   2346  H   LYS A 627     -17.561 -30.770  57.690  1.00  0.00           H  
ATOM   2347  HA  LYS A 627     -15.757 -31.920  55.730  1.00  0.00           H  
ATOM   2348  HB3 LYS A 627     -18.798 -32.234  55.965  1.00  0.00           H  
ATOM   2349  HB2 LYS A 627     -17.601 -33.284  56.672  1.00  0.00           H  
ATOM   2350  HG3 LYS A 627     -16.686 -33.685  54.277  1.00  0.00           H  
ATOM   2351  HG2 LYS A 627     -18.103 -32.843  53.704  1.00  0.00           H  
ATOM   2352  HD3 LYS A 627     -18.871 -34.930  53.518  1.00  0.00           H  
ATOM   2353  HD2 LYS A 627     -19.488 -34.542  55.099  1.00  0.00           H  
ATOM   2354  HE3 LYS A 627     -17.503 -35.775  56.110  1.00  0.00           H  
ATOM   2355  HE2 LYS A 627     -16.944 -36.157  54.487  1.00  0.00           H  
ATOM   2356  HZ1 LYS A 627     -19.020 -37.300  54.101  1.00  0.00           H  
ATOM   2357  HZ2 LYS A 627     -18.240 -37.929  55.411  1.00  0.00           H  
ATOM   2358  HZ3 LYS A 627     -19.543 -36.941  55.623  1.00  0.00           H  
ATOM   2359  N   TYR A 628     -16.468 -30.816  53.562  1.00195.65           N  
ATOM   2360  CA  TYR A 628     -16.759 -29.967  52.449  1.00195.65           C  
ATOM   2361  C   TYR A 628     -17.451 -30.807  51.433  1.00195.65           C  
ATOM   2362  O   TYR A 628     -16.929 -31.832  50.998  1.00195.65           O  
ATOM   2363  CB  TYR A 628     -15.504 -29.391  51.770  1.00195.65           C  
ATOM   2364  CG  TYR A 628     -14.821 -28.504  52.753  1.00195.65           C  
ATOM   2365  CD1 TYR A 628     -13.981 -29.034  53.705  1.00195.65           C  
ATOM   2366  CD2 TYR A 628     -15.016 -27.142  52.721  1.00195.65           C  
ATOM   2367  CE1 TYR A 628     -13.347 -28.219  54.613  1.00195.65           C  
ATOM   2368  CE2 TYR A 628     -14.385 -26.322  53.626  1.00195.65           C  
ATOM   2369  CZ  TYR A 628     -13.548 -26.861  54.574  1.00195.65           C  
ATOM   2370  OH  TYR A 628     -12.899 -26.022  55.504  1.00195.65           O  
ATOM   2371  H   TYR A 628     -15.836 -31.594  53.444  1.00  0.00           H  
ATOM   2372  HA  TYR A 628     -17.401 -29.113  52.676  1.00  0.00           H  
ATOM   2373  HB3 TYR A 628     -15.761 -28.821  50.879  1.00  0.00           H  
ATOM   2374  HB2 TYR A 628     -14.816 -30.177  51.453  1.00  0.00           H  
ATOM   2375  HD1 TYR A 628     -13.806 -30.099  53.744  1.00  0.00           H  
ATOM   2376  HD2 TYR A 628     -15.693 -26.711  51.999  1.00  0.00           H  
ATOM   2377  HE1 TYR A 628     -12.685 -28.647  55.351  1.00  0.00           H  
ATOM   2378  HE2 TYR A 628     -14.555 -25.256  53.591  1.00  0.00           H  
ATOM   2379  HH  TYR A 628     -13.124 -25.110  55.399  1.00  0.00           H  
ATOM   2380  N   SER A 629     -18.671 -30.397  51.044  1.00 61.41           N  
ATOM   2381  CA  SER A 629     -19.375 -31.132  50.040  1.00 61.41           C  
ATOM   2382  C   SER A 629     -18.574 -30.983  48.793  1.00 61.41           C  
ATOM   2383  O   SER A 629     -18.419 -31.924  48.016  1.00 61.41           O  
ATOM   2384  CB  SER A 629     -20.783 -30.576  49.764  1.00 61.41           C  
ATOM   2385  OG  SER A 629     -20.694 -29.262  49.233  1.00 61.41           O  
ATOM   2386  H   SER A 629     -19.085 -29.558  51.423  1.00  0.00           H  
ATOM   2387  HA  SER A 629     -19.449 -32.184  50.323  1.00  0.00           H  
ATOM   2388  HB3 SER A 629     -21.373 -30.556  50.681  1.00  0.00           H  
ATOM   2389  HB2 SER A 629     -21.316 -31.210  49.054  1.00  0.00           H  
ATOM   2390  HG  SER A 629     -21.569 -28.934  49.085  1.00  0.00           H  
ATOM   2391  N   MET A 630     -18.019 -29.774  48.596  1.00259.11           N  
ATOM   2392  CA  MET A 630     -17.220 -29.499  47.444  1.00259.11           C  
ATOM   2393  C   MET A 630     -15.908 -30.171  47.654  1.00259.11           C  
ATOM   2394  O   MET A 630     -15.586 -30.599  48.761  1.00259.11           O  
ATOM   2395  CB  MET A 630     -16.921 -28.005  47.235  1.00259.11           C  
ATOM   2396  CG  MET A 630     -15.950 -27.441  48.275  1.00259.11           C  
ATOM   2397  SD  MET A 630     -15.495 -25.699  48.028  1.00259.11           S  
ATOM   2398  CE  MET A 630     -14.188 -25.703  49.289  1.00259.11           C  
ATOM   2399  H   MET A 630     -18.188 -29.036  49.264  1.00  0.00           H  
ATOM   2400  HA  MET A 630     -17.708 -29.892  46.549  1.00  0.00           H  
ATOM   2401  HB3 MET A 630     -17.851 -27.436  47.248  1.00  0.00           H  
ATOM   2402  HB2 MET A 630     -16.495 -27.855  46.242  1.00  0.00           H  
ATOM   2403  HG3 MET A 630     -15.039 -27.976  48.443  1.00  0.00           H  
ATOM   2404  HG2 MET A 630     -16.457 -27.470  49.239  1.00  0.00           H  
ATOM   2405  HE1 MET A 630     -13.736 -24.713  49.358  1.00  0.00           H  
ATOM   2406  HE2 MET A 630     -14.592 -25.959  50.263  1.00  0.00           H  
ATOM   2407  HE3 MET A 630     -13.400 -26.414  49.036  1.00  0.00           H  
ATOM   2408  N   GLU A 631     -15.122 -30.301  46.571  1.00247.95           N  
ATOM   2409  CA  GLU A 631     -13.841 -30.922  46.698  1.00247.95           C  
ATOM   2410  C   GLU A 631     -13.039 -30.062  47.616  1.00247.95           C  
ATOM   2411  O   GLU A 631     -13.140 -28.836  47.611  1.00247.95           O  
ATOM   2412  CB  GLU A 631     -13.088 -31.042  45.363  1.00247.95           C  
ATOM   2413  CG  GLU A 631     -12.849 -29.695  44.676  1.00247.95           C  
ATOM   2414  CD  GLU A 631     -12.106 -29.954  43.375  1.00247.95           C  
ATOM   2415  OE1 GLU A 631     -11.763 -31.139  43.114  1.00247.95           O  
ATOM   2416  OE2 GLU A 631     -11.869 -28.972  42.622  1.00247.95           O1-
ATOM   2417  H   GLU A 631     -15.406 -29.936  45.674  1.00  0.00           H  
ATOM   2418  HA  GLU A 631     -14.040 -31.949  46.994  1.00  0.00           H  
ATOM   2419  HB3 GLU A 631     -13.670 -31.696  44.710  1.00  0.00           H  
ATOM   2420  HB2 GLU A 631     -12.142 -31.555  45.550  1.00  0.00           H  
ATOM   2421  HG3 GLU A 631     -12.222 -29.024  45.262  1.00  0.00           H  
ATOM   2422  HG2 GLU A 631     -13.785 -29.179  44.460  1.00  0.00           H  
ATOM   2423  N   PRO A 632     -12.265 -30.711  48.436  1.00171.90           N  
ATOM   2424  CA  PRO A 632     -11.461 -29.984  49.376  1.00171.90           C  
ATOM   2425  C   PRO A 632     -10.308 -29.327  48.698  1.00171.90           C  
ATOM   2426  O   PRO A 632      -9.948 -29.733  47.594  1.00171.90           O  
ATOM   2427  CD  PRO A 632     -12.703 -31.989  48.976  1.00171.90           C  
ATOM   2428  CB  PRO A 632     -11.051 -30.992  50.447  1.00171.90           C  
ATOM   2429  CG  PRO A 632     -12.191 -32.024  50.424  1.00171.90           C  
ATOM   2430  HA  PRO A 632     -12.072 -29.219  49.864  1.00  0.00           H  
ATOM   2431  HD2 PRO A 632     -12.243 -32.789  48.394  1.00  0.00           H  
ATOM   2432  HD3 PRO A 632     -13.773 -32.175  49.025  1.00  0.00           H  
ATOM   2433  HB3 PRO A 632     -10.920 -30.535  51.428  1.00  0.00           H  
ATOM   2434  HB2 PRO A 632     -10.114 -31.484  50.179  1.00  0.00           H  
ATOM   2435  HG2 PRO A 632     -11.872 -33.018  50.738  1.00  0.00           H  
ATOM   2436  HG3 PRO A 632     -12.983 -31.700  51.100  1.00  0.00           H  
ATOM   2437  N   ASP A 633      -9.727 -28.299  49.344  1.00125.13           N  
ATOM   2438  CA  ASP A 633      -8.608 -27.607  48.786  1.00125.13           C  
ATOM   2439  C   ASP A 633      -7.410 -28.457  49.037  1.00125.13           C  
ATOM   2440  O   ASP A 633      -7.503 -29.546  49.605  1.00125.13           O  
ATOM   2441  CB  ASP A 633      -8.341 -26.238  49.436  1.00125.13           C  
ATOM   2442  CG  ASP A 633      -9.478 -25.299  49.055  1.00125.13           C  
ATOM   2443  OD1 ASP A 633     -10.316 -25.700  48.203  1.00125.13           O  
ATOM   2444  OD2 ASP A 633      -9.519 -24.167  49.607  1.00125.13           O1-
ATOM   2445  H   ASP A 633     -10.081 -28.000  50.240  1.00  0.00           H  
ATOM   2446  HA  ASP A 633      -8.743 -27.509  47.705  1.00  0.00           H  
ATOM   2447  HB3 ASP A 633      -7.398 -25.735  49.244  1.00  0.00           H  
ATOM   2448  HB2 ASP A 633      -8.366 -26.351  50.521  1.00  0.00           H  
ATOM   2449  N   PRO A 634      -6.285 -27.988  48.585  1.00 99.89           N  
ATOM   2450  CA  PRO A 634      -5.062 -28.706  48.784  1.00 99.89           C  
ATOM   2451  C   PRO A 634      -4.655 -28.593  50.214  1.00 99.89           C  
ATOM   2452  O   PRO A 634      -5.076 -27.652  50.884  1.00 99.89           O  
ATOM   2453  CD  PRO A 634      -6.233 -27.143  47.407  1.00 99.89           C  
ATOM   2454  CB  PRO A 634      -4.056 -28.127  47.786  1.00 99.89           C  
ATOM   2455  CG  PRO A 634      -4.734 -26.858  47.234  1.00 99.89           C  
ATOM   2456  HA  PRO A 634      -5.200 -29.764  48.546  1.00  0.00           H  
ATOM   2457  HD2 PRO A 634      -6.786 -26.209  47.381  1.00  0.00           H  
ATOM   2458  HD3 PRO A 634      -6.583 -27.728  46.553  1.00  0.00           H  
ATOM   2459  HB3 PRO A 634      -3.898 -28.838  46.974  1.00  0.00           H  
ATOM   2460  HB2 PRO A 634      -3.080 -27.910  48.222  1.00  0.00           H  
ATOM   2461  HG2 PRO A 634      -4.454 -26.000  47.846  1.00  0.00           H  
ATOM   2462  HG3 PRO A 634      -4.458 -26.640  46.202  1.00  0.00           H  
ATOM   2463  N   ALA A 635      -3.847 -29.551  50.703  1.00192.13           N  
ATOM   2464  CA  ALA A 635      -3.438 -29.533  52.074  1.00192.13           C  
ATOM   2465  C   ALA A 635      -2.500 -28.390  52.262  1.00192.13           C  
ATOM   2466  O   ALA A 635      -1.827 -27.956  51.329  1.00192.13           O  
ATOM   2467  CB  ALA A 635      -2.710 -30.813  52.519  1.00192.13           C  
ATOM   2468  H   ALA A 635      -3.525 -30.299  50.106  1.00  0.00           H  
ATOM   2469  HA  ALA A 635      -4.316 -29.398  52.710  1.00  0.00           H  
ATOM   2470  HB1 ALA A 635      -2.421 -30.770  53.570  1.00  0.00           H  
ATOM   2471  HB2 ALA A 635      -3.355 -31.683  52.397  1.00  0.00           H  
ATOM   2472  HB3 ALA A 635      -1.808 -30.991  51.931  1.00  0.00           H  
ATOM   2473  N   GLY A 636      -2.459 -27.856  53.498  1.00138.20           N  
ATOM   2474  CA  GLY A 636      -1.586 -26.765  53.804  1.00138.20           C  
ATOM   2475  C   GLY A 636      -1.514 -26.686  55.291  1.00138.20           C  
ATOM   2476  O   GLY A 636      -2.292 -27.328  55.994  1.00138.20           O  
ATOM   2477  H   GLY A 636      -3.030 -28.230  54.243  1.00  0.00           H  
ATOM   2478  HA3 GLY A 636      -1.984 -25.833  53.398  1.00  0.00           H  
ATOM   2479  HA2 GLY A 636      -0.586 -26.924  53.397  1.00  0.00           H  
ATOM   2480  N   ARG A 637      -0.565 -25.888  55.814  1.00208.48           N  
ATOM   2481  CA  ARG A 637      -0.451 -25.775  57.237  1.00208.48           C  
ATOM   2482  C   ARG A 637      -0.937 -24.419  57.619  1.00208.48           C  
ATOM   2483  O   ARG A 637      -0.503 -23.411  57.065  1.00208.48           O  
ATOM   2484  CB  ARG A 637       0.994 -25.898  57.750  1.00208.48           C  
ATOM   2485  CG  ARG A 637       1.111 -25.779  59.271  1.00208.48           C  
ATOM   2486  CD  ARG A 637       2.550 -25.865  59.782  1.00208.48           C  
ATOM   2487  NE  ARG A 637       2.506 -25.728  61.266  1.00208.48           N  
ATOM   2488  CZ  ARG A 637       2.542 -24.489  61.839  1.00208.48           C  
ATOM   2489  NH1 ARG A 637       2.610 -23.376  61.052  1.00208.48           N  
ATOM   2490  NH2 ARG A 637       2.509 -24.365  63.198  1.00208.48           N1+
ATOM   2491  H   ARG A 637       0.050 -25.349  55.223  1.00  0.00           H  
ATOM   2492  HA  ARG A 637      -1.026 -26.524  57.785  1.00  0.00           H  
ATOM   2493  HB3 ARG A 637       1.633 -25.153  57.272  1.00  0.00           H  
ATOM   2494  HB2 ARG A 637       1.390 -26.867  57.445  1.00  0.00           H  
ATOM   2495  HG3 ARG A 637       0.471 -26.507  59.771  1.00  0.00           H  
ATOM   2496  HG2 ARG A 637       0.784 -24.800  59.559  1.00  0.00           H  
ATOM   2497  HD3 ARG A 637       3.204 -25.129  59.314  1.00  0.00           H  
ATOM   2498  HD2 ARG A 637       2.966 -26.844  59.544  1.00  0.00           H  
ATOM   2499  HE  ARG A 637       2.410 -26.563  61.827  1.00  0.00           H  
ATOM   2500 HH12 ARG A 637       2.576 -23.466  60.047  1.00  0.00           H  
ATOM   2501 HH11 ARG A 637       2.649 -22.455  61.465  1.00  0.00           H  
ATOM   2502 HH22 ARG A 637       2.530 -23.453  63.630  1.00  0.00           H  
ATOM   2503 HH21 ARG A 637       2.448 -25.186  63.783  1.00  0.00           H  
ATOM   2504  N   ASP A 638      -1.882 -24.369  58.575  1.00201.73           N  
ATOM   2505  CA  ASP A 638      -2.390 -23.109  59.023  1.00201.73           C  
ATOM   2506  C   ASP A 638      -1.508 -22.633  60.126  1.00201.73           C  
ATOM   2507  O   ASP A 638      -0.601 -23.339  60.565  1.00201.73           O  
ATOM   2508  CB  ASP A 638      -3.826 -23.178  59.576  1.00201.73           C  
ATOM   2509  CG  ASP A 638      -3.817 -24.064  60.815  1.00201.73           C  
ATOM   2510  OD1 ASP A 638      -2.862 -24.873  60.959  1.00201.73           O  
ATOM   2511  OD2 ASP A 638      -4.765 -23.939  61.635  1.00201.73           O1-
ATOM   2512  H   ASP A 638      -2.190 -25.202  59.058  1.00  0.00           H  
ATOM   2513  HA  ASP A 638      -2.391 -22.369  58.220  1.00  0.00           H  
ATOM   2514  HB3 ASP A 638      -4.501 -23.606  58.836  1.00  0.00           H  
ATOM   2515  HB2 ASP A 638      -4.215 -22.190  59.828  1.00  0.00           H  
ATOM   2516  N   ILE A 639      -1.748 -21.393  60.588  1.00106.22           N  
ATOM   2517  CA  ILE A 639      -0.990 -20.854  61.677  1.00106.22           C  
ATOM   2518  C   ILE A 639      -1.978 -20.576  62.758  1.00106.22           C  
ATOM   2519  O   ILE A 639      -3.076 -20.090  62.492  1.00106.22           O  
ATOM   2520  CB  ILE A 639      -0.307 -19.557  61.356  1.00106.22           C  
ATOM   2521  CG1 ILE A 639      -1.345 -18.469  61.038  1.00106.22           C  
ATOM   2522  CG2 ILE A 639       0.695 -19.814  60.218  1.00106.22           C  
ATOM   2523  CD1 ILE A 639      -0.756 -17.059  60.995  1.00106.22           C  
ATOM   2524  H   ILE A 639      -2.514 -20.850  60.218  1.00  0.00           H  
ATOM   2525  HA  ILE A 639      -0.241 -21.545  62.071  1.00  0.00           H  
ATOM   2526  HB  ILE A 639       0.263 -19.242  62.233  1.00  0.00           H  
ATOM   2527 HG13 ILE A 639      -2.075 -18.242  61.803  1.00  0.00           H  
ATOM   2528 HG12 ILE A 639      -1.885 -18.685  60.115  1.00  0.00           H  
ATOM   2529 HG21 ILE A 639       1.315 -18.936  60.038  1.00  0.00           H  
ATOM   2530 HG22 ILE A 639       1.368 -20.637  60.459  1.00  0.00           H  
ATOM   2531 HG23 ILE A 639       0.196 -20.056  59.279  1.00  0.00           H  
ATOM   2532 HD11 ILE A 639      -1.532 -16.316  60.811  1.00  0.00           H  
ATOM   2533 HD12 ILE A 639      -0.270 -16.804  61.938  1.00  0.00           H  
ATOM   2534 HD13 ILE A 639      -0.017 -16.961  60.200  1.00  0.00           H  
ATOM   2535  N   SER A 640      -1.623 -20.900  64.015  1.00 87.60           N  
ATOM   2536  CA  SER A 640      -2.567 -20.670  65.064  1.00 87.60           C  
ATOM   2537  C   SER A 640      -2.774 -19.198  65.175  1.00 87.60           C  
ATOM   2538  O   SER A 640      -1.819 -18.422  65.216  1.00 87.60           O  
ATOM   2539  CB  SER A 640      -2.103 -21.185  66.437  1.00 87.60           C  
ATOM   2540  OG  SER A 640      -0.953 -20.471  66.864  1.00 87.60           O  
ATOM   2541  H   SER A 640      -0.719 -21.294  64.230  1.00  0.00           H  
ATOM   2542  HA  SER A 640      -3.505 -21.174  64.818  1.00  0.00           H  
ATOM   2543  HB3 SER A 640      -1.871 -22.249  66.392  1.00  0.00           H  
ATOM   2544  HB2 SER A 640      -2.892 -21.062  67.181  1.00  0.00           H  
ATOM   2545  HG  SER A 640      -1.140 -19.544  66.822  1.00  0.00           H  
ATOM   2546  N   ILE A 641      -4.051 -18.779  65.202  1.00107.11           N  
ATOM   2547  CA  ILE A 641      -4.370 -17.392  65.336  1.00107.11           C  
ATOM   2548  C   ILE A 641      -5.534 -17.307  66.263  1.00107.11           C  
ATOM   2549  O   ILE A 641      -6.309 -18.254  66.385  1.00107.11           O  
ATOM   2550  CB  ILE A 641      -4.783 -16.738  64.049  1.00107.11           C  
ATOM   2551  CG1 ILE A 641      -4.859 -15.212  64.222  1.00107.11           C  
ATOM   2552  CG2 ILE A 641      -6.100 -17.383  63.587  1.00107.11           C  
ATOM   2553  CD1 ILE A 641      -4.985 -14.453  62.902  1.00107.11           C  
ATOM   2554  H   ILE A 641      -4.811 -19.444  65.163  1.00  0.00           H  
ATOM   2555  HA  ILE A 641      -3.548 -16.838  65.795  1.00  0.00           H  
ATOM   2556  HB  ILE A 641      -4.011 -16.959  63.310  1.00  0.00           H  
ATOM   2557 HG13 ILE A 641      -3.944 -14.869  64.705  1.00  0.00           H  
ATOM   2558 HG12 ILE A 641      -5.677 -14.876  64.850  1.00  0.00           H  
ATOM   2559 HG21 ILE A 641      -6.268 -17.129  62.541  1.00  0.00           H  
ATOM   2560 HG22 ILE A 641      -6.086 -18.473  63.620  1.00  0.00           H  
ATOM   2561 HG23 ILE A 641      -6.989 -17.028  64.106  1.00  0.00           H  
ATOM   2562 HD11 ILE A 641      -4.560 -13.454  62.999  1.00  0.00           H  
ATOM   2563 HD12 ILE A 641      -4.463 -14.954  62.087  1.00  0.00           H  
ATOM   2564 HD13 ILE A 641      -6.042 -14.311  62.693  1.00  0.00           H  
ATOM   2565  N   ARG A 642      -5.678 -16.168  66.964  1.00166.64           N  
ATOM   2566  CA  ARG A 642      -6.812 -16.038  67.826  1.00166.64           C  
ATOM   2567  C   ARG A 642      -7.986 -15.939  66.916  1.00166.64           C  
ATOM   2568  O   ARG A 642      -7.894 -15.359  65.836  1.00166.64           O  
ATOM   2569  CB  ARG A 642      -6.790 -14.769  68.695  1.00166.64           C  
ATOM   2570  CG  ARG A 642      -5.626 -14.722  69.684  1.00166.64           C  
ATOM   2571  CD  ARG A 642      -5.633 -13.476  70.572  1.00166.64           C  
ATOM   2572  NE  ARG A 642      -4.453 -13.560  71.479  1.00166.64           N  
ATOM   2573  CZ  ARG A 642      -4.531 -14.276  72.637  1.00166.64           C  
ATOM   2574  NH1 ARG A 642      -5.675 -14.957  72.943  1.00166.64           N  
ATOM   2575  NH2 ARG A 642      -3.464 -14.317  73.487  1.00166.64           N1+
ATOM   2576  H   ARG A 642      -5.039 -15.395  66.848  1.00  0.00           H  
ATOM   2577  HA  ARG A 642      -6.811 -16.878  68.518  1.00  0.00           H  
ATOM   2578  HB3 ARG A 642      -7.723 -14.700  69.257  1.00  0.00           H  
ATOM   2579  HB2 ARG A 642      -6.754 -13.880  68.061  1.00  0.00           H  
ATOM   2580  HG3 ARG A 642      -4.683 -14.763  69.136  1.00  0.00           H  
ATOM   2581  HG2 ARG A 642      -5.652 -15.620  70.302  1.00  0.00           H  
ATOM   2582  HD3 ARG A 642      -6.565 -13.369  71.127  1.00  0.00           H  
ATOM   2583  HD2 ARG A 642      -5.533 -12.581  69.957  1.00  0.00           H  
ATOM   2584  HE  ARG A 642      -3.604 -13.079  71.215  1.00  0.00           H  
ATOM   2585 HH12 ARG A 642      -5.742 -15.491  73.798  1.00  0.00           H  
ATOM   2586 HH11 ARG A 642      -6.465 -14.928  72.315  1.00  0.00           H  
ATOM   2587 HH22 ARG A 642      -3.513 -14.846  74.347  1.00  0.00           H  
ATOM   2588 HH21 ARG A 642      -2.616 -13.816  73.265  1.00  0.00           H  
ATOM   2589  N   PRO A 643      -9.084 -16.520  67.298  1.00187.99           N  
ATOM   2590  CA  PRO A 643     -10.217 -16.445  66.426  1.00187.99           C  
ATOM   2591  C   PRO A 643     -10.819 -15.082  66.418  1.00187.99           C  
ATOM   2592  O   PRO A 643     -10.852 -14.433  67.462  1.00187.99           O  
ATOM   2593  CD  PRO A 643      -9.036 -17.786  68.014  1.00187.99           C  
ATOM   2594  CB  PRO A 643     -11.171 -17.549  66.875  1.00187.99           C  
ATOM   2595  CG  PRO A 643     -10.230 -18.602  67.489  1.00187.99           C  
ATOM   2596  HA  PRO A 643      -9.912 -16.708  65.408  1.00  0.00           H  
ATOM   2597  HD2 PRO A 643      -9.164 -17.580  69.077  1.00  0.00           H  
ATOM   2598  HD3 PRO A 643      -8.143 -18.393  67.903  1.00  0.00           H  
ATOM   2599  HB3 PRO A 643     -11.771 -17.949  66.057  1.00  0.00           H  
ATOM   2600  HB2 PRO A 643     -11.854 -17.183  67.644  1.00  0.00           H  
ATOM   2601  HG2 PRO A 643     -10.708 -19.202  68.263  1.00  0.00           H  
ATOM   2602  HG3 PRO A 643      -9.889 -19.280  66.705  1.00  0.00           H  
ATOM   2603  N   LEU A 644     -11.289 -14.631  65.240  1.00262.96           N  
ATOM   2604  CA  LEU A 644     -11.953 -13.369  65.134  1.00262.96           C  
ATOM   2605  C   LEU A 644     -13.267 -13.672  64.502  1.00262.96           C  
ATOM   2606  O   LEU A 644     -13.368 -14.582  63.679  1.00262.96           O  
ATOM   2607  CB  LEU A 644     -11.254 -12.350  64.215  1.00262.96           C  
ATOM   2608  CG  LEU A 644      -9.860 -11.903  64.697  1.00262.96           C  
ATOM   2609  CD1 LEU A 644      -9.933 -11.184  66.054  1.00262.96           C  
ATOM   2610  CD2 LEU A 644      -8.858 -13.066  64.679  1.00262.96           C  
ATOM   2611  H   LEU A 644     -11.251 -15.216  64.418  1.00  0.00           H  
ATOM   2612  HA  LEU A 644     -12.154 -12.909  66.104  1.00  0.00           H  
ATOM   2613  HB3 LEU A 644     -11.879 -11.461  64.112  1.00  0.00           H  
ATOM   2614  HB2 LEU A 644     -11.159 -12.758  63.206  1.00  0.00           H  
ATOM   2615  HG  LEU A 644      -9.509 -11.175  63.965  1.00  0.00           H  
ATOM   2616 HD11 LEU A 644      -8.960 -10.773  66.324  1.00  0.00           H  
ATOM   2617 HD12 LEU A 644     -10.640 -10.354  66.021  1.00  0.00           H  
ATOM   2618 HD13 LEU A 644     -10.238 -11.849  66.861  1.00  0.00           H  
ATOM   2619 HD21 LEU A 644      -7.865 -12.724  64.388  1.00  0.00           H  
ATOM   2620 HD22 LEU A 644      -8.793 -13.344  65.721  1.00  0.00           H  
ATOM   2621 HD23 LEU A 644      -9.131 -13.897  64.027  1.00  0.00           H  
ATOM   2622  N   LEU A 645     -14.323 -12.934  64.880  1.00207.14           N  
ATOM   2623  CA  LEU A 645     -15.583 -13.205  64.261  1.00207.14           C  
ATOM   2624  C   LEU A 645     -15.715 -12.236  63.136  1.00207.14           C  
ATOM   2625  O   LEU A 645     -15.766 -11.027  63.353  1.00207.14           O  
ATOM   2626  CB  LEU A 645     -16.788 -12.984  65.192  1.00207.14           C  
ATOM   2627  CG  LEU A 645     -16.799 -13.911  66.421  1.00207.14           C  
ATOM   2628  CD1 LEU A 645     -18.041 -13.666  67.294  1.00207.14           C  
ATOM   2629  CD2 LEU A 645     -16.632 -15.383  66.013  1.00207.14           C  
ATOM   2630  H   LEU A 645     -14.238 -12.182  65.549  1.00  0.00           H  
ATOM   2631  HA  LEU A 645     -15.678 -14.211  63.849  1.00  0.00           H  
ATOM   2632  HB3 LEU A 645     -17.711 -13.137  64.630  1.00  0.00           H  
ATOM   2633  HB2 LEU A 645     -16.817 -11.951  65.544  1.00  0.00           H  
ATOM   2634  HG  LEU A 645     -15.935 -13.656  67.037  1.00  0.00           H  
ATOM   2635 HD11 LEU A 645     -18.016 -14.281  68.194  1.00  0.00           H  
ATOM   2636 HD12 LEU A 645     -18.102 -12.624  67.609  1.00  0.00           H  
ATOM   2637 HD13 LEU A 645     -18.957 -13.905  66.753  1.00  0.00           H  
ATOM   2638 HD21 LEU A 645     -16.756 -16.037  66.877  1.00  0.00           H  
ATOM   2639 HD22 LEU A 645     -17.375 -15.677  65.271  1.00  0.00           H  
ATOM   2640 HD23 LEU A 645     -15.642 -15.591  65.609  1.00  0.00           H  
ATOM   2641  N   GLU A 646     -15.751 -12.742  61.889  1.00333.85           N  
ATOM   2642  CA  GLU A 646     -15.907 -11.827  60.802  1.00333.85           C  
ATOM   2643  C   GLU A 646     -16.906 -12.420  59.872  1.00333.85           C  
ATOM   2644  O   GLU A 646     -17.071 -13.637  59.808  1.00333.85           O  
ATOM   2645  CB  GLU A 646     -14.641 -11.593  59.958  1.00333.85           C  
ATOM   2646  CG  GLU A 646     -14.294 -12.735  58.997  1.00333.85           C  
ATOM   2647  CD  GLU A 646     -13.593 -13.851  59.756  1.00333.85           C  
ATOM   2648  OE1 GLU A 646     -14.272 -14.544  60.560  1.00333.85           O  
ATOM   2649  OE2 GLU A 646     -12.366 -14.028  59.534  1.00333.85           O1-
ATOM   2650  H   GLU A 646     -15.610 -13.726  61.691  1.00  0.00           H  
ATOM   2651  HA  GLU A 646     -16.304 -10.853  61.098  1.00  0.00           H  
ATOM   2652  HB3 GLU A 646     -13.798 -11.366  60.613  1.00  0.00           H  
ATOM   2653  HB2 GLU A 646     -14.785 -10.690  59.361  1.00  0.00           H  
ATOM   2654  HG3 GLU A 646     -13.558 -12.336  58.298  1.00  0.00           H  
ATOM   2655  HG2 GLU A 646     -15.065 -13.121  58.333  1.00  0.00           H  
ATOM   2656  N   HIS A 647     -17.627 -11.555  59.139  1.00249.65           N  
ATOM   2657  CA  HIS A 647     -18.548 -12.047  58.164  1.00249.65           C  
ATOM   2658  C   HIS A 647     -18.191 -11.400  56.873  1.00249.65           C  
ATOM   2659  O   HIS A 647     -17.664 -10.289  56.841  1.00249.65           O  
ATOM   2660  ND1 HIS A 647     -20.356 -12.535  60.863  1.00249.65           N  
ATOM   2661  CG  HIS A 647     -20.587 -12.658  59.511  1.00249.65           C  
ATOM   2662  CB  HIS A 647     -20.024 -11.743  58.466  1.00249.65           C  
ATOM   2663  NE2 HIS A 647     -21.664 -14.315  60.602  1.00249.65           N  
ATOM   2664  CD2 HIS A 647     -21.388 -13.749  59.369  1.00249.65           C  
ATOM   2665  CE1 HIS A 647     -21.023 -13.551  61.467  1.00249.65           C  
ATOM   2666  H   HIS A 647     -17.451 -10.562  59.189  1.00  0.00           H  
ATOM   2667  HA  HIS A 647     -18.463 -13.122  57.989  1.00  0.00           H  
ATOM   2668  HD1 HIS A 647     -19.790 -11.833  61.319  1.00  0.00           H  
ATOM   2669  HB3 HIS A 647     -20.637 -11.875  57.572  1.00  0.00           H  
ATOM   2670  HB2 HIS A 647     -20.162 -10.708  58.776  1.00  0.00           H  
ATOM   2671  HD2 HIS A 647     -21.790 -14.178  58.463  1.00  0.00           H  
ATOM   2672  HE1 HIS A 647     -21.026 -13.719  62.535  1.00  0.00           H  
ATOM   2673  N   CYS A 648     -18.440 -12.146  55.788  1.00116.99           N  
ATOM   2674  CA  CYS A 648     -18.206 -11.760  54.399  1.00116.99           C  
ATOM   2675  C   CYS A 648     -19.072 -10.571  54.008  1.00116.99           C  
ATOM   2676  O   CYS A 648     -18.730  -9.798  53.118  1.00116.99           O  
ATOM   2677  CB  CYS A 648     -18.632 -12.920  53.500  1.00116.99           C  
ATOM   2678  SG  CYS A 648     -17.747 -14.458  53.789  1.00116.99           S  
ATOM   2679  H   CYS A 648     -18.736 -13.098  55.940  1.00  0.00           H  
ATOM   2680  HA  CYS A 648     -17.153 -11.528  54.244  1.00  0.00           H  
ATOM   2681  HB3 CYS A 648     -18.514 -12.636  52.460  1.00  0.00           H  
ATOM   2682  HB2 CYS A 648     -19.696 -13.131  53.615  1.00  0.00           H  
ATOM   2683  N   GLU A 649     -20.215 -10.453  54.693  1.00 65.36           N  
ATOM   2684  CA  GLU A 649     -21.173  -9.417  54.456  1.00 65.36           C  
ATOM   2685  C   GLU A 649     -20.591  -8.160  54.995  1.00 65.36           C  
ATOM   2686  O   GLU A 649     -20.597  -7.127  54.327  1.00 65.36           O  
ATOM   2687  CB  GLU A 649     -22.478  -9.664  55.229  1.00 65.36           C  
ATOM   2688  CG  GLU A 649     -23.185 -10.966  54.848  1.00 65.36           C  
ATOM   2689  CD  GLU A 649     -24.246 -11.234  55.905  1.00 65.36           C  
ATOM   2690  OE1 GLU A 649     -24.360 -10.403  56.845  1.00 65.36           O  
ATOM   2691  OE2 GLU A 649     -24.953 -12.271  55.791  1.00 65.36           O1-
ATOM   2692  H   GLU A 649     -20.541 -11.309  55.117  1.00  0.00           H  
ATOM   2693  HA  GLU A 649     -21.368  -9.323  53.386  1.00  0.00           H  
ATOM   2694  HB3 GLU A 649     -23.160  -8.823  55.081  1.00  0.00           H  
ATOM   2695  HB2 GLU A 649     -22.211  -9.675  56.290  1.00  0.00           H  
ATOM   2696  HG3 GLU A 649     -22.499 -11.813  54.832  1.00  0.00           H  
ATOM   2697  HG2 GLU A 649     -23.645 -10.890  53.862  1.00  0.00           H  
ATOM   2698  N   ASN A 650     -20.039  -8.222  56.216  1.00 59.73           N  
ATOM   2699  CA  ASN A 650     -19.453  -7.033  56.739  1.00 59.73           C  
ATOM   2700  C   ASN A 650     -18.324  -6.684  55.827  1.00 59.73           C  
ATOM   2701  O   ASN A 650     -18.254  -5.567  55.314  1.00 59.73           O  
ATOM   2702  CB  ASN A 650     -18.886  -7.238  58.150  1.00 59.73           C  
ATOM   2703  CG  ASN A 650     -20.062  -7.592  59.049  1.00 59.73           C  
ATOM   2704  OD1 ASN A 650     -21.200  -7.208  58.781  1.00 59.73           O  
ATOM   2705  ND2 ASN A 650     -19.787  -8.352  60.143  1.00 59.73           N  
ATOM   2706  H   ASN A 650     -20.025  -9.080  56.748  1.00  0.00           H  
ATOM   2707  HA  ASN A 650     -20.171  -6.208  56.729  1.00  0.00           H  
ATOM   2708  HB3 ASN A 650     -18.417  -6.326  58.522  1.00  0.00           H  
ATOM   2709  HB2 ASN A 650     -18.138  -8.032  58.186  1.00  0.00           H  
ATOM   2710 HD22 ASN A 650     -20.538  -8.610  60.766  1.00  0.00           H  
ATOM   2711 HD21 ASN A 650     -18.838  -8.632  60.342  1.00  0.00           H  
ATOM   2712  N   THR A 651     -17.390  -7.616  55.584  1.00289.82           N  
ATOM   2713  CA  THR A 651     -16.370  -7.494  54.569  1.00289.82           C  
ATOM   2714  C   THR A 651     -15.855  -8.886  54.201  1.00289.82           C  
ATOM   2715  O   THR A 651     -15.503  -9.686  55.067  1.00289.82           O  
ATOM   2716  CB  THR A 651     -15.271  -6.483  54.992  1.00289.82           C  
ATOM   2717  OG1 THR A 651     -14.348  -6.307  53.942  1.00289.82           O  
ATOM   2718  CG2 THR A 651     -14.481  -6.870  56.254  1.00289.82           C  
ATOM   2719  H   THR A 651     -17.464  -8.533  56.016  1.00  0.00           H  
ATOM   2720  HA  THR A 651     -16.862  -7.093  53.679  1.00  0.00           H  
ATOM   2721  HB  THR A 651     -15.723  -5.505  55.161  1.00  0.00           H  
ATOM   2722  HG1 THR A 651     -13.903  -7.135  53.765  1.00  0.00           H  
ATOM   2723 HG21 THR A 651     -13.766  -6.090  56.520  1.00  0.00           H  
ATOM   2724 HG22 THR A 651     -15.146  -7.005  57.107  1.00  0.00           H  
ATOM   2725 HG23 THR A 651     -13.922  -7.797  56.122  1.00  0.00           H  
ATOM   2726  N   HIS A 652     -15.711  -9.136  52.900  1.00175.52           N  
ATOM   2727  CA  HIS A 652     -14.851 -10.172  52.348  1.00175.52           C  
ATOM   2728  C   HIS A 652     -13.384  -9.874  52.705  1.00175.52           C  
ATOM   2729  O   HIS A 652     -13.046  -8.729  53.030  1.00175.52           O  
ATOM   2730  ND1 HIS A 652     -17.162  -9.779  49.467  1.00175.52           N  
ATOM   2731  CG  HIS A 652     -16.398 -10.554  50.341  1.00175.52           C  
ATOM   2732  CB  HIS A 652     -15.028 -10.149  50.825  1.00175.52           C  
ATOM   2733  NE2 HIS A 652     -18.159 -11.737  49.720  1.00175.52           N  
ATOM   2734  CD2 HIS A 652     -17.050 -11.746  50.549  1.00175.52           C  
ATOM   2735  CE1 HIS A 652     -18.167 -10.559  49.104  1.00175.52           C  
ATOM   2736  H   HIS A 652     -16.095  -8.472  52.246  1.00  0.00           H  
ATOM   2737  HA  HIS A 652     -15.133 -11.145  52.755  1.00  0.00           H  
ATOM   2738  HB3 HIS A 652     -14.310 -10.828  50.364  1.00  0.00           H  
ATOM   2739  HB2 HIS A 652     -14.792  -9.160  50.429  1.00  0.00           H  
ATOM   2740  HD2 HIS A 652     -16.743 -12.618  51.110  1.00  0.00           H  
ATOM   2741  HE1 HIS A 652     -18.865 -10.286  48.329  1.00  0.00           H  
ATOM   2742  HE2 HIS A 652     -18.698 -12.558  49.444  1.00  0.00           H  
ATOM   2743  N   MET A 653     -12.505 -10.884  52.633  1.00262.09           N  
ATOM   2744  CA  MET A 653     -11.062 -10.717  52.807  1.00262.09           C  
ATOM   2745  C   MET A 653     -10.540  -9.842  51.662  1.00262.09           C  
ATOM   2746  O   MET A 653     -10.544 -10.255  50.505  1.00262.09           O  
ATOM   2747  CB  MET A 653     -10.377 -12.098  52.882  1.00262.09           C  
ATOM   2748  CG  MET A 653     -10.347 -12.576  54.343  1.00262.09           C  
ATOM   2749  SD  MET A 653      -9.751 -14.258  54.661  1.00262.09           S  
ATOM   2750  CE  MET A 653     -10.139 -14.319  56.433  1.00262.09           C  
ATOM   2751  H   MET A 653     -12.827 -11.782  52.305  1.00  0.00           H  
ATOM   2752  HA  MET A 653     -10.886 -10.184  53.744  1.00  0.00           H  
ATOM   2753  HB3 MET A 653      -9.350 -12.042  52.515  1.00  0.00           H  
ATOM   2754  HB2 MET A 653     -10.883 -12.821  52.240  1.00  0.00           H  
ATOM   2755  HG3 MET A 653     -11.351 -12.498  54.761  1.00  0.00           H  
ATOM   2756  HG2 MET A 653      -9.728 -11.897  54.930  1.00  0.00           H  
ATOM   2757  HE1 MET A 653      -9.839 -15.273  56.854  1.00  0.00           H  
ATOM   2758  HE2 MET A 653      -9.610 -13.531  56.970  1.00  0.00           H  
ATOM   2759  HE3 MET A 653     -11.209 -14.192  56.601  1.00  0.00           H  
ATOM   2760  N   THR A 654     -10.241  -8.584  52.003  1.00131.13           N  
ATOM   2761  CA  THR A 654     -10.299  -7.379  51.171  1.00131.13           C  
ATOM   2762  C   THR A 654      -9.504  -7.390  49.859  1.00131.13           C  
ATOM   2763  O   THR A 654      -9.777  -6.591  48.963  1.00131.13           O  
ATOM   2764  CB  THR A 654      -9.998  -6.127  52.038  1.00131.13           C  
ATOM   2765  OG1 THR A 654      -8.710  -6.170  52.637  1.00131.13           O  
ATOM   2766  CG2 THR A 654     -11.044  -5.905  53.139  1.00131.13           C  
ATOM   2767  H   THR A 654     -10.234  -8.374  52.989  1.00  0.00           H  
ATOM   2768  HA  THR A 654     -11.339  -7.310  50.858  1.00  0.00           H  
ATOM   2769  HB  THR A 654     -10.018  -5.250  51.386  1.00  0.00           H  
ATOM   2770  HG1 THR A 654      -8.537  -5.327  53.038  1.00  0.00           H  
ATOM   2771 HG21 THR A 654     -10.853  -4.984  53.691  1.00  0.00           H  
ATOM   2772 HG22 THR A 654     -12.041  -5.817  52.706  1.00  0.00           H  
ATOM   2773 HG23 THR A 654     -11.069  -6.723  53.859  1.00  0.00           H  
ATOM   2774  N   ILE A 655      -8.589  -8.344  49.682  1.00 40.45           N  
ATOM   2775  CA  ILE A 655      -7.933  -8.620  48.415  1.00 40.45           C  
ATOM   2776  C   ILE A 655      -8.960  -9.078  47.359  1.00 40.45           C  
ATOM   2777  O   ILE A 655      -8.797  -8.727  46.196  1.00 40.45           O  
ATOM   2778  CB  ILE A 655      -6.780  -9.639  48.601  1.00 40.45           C  
ATOM   2779  CG1 ILE A 655      -5.962  -9.423  49.903  1.00 40.45           C  
ATOM   2780  CG2 ILE A 655      -5.851  -9.575  47.374  1.00 40.45           C  
ATOM   2781  CD1 ILE A 655      -6.463 -10.249  51.100  1.00 40.45           C  
ATOM   2782  H   ILE A 655      -8.454  -9.001  50.435  1.00  0.00           H  
ATOM   2783  HA  ILE A 655      -7.510  -7.672  48.074  1.00  0.00           H  
ATOM   2784  HB  ILE A 655      -7.193 -10.649  48.638  1.00  0.00           H  
ATOM   2785 HG13 ILE A 655      -5.921  -8.363  50.158  1.00  0.00           H  
ATOM   2786 HG12 ILE A 655      -4.924  -9.716  49.744  1.00  0.00           H  
ATOM   2787 HG21 ILE A 655      -4.881 -10.023  47.564  1.00  0.00           H  
ATOM   2788 HG22 ILE A 655      -6.290 -10.116  46.537  1.00  0.00           H  
ATOM   2789 HG23 ILE A 655      -5.658  -8.551  47.055  1.00  0.00           H  
ATOM   2790 HD11 ILE A 655      -5.843 -10.066  51.978  1.00  0.00           H  
ATOM   2791 HD12 ILE A 655      -7.490 -10.024  51.378  1.00  0.00           H  
ATOM   2792 HD13 ILE A 655      -6.406 -11.315  50.883  1.00  0.00           H  
ATOM   2793  N   TRP A 656     -10.068  -9.722  47.775  1.00 99.92           N  
ATOM   2794  CA  TRP A 656     -11.238 -10.070  46.960  1.00 99.92           C  
ATOM   2795  C   TRP A 656     -11.797  -8.904  46.135  1.00 99.92           C  
ATOM   2796  O   TRP A 656     -12.182  -9.120  44.991  1.00 99.92           O  
ATOM   2797  CB  TRP A 656     -12.368 -10.677  47.822  1.00 99.92           C  
ATOM   2798  CG  TRP A 656     -12.317 -12.144  48.134  1.00 99.92           C  
ATOM   2799  CD2 TRP A 656     -13.445 -13.029  48.409  1.00 99.92           C  
ATOM   2800  CD1 TRP A 656     -11.216 -12.926  48.202  1.00 99.92           C  
ATOM   2801  NE1 TRP A 656     -11.602 -14.225  48.467  1.00 99.92           N  
ATOM   2802  CE2 TRP A 656     -12.965 -14.351  48.610  1.00 99.92           C  
ATOM   2803  CE3 TRP A 656     -14.839 -12.852  48.499  1.00 99.92           C  
ATOM   2804  CZ2 TRP A 656     -13.826 -15.436  48.877  1.00 99.92           C  
ATOM   2805  CZ3 TRP A 656     -15.700 -13.926  48.800  1.00 99.92           C  
ATOM   2806  CH2 TRP A 656     -15.204 -15.221  48.987  1.00 99.92           C  
ATOM   2807  H   TRP A 656     -10.128  -9.953  48.766  1.00  0.00           H  
ATOM   2808  HA  TRP A 656     -10.920 -10.824  46.239  1.00  0.00           H  
ATOM   2809  HB3 TRP A 656     -13.312 -10.558  47.286  1.00  0.00           H  
ATOM   2810  HB2 TRP A 656     -12.497 -10.118  48.748  1.00  0.00           H  
ATOM   2811  HD1 TRP A 656     -10.203 -12.579  48.060  1.00  0.00           H  
ATOM   2812  HE1 TRP A 656     -10.955 -15.006  48.573  1.00  0.00           H  
ATOM   2813  HE3 TRP A 656     -15.243 -11.869  48.320  1.00  0.00           H  
ATOM   2814  HZ2 TRP A 656     -13.451 -16.439  49.003  1.00  0.00           H  
ATOM   2815  HZ3 TRP A 656     -16.758 -13.761  48.853  1.00  0.00           H  
ATOM   2816  HH2 TRP A 656     -15.871 -16.040  49.209  1.00  0.00           H  
ATOM   2817  N   LEU A 657     -11.824  -7.680  46.690  1.00 81.50           N  
ATOM   2818  CA  LEU A 657     -12.168  -6.477  45.934  1.00 81.50           C  
ATOM   2819  C   LEU A 657     -10.900  -5.815  45.398  1.00 81.50           C  
ATOM   2820  O   LEU A 657     -10.916  -5.356  44.262  1.00 81.50           O  
ATOM   2821  CB  LEU A 657     -12.985  -5.434  46.743  1.00 81.50           C  
ATOM   2822  CG  LEU A 657     -12.651  -5.159  48.226  1.00 81.50           C  
ATOM   2823  CD1 LEU A 657     -13.134  -3.758  48.639  1.00 81.50           C  
ATOM   2824  CD2 LEU A 657     -13.266  -6.206  49.176  1.00 81.50           C  
ATOM   2825  H   LEU A 657     -11.428  -7.570  47.612  1.00  0.00           H  
ATOM   2826  HA  LEU A 657     -12.774  -6.733  45.064  1.00  0.00           H  
ATOM   2827  HB3 LEU A 657     -14.028  -5.709  46.684  1.00  0.00           H  
ATOM   2828  HB2 LEU A 657     -12.947  -4.492  46.192  1.00  0.00           H  
ATOM   2829  HG  LEU A 657     -11.573  -5.140  48.339  1.00  0.00           H  
ATOM   2830 HD11 LEU A 657     -12.837  -3.527  49.663  1.00  0.00           H  
ATOM   2831 HD12 LEU A 657     -12.709  -2.983  48.000  1.00  0.00           H  
ATOM   2832 HD13 LEU A 657     -14.220  -3.673  48.589  1.00  0.00           H  
ATOM   2833 HD21 LEU A 657     -13.071  -5.949  50.217  1.00  0.00           H  
ATOM   2834 HD22 LEU A 657     -14.349  -6.255  49.062  1.00  0.00           H  
ATOM   2835 HD23 LEU A 657     -12.876  -7.208  49.010  1.00  0.00           H  
ATOM   2836  N   GLY A 658      -9.800  -5.785  46.164  1.00 42.31           N  
ATOM   2837  CA  GLY A 658      -8.543  -5.115  45.820  1.00 42.31           C  
ATOM   2838  C   GLY A 658      -7.916  -5.537  44.482  1.00 42.31           C  
ATOM   2839  O   GLY A 658      -7.280  -4.724  43.816  1.00 42.31           O  
ATOM   2840  H   GLY A 658      -9.856  -6.198  47.090  1.00  0.00           H  
ATOM   2841  HA3 GLY A 658      -7.820  -5.310  46.613  1.00  0.00           H  
ATOM   2842  HA2 GLY A 658      -8.710  -4.037  45.808  1.00  0.00           H  
ATOM   2843  N   ILE A 659      -8.148  -6.782  44.059  1.00103.54           N  
ATOM   2844  CA  ILE A 659      -7.743  -7.335  42.771  1.00103.54           C  
ATOM   2845  C   ILE A 659      -8.593  -6.759  41.620  1.00103.54           C  
ATOM   2846  O   ILE A 659      -8.070  -6.146  40.689  1.00103.54           O  
ATOM   2847  CB  ILE A 659      -7.847  -8.883  42.870  1.00103.54           C  
ATOM   2848  CG1 ILE A 659      -9.277  -9.417  43.205  1.00103.54           C  
ATOM   2849  CG2 ILE A 659      -6.741  -9.386  43.811  1.00103.54           C  
ATOM   2850  CD1 ILE A 659      -9.409 -10.842  43.742  1.00103.54           C  
ATOM   2851  H   ILE A 659      -8.612  -7.416  44.705  1.00  0.00           H  
ATOM   2852  HA  ILE A 659      -6.704  -7.058  42.577  1.00  0.00           H  
ATOM   2853  HB  ILE A 659      -7.582  -9.280  41.897  1.00  0.00           H  
ATOM   2854 HG13 ILE A 659      -9.871  -9.396  42.299  1.00  0.00           H  
ATOM   2855 HG12 ILE A 659      -9.790  -8.757  43.900  1.00  0.00           H  
ATOM   2856 HG21 ILE A 659      -6.821 -10.447  44.007  1.00  0.00           H  
ATOM   2857 HG22 ILE A 659      -5.755  -9.215  43.380  1.00  0.00           H  
ATOM   2858 HG23 ILE A 659      -6.756  -8.875  44.769  1.00  0.00           H  
ATOM   2859 HD11 ILE A 659     -10.459 -11.112  43.853  1.00  0.00           H  
ATOM   2860 HD12 ILE A 659      -8.964 -11.567  43.070  1.00  0.00           H  
ATOM   2861 HD13 ILE A 659      -8.943 -10.947  44.721  1.00  0.00           H  
ATOM   2862  N   VAL A 660      -9.919  -6.906  41.694  1.00 46.89           N  
ATOM   2863  CA  VAL A 660     -10.861  -6.492  40.660  1.00 46.89           C  
ATOM   2864  C   VAL A 660     -11.143  -4.983  40.712  1.00 46.89           C  
ATOM   2865  O   VAL A 660     -11.683  -4.440  39.758  1.00 46.89           O  
ATOM   2866  CB  VAL A 660     -12.162  -7.317  40.769  1.00 46.89           C  
ATOM   2867  CG1 VAL A 660     -11.964  -8.719  40.178  1.00 46.89           C  
ATOM   2868  CG2 VAL A 660     -12.751  -7.382  42.187  1.00 46.89           C  
ATOM   2869  H   VAL A 660     -10.301  -7.348  42.519  1.00  0.00           H  
ATOM   2870  HA  VAL A 660     -10.419  -6.679  39.682  1.00  0.00           H  
ATOM   2871  HB  VAL A 660     -12.916  -6.844  40.143  1.00  0.00           H  
ATOM   2872 HG11 VAL A 660     -12.832  -9.338  40.376  1.00  0.00           H  
ATOM   2873 HG12 VAL A 660     -11.829  -8.677  39.096  1.00  0.00           H  
ATOM   2874 HG13 VAL A 660     -11.104  -9.233  40.594  1.00  0.00           H  
ATOM   2875 HG21 VAL A 660     -13.697  -7.923  42.189  1.00  0.00           H  
ATOM   2876 HG22 VAL A 660     -12.084  -7.903  42.867  1.00  0.00           H  
ATOM   2877 HG23 VAL A 660     -12.943  -6.389  42.594  1.00  0.00           H  
ATOM   2878  N   TYR A 661     -10.683  -4.280  41.752  1.00165.11           N  
ATOM   2879  CA  TYR A 661     -10.552  -2.828  41.836  1.00165.11           C  
ATOM   2880  C   TYR A 661      -9.726  -2.281  40.654  1.00165.11           C  
ATOM   2881  O   TYR A 661     -10.071  -1.248  40.082  1.00165.11           O  
ATOM   2882  CB  TYR A 661      -9.921  -2.484  43.203  1.00165.11           C  
ATOM   2883  CG  TYR A 661      -9.832  -1.024  43.605  1.00165.11           C  
ATOM   2884  CD1 TYR A 661      -8.772  -0.222  43.132  1.00165.11           C  
ATOM   2885  CD2 TYR A 661     -10.769  -0.481  44.510  1.00165.11           C  
ATOM   2886  CE1 TYR A 661      -8.647   1.112  43.560  1.00165.11           C  
ATOM   2887  CE2 TYR A 661     -10.635   0.850  44.948  1.00165.11           C  
ATOM   2888  CZ  TYR A 661      -9.573   1.646  44.477  1.00165.11           C  
ATOM   2889  OH  TYR A 661      -9.434   2.927  44.918  1.00165.11           O  
ATOM   2890  H   TYR A 661     -10.392  -4.817  42.566  1.00  0.00           H  
ATOM   2891  HA  TYR A 661     -11.555  -2.406  41.790  1.00  0.00           H  
ATOM   2892  HB3 TYR A 661      -8.914  -2.895  43.251  1.00  0.00           H  
ATOM   2893  HB2 TYR A 661     -10.480  -2.979  43.994  1.00  0.00           H  
ATOM   2894  HD1 TYR A 661      -8.041  -0.628  42.447  1.00  0.00           H  
ATOM   2895  HD2 TYR A 661     -11.583  -1.083  44.889  1.00  0.00           H  
ATOM   2896  HE1 TYR A 661      -7.827   1.712  43.192  1.00  0.00           H  
ATOM   2897  HE2 TYR A 661     -11.343   1.254  45.657  1.00  0.00           H  
ATOM   2898  HH  TYR A 661      -8.676   3.365  44.554  1.00  0.00           H  
ATOM   2899  N   ALA A 662      -8.685  -3.022  40.241  1.00 33.93           N  
ATOM   2900  CA  ALA A 662      -7.888  -2.730  39.058  1.00 33.93           C  
ATOM   2901  C   ALA A 662      -8.635  -3.170  37.790  1.00 33.93           C  
ATOM   2902  O   ALA A 662      -8.861  -2.349  36.903  1.00 33.93           O  
ATOM   2903  CB  ALA A 662      -6.557  -3.494  39.144  1.00 33.93           C  
ATOM   2904  H   ALA A 662      -8.494  -3.888  40.732  1.00  0.00           H  
ATOM   2905  HA  ALA A 662      -7.687  -1.658  39.002  1.00  0.00           H  
ATOM   2906  HB1 ALA A 662      -5.923  -3.265  38.286  1.00  0.00           H  
ATOM   2907  HB2 ALA A 662      -6.002  -3.213  40.039  1.00  0.00           H  
ATOM   2908  HB3 ALA A 662      -6.691  -4.576  39.167  1.00  0.00           H  
ATOM   2909  N   TYR A 663      -9.036  -4.448  37.701  1.00158.28           N  
ATOM   2910  CA  TYR A 663      -9.601  -5.037  36.481  1.00158.28           C  
ATOM   2911  C   TYR A 663     -10.973  -4.458  36.105  1.00158.28           C  
ATOM   2912  O   TYR A 663     -11.210  -4.194  34.932  1.00158.28           O  
ATOM   2913  CB  TYR A 663      -9.699  -6.569  36.608  1.00158.28           C  
ATOM   2914  CG  TYR A 663      -8.357  -7.261  36.756  1.00158.28           C  
ATOM   2915  CD1 TYR A 663      -7.441  -7.238  35.683  1.00158.28           C  
ATOM   2916  CD2 TYR A 663      -8.009  -7.914  37.957  1.00158.28           C  
ATOM   2917  CE1 TYR A 663      -6.183  -7.856  35.810  1.00158.28           C  
ATOM   2918  CE2 TYR A 663      -6.745  -8.520  38.087  1.00158.28           C  
ATOM   2919  CZ  TYR A 663      -5.835  -8.498  37.014  1.00158.28           C  
ATOM   2920  OH  TYR A 663      -4.619  -9.098  37.150  1.00158.28           O  
ATOM   2921  H   TYR A 663      -8.788  -5.072  38.458  1.00  0.00           H  
ATOM   2922  HA  TYR A 663      -8.927  -4.804  35.655  1.00  0.00           H  
ATOM   2923  HB3 TYR A 663     -10.157  -6.968  35.701  1.00  0.00           H  
ATOM   2924  HB2 TYR A 663     -10.367  -6.853  37.421  1.00  0.00           H  
ATOM   2925  HD1 TYR A 663      -7.701  -6.751  34.754  1.00  0.00           H  
ATOM   2926  HD2 TYR A 663      -8.697  -7.950  38.787  1.00  0.00           H  
ATOM   2927  HE1 TYR A 663      -5.496  -7.834  34.978  1.00  0.00           H  
ATOM   2928  HE2 TYR A 663      -6.462  -9.000  39.011  1.00  0.00           H  
ATOM   2929  HH  TYR A 663      -4.086  -9.036  36.368  1.00  0.00           H  
ATOM   2930  N   LYS A 664     -11.850  -4.155  37.069  1.00 77.83           N  
ATOM   2931  CA  LYS A 664     -13.127  -3.502  36.792  1.00 77.83           C  
ATOM   2932  C   LYS A 664     -12.934  -1.989  36.586  1.00 77.83           C  
ATOM   2933  O   LYS A 664     -13.789  -1.345  35.986  1.00 77.83           O  
ATOM   2934  CB  LYS A 664     -14.109  -3.697  37.965  1.00 77.83           C  
ATOM   2935  CG  LYS A 664     -14.483  -5.168  38.228  1.00 77.83           C  
ATOM   2936  CD  LYS A 664     -15.209  -5.364  39.570  1.00 77.83           C  
ATOM   2937  CE  LYS A 664     -16.639  -4.807  39.575  1.00 77.83           C  
ATOM   2938  NZ  LYS A 664     -17.294  -5.023  40.872  1.00 77.83           N1+
ATOM   2939  H   LYS A 664     -11.624  -4.344  38.045  1.00  0.00           H  
ATOM   2940  HA  LYS A 664     -13.549  -3.937  35.886  1.00  0.00           H  
ATOM   2941  HB3 LYS A 664     -15.024  -3.144  37.752  1.00  0.00           H  
ATOM   2942  HB2 LYS A 664     -13.697  -3.241  38.867  1.00  0.00           H  
ATOM   2943  HG3 LYS A 664     -13.580  -5.778  38.235  1.00  0.00           H  
ATOM   2944  HG2 LYS A 664     -15.083  -5.559  37.404  1.00  0.00           H  
ATOM   2945  HD3 LYS A 664     -14.625  -4.910  40.371  1.00  0.00           H  
ATOM   2946  HD2 LYS A 664     -15.238  -6.430  39.797  1.00  0.00           H  
ATOM   2947  HE3 LYS A 664     -17.231  -5.296  38.804  1.00  0.00           H  
ATOM   2948  HE2 LYS A 664     -16.644  -3.738  39.363  1.00  0.00           H  
ATOM   2949  HZ1 LYS A 664     -18.217  -4.613  40.852  1.00  0.00           H  
ATOM   2950  HZ2 LYS A 664     -17.386  -6.016  41.031  1.00  0.00           H  
ATOM   2951  HZ3 LYS A 664     -16.750  -4.604  41.612  1.00  0.00           H  
ATOM   2952  N   GLY A 665     -11.815  -1.415  37.043  1.00 30.89           N  
ATOM   2953  CA  GLY A 665     -11.411  -0.057  36.702  1.00 30.89           C  
ATOM   2954  C   GLY A 665     -11.002   0.011  35.229  1.00 30.89           C  
ATOM   2955  O   GLY A 665     -11.549   0.818  34.483  1.00 30.89           O  
ATOM   2956  H   GLY A 665     -11.134  -1.998  37.509  1.00  0.00           H  
ATOM   2957  HA3 GLY A 665     -10.566   0.236  37.326  1.00  0.00           H  
ATOM   2958  HA2 GLY A 665     -12.220   0.648  36.903  1.00  0.00           H  
ATOM   2959  N   LEU A 666     -10.109  -0.898  34.808  1.00107.30           N  
ATOM   2960  CA  LEU A 666      -9.547  -1.091  33.467  1.00107.30           C  
ATOM   2961  C   LEU A 666     -10.559  -0.877  32.331  1.00107.30           C  
ATOM   2962  O   LEU A 666     -10.481   0.119  31.612  1.00107.30           O  
ATOM   2963  CB  LEU A 666      -8.836  -2.464  33.409  1.00107.30           C  
ATOM   2964  CG  LEU A 666      -7.995  -2.764  32.153  1.00107.30           C  
ATOM   2965  CD1 LEU A 666      -6.653  -2.022  32.198  1.00107.30           C  
ATOM   2966  CD2 LEU A 666      -7.766  -4.277  32.007  1.00107.30           C  
ATOM   2967  H   LEU A 666      -9.740  -1.513  35.531  1.00  0.00           H  
ATOM   2968  HA  LEU A 666      -8.788  -0.315  33.357  1.00  0.00           H  
ATOM   2969  HB3 LEU A 666      -9.593  -3.238  33.477  1.00  0.00           H  
ATOM   2970  HB2 LEU A 666      -8.210  -2.596  34.293  1.00  0.00           H  
ATOM   2971  HG  LEU A 666      -8.537  -2.443  31.263  1.00  0.00           H  
ATOM   2972 HD11 LEU A 666      -6.027  -2.289  31.346  1.00  0.00           H  
ATOM   2973 HD12 LEU A 666      -6.792  -0.940  32.182  1.00  0.00           H  
ATOM   2974 HD13 LEU A 666      -6.091  -2.270  33.099  1.00  0.00           H  
ATOM   2975 HD21 LEU A 666      -7.187  -4.504  31.111  1.00  0.00           H  
ATOM   2976 HD22 LEU A 666      -7.223  -4.682  32.862  1.00  0.00           H  
ATOM   2977 HD23 LEU A 666      -8.708  -4.821  31.928  1.00  0.00           H  
ATOM   2978  N   LEU A 667     -11.535  -1.788  32.211  1.00 88.62           N  
ATOM   2979  CA  LEU A 667     -12.539  -1.819  31.141  1.00 88.62           C  
ATOM   2980  C   LEU A 667     -13.381  -0.533  31.079  1.00 88.62           C  
ATOM   2981  O   LEU A 667     -13.762  -0.079  30.002  1.00 88.62           O  
ATOM   2982  CB  LEU A 667     -13.479  -3.058  31.261  1.00 88.62           C  
ATOM   2983  CG  LEU A 667     -13.174  -4.149  32.317  1.00 88.62           C  
ATOM   2984  CD1 LEU A 667     -14.376  -5.083  32.488  1.00 88.62           C  
ATOM   2985  CD2 LEU A 667     -11.932  -5.008  32.020  1.00 88.62           C  
ATOM   2986  H   LEU A 667     -11.535  -2.555  32.873  1.00  0.00           H  
ATOM   2987  HA  LEU A 667     -12.004  -1.868  30.197  1.00  0.00           H  
ATOM   2988  HB3 LEU A 667     -13.614  -3.511  30.282  1.00  0.00           H  
ATOM   2989  HB2 LEU A 667     -14.470  -2.688  31.496  1.00  0.00           H  
ATOM   2990  HG  LEU A 667     -13.041  -3.648  33.275  1.00  0.00           H  
ATOM   2991 HD11 LEU A 667     -14.251  -5.695  33.383  1.00  0.00           H  
ATOM   2992 HD12 LEU A 667     -15.310  -4.539  32.595  1.00  0.00           H  
ATOM   2993 HD13 LEU A 667     -14.494  -5.750  31.634  1.00  0.00           H  
ATOM   2994 HD21 LEU A 667     -11.651  -5.598  32.893  1.00  0.00           H  
ATOM   2995 HD22 LEU A 667     -12.126  -5.737  31.237  1.00  0.00           H  
ATOM   2996 HD23 LEU A 667     -11.068  -4.411  31.734  1.00  0.00           H  
ATOM   2997  N   MET A 668     -13.648   0.062  32.243  1.00 90.93           N  
ATOM   2998  CA  MET A 668     -14.482   1.241  32.399  1.00 90.93           C  
ATOM   2999  C   MET A 668     -13.690   2.517  32.065  1.00 90.93           C  
ATOM   3000  O   MET A 668     -14.186   3.372  31.327  1.00 90.93           O  
ATOM   3001  CB  MET A 668     -14.931   1.269  33.863  1.00 90.93           C  
ATOM   3002  CG  MET A 668     -16.002   2.320  34.150  1.00 90.93           C  
ATOM   3003  SD  MET A 668     -15.867   3.025  35.804  1.00 90.93           S  
ATOM   3004  CE  MET A 668     -14.308   3.940  35.655  1.00 90.93           C  
ATOM   3005  H   MET A 668     -13.203  -0.311  33.070  1.00  0.00           H  
ATOM   3006  HA  MET A 668     -15.349   1.177  31.747  1.00  0.00           H  
ATOM   3007  HB3 MET A 668     -14.070   1.403  34.514  1.00  0.00           H  
ATOM   3008  HB2 MET A 668     -15.339   0.298  34.137  1.00  0.00           H  
ATOM   3009  HG3 MET A 668     -16.987   1.864  34.035  1.00  0.00           H  
ATOM   3010  HG2 MET A 668     -15.967   3.145  33.439  1.00  0.00           H  
ATOM   3011  HE1 MET A 668     -14.138   4.551  36.541  1.00  0.00           H  
ATOM   3012  HE2 MET A 668     -13.469   3.254  35.568  1.00  0.00           H  
ATOM   3013  HE3 MET A 668     -14.322   4.592  34.781  1.00  0.00           H  
ATOM   3014  N   LEU A 669     -12.447   2.630  32.554  1.00 71.63           N  
ATOM   3015  CA  LEU A 669     -11.535   3.742  32.279  1.00 71.63           C  
ATOM   3016  C   LEU A 669     -11.152   3.776  30.791  1.00 71.63           C  
ATOM   3017  O   LEU A 669     -11.120   4.808  30.152  1.00 71.63           O  
ATOM   3018  CB  LEU A 669     -10.267   3.610  33.146  1.00 71.63           C  
ATOM   3019  CG  LEU A 669     -10.493   3.840  34.658  1.00 71.63           C  
ATOM   3020  CD1 LEU A 669      -9.264   3.395  35.463  1.00 71.63           C  
ATOM   3021  CD2 LEU A 669     -10.860   5.295  34.993  1.00 71.63           C  
ATOM   3022  H   LEU A 669     -12.103   1.884  33.158  1.00  0.00           H  
ATOM   3023  HA  LEU A 669     -12.042   4.673  32.519  1.00  0.00           H  
ATOM   3024  HB3 LEU A 669      -9.511   4.316  32.797  1.00  0.00           H  
ATOM   3025  HB2 LEU A 669      -9.835   2.620  32.988  1.00  0.00           H  
ATOM   3026  HG  LEU A 669     -11.322   3.220  34.987  1.00  0.00           H  
ATOM   3027 HD11 LEU A 669      -9.436   3.494  36.535  1.00  0.00           H  
ATOM   3028 HD12 LEU A 669      -9.021   2.349  35.269  1.00  0.00           H  
ATOM   3029 HD13 LEU A 669      -8.386   3.990  35.211  1.00  0.00           H  
ATOM   3030 HD21 LEU A 669     -10.980   5.429  36.069  1.00  0.00           H  
ATOM   3031 HD22 LEU A 669     -10.087   5.988  34.660  1.00  0.00           H  
ATOM   3032 HD23 LEU A 669     -11.800   5.599  34.534  1.00  0.00           H  
ATOM   3033  N   PHE A 670     -10.980   2.624  30.180  1.00110.57           N  
ATOM   3034  CA  PHE A 670     -10.790   2.428  28.765  1.00110.57           C  
ATOM   3035  C   PHE A 670     -12.046   2.760  28.018  1.00110.57           C  
ATOM   3036  O   PHE A 670     -12.001   3.453  27.008  1.00110.57           O  
ATOM   3037  CB  PHE A 670     -10.380   1.003  28.333  1.00110.57           C  
ATOM   3038  CG  PHE A 670      -8.886   0.896  28.358  1.00110.57           C  
ATOM   3039  CD1 PHE A 670      -8.146   1.566  27.408  1.00110.57           C  
ATOM   3040  CD2 PHE A 670      -8.226   0.122  29.283  1.00110.57           C  
ATOM   3041  CE1 PHE A 670      -6.775   1.485  27.388  1.00110.57           C  
ATOM   3042  CE2 PHE A 670      -6.853   0.038  29.262  1.00110.57           C  
ATOM   3043  CZ  PHE A 670      -6.120   0.716  28.321  1.00110.57           C  
ATOM   3044  H   PHE A 670     -10.993   1.821  30.794  1.00  0.00           H  
ATOM   3045  HA  PHE A 670     -10.030   3.134  28.426  1.00  0.00           H  
ATOM   3046  HB3 PHE A 670     -10.698   0.768  27.314  1.00  0.00           H  
ATOM   3047  HB2 PHE A 670     -10.835   0.251  28.978  1.00  0.00           H  
ATOM   3048  HD1 PHE A 670      -8.645   2.168  26.662  1.00  0.00           H  
ATOM   3049  HD2 PHE A 670      -8.823  -0.484  29.941  1.00  0.00           H  
ATOM   3050  HE1 PHE A 670      -6.214   2.011  26.630  1.00  0.00           H  
ATOM   3051  HE2 PHE A 670      -6.284  -0.705  29.770  1.00  0.00           H  
ATOM   3052  HZ  PHE A 670      -5.047   0.602  28.276  1.00  0.00           H  
ATOM   3053  N   GLY A 671     -13.209   2.290  28.501  1.00 32.71           N  
ATOM   3054  CA  GLY A 671     -14.431   2.505  27.777  1.00 32.71           C  
ATOM   3055  C   GLY A 671     -14.696   3.972  27.651  1.00 32.71           C  
ATOM   3056  O   GLY A 671     -15.063   4.454  26.579  1.00 32.71           O  
ATOM   3057  H   GLY A 671     -13.219   1.714  29.334  1.00  0.00           H  
ATOM   3058  HA3 GLY A 671     -15.254   2.034  28.315  1.00  0.00           H  
ATOM   3059  HA2 GLY A 671     -14.374   2.036  26.793  1.00  0.00           H  
ATOM   3060  N   CYS A 672     -14.511   4.726  28.747  1.00 95.44           N  
ATOM   3061  CA  CYS A 672     -14.772   6.136  28.728  1.00 95.44           C  
ATOM   3062  C   CYS A 672     -13.795   6.797  27.815  1.00 95.44           C  
ATOM   3063  O   CYS A 672     -14.112   7.804  27.184  1.00 95.44           O  
ATOM   3064  CB  CYS A 672     -14.727   6.785  30.128  1.00 95.44           C  
ATOM   3065  SG  CYS A 672     -13.101   6.690  30.932  1.00 95.44           S  
ATOM   3066  H   CYS A 672     -14.217   4.294  29.614  1.00  0.00           H  
ATOM   3067  HA  CYS A 672     -15.754   6.241  28.290  1.00  0.00           H  
ATOM   3068  HB3 CYS A 672     -15.399   6.280  30.813  1.00  0.00           H  
ATOM   3069  HB2 CYS A 672     -15.040   7.829  30.084  1.00  0.00           H  
ATOM   3070  HG  CYS A 672     -12.929   5.376  30.758  1.00  0.00           H  
ATOM   3071  N   PHE A 673     -12.571   6.247  27.713  1.00143.65           N  
ATOM   3072  CA  PHE A 673     -11.602   6.851  26.849  1.00143.65           C  
ATOM   3073  C   PHE A 673     -12.158   6.929  25.458  1.00143.65           C  
ATOM   3074  O   PHE A 673     -12.209   8.006  24.867  1.00143.65           O  
ATOM   3075  CB  PHE A 673     -10.285   6.040  26.793  1.00143.65           C  
ATOM   3076  CG  PHE A 673      -9.182   6.784  27.476  1.00143.65           C  
ATOM   3077  CD1 PHE A 673      -8.425   7.647  26.723  1.00143.65           C  
ATOM   3078  CD2 PHE A 673      -8.882   6.644  28.817  1.00143.65           C  
ATOM   3079  CE1 PHE A 673      -7.393   8.358  27.281  1.00143.65           C  
ATOM   3080  CE2 PHE A 673      -7.844   7.353  29.384  1.00143.65           C  
ATOM   3081  CZ  PHE A 673      -7.097   8.211  28.615  1.00143.65           C  
ATOM   3082  H   PHE A 673     -12.320   5.429  28.251  1.00  0.00           H  
ATOM   3083  HA  PHE A 673     -11.406   7.869  27.197  1.00  0.00           H  
ATOM   3084  HB3 PHE A 673      -9.963   5.791  25.779  1.00  0.00           H  
ATOM   3085  HB2 PHE A 673     -10.360   5.098  27.318  1.00  0.00           H  
ATOM   3086  HD1 PHE A 673      -8.641   7.778  25.672  1.00  0.00           H  
ATOM   3087  HD2 PHE A 673      -9.354   5.951  29.457  1.00  0.00           H  
ATOM   3088  HE1 PHE A 673      -6.810   9.033  26.671  1.00  0.00           H  
ATOM   3089  HE2 PHE A 673      -7.608   7.219  30.430  1.00  0.00           H  
ATOM   3090  HZ  PHE A 673      -6.281   8.765  29.055  1.00  0.00           H  
ATOM   3091  N   LEU A 674     -12.602   5.792  24.893  1.00109.96           N  
ATOM   3092  CA  LEU A 674     -13.103   5.810  23.546  1.00109.96           C  
ATOM   3093  C   LEU A 674     -14.440   6.479  23.459  1.00109.96           C  
ATOM   3094  O   LEU A 674     -14.756   7.109  22.452  1.00109.96           O  
ATOM   3095  CB  LEU A 674     -13.211   4.435  22.885  1.00109.96           C  
ATOM   3096  CG  LEU A 674     -11.882   3.675  22.968  1.00109.96           C  
ATOM   3097  CD1 LEU A 674     -11.713   3.019  24.333  1.00109.96           C  
ATOM   3098  CD2 LEU A 674     -11.690   2.699  21.814  1.00109.96           C  
ATOM   3099  H   LEU A 674     -12.563   4.918  25.400  1.00  0.00           H  
ATOM   3100  HA  LEU A 674     -12.414   6.392  22.928  1.00  0.00           H  
ATOM   3101  HB3 LEU A 674     -13.599   4.517  21.871  1.00  0.00           H  
ATOM   3102  HB2 LEU A 674     -13.896   3.858  23.473  1.00  0.00           H  
ATOM   3103  HG  LEU A 674     -11.085   4.413  22.849  1.00  0.00           H  
ATOM   3104 HD11 LEU A 674     -11.151   2.088  24.259  1.00  0.00           H  
ATOM   3105 HD12 LEU A 674     -11.081   3.673  24.927  1.00  0.00           H  
ATOM   3106 HD13 LEU A 674     -12.654   2.778  24.823  1.00  0.00           H  
ATOM   3107 HD21 LEU A 674     -10.616   2.719  21.683  1.00  0.00           H  
ATOM   3108 HD22 LEU A 674     -12.026   1.736  22.172  1.00  0.00           H  
ATOM   3109 HD23 LEU A 674     -12.123   3.176  20.958  1.00  0.00           H  
ATOM   3110  N   ALA A 675     -15.279   6.326  24.499  1.00 34.49           N  
ATOM   3111  CA  ALA A 675     -16.602   6.879  24.456  1.00 34.49           C  
ATOM   3112  C   ALA A 675     -16.497   8.361  24.321  1.00 34.49           C  
ATOM   3113  O   ALA A 675     -17.266   8.988  23.592  1.00 34.49           O  
ATOM   3114  CB  ALA A 675     -17.426   6.589  25.724  1.00 34.49           C  
ATOM   3115  H   ALA A 675     -14.998   5.785  25.308  1.00  0.00           H  
ATOM   3116  HA  ALA A 675     -17.128   6.469  23.591  1.00  0.00           H  
ATOM   3117  HB1 ALA A 675     -18.452   6.888  25.545  1.00  0.00           H  
ATOM   3118  HB2 ALA A 675     -17.415   5.526  25.959  1.00  0.00           H  
ATOM   3119  HB3 ALA A 675     -17.042   7.130  26.584  1.00  0.00           H  
ATOM   3120  N   TRP A 676     -15.531   8.962  25.033  1.00 69.50           N  
ATOM   3121  CA  TRP A 676     -15.417  10.386  25.044  1.00 69.50           C  
ATOM   3122  C   TRP A 676     -15.025  10.845  23.667  1.00 69.50           C  
ATOM   3123  O   TRP A 676     -15.594  11.797  23.137  1.00 69.50           O  
ATOM   3124  CB  TRP A 676     -14.369  10.856  26.069  1.00 69.50           C  
ATOM   3125  CG  TRP A 676     -14.613  12.235  26.638  1.00 69.50           C  
ATOM   3126  CD2 TRP A 676     -14.173  13.486  26.087  1.00 69.50           C  
ATOM   3127  CD1 TRP A 676     -15.287  12.541  27.787  1.00 69.50           C  
ATOM   3128  NE1 TRP A 676     -15.294  13.897  27.986  1.00 69.50           N  
ATOM   3129  CE2 TRP A 676     -14.614  14.496  26.946  1.00 69.50           C  
ATOM   3130  CE3 TRP A 676     -13.462  13.773  24.956  1.00 69.50           C  
ATOM   3131  CZ2 TRP A 676     -14.350  15.809  26.690  1.00 69.50           C  
ATOM   3132  CZ3 TRP A 676     -13.199  15.101  24.702  1.00 69.50           C  
ATOM   3133  CH2 TRP A 676     -13.635  16.099  25.551  1.00 69.50           C  
ATOM   3134  H   TRP A 676     -14.917   8.417  25.627  1.00  0.00           H  
ATOM   3135  HA  TRP A 676     -16.388  10.809  25.312  1.00  0.00           H  
ATOM   3136  HB3 TRP A 676     -13.347  10.780  25.693  1.00  0.00           H  
ATOM   3137  HB2 TRP A 676     -14.406  10.201  26.936  1.00  0.00           H  
ATOM   3138  HD1 TRP A 676     -15.584  11.696  28.378  1.00  0.00           H  
ATOM   3139  HE1 TRP A 676     -15.686  14.355  28.797  1.00  0.00           H  
ATOM   3140  HE3 TRP A 676     -13.115  12.997  24.290  1.00  0.00           H  
ATOM   3141  HZ2 TRP A 676     -14.689  16.591  27.354  1.00  0.00           H  
ATOM   3142  HZ3 TRP A 676     -12.637  15.366  23.818  1.00  0.00           H  
ATOM   3143  HH2 TRP A 676     -13.407  17.129  25.317  1.00  0.00           H  
ATOM   3144  N   GLU A 677     -14.049  10.162  23.031  1.00121.40           N  
ATOM   3145  CA  GLU A 677     -13.584  10.597  21.740  1.00121.40           C  
ATOM   3146  C   GLU A 677     -14.683  10.483  20.722  1.00121.40           C  
ATOM   3147  O   GLU A 677     -14.878  11.380  19.906  1.00121.40           O  
ATOM   3148  CB  GLU A 677     -12.382   9.783  21.217  1.00121.40           C  
ATOM   3149  CG  GLU A 677     -11.669  10.416  20.014  1.00121.40           C  
ATOM   3150  CD  GLU A 677     -10.567  11.344  20.518  1.00121.40           C  
ATOM   3151  OE1 GLU A 677     -10.889  12.490  20.928  1.00121.40           O  
ATOM   3152  OE2 GLU A 677      -9.383  10.910  20.502  1.00121.40           O1-
ATOM   3153  H   GLU A 677     -13.598   9.376  23.480  1.00  0.00           H  
ATOM   3154  HA  GLU A 677     -13.286  11.644  21.826  1.00  0.00           H  
ATOM   3155  HB3 GLU A 677     -12.738   8.791  21.002  1.00  0.00           H  
ATOM   3156  HB2 GLU A 677     -11.671   9.633  22.032  1.00  0.00           H  
ATOM   3157  HG3 GLU A 677     -12.343  10.978  19.369  1.00  0.00           H  
ATOM   3158  HG2 GLU A 677     -11.220   9.668  19.369  1.00  0.00           H  
ATOM   3159  N   THR A 678     -15.420   9.359  20.745  1.00123.80           N  
ATOM   3160  CA  THR A 678     -16.480   9.053  19.819  1.00123.80           C  
ATOM   3161  C   THR A 678     -17.714   9.861  20.092  1.00123.80           C  
ATOM   3162  O   THR A 678     -18.542  10.058  19.209  1.00123.80           O  
ATOM   3163  CB  THR A 678     -16.891   7.610  19.851  1.00123.80           C  
ATOM   3164  OG1 THR A 678     -15.780   6.778  19.552  1.00123.80           O  
ATOM   3165  CG2 THR A 678     -17.995   7.399  18.802  1.00123.80           C  
ATOM   3166  H   THR A 678     -15.206   8.665  21.450  1.00  0.00           H  
ATOM   3167  HA  THR A 678     -16.124   9.284  18.815  1.00  0.00           H  
ATOM   3168  HB  THR A 678     -17.262   7.335  20.840  1.00  0.00           H  
ATOM   3169  HG1 THR A 678     -15.156   6.852  20.259  1.00  0.00           H  
ATOM   3170 HG21 THR A 678     -18.317   6.374  18.948  1.00  0.00           H  
ATOM   3171 HG22 THR A 678     -18.908   7.939  18.841  1.00  0.00           H  
ATOM   3172 HG23 THR A 678     -17.575   7.498  17.805  1.00  0.00           H  
ATOM   3173  N   ARG A 679     -17.888  10.344  21.329  1.00190.94           N  
ATOM   3174  CA  ARG A 679     -19.127  10.947  21.734  1.00190.94           C  
ATOM   3175  C   ARG A 679     -19.523  12.071  20.822  1.00190.94           C  
ATOM   3176  O   ARG A 679     -20.684  12.158  20.424  1.00190.94           O  
ATOM   3177  CB  ARG A 679     -19.022  11.499  23.164  1.00190.94           C  
ATOM   3178  CG  ARG A 679     -20.350  11.907  23.799  1.00190.94           C  
ATOM   3179  CD  ARG A 679     -20.565  13.418  23.881  1.00190.94           C  
ATOM   3180  NE  ARG A 679     -21.666  13.644  24.859  1.00190.94           N  
ATOM   3181  CZ  ARG A 679     -21.585  14.675  25.751  1.00190.94           C  
ATOM   3182  NH1 ARG A 679     -20.530  15.541  25.698  1.00190.94           N  
ATOM   3183  NH2 ARG A 679     -22.550  14.833  26.702  1.00190.94           N1+
ATOM   3184  H   ARG A 679     -17.196  10.149  22.041  1.00  0.00           H  
ATOM   3185  HA  ARG A 679     -19.895  10.171  21.704  1.00  0.00           H  
ATOM   3186  HB3 ARG A 679     -18.297  12.313  23.211  1.00  0.00           H  
ATOM   3187  HB2 ARG A 679     -18.640  10.762  23.852  1.00  0.00           H  
ATOM   3188  HG3 ARG A 679     -20.590  11.363  24.713  1.00  0.00           H  
ATOM   3189  HG2 ARG A 679     -21.051  11.679  23.032  1.00  0.00           H  
ATOM   3190  HD3 ARG A 679     -20.814  13.856  22.913  1.00  0.00           H  
ATOM   3191  HD2 ARG A 679     -19.628  13.865  24.208  1.00  0.00           H  
ATOM   3192  HE  ARG A 679     -22.422  12.977  24.893  1.00  0.00           H  
ATOM   3193 HH12 ARG A 679     -19.810  15.425  24.999  1.00  0.00           H  
ATOM   3194 HH11 ARG A 679     -20.451  16.295  26.365  1.00  0.00           H  
ATOM   3195 HH22 ARG A 679     -22.480  15.581  27.377  1.00  0.00           H  
ATOM   3196 HH21 ARG A 679     -23.317  14.181  26.769  1.00  0.00           H  
ATOM   3197  N   ASN A 680     -18.571  12.951  20.469  1.00 56.45           N  
ATOM   3198  CA  ASN A 680     -18.823  14.110  19.658  1.00 56.45           C  
ATOM   3199  C   ASN A 680     -19.153  13.752  18.240  1.00 56.45           C  
ATOM   3200  O   ASN A 680     -19.913  14.475  17.598  1.00 56.45           O  
ATOM   3201  CB  ASN A 680     -17.631  15.080  19.621  1.00 56.45           C  
ATOM   3202  CG  ASN A 680     -17.552  15.774  20.973  1.00 56.45           C  
ATOM   3203  OD1 ASN A 680     -18.442  16.537  21.346  1.00 56.45           O  
ATOM   3204  ND2 ASN A 680     -16.459  15.501  21.733  1.00 56.45           N  
ATOM   3205  H   ASN A 680     -17.632  12.808  20.812  1.00  0.00           H  
ATOM   3206  HA  ASN A 680     -19.703  14.623  20.056  1.00  0.00           H  
ATOM   3207  HB3 ASN A 680     -17.763  15.853  18.861  1.00  0.00           H  
ATOM   3208  HB2 ASN A 680     -16.701  14.558  19.389  1.00  0.00           H  
ATOM   3209 HD22 ASN A 680     -16.356  15.940  22.636  1.00  0.00           H  
ATOM   3210 HD21 ASN A 680     -15.748  14.867  21.395  1.00  0.00           H  
ATOM   3211  N   VAL A 681     -18.598  12.632  17.726  1.00149.03           N  
ATOM   3212  CA  VAL A 681     -18.681  12.300  16.327  1.00149.03           C  
ATOM   3213  C   VAL A 681     -20.076  12.412  15.820  1.00149.03           C  
ATOM   3214  O   VAL A 681     -21.042  12.078  16.507  1.00149.03           O  
ATOM   3215  CB  VAL A 681     -18.185  10.932  15.960  1.00149.03           C  
ATOM   3216  CG1 VAL A 681     -16.713  10.811  16.391  1.00149.03           C  
ATOM   3217  CG2 VAL A 681     -19.134   9.873  16.539  1.00149.03           C  
ATOM   3218  H   VAL A 681     -18.046  12.033  18.323  1.00  0.00           H  
ATOM   3219  HA  VAL A 681     -18.063  13.037  15.808  1.00  0.00           H  
ATOM   3220  HB  VAL A 681     -18.192  10.818  14.873  1.00  0.00           H  
ATOM   3221 HG11 VAL A 681     -16.324   9.816  16.170  1.00  0.00           H  
ATOM   3222 HG12 VAL A 681     -16.088  11.528  15.857  1.00  0.00           H  
ATOM   3223 HG13 VAL A 681     -16.573  10.990  17.455  1.00  0.00           H  
ATOM   3224 HG21 VAL A 681     -18.595   8.976  16.798  1.00  0.00           H  
ATOM   3225 HG22 VAL A 681     -19.796  10.172  17.345  1.00  0.00           H  
ATOM   3226 HG23 VAL A 681     -19.818   9.552  15.753  1.00  0.00           H  
ATOM   3227  N   SER A 682     -20.182  12.918  14.572  1.00132.82           N  
ATOM   3228  CA  SER A 682     -21.446  13.118  13.938  1.00132.82           C  
ATOM   3229  C   SER A 682     -22.096  11.788  13.895  1.00132.82           C  
ATOM   3230  O   SER A 682     -21.435  10.752  13.876  1.00132.82           O  
ATOM   3231  CB  SER A 682     -21.358  13.644  12.496  1.00132.82           C  
ATOM   3232  OG  SER A 682     -22.665  13.801  11.961  1.00132.82           O  
ATOM   3233  H   SER A 682     -19.347  13.167  14.064  1.00  0.00           H  
ATOM   3234  HA  SER A 682     -22.037  13.806  14.547  1.00  0.00           H  
ATOM   3235  HB3 SER A 682     -20.786  12.969  11.858  1.00  0.00           H  
ATOM   3236  HB2 SER A 682     -20.853  14.610  12.476  1.00  0.00           H  
ATOM   3237  HG  SER A 682     -22.593  14.118  11.073  1.00  0.00           H  
ATOM   3238  N   ILE A 683     -23.436  11.794  13.898  1.00 63.15           N  
ATOM   3239  CA  ILE A 683     -24.125  10.555  13.997  1.00 63.15           C  
ATOM   3240  C   ILE A 683     -25.324  10.630  13.109  1.00 63.15           C  
ATOM   3241  O   ILE A 683     -25.704  11.690  12.612  1.00 63.15           O  
ATOM   3242  CB  ILE A 683     -24.527  10.333  15.434  1.00 63.15           C  
ATOM   3243  CG1 ILE A 683     -23.248  10.278  16.289  1.00 63.15           C  
ATOM   3244  CG2 ILE A 683     -25.395   9.077  15.590  1.00 63.15           C  
ATOM   3245  CD1 ILE A 683     -23.501  10.362  17.791  1.00 63.15           C  
ATOM   3246  H   ILE A 683     -23.961  12.657  13.859  1.00  0.00           H  
ATOM   3247  HA  ILE A 683     -23.468   9.758  13.671  1.00  0.00           H  
ATOM   3248  HB  ILE A 683     -24.922  11.305  15.606  1.00  0.00           H  
ATOM   3249 HG13 ILE A 683     -22.952  11.278  16.170  1.00  0.00           H  
ATOM   3250 HG12 ILE A 683     -22.495   9.549  15.988  1.00  0.00           H  
ATOM   3251 HG21 ILE A 683     -24.910   8.412  16.301  1.00  0.00           H  
ATOM   3252 HG22 ILE A 683     -26.367   9.475  15.747  1.00  0.00           H  
ATOM   3253 HG23 ILE A 683     -25.559   8.288  14.907  1.00  0.00           H  
ATOM   3254 HD11 ILE A 683     -22.528  10.416  18.276  1.00  0.00           H  
ATOM   3255 HD12 ILE A 683     -23.932  11.326  18.030  1.00  0.00           H  
ATOM   3256 HD13 ILE A 683     -23.975   9.487  18.218  1.00  0.00           H  
ATOM   3257  N   PRO A 684     -25.900   9.482  12.890  1.00 84.60           N  
ATOM   3258  CA  PRO A 684     -27.132   9.373  12.164  1.00 84.60           C  
ATOM   3259  C   PRO A 684     -28.215   9.924  13.033  1.00 84.60           C  
ATOM   3260  O   PRO A 684     -27.898  10.575  14.027  1.00 84.60           O  
ATOM   3261  CD  PRO A 684     -25.081   8.297  12.690  1.00 84.60           C  
ATOM   3262  CB  PRO A 684     -27.289   7.893  11.797  1.00 84.60           C  
ATOM   3263  CG  PRO A 684     -26.115   7.181  12.496  1.00 84.60           C  
ATOM   3264  HA  PRO A 684     -27.092   9.966  11.247  1.00  0.00           H  
ATOM   3265  HD2 PRO A 684     -24.322   7.966  13.398  1.00  0.00           H  
ATOM   3266  HD3 PRO A 684     -24.543   8.433  11.749  1.00  0.00           H  
ATOM   3267  HB3 PRO A 684     -27.196   7.776  10.717  1.00  0.00           H  
ATOM   3268  HB2 PRO A 684     -28.241   7.446  12.086  1.00  0.00           H  
ATOM   3269  HG2 PRO A 684     -26.444   6.792  13.460  1.00  0.00           H  
ATOM   3270  HG3 PRO A 684     -25.725   6.345  11.917  1.00  0.00           H  
ATOM   3271  N   ALA A 685     -29.492   9.663  12.697  1.00 57.43           N  
ATOM   3272  CA  ALA A 685     -30.584  10.298  13.377  1.00 57.43           C  
ATOM   3273  C   ALA A 685     -30.452  10.087  14.853  1.00 57.43           C  
ATOM   3274  O   ALA A 685     -30.636  11.030  15.620  1.00 57.43           O  
ATOM   3275  CB  ALA A 685     -31.951   9.737  12.950  1.00 57.43           C  
ATOM   3276  H   ALA A 685     -29.692   9.101  11.883  1.00  0.00           H  
ATOM   3277  HA  ALA A 685     -30.554  11.368  13.164  1.00  0.00           H  
ATOM   3278  HB1 ALA A 685     -32.770  10.208  13.495  1.00  0.00           H  
ATOM   3279  HB2 ALA A 685     -32.125   9.923  11.890  1.00  0.00           H  
ATOM   3280  HB3 ALA A 685     -32.017   8.658  13.100  1.00  0.00           H  
ATOM   3281  N   LEU A 686     -30.109   8.871  15.313  1.00224.23           N  
ATOM   3282  CA  LEU A 686     -29.945   8.744  16.734  1.00224.23           C  
ATOM   3283  C   LEU A 686     -28.484   8.627  17.022  1.00224.23           C  
ATOM   3284  O   LEU A 686     -27.761   7.912  16.333  1.00224.23           O  
ATOM   3285  CB  LEU A 686     -30.675   7.538  17.347  1.00224.23           C  
ATOM   3286  CG  LEU A 686     -32.207   7.691  17.285  1.00224.23           C  
ATOM   3287  CD1 LEU A 686     -32.704   7.726  15.831  1.00224.23           C  
ATOM   3288  CD2 LEU A 686     -32.918   6.632  18.142  1.00224.23           C  
ATOM   3289  H   LEU A 686     -29.912   8.096  14.697  1.00  0.00           H  
ATOM   3290  HA  LEU A 686     -30.311   9.584  17.327  1.00  0.00           H  
ATOM   3291  HB3 LEU A 686     -30.379   7.430  18.392  1.00  0.00           H  
ATOM   3292  HB2 LEU A 686     -30.372   6.614  16.851  1.00  0.00           H  
ATOM   3293  HG  LEU A 686     -32.461   8.651  17.737  1.00  0.00           H  
ATOM   3294 HD11 LEU A 686     -33.741   7.393  15.780  1.00  0.00           H  
ATOM   3295 HD12 LEU A 686     -32.716   8.737  15.436  1.00  0.00           H  
ATOM   3296 HD13 LEU A 686     -32.133   7.071  15.173  1.00  0.00           H  
ATOM   3297 HD21 LEU A 686     -33.959   6.926  18.260  1.00  0.00           H  
ATOM   3298 HD22 LEU A 686     -32.846   5.645  17.685  1.00  0.00           H  
ATOM   3299 HD23 LEU A 686     -32.490   6.571  19.143  1.00  0.00           H  
ATOM   3300  N   ASN A 687     -28.015   9.355  18.058  1.00153.31           N  
ATOM   3301  CA  ASN A 687     -26.619   9.375  18.392  1.00153.31           C  
ATOM   3302  C   ASN A 687     -26.397   8.384  19.490  1.00153.31           C  
ATOM   3303  O   ASN A 687     -26.540   8.713  20.667  1.00153.31           O  
ATOM   3304  CB  ASN A 687     -26.182  10.738  18.953  1.00153.31           C  
ATOM   3305  CG  ASN A 687     -26.494  11.797  17.908  1.00153.31           C  
ATOM   3306  OD1 ASN A 687     -26.654  11.493  16.727  1.00153.31           O  
ATOM   3307  ND2 ASN A 687     -26.585  13.079  18.352  1.00153.31           N  
ATOM   3308  H   ASN A 687     -28.648   9.933  18.592  1.00  0.00           H  
ATOM   3309  HA  ASN A 687     -25.944   9.008  17.728  1.00  0.00           H  
ATOM   3310  HB3 ASN A 687     -25.235  10.798  19.481  1.00  0.00           H  
ATOM   3311  HB2 ASN A 687     -26.898  11.000  19.734  1.00  0.00           H  
ATOM   3312 HD22 ASN A 687     -26.795  13.814  17.692  1.00  0.00           H  
ATOM   3313 HD21 ASN A 687     -26.443  13.292  19.327  1.00  0.00           H  
ATOM   3314  N   ASP A 688     -26.031   7.139  19.132  1.00113.12           N  
ATOM   3315  CA  ASP A 688     -25.811   6.138  20.135  1.00113.12           C  
ATOM   3316  C   ASP A 688     -24.565   6.452  20.906  1.00113.12           C  
ATOM   3317  O   ASP A 688     -24.492   6.198  22.106  1.00113.12           O  
ATOM   3318  CB  ASP A 688     -25.711   4.699  19.588  1.00113.12           C  
ATOM   3319  CG  ASP A 688     -24.491   4.557  18.693  1.00113.12           C  
ATOM   3320  OD1 ASP A 688     -24.063   5.584  18.101  1.00113.12           O  
ATOM   3321  OD2 ASP A 688     -23.973   3.415  18.587  1.00113.12           O1-
ATOM   3322  H   ASP A 688     -25.889   6.895  18.161  1.00  0.00           H  
ATOM   3323  HA  ASP A 688     -26.658   6.129  20.817  1.00  0.00           H  
ATOM   3324  HB3 ASP A 688     -26.603   4.446  19.015  1.00  0.00           H  
ATOM   3325  HB2 ASP A 688     -25.645   3.980  20.407  1.00  0.00           H  
ATOM   3326  N   SER A 689     -23.552   7.027  20.230  1.00 77.81           N  
ATOM   3327  CA  SER A 689     -22.281   7.287  20.841  1.00 77.81           C  
ATOM   3328  C   SER A 689     -22.439   8.250  21.975  1.00 77.81           C  
ATOM   3329  O   SER A 689     -21.765   8.122  22.995  1.00 77.81           O  
ATOM   3330  CB  SER A 689     -21.269   7.893  19.852  1.00 77.81           C  
ATOM   3331  OG  SER A 689     -20.999   6.967  18.808  1.00 77.81           O  
ATOM   3332  H   SER A 689     -23.648   7.132  19.228  1.00  0.00           H  
ATOM   3333  HA  SER A 689     -21.879   6.350  21.232  1.00  0.00           H  
ATOM   3334  HB3 SER A 689     -20.347   8.122  20.384  1.00  0.00           H  
ATOM   3335  HB2 SER A 689     -21.629   8.824  19.424  1.00  0.00           H  
ATOM   3336  HG  SER A 689     -21.812   6.744  18.376  1.00  0.00           H  
ATOM   3337  N   LYS A 690     -23.335   9.245  21.837  1.00130.82           N  
ATOM   3338  CA  LYS A 690     -23.471  10.212  22.888  1.00130.82           C  
ATOM   3339  C   LYS A 690     -23.962   9.521  24.121  1.00130.82           C  
ATOM   3340  O   LYS A 690     -23.537   9.842  25.229  1.00130.82           O  
ATOM   3341  CB  LYS A 690     -24.459  11.347  22.575  1.00130.82           C  
ATOM   3342  CG  LYS A 690     -25.929  10.933  22.640  1.00130.82           C  
ATOM   3343  CD  LYS A 690     -26.877  12.132  22.717  1.00130.82           C  
ATOM   3344  CE  LYS A 690     -26.689  12.977  23.981  1.00130.82           C  
ATOM   3345  NZ  LYS A 690     -25.430  13.752  23.895  1.00130.82           N1+
ATOM   3346  H   LYS A 690     -23.894   9.325  21.000  1.00  0.00           H  
ATOM   3347  HA  LYS A 690     -22.514  10.561  23.159  1.00  0.00           H  
ATOM   3348  HB3 LYS A 690     -24.223  11.824  21.622  1.00  0.00           H  
ATOM   3349  HB2 LYS A 690     -24.126  12.015  23.346  1.00  0.00           H  
ATOM   3350  HG3 LYS A 690     -26.302  10.302  23.434  1.00  0.00           H  
ATOM   3351  HG2 LYS A 690     -26.157  10.536  21.695  1.00  0.00           H  
ATOM   3352  HD3 LYS A 690     -27.903  11.761  22.691  1.00  0.00           H  
ATOM   3353  HD2 LYS A 690     -26.766  12.757  21.830  1.00  0.00           H  
ATOM   3354  HE3 LYS A 690     -26.678  12.348  24.873  1.00  0.00           H  
ATOM   3355  HE2 LYS A 690     -27.518  13.677  24.089  1.00  0.00           H  
ATOM   3356  HZ1 LYS A 690     -24.651  13.119  23.797  1.00  0.00           H  
ATOM   3357  HZ2 LYS A 690     -25.468  14.362  23.091  1.00  0.00           H  
ATOM   3358  HZ3 LYS A 690     -25.319  14.308  24.730  1.00  0.00           H  
ATOM   3359  N   TYR A 691     -24.883   8.551  23.958  1.00 48.54           N  
ATOM   3360  CA  TYR A 691     -25.440   7.848  25.082  1.00 48.54           C  
ATOM   3361  C   TYR A 691     -24.377   7.064  25.783  1.00 48.54           C  
ATOM   3362  O   TYR A 691     -24.360   7.009  27.011  1.00 48.54           O  
ATOM   3363  CB  TYR A 691     -26.567   6.871  24.710  1.00 48.54           C  
ATOM   3364  CG  TYR A 691     -27.749   7.691  24.328  1.00 48.54           C  
ATOM   3365  CD1 TYR A 691     -28.540   8.258  25.301  1.00 48.54           C  
ATOM   3366  CD2 TYR A 691     -28.071   7.885  23.006  1.00 48.54           C  
ATOM   3367  CE1 TYR A 691     -29.634   9.016  24.960  1.00 48.54           C  
ATOM   3368  CE2 TYR A 691     -29.166   8.641  22.658  1.00 48.54           C  
ATOM   3369  CZ  TYR A 691     -29.948   9.208  23.637  1.00 48.54           C  
ATOM   3370  OH  TYR A 691     -31.070   9.985  23.281  1.00 48.54           O  
ATOM   3371  H   TYR A 691     -25.196   8.305  23.029  1.00  0.00           H  
ATOM   3372  HA  TYR A 691     -25.822   8.582  25.796  1.00  0.00           H  
ATOM   3373  HB3 TYR A 691     -26.843   6.240  25.557  1.00  0.00           H  
ATOM   3374  HB2 TYR A 691     -26.284   6.196  23.904  1.00  0.00           H  
ATOM   3375  HD1 TYR A 691     -28.306   8.104  26.344  1.00  0.00           H  
ATOM   3376  HD2 TYR A 691     -27.498   7.373  22.262  1.00  0.00           H  
ATOM   3377  HE1 TYR A 691     -30.246   9.453  25.736  1.00  0.00           H  
ATOM   3378  HE2 TYR A 691     -29.417   8.773  21.616  1.00  0.00           H  
ATOM   3379  HH  TYR A 691     -31.555  10.304  24.026  1.00  0.00           H  
ATOM   3380  N   ILE A 692     -23.469   6.422  25.024  1.00100.86           N  
ATOM   3381  CA  ILE A 692     -22.430   5.627  25.620  1.00100.86           C  
ATOM   3382  C   ILE A 692     -21.585   6.531  26.460  1.00100.86           C  
ATOM   3383  O   ILE A 692     -21.212   6.182  27.580  1.00100.86           O  
ATOM   3384  CB  ILE A 692     -21.514   5.006  24.596  1.00100.86           C  
ATOM   3385  CG1 ILE A 692     -22.252   3.972  23.728  1.00100.86           C  
ATOM   3386  CG2 ILE A 692     -20.303   4.416  25.341  1.00100.86           C  
ATOM   3387  CD1 ILE A 692     -22.699   2.729  24.501  1.00100.86           C  
ATOM   3388  H   ILE A 692     -23.524   6.479  24.016  1.00  0.00           H  
ATOM   3389  HA  ILE A 692     -22.875   4.869  26.264  1.00  0.00           H  
ATOM   3390  HB  ILE A 692     -21.138   5.773  23.918  1.00  0.00           H  
ATOM   3391 HG13 ILE A 692     -21.596   3.659  22.915  1.00  0.00           H  
ATOM   3392 HG12 ILE A 692     -23.117   4.422  23.247  1.00  0.00           H  
ATOM   3393 HG21 ILE A 692     -19.722   3.794  24.660  1.00  0.00           H  
ATOM   3394 HG22 ILE A 692     -19.599   5.135  25.731  1.00  0.00           H  
ATOM   3395 HG23 ILE A 692     -20.605   3.772  26.169  1.00  0.00           H  
ATOM   3396 HD11 ILE A 692     -23.220   2.041  23.835  1.00  0.00           H  
ATOM   3397 HD12 ILE A 692     -21.853   2.185  24.920  1.00  0.00           H  
ATOM   3398 HD13 ILE A 692     -23.384   2.965  25.311  1.00  0.00           H  
ATOM   3399  N   GLY A 693     -21.266   7.732  25.940  1.00 30.67           N  
ATOM   3400  CA  GLY A 693     -20.408   8.626  26.660  1.00 30.67           C  
ATOM   3401  C   GLY A 693     -21.039   8.993  27.965  1.00 30.67           C  
ATOM   3402  O   GLY A 693     -20.379   8.998  29.000  1.00 30.67           O  
ATOM   3403  H   GLY A 693     -21.584   7.986  25.014  1.00  0.00           H  
ATOM   3404  HA3 GLY A 693     -20.368   9.542  26.074  1.00  0.00           H  
ATOM   3405  HA2 GLY A 693     -19.377   8.319  26.716  1.00  0.00           H  
ATOM   3406  N   MET A 694     -22.345   9.303  27.967  1.00114.85           N  
ATOM   3407  CA  MET A 694     -22.972   9.706  29.192  1.00114.85           C  
ATOM   3408  C   MET A 694     -22.929   8.578  30.167  1.00114.85           C  
ATOM   3409  O   MET A 694     -22.726   8.792  31.361  1.00114.85           O  
ATOM   3410  CB  MET A 694     -24.447  10.108  29.026  1.00114.85           C  
ATOM   3411  CG  MET A 694     -25.149  10.350  30.365  1.00114.85           C  
ATOM   3412  SD  MET A 694     -24.567  11.804  31.286  1.00114.85           S  
ATOM   3413  CE  MET A 694     -25.328  13.013  30.167  1.00114.85           C  
ATOM   3414  H   MET A 694     -22.880   9.288  27.108  1.00  0.00           H  
ATOM   3415  HA  MET A 694     -22.552  10.589  29.573  1.00  0.00           H  
ATOM   3416  HB3 MET A 694     -24.980   9.312  28.502  1.00  0.00           H  
ATOM   3417  HB2 MET A 694     -24.524  10.976  28.374  1.00  0.00           H  
ATOM   3418  HG3 MET A 694     -25.166   9.486  31.027  1.00  0.00           H  
ATOM   3419  HG2 MET A 694     -26.206  10.512  30.156  1.00  0.00           H  
ATOM   3420  HE1 MET A 694     -25.208  14.014  30.581  1.00  0.00           H  
ATOM   3421  HE2 MET A 694     -24.856  13.004  29.186  1.00  0.00           H  
ATOM   3422  HE3 MET A 694     -26.396  12.825  30.050  1.00  0.00           H  
ATOM   3423  N   SER A 695     -23.161   7.337  29.705  1.00 84.36           N  
ATOM   3424  CA  SER A 695     -23.101   6.150  30.548  1.00 84.36           C  
ATOM   3425  C   SER A 695     -21.710   5.990  31.188  1.00 84.36           C  
ATOM   3426  O   SER A 695     -21.616   5.807  32.404  1.00 84.36           O  
ATOM   3427  CB  SER A 695     -23.614   4.905  29.777  1.00 84.36           C  
ATOM   3428  OG  SER A 695     -22.675   4.310  28.899  1.00 84.36           O  
ATOM   3429  H   SER A 695     -23.353   7.218  28.715  1.00  0.00           H  
ATOM   3430  HA  SER A 695     -23.797   6.362  31.355  1.00  0.00           H  
ATOM   3431  HB3 SER A 695     -24.514   5.155  29.215  1.00  0.00           H  
ATOM   3432  HB2 SER A 695     -23.910   4.136  30.491  1.00  0.00           H  
ATOM   3433  HG  SER A 695     -22.239   4.997  28.396  1.00  0.00           H  
ATOM   3434  N   VAL A 696     -20.636   6.193  30.405  1.00120.86           N  
ATOM   3435  CA  VAL A 696     -19.275   6.131  30.906  1.00120.86           C  
ATOM   3436  C   VAL A 696     -18.940   7.285  31.877  1.00120.86           C  
ATOM   3437  O   VAL A 696     -18.111   7.054  32.760  1.00120.86           O  
ATOM   3438  CB  VAL A 696     -18.208   6.060  29.801  1.00120.86           C  
ATOM   3439  CG1 VAL A 696     -18.365   4.844  28.867  1.00120.86           C  
ATOM   3440  CG2 VAL A 696     -18.041   7.375  29.037  1.00120.86           C  
ATOM   3441  H   VAL A 696     -20.775   6.399  29.421  1.00  0.00           H  
ATOM   3442  HA  VAL A 696     -19.188   5.176  31.408  1.00  0.00           H  
ATOM   3443  HB  VAL A 696     -17.294   5.872  30.340  1.00  0.00           H  
ATOM   3444 HG11 VAL A 696     -17.588   4.822  28.107  1.00  0.00           H  
ATOM   3445 HG12 VAL A 696     -18.276   3.916  29.421  1.00  0.00           H  
ATOM   3446 HG13 VAL A 696     -19.324   4.823  28.357  1.00  0.00           H  
ATOM   3447 HG21 VAL A 696     -17.078   7.603  28.621  1.00  0.00           H  
ATOM   3448 HG22 VAL A 696     -18.749   7.304  28.239  1.00  0.00           H  
ATOM   3449 HG23 VAL A 696     -18.216   8.276  29.613  1.00  0.00           H  
ATOM   3450  N   TYR A 697     -19.543   8.500  31.751  1.00 54.63           N  
ATOM   3451  CA  TYR A 697     -19.197   9.554  32.669  1.00 54.63           C  
ATOM   3452  C   TYR A 697     -19.724   9.189  34.019  1.00 54.63           C  
ATOM   3453  O   TYR A 697     -19.023   9.307  35.022  1.00 54.63           O  
ATOM   3454  CB  TYR A 697     -19.834  10.921  32.348  1.00 54.63           C  
ATOM   3455  CG  TYR A 697     -19.359  11.389  31.017  1.00 54.63           C  
ATOM   3456  CD1 TYR A 697     -18.036  11.703  30.818  1.00 54.63           C  
ATOM   3457  CD2 TYR A 697     -20.248  11.552  29.980  1.00 54.63           C  
ATOM   3458  CE1 TYR A 697     -17.599  12.140  29.590  1.00 54.63           C  
ATOM   3459  CE2 TYR A 697     -19.818  11.988  28.749  1.00 54.63           C  
ATOM   3460  CZ  TYR A 697     -18.490  12.278  28.552  1.00 54.63           C  
ATOM   3461  OH  TYR A 697     -18.041  12.725  27.291  1.00 54.63           O  
ATOM   3462  H   TYR A 697     -20.128   8.696  30.949  1.00  0.00           H  
ATOM   3463  HA  TYR A 697     -18.111   9.654  32.723  1.00  0.00           H  
ATOM   3464  HB3 TYR A 697     -19.554  11.668  33.094  1.00  0.00           H  
ATOM   3465  HB2 TYR A 697     -20.925  10.865  32.355  1.00  0.00           H  
ATOM   3466  HD1 TYR A 697     -17.339  11.656  31.642  1.00  0.00           H  
ATOM   3467  HD2 TYR A 697     -21.259  11.638  30.288  1.00  0.00           H  
ATOM   3468  HE1 TYR A 697     -16.632  12.576  29.669  1.00  0.00           H  
ATOM   3469  HE2 TYR A 697     -20.534  12.175  27.963  1.00  0.00           H  
ATOM   3470  HH  TYR A 697     -17.113  12.918  27.278  1.00  0.00           H  
ATOM   3471  N   ASN A 698     -20.987   8.726  34.061  1.00 66.11           N  
ATOM   3472  CA  ASN A 698     -21.649   8.409  35.293  1.00 66.11           C  
ATOM   3473  C   ASN A 698     -20.954   7.267  35.962  1.00 66.11           C  
ATOM   3474  O   ASN A 698     -20.742   7.281  37.173  1.00 66.11           O  
ATOM   3475  CB  ASN A 698     -23.118   7.997  35.081  1.00 66.11           C  
ATOM   3476  CG  ASN A 698     -23.794   7.855  36.439  1.00 66.11           C  
ATOM   3477  OD1 ASN A 698     -24.917   8.597  36.633  1.00 66.11           O  
ATOM   3478  ND2 ASN A 698     -23.340   7.108  37.304  1.00 66.11           N  
ATOM   3479  H   ASN A 698     -21.509   8.636  33.199  1.00  0.00           H  
ATOM   3480  HA  ASN A 698     -21.636   9.309  35.904  1.00  0.00           H  
ATOM   3481  HB3 ASN A 698     -23.180   7.058  34.530  1.00  0.00           H  
ATOM   3482  HB2 ASN A 698     -23.643   8.748  34.489  1.00  0.00           H  
ATOM   3483 HD22 ASN A 698     -23.818   7.032  38.189  1.00  0.00           H  
ATOM   3484 HD21 ASN A 698     -22.467   6.620  37.156  1.00  0.00           H  
ATOM   3485  N   VAL A 699     -20.669   6.152  35.268  1.00 94.35           N  
ATOM   3486  CA  VAL A 699     -20.052   4.982  35.919  1.00 94.35           C  
ATOM   3487  C   VAL A 699     -18.649   5.325  36.461  1.00 94.35           C  
ATOM   3488  O   VAL A 699     -18.273   4.841  37.525  1.00 94.35           O  
ATOM   3489  CB  VAL A 699     -20.012   3.757  34.980  1.00 94.35           C  
ATOM   3490  CG1 VAL A 699     -21.394   3.320  34.446  1.00 94.35           C  
ATOM   3491  CG2 VAL A 699     -19.047   3.982  33.828  1.00 94.35           C  
ATOM   3492  H   VAL A 699     -20.882   6.100  34.274  1.00  0.00           H  
ATOM   3493  HA  VAL A 699     -20.656   4.720  36.786  1.00  0.00           H  
ATOM   3494  HB  VAL A 699     -19.625   2.926  35.567  1.00  0.00           H  
ATOM   3495 HG11 VAL A 699     -21.509   3.523  33.383  1.00  0.00           H  
ATOM   3496 HG12 VAL A 699     -21.529   2.244  34.561  1.00  0.00           H  
ATOM   3497 HG13 VAL A 699     -22.219   3.816  34.952  1.00  0.00           H  
ATOM   3498 HG21 VAL A 699     -19.114   3.204  33.086  1.00  0.00           H  
ATOM   3499 HG22 VAL A 699     -19.298   4.927  33.382  1.00  0.00           H  
ATOM   3500 HG23 VAL A 699     -18.012   4.048  34.147  1.00  0.00           H  
ATOM   3501  N   GLY A 700     -17.945   6.247  35.784  1.00 25.62           N  
ATOM   3502  CA  GLY A 700     -16.689   6.841  36.208  1.00 25.62           C  
ATOM   3503  C   GLY A 700     -16.801   7.517  37.573  1.00 25.62           C  
ATOM   3504  O   GLY A 700     -15.986   7.238  38.452  1.00 25.62           O  
ATOM   3505  H   GLY A 700     -18.329   6.582  34.908  1.00  0.00           H  
ATOM   3506  HA3 GLY A 700     -16.375   7.577  35.468  1.00  0.00           H  
ATOM   3507  HA2 GLY A 700     -15.919   6.073  36.244  1.00  0.00           H  
ATOM   3508  N   ILE A 701     -17.851   8.329  37.795  1.00122.87           N  
ATOM   3509  CA  ILE A 701     -18.045   8.993  39.047  1.00122.87           C  
ATOM   3510  C   ILE A 701     -18.468   8.007  40.087  1.00122.87           C  
ATOM   3511  O   ILE A 701     -17.978   8.047  41.216  1.00122.87           O  
ATOM   3512  CB  ILE A 701     -19.043  10.115  39.010  1.00122.87           C  
ATOM   3513  CG1 ILE A 701     -18.988  10.879  40.342  1.00122.87           C  
ATOM   3514  CG2 ILE A 701     -20.432   9.547  38.682  1.00122.87           C  
ATOM   3515  CD1 ILE A 701     -17.634  11.534  40.613  1.00122.87           C  
ATOM   3516  H   ILE A 701     -18.441   8.552  37.004  1.00  0.00           H  
ATOM   3517  HA  ILE A 701     -17.069   9.393  39.322  1.00  0.00           H  
ATOM   3518  HB  ILE A 701     -18.765  10.811  38.217  1.00  0.00           H  
ATOM   3519 HG13 ILE A 701     -19.308  10.284  41.197  1.00  0.00           H  
ATOM   3520 HG12 ILE A 701     -19.723  11.683  40.284  1.00  0.00           H  
ATOM   3521 HG21 ILE A 701     -21.134  10.366  38.838  1.00  0.00           H  
ATOM   3522 HG22 ILE A 701     -20.474   9.448  37.614  1.00  0.00           H  
ATOM   3523 HG23 ILE A 701     -20.908   8.761  39.254  1.00  0.00           H  
ATOM   3524 HD11 ILE A 701     -17.725  12.263  41.418  1.00  0.00           H  
ATOM   3525 HD12 ILE A 701     -16.880  10.816  40.934  1.00  0.00           H  
ATOM   3526 HD13 ILE A 701     -17.259  12.061  39.735  1.00  0.00           H  
ATOM   3527  N   MET A 702     -19.246   6.967  39.757  1.00123.72           N  
ATOM   3528  CA  MET A 702     -19.681   5.975  40.741  1.00123.72           C  
ATOM   3529  C   MET A 702     -18.579   4.974  41.111  1.00123.72           C  
ATOM   3530  O   MET A 702     -18.597   4.426  42.210  1.00123.72           O  
ATOM   3531  CB  MET A 702     -20.870   5.194  40.199  1.00123.72           C  
ATOM   3532  CG  MET A 702     -22.169   5.998  40.179  1.00123.72           C  
ATOM   3533  SD  MET A 702     -22.754   6.628  41.778  1.00123.72           S  
ATOM   3534  CE  MET A 702     -23.040   5.094  42.700  1.00123.72           C  
ATOM   3535  H   MET A 702     -19.589   6.919  38.804  1.00  0.00           H  
ATOM   3536  HA  MET A 702     -19.979   6.482  41.656  1.00  0.00           H  
ATOM   3537  HB3 MET A 702     -21.034   4.315  40.820  1.00  0.00           H  
ATOM   3538  HB2 MET A 702     -20.640   4.828  39.198  1.00  0.00           H  
ATOM   3539  HG3 MET A 702     -22.946   5.386  39.725  1.00  0.00           H  
ATOM   3540  HG2 MET A 702     -22.039   6.861  39.533  1.00  0.00           H  
ATOM   3541  HE1 MET A 702     -23.494   5.312  43.666  1.00  0.00           H  
ATOM   3542  HE2 MET A 702     -23.710   4.432  42.153  1.00  0.00           H  
ATOM   3543  HE3 MET A 702     -22.099   4.574  42.879  1.00  0.00           H  
ATOM   3544  N   CYS A 703     -17.599   4.770  40.229  1.00 33.86           N  
ATOM   3545  CA  CYS A 703     -16.358   4.055  40.489  1.00 33.86           C  
ATOM   3546  C   CYS A 703     -15.521   4.837  41.514  1.00 33.86           C  
ATOM   3547  O   CYS A 703     -15.119   4.260  42.523  1.00 33.86           O  
ATOM   3548  CB  CYS A 703     -15.635   3.871  39.141  1.00 33.86           C  
ATOM   3549  SG  CYS A 703     -14.054   2.992  39.250  1.00 33.86           S  
ATOM   3550  H   CYS A 703     -17.720   5.164  39.299  1.00  0.00           H  
ATOM   3551  HA  CYS A 703     -16.596   3.079  40.910  1.00  0.00           H  
ATOM   3552  HB3 CYS A 703     -15.455   4.823  38.648  1.00  0.00           H  
ATOM   3553  HB2 CYS A 703     -16.284   3.293  38.486  1.00  0.00           H  
ATOM   3554  HG  CYS A 703     -14.567   1.860  39.748  1.00  0.00           H  
ATOM   3555  N   ILE A 704     -15.347   6.152  41.303  1.00 85.11           N  
ATOM   3556  CA  ILE A 704     -14.679   7.091  42.209  1.00 85.11           C  
ATOM   3557  C   ILE A 704     -15.359   7.126  43.593  1.00 85.11           C  
ATOM   3558  O   ILE A 704     -14.686   6.940  44.608  1.00 85.11           O  
ATOM   3559  CB  ILE A 704     -14.586   8.489  41.522  1.00 85.11           C  
ATOM   3560  CG1 ILE A 704     -13.618   8.442  40.315  1.00 85.11           C  
ATOM   3561  CG2 ILE A 704     -14.188   9.634  42.480  1.00 85.11           C  
ATOM   3562  CD1 ILE A 704     -13.768   9.619  39.338  1.00 85.11           C  
ATOM   3563  H   ILE A 704     -15.729   6.543  40.448  1.00  0.00           H  
ATOM   3564  HA  ILE A 704     -13.664   6.721  42.373  1.00  0.00           H  
ATOM   3565  HB  ILE A 704     -15.574   8.735  41.139  1.00  0.00           H  
ATOM   3566 HG13 ILE A 704     -13.766   7.525  39.745  1.00  0.00           H  
ATOM   3567 HG12 ILE A 704     -12.588   8.392  40.670  1.00  0.00           H  
ATOM   3568 HG21 ILE A 704     -14.108  10.588  41.960  1.00  0.00           H  
ATOM   3569 HG22 ILE A 704     -14.926   9.786  43.268  1.00  0.00           H  
ATOM   3570 HG23 ILE A 704     -13.228   9.436  42.957  1.00  0.00           H  
ATOM   3571 HD11 ILE A 704     -13.116   9.482  38.474  1.00  0.00           H  
ATOM   3572 HD12 ILE A 704     -14.787   9.700  38.964  1.00  0.00           H  
ATOM   3573 HD13 ILE A 704     -13.500  10.570  39.796  1.00  0.00           H  
ATOM   3574  N   ILE A 705     -16.688   7.316  43.626  1.00 93.29           N  
ATOM   3575  CA  ILE A 705     -17.517   7.269  44.834  1.00 93.29           C  
ATOM   3576  C   ILE A 705     -17.362   5.906  45.523  1.00 93.29           C  
ATOM   3577  O   ILE A 705     -16.938   5.842  46.676  1.00 93.29           O  
ATOM   3578  CB  ILE A 705     -19.005   7.594  44.494  1.00 93.29           C  
ATOM   3579  CG1 ILE A 705     -19.177   9.069  44.065  1.00 93.29           C  
ATOM   3580  CG2 ILE A 705     -19.992   7.259  45.641  1.00 93.29           C  
ATOM   3581  CD1 ILE A 705     -20.523   9.370  43.386  1.00 93.29           C  
ATOM   3582  H   ILE A 705     -17.157   7.497  42.740  1.00  0.00           H  
ATOM   3583  HA  ILE A 705     -17.143   8.024  45.528  1.00  0.00           H  
ATOM   3584  HB  ILE A 705     -19.287   6.964  43.654  1.00  0.00           H  
ATOM   3585 HG13 ILE A 705     -18.381   9.359  43.380  1.00  0.00           H  
ATOM   3586 HG12 ILE A 705     -19.056   9.718  44.934  1.00  0.00           H  
ATOM   3587 HG21 ILE A 705     -21.020   7.510  45.386  1.00  0.00           H  
ATOM   3588 HG22 ILE A 705     -20.009   6.196  45.880  1.00  0.00           H  
ATOM   3589 HG23 ILE A 705     -19.738   7.800  46.554  1.00  0.00           H  
ATOM   3590 HD11 ILE A 705     -20.577  10.418  43.089  1.00  0.00           H  
ATOM   3591 HD12 ILE A 705     -20.659   8.763  42.491  1.00  0.00           H  
ATOM   3592 HD13 ILE A 705     -21.373   9.192  44.042  1.00  0.00           H  
ATOM   3593  N   GLY A 706     -17.685   4.829  44.795  1.00 35.95           N  
ATOM   3594  CA  GLY A 706     -17.739   3.455  45.266  1.00 35.95           C  
ATOM   3595  C   GLY A 706     -16.424   2.979  45.870  1.00 35.95           C  
ATOM   3596  O   GLY A 706     -16.447   2.368  46.934  1.00 35.95           O  
ATOM   3597  H   GLY A 706     -17.970   4.969  43.829  1.00  0.00           H  
ATOM   3598  HA3 GLY A 706     -17.993   2.805  44.429  1.00  0.00           H  
ATOM   3599  HA2 GLY A 706     -18.537   3.361  46.002  1.00  0.00           H  
ATOM   3600  N   ALA A 707     -15.294   3.331  45.244  1.00 53.96           N  
ATOM   3601  CA  ALA A 707     -13.943   3.057  45.722  1.00 53.96           C  
ATOM   3602  C   ALA A 707     -13.667   3.734  47.071  1.00 53.96           C  
ATOM   3603  O   ALA A 707     -13.227   3.081  48.018  1.00 53.96           O  
ATOM   3604  CB  ALA A 707     -12.945   3.574  44.676  1.00 53.96           C  
ATOM   3605  H   ALA A 707     -15.369   3.850  44.373  1.00  0.00           H  
ATOM   3606  HA  ALA A 707     -13.815   1.981  45.847  1.00  0.00           H  
ATOM   3607  HB1 ALA A 707     -11.923   3.500  45.042  1.00  0.00           H  
ATOM   3608  HB2 ALA A 707     -13.003   3.003  43.751  1.00  0.00           H  
ATOM   3609  HB3 ALA A 707     -13.119   4.623  44.430  1.00  0.00           H  
ATOM   3610  N   ALA A 708     -13.972   5.035  47.162  1.00 33.18           N  
ATOM   3611  CA  ALA A 708     -13.739   5.863  48.338  1.00 33.18           C  
ATOM   3612  C   ALA A 708     -14.607   5.425  49.524  1.00 33.18           C  
ATOM   3613  O   ALA A 708     -14.089   5.240  50.628  1.00 33.18           O  
ATOM   3614  CB  ALA A 708     -14.043   7.326  47.983  1.00 33.18           C  
ATOM   3615  H   ALA A 708     -14.389   5.480  46.350  1.00  0.00           H  
ATOM   3616  HA  ALA A 708     -12.690   5.774  48.626  1.00  0.00           H  
ATOM   3617  HB1 ALA A 708     -13.864   7.981  48.837  1.00  0.00           H  
ATOM   3618  HB2 ALA A 708     -13.406   7.672  47.169  1.00  0.00           H  
ATOM   3619  HB3 ALA A 708     -15.079   7.467  47.671  1.00  0.00           H  
ATOM   3620  N   VAL A 709     -15.914   5.229  49.300  1.00 98.08           N  
ATOM   3621  CA  VAL A 709     -16.827   4.837  50.366  1.00 98.08           C  
ATOM   3622  C   VAL A 709     -16.633   3.363  50.775  1.00 98.08           C  
ATOM   3623  O   VAL A 709     -16.652   3.100  51.972  1.00 98.08           O  
ATOM   3624  CB  VAL A 709     -18.302   5.172  50.016  1.00 98.08           C  
ATOM   3625  CG1 VAL A 709     -18.541   6.690  49.979  1.00 98.08           C  
ATOM   3626  CG2 VAL A 709     -18.870   4.523  48.742  1.00 98.08           C  
ATOM   3627  H   VAL A 709     -16.284   5.390  48.364  1.00  0.00           H  
ATOM   3628  HA  VAL A 709     -16.576   5.425  51.252  1.00  0.00           H  
ATOM   3629  HB  VAL A 709     -18.895   4.800  50.851  1.00  0.00           H  
ATOM   3630 HG11 VAL A 709     -19.597   6.920  49.828  1.00  0.00           H  
ATOM   3631 HG12 VAL A 709     -18.236   7.163  50.914  1.00  0.00           H  
ATOM   3632 HG13 VAL A 709     -17.981   7.163  49.171  1.00  0.00           H  
ATOM   3633 HG21 VAL A 709     -19.900   4.214  48.899  1.00  0.00           H  
ATOM   3634 HG22 VAL A 709     -18.907   5.222  47.913  1.00  0.00           H  
ATOM   3635 HG23 VAL A 709     -18.300   3.656  48.421  1.00  0.00           H  
ATOM   3636  N   SER A 710     -16.373   2.420  49.847  1.00 89.88           N  
ATOM   3637  CA  SER A 710     -16.207   0.989  50.181  1.00 89.88           C  
ATOM   3638  C   SER A 710     -14.926   0.748  50.999  1.00 89.88           C  
ATOM   3639  O   SER A 710     -14.849  -0.212  51.763  1.00 89.88           O  
ATOM   3640  CB  SER A 710     -16.095   0.094  48.919  1.00 89.88           C  
ATOM   3641  OG  SER A 710     -17.264   0.085  48.123  1.00 89.88           O  
ATOM   3642  H   SER A 710     -16.322   2.681  48.868  1.00  0.00           H  
ATOM   3643  HA  SER A 710     -17.059   0.661  50.781  1.00  0.00           H  
ATOM   3644  HB3 SER A 710     -15.908  -0.939  49.219  1.00  0.00           H  
ATOM   3645  HB2 SER A 710     -15.244   0.390  48.302  1.00  0.00           H  
ATOM   3646  HG  SER A 710     -17.230   0.897  47.620  1.00  0.00           H  
ATOM   3647  N   PHE A 711     -13.928   1.627  50.833  1.00157.30           N  
ATOM   3648  CA  PHE A 711     -12.688   1.642  51.591  1.00157.30           C  
ATOM   3649  C   PHE A 711     -12.954   2.062  53.049  1.00157.30           C  
ATOM   3650  O   PHE A 711     -12.586   1.324  53.962  1.00157.30           O  
ATOM   3651  CB  PHE A 711     -11.712   2.609  50.875  1.00157.30           C  
ATOM   3652  CG  PHE A 711     -10.390   2.936  51.555  1.00157.30           C  
ATOM   3653  CD1 PHE A 711      -9.663   1.950  52.258  1.00157.30           C  
ATOM   3654  CD2 PHE A 711      -9.875   4.247  51.466  1.00157.30           C  
ATOM   3655  CE1 PHE A 711      -8.445   2.281  52.883  1.00157.30           C  
ATOM   3656  CE2 PHE A 711      -8.653   4.573  52.083  1.00157.30           C  
ATOM   3657  CZ  PHE A 711      -7.941   3.592  52.797  1.00157.30           C  
ATOM   3658  H   PHE A 711     -14.072   2.370  50.161  1.00  0.00           H  
ATOM   3659  HA  PHE A 711     -12.264   0.637  51.594  1.00  0.00           H  
ATOM   3660  HB3 PHE A 711     -12.220   3.550  50.673  1.00  0.00           H  
ATOM   3661  HB2 PHE A 711     -11.468   2.198  49.895  1.00  0.00           H  
ATOM   3662  HD1 PHE A 711     -10.033   0.938  52.333  1.00  0.00           H  
ATOM   3663  HD2 PHE A 711     -10.416   5.012  50.926  1.00  0.00           H  
ATOM   3664  HE1 PHE A 711      -7.896   1.526  53.428  1.00  0.00           H  
ATOM   3665  HE2 PHE A 711      -8.265   5.580  52.014  1.00  0.00           H  
ATOM   3666  HZ  PHE A 711      -7.005   3.844  53.276  1.00  0.00           H  
ATOM   3667  N   LEU A 712     -13.556   3.243  53.265  1.00 62.64           N  
ATOM   3668  CA  LEU A 712     -13.566   3.857  54.561  1.00 62.64           C  
ATOM   3669  C   LEU A 712     -14.724   3.415  55.402  1.00 62.64           C  
ATOM   3670  O   LEU A 712     -14.526   2.806  56.450  1.00 62.64           O  
ATOM   3671  CB  LEU A 712     -13.613   5.392  54.484  1.00 62.64           C  
ATOM   3672  CG  LEU A 712     -12.361   5.999  53.828  1.00 62.64           C  
ATOM   3673  CD1 LEU A 712     -12.446   7.532  53.773  1.00 62.64           C  
ATOM   3674  CD2 LEU A 712     -11.076   5.492  54.502  1.00 62.64           C  
ATOM   3675  H   LEU A 712     -13.701   3.806  52.436  1.00  0.00           H  
ATOM   3676  HA  LEU A 712     -12.685   3.547  55.121  1.00  0.00           H  
ATOM   3677  HB3 LEU A 712     -13.705   5.805  55.491  1.00  0.00           H  
ATOM   3678  HB2 LEU A 712     -14.503   5.726  53.948  1.00  0.00           H  
ATOM   3679  HG  LEU A 712     -12.320   5.657  52.794  1.00  0.00           H  
ATOM   3680 HD11 LEU A 712     -11.581   7.955  53.261  1.00  0.00           H  
ATOM   3681 HD12 LEU A 712     -13.337   7.856  53.235  1.00  0.00           H  
ATOM   3682 HD13 LEU A 712     -12.484   7.963  54.774  1.00  0.00           H  
ATOM   3683 HD21 LEU A 712     -10.201   5.946  54.037  1.00  0.00           H  
ATOM   3684 HD22 LEU A 712     -11.060   5.768  55.557  1.00  0.00           H  
ATOM   3685 HD23 LEU A 712     -10.928   4.420  54.448  1.00  0.00           H  
ATOM   3686  N   THR A 713     -15.964   3.650  54.924  1.00103.12           N  
ATOM   3687  CA  THR A 713     -17.141   3.410  55.717  1.00103.12           C  
ATOM   3688  C   THR A 713     -18.340   3.453  54.819  1.00103.12           C  
ATOM   3689  O   THR A 713     -18.564   2.560  54.005  1.00103.12           O  
ATOM   3690  CB  THR A 713     -17.346   4.440  56.805  1.00103.12           C  
ATOM   3691  OG1 THR A 713     -17.251   5.756  56.276  1.00103.12           O  
ATOM   3692  CG2 THR A 713     -16.321   4.240  57.932  1.00103.12           C  
ATOM   3693  H   THR A 713     -16.085   4.058  54.006  1.00  0.00           H  
ATOM   3694  HA  THR A 713     -17.107   2.406  56.145  1.00  0.00           H  
ATOM   3695  HB  THR A 713     -18.296   4.278  57.294  1.00  0.00           H  
ATOM   3696  HG1 THR A 713     -17.446   6.373  56.966  1.00  0.00           H  
ATOM   3697 HG21 THR A 713     -16.671   4.764  58.821  1.00  0.00           H  
ATOM   3698 HG22 THR A 713     -16.216   3.196  58.228  1.00  0.00           H  
ATOM   3699 HG23 THR A 713     -15.349   4.685  57.720  1.00  0.00           H  
ATOM   3700  N   ARG A 714     -19.202   4.462  55.043  1.00253.59           N  
ATOM   3701  CA  ARG A 714     -20.345   4.739  54.230  1.00253.59           C  
ATOM   3702  C   ARG A 714     -20.970   5.944  54.855  1.00253.59           C  
ATOM   3703  O   ARG A 714     -20.305   6.701  55.561  1.00253.59           O  
ATOM   3704  CB  ARG A 714     -21.393   3.615  54.180  1.00253.59           C  
ATOM   3705  CG  ARG A 714     -22.454   3.797  53.088  1.00253.59           C  
ATOM   3706  CD  ARG A 714     -23.642   2.840  53.209  1.00253.59           C  
ATOM   3707  NE  ARG A 714     -24.585   3.164  52.101  1.00253.59           N  
ATOM   3708  CZ  ARG A 714     -25.529   4.135  52.271  1.00253.59           C  
ATOM   3709  NH1 ARG A 714     -25.605   4.816  53.452  1.00253.59           N  
ATOM   3710  NH2 ARG A 714     -26.398   4.428  51.258  1.00253.59           N1+
ATOM   3711  H   ARG A 714     -18.954   5.163  55.731  1.00  0.00           H  
ATOM   3712  HA  ARG A 714     -20.000   5.017  53.235  1.00  0.00           H  
ATOM   3713  HB3 ARG A 714     -22.113   3.710  54.950  1.00  0.00           H  
ATOM   3714  HB2 ARG A 714     -20.957   2.629  54.106  1.00  0.00           H  
ATOM   3715  HG3 ARG A 714     -22.086   3.991  52.102  1.00  0.00           H  
ATOM   3716  HG2 ARG A 714     -23.006   4.716  53.101  1.00  0.00           H  
ATOM   3717  HD3 ARG A 714     -24.123   2.954  54.178  1.00  0.00           H  
ATOM   3718  HD2 ARG A 714     -23.666   1.815  53.043  1.00  0.00           H  
ATOM   3719  HE  ARG A 714     -24.490   2.678  51.220  1.00  0.00           H  
ATOM   3720 HH12 ARG A 714     -26.287   5.553  53.566  1.00  0.00           H  
ATOM   3721 HH11 ARG A 714     -24.975   4.600  54.209  1.00  0.00           H  
ATOM   3722 HH22 ARG A 714     -27.083   5.163  51.369  1.00  0.00           H  
ATOM   3723 HH21 ARG A 714     -26.354   3.922  50.385  1.00  0.00           H  
ATOM   3724  N   ASP A 715     -22.272   6.163  54.604  1.00120.99           N  
ATOM   3725  CA  ASP A 715     -22.945   7.280  55.189  1.00120.99           C  
ATOM   3726  C   ASP A 715     -23.186   6.925  56.615  1.00120.99           C  
ATOM   3727  O   ASP A 715     -22.366   6.262  57.248  1.00120.99           O  
ATOM   3728  CB  ASP A 715     -24.310   7.591  54.551  1.00120.99           C  
ATOM   3729  CG  ASP A 715     -24.060   8.211  53.185  1.00120.99           C  
ATOM   3730  OD1 ASP A 715     -22.912   8.673  52.946  1.00120.99           O  
ATOM   3731  OD2 ASP A 715     -25.014   8.232  52.362  1.00120.99           O1-
ATOM   3732  H   ASP A 715     -22.780   5.557  53.981  1.00  0.00           H  
ATOM   3733  HA  ASP A 715     -22.311   8.170  55.215  1.00  0.00           H  
ATOM   3734  HB3 ASP A 715     -24.825   8.412  55.053  1.00  0.00           H  
ATOM   3735  HB2 ASP A 715     -25.002   6.773  54.544  1.00  0.00           H  
ATOM   3736  N   GLN A 716     -24.328   7.372  57.163  1.00 88.77           N  
ATOM   3737  CA  GLN A 716     -24.608   7.116  58.541  1.00 88.77           C  
ATOM   3738  C   GLN A 716     -24.588   5.633  58.734  1.00 88.77           C  
ATOM   3739  O   GLN A 716     -24.053   5.149  59.729  1.00 88.77           O  
ATOM   3740  CB  GLN A 716     -25.988   7.643  58.975  1.00 88.77           C  
ATOM   3741  CG  GLN A 716     -26.305   7.416  60.456  1.00 88.77           C  
ATOM   3742  CD  GLN A 716     -27.692   7.985  60.730  1.00 88.77           C  
ATOM   3743  OE1 GLN A 716     -28.460   8.251  59.807  1.00 88.77           O  
ATOM   3744  NE2 GLN A 716     -28.024   8.174  62.035  1.00 88.77           N  
ATOM   3745  H   GLN A 716     -24.976   7.923  56.619  1.00  0.00           H  
ATOM   3746  HA  GLN A 716     -23.831   7.571  59.159  1.00  0.00           H  
ATOM   3747  HB3 GLN A 716     -26.795   7.552  58.263  1.00  0.00           H  
ATOM   3748  HB2 GLN A 716     -25.856   8.725  58.910  1.00  0.00           H  
ATOM   3749  HG3 GLN A 716     -25.559   7.891  61.095  1.00  0.00           H  
ATOM   3750  HG2 GLN A 716     -26.333   6.356  60.708  1.00  0.00           H  
ATOM   3751 HE22 GLN A 716     -28.932   8.548  62.267  1.00  0.00           H  
ATOM   3752 HE21 GLN A 716     -27.366   7.942  62.764  1.00  0.00           H  
ATOM   3753  N   PRO A 717     -25.140   4.878  57.823  1.00235.11           N  
ATOM   3754  CA  PRO A 717     -25.079   3.457  57.987  1.00235.11           C  
ATOM   3755  C   PRO A 717     -23.678   2.936  57.927  1.00235.11           C  
ATOM   3756  O   PRO A 717     -23.414   1.922  58.572  1.00235.11           O  
ATOM   3757  CD  PRO A 717     -26.343   5.284  57.110  1.00235.11           C  
ATOM   3758  CB  PRO A 717     -26.030   2.875  56.945  1.00235.11           C  
ATOM   3759  CG  PRO A 717     -27.094   3.978  56.789  1.00235.11           C  
ATOM   3760  HA  PRO A 717     -25.495   3.202  58.966  1.00  0.00           H  
ATOM   3761  HD2 PRO A 717     -26.159   5.861  56.208  1.00  0.00           H  
ATOM   3762  HD3 PRO A 717     -27.094   5.747  57.730  1.00  0.00           H  
ATOM   3763  HB3 PRO A 717     -26.490   1.939  57.260  1.00  0.00           H  
ATOM   3764  HB2 PRO A 717     -25.533   2.730  55.986  1.00  0.00           H  
ATOM   3765  HG2 PRO A 717     -27.548   3.986  55.798  1.00  0.00           H  
ATOM   3766  HG3 PRO A 717     -27.890   3.809  57.516  1.00  0.00           H  
ATOM   3767  N   ASN A 718     -22.772   3.607  57.181  1.00223.48           N  
ATOM   3768  CA  ASN A 718     -21.416   3.147  57.090  1.00223.48           C  
ATOM   3769  C   ASN A 718     -21.477   1.721  56.653  1.00223.48           C  
ATOM   3770  O   ASN A 718     -20.753   0.868  57.164  1.00223.48           O  
ATOM   3771  CB  ASN A 718     -20.681   3.206  58.440  1.00223.48           C  
ATOM   3772  CG  ASN A 718     -20.617   4.663  58.880  1.00223.48           C  
ATOM   3773  OD1 ASN A 718     -20.112   5.523  58.160  1.00223.48           O  
ATOM   3774  ND2 ASN A 718     -21.158   4.952  60.095  1.00223.48           N  
ATOM   3775  H   ASN A 718     -23.011   4.491  56.755  1.00  0.00           H  
ATOM   3776  HA  ASN A 718     -20.821   3.773  56.495  1.00  0.00           H  
ATOM   3777  HB3 ASN A 718     -19.656   2.848  58.345  1.00  0.00           H  
ATOM   3778  HB2 ASN A 718     -21.136   2.596  59.221  1.00  0.00           H  
ATOM   3779 HD22 ASN A 718     -21.151   5.906  60.425  1.00  0.00           H  
ATOM   3780 HD21 ASN A 718     -21.609   4.228  60.634  1.00  0.00           H  
ATOM   3781  N   VAL A 719     -22.358   1.433  55.675  1.00184.38           N  
ATOM   3782  CA  VAL A 719     -22.570   0.081  55.266  1.00184.38           C  
ATOM   3783  C   VAL A 719     -21.880  -0.198  53.972  1.00184.38           C  
ATOM   3784  O   VAL A 719     -22.127   0.445  52.951  1.00184.38           O  
ATOM   3785  CB  VAL A 719     -24.021  -0.231  55.066  1.00184.38           C  
ATOM   3786  CG1 VAL A 719     -24.139  -1.628  54.443  1.00184.38           C  
ATOM   3787  CG2 VAL A 719     -24.743  -0.084  56.416  1.00184.38           C  
ATOM   3788  H   VAL A 719     -22.930   2.162  55.282  1.00  0.00           H  
ATOM   3789  HA  VAL A 719     -22.205  -0.628  56.014  1.00  0.00           H  
ATOM   3790  HB  VAL A 719     -24.493   0.479  54.393  1.00  0.00           H  
ATOM   3791 HG11 VAL A 719     -25.177  -1.541  54.246  1.00  0.00           H  
ATOM   3792 HG12 VAL A 719     -23.644  -1.722  53.537  1.00  0.00           H  
ATOM   3793 HG13 VAL A 719     -23.706  -2.264  55.196  1.00  0.00           H  
ATOM   3794 HG21 VAL A 719     -25.812  -0.266  56.310  1.00  0.00           H  
ATOM   3795 HG22 VAL A 719     -24.360  -0.789  57.154  1.00  0.00           H  
ATOM   3796 HG23 VAL A 719     -24.619   0.889  56.812  1.00  0.00           H  
ATOM   3797  N   GLN A 720     -20.988  -1.191  53.937  1.00135.68           N  
ATOM   3798  CA  GLN A 720     -20.261  -1.591  52.726  1.00135.68           C  
ATOM   3799  C   GLN A 720     -21.185  -2.407  51.806  1.00135.68           C  
ATOM   3800  O   GLN A 720     -21.194  -2.211  50.594  1.00135.68           O  
ATOM   3801  CB  GLN A 720     -19.016  -2.428  53.102  1.00135.68           C  
ATOM   3802  CG  GLN A 720     -17.874  -1.599  53.739  1.00135.68           C  
ATOM   3803  CD  GLN A 720     -18.158  -1.210  55.189  1.00135.68           C  
ATOM   3804  OE1 GLN A 720     -18.187  -2.055  56.077  1.00135.68           O  
ATOM   3805  NE2 GLN A 720     -18.438   0.060  55.443  1.00135.68           N  
ATOM   3806  H   GLN A 720     -20.738  -1.644  54.805  1.00  0.00           H  
ATOM   3807  HA  GLN A 720     -19.931  -0.717  52.167  1.00  0.00           H  
ATOM   3808  HB3 GLN A 720     -18.616  -2.887  52.196  1.00  0.00           H  
ATOM   3809  HB2 GLN A 720     -19.286  -3.263  53.753  1.00  0.00           H  
ATOM   3810  HG3 GLN A 720     -17.653  -0.716  53.138  1.00  0.00           H  
ATOM   3811  HG2 GLN A 720     -16.960  -2.195  53.741  1.00  0.00           H  
ATOM   3812 HE22 GLN A 720     -18.796   0.296  56.359  1.00  0.00           H  
ATOM   3813 HE21 GLN A 720     -18.417   0.764  54.706  1.00  0.00           H  
ATOM   3814  N   PHE A 721     -22.020  -3.272  52.389  1.00108.35           N  
ATOM   3815  CA  PHE A 721     -23.058  -4.032  51.704  1.00108.35           C  
ATOM   3816  C   PHE A 721     -24.155  -3.182  51.017  1.00108.35           C  
ATOM   3817  O   PHE A 721     -24.595  -3.599  49.948  1.00108.35           O  
ATOM   3818  CB  PHE A 721     -23.607  -5.145  52.623  1.00108.35           C  
ATOM   3819  CG  PHE A 721     -23.809  -4.838  54.097  1.00108.35           C  
ATOM   3820  CD1 PHE A 721     -25.099  -4.584  54.600  1.00108.35           C  
ATOM   3821  CD2 PHE A 721     -22.711  -4.863  54.986  1.00108.35           C  
ATOM   3822  CE1 PHE A 721     -25.290  -4.370  55.981  1.00108.35           C  
ATOM   3823  CE2 PHE A 721     -22.903  -4.663  56.366  1.00108.35           C  
ATOM   3824  CZ  PHE A 721     -24.195  -4.419  56.865  1.00108.35           C  
ATOM   3825  H   PHE A 721     -21.965  -3.377  53.391  1.00  0.00           H  
ATOM   3826  HA  PHE A 721     -22.561  -4.561  50.891  1.00  0.00           H  
ATOM   3827  HB3 PHE A 721     -22.901  -5.971  52.597  1.00  0.00           H  
ATOM   3828  HB2 PHE A 721     -24.530  -5.551  52.208  1.00  0.00           H  
ATOM   3829  HD1 PHE A 721     -25.942  -4.541  53.926  1.00  0.00           H  
ATOM   3830  HD2 PHE A 721     -21.712  -5.048  54.623  1.00  0.00           H  
ATOM   3831  HE1 PHE A 721     -26.279  -4.170  56.367  1.00  0.00           H  
ATOM   3832  HE2 PHE A 721     -22.061  -4.704  57.044  1.00  0.00           H  
ATOM   3833  HZ  PHE A 721     -24.346  -4.266  57.924  1.00  0.00           H  
ATOM   3834  N   CYS A 722     -24.569  -1.991  51.526  1.00 71.92           N  
ATOM   3835  CA  CYS A 722     -25.501  -1.177  50.801  1.00 71.92           C  
ATOM   3836  C   CYS A 722     -24.774  -0.495  49.689  1.00 71.92           C  
ATOM   3837  O   CYS A 722     -25.293  -0.376  48.580  1.00 71.92           O  
ATOM   3838  CB  CYS A 722     -26.136  -0.080  51.674  1.00 71.92           C  
ATOM   3839  SG  CYS A 722     -27.317   0.951  50.751  1.00 71.92           S  
ATOM   3840  H   CYS A 722     -24.409  -1.812  52.506  1.00  0.00           H  
ATOM   3841  HA  CYS A 722     -26.292  -1.807  50.389  1.00  0.00           H  
ATOM   3842  HB3 CYS A 722     -25.374   0.558  52.117  1.00  0.00           H  
ATOM   3843  HB2 CYS A 722     -26.674  -0.538  52.504  1.00  0.00           H  
ATOM   3844  HG  CYS A 722     -28.120  -0.049  50.379  1.00  0.00           H  
ATOM   3845  N   ILE A 723     -23.498  -0.076  49.901  1.00 35.81           N  
ATOM   3846  CA  ILE A 723     -22.623   0.562  48.896  1.00 35.81           C  
ATOM   3847  C   ILE A 723     -22.457  -0.290  47.645  1.00 35.81           C  
ATOM   3848  O   ILE A 723     -22.807   0.183  46.571  1.00 35.81           O  
ATOM   3849  CB  ILE A 723     -21.212   0.960  49.432  1.00 35.81           C  
ATOM   3850  CG1 ILE A 723     -21.298   2.109  50.433  1.00 35.81           C  
ATOM   3851  CG2 ILE A 723     -20.208   1.356  48.313  1.00 35.81           C  
ATOM   3852  CD1 ILE A 723     -20.041   2.231  51.306  1.00 35.81           C  
ATOM   3853  H   ILE A 723     -23.065  -0.309  50.784  1.00  0.00           H  
ATOM   3854  HA  ILE A 723     -23.130   1.476  48.580  1.00  0.00           H  
ATOM   3855  HB  ILE A 723     -20.783   0.104  49.946  1.00  0.00           H  
ATOM   3856 HG13 ILE A 723     -22.167   1.962  51.062  1.00  0.00           H  
ATOM   3857 HG12 ILE A 723     -21.488   3.043  49.905  1.00  0.00           H  
ATOM   3858 HG21 ILE A 723     -19.249   1.664  48.713  1.00  0.00           H  
ATOM   3859 HG22 ILE A 723     -19.964   0.529  47.646  1.00  0.00           H  
ATOM   3860 HG23 ILE A 723     -20.591   2.174  47.704  1.00  0.00           H  
ATOM   3861 HD11 ILE A 723     -20.024   3.163  51.857  1.00  0.00           H  
ATOM   3862 HD12 ILE A 723     -19.971   1.432  52.037  1.00  0.00           H  
ATOM   3863 HD13 ILE A 723     -19.123   2.204  50.733  1.00  0.00           H  
ATOM   3864  N   VAL A 724     -21.877  -1.495  47.763  1.00 95.16           N  
ATOM   3865  CA  VAL A 724     -21.521  -2.333  46.612  1.00 95.16           C  
ATOM   3866  C   VAL A 724     -22.728  -2.576  45.689  1.00 95.16           C  
ATOM   3867  O   VAL A 724     -22.579  -2.549  44.471  1.00 95.16           O  
ATOM   3868  CB  VAL A 724     -20.817  -3.637  47.064  1.00 95.16           C  
ATOM   3869  CG1 VAL A 724     -19.469  -3.343  47.743  1.00 95.16           C  
ATOM   3870  CG2 VAL A 724     -21.683  -4.531  47.967  1.00 95.16           C  
ATOM   3871  H   VAL A 724     -21.596  -1.811  48.687  1.00  0.00           H  
ATOM   3872  HA  VAL A 724     -20.805  -1.761  46.018  1.00  0.00           H  
ATOM   3873  HB  VAL A 724     -20.591  -4.207  46.161  1.00  0.00           H  
ATOM   3874 HG11 VAL A 724     -18.897  -4.258  47.899  1.00  0.00           H  
ATOM   3875 HG12 VAL A 724     -18.860  -2.678  47.132  1.00  0.00           H  
ATOM   3876 HG13 VAL A 724     -19.590  -2.859  48.711  1.00  0.00           H  
ATOM   3877 HG21 VAL A 724     -21.162  -5.450  48.238  1.00  0.00           H  
ATOM   3878 HG22 VAL A 724     -21.947  -4.014  48.882  1.00  0.00           H  
ATOM   3879 HG23 VAL A 724     -22.614  -4.817  47.482  1.00  0.00           H  
ATOM   3880  N   ALA A 725     -23.916  -2.657  46.304  1.00 39.34           N  
ATOM   3881  CA  ALA A 725     -25.235  -2.684  45.705  1.00 39.34           C  
ATOM   3882  C   ALA A 725     -25.591  -1.365  45.006  1.00 39.34           C  
ATOM   3883  O   ALA A 725     -25.786  -1.353  43.793  1.00 39.34           O  
ATOM   3884  CB  ALA A 725     -26.253  -2.998  46.813  1.00 39.34           C  
ATOM   3885  H   ALA A 725     -23.884  -2.613  47.313  1.00  0.00           H  
ATOM   3886  HA  ALA A 725     -25.247  -3.477  44.962  1.00  0.00           H  
ATOM   3887  HB1 ALA A 725     -27.087  -3.561  46.398  1.00  0.00           H  
ATOM   3888  HB2 ALA A 725     -25.817  -3.608  47.601  1.00  0.00           H  
ATOM   3889  HB3 ALA A 725     -26.655  -2.115  47.306  1.00  0.00           H  
ATOM   3890  N   LEU A 726     -25.682  -0.249  45.740  1.00136.82           N  
ATOM   3891  CA  LEU A 726     -26.084   1.045  45.186  1.00136.82           C  
ATOM   3892  C   LEU A 726     -25.050   1.656  44.233  1.00136.82           C  
ATOM   3893  O   LEU A 726     -25.400   2.547  43.465  1.00136.82           O  
ATOM   3894  CB  LEU A 726     -26.393   2.055  46.308  1.00136.82           C  
ATOM   3895  CG  LEU A 726     -27.711   1.813  47.075  1.00136.82           C  
ATOM   3896  CD1 LEU A 726     -27.906   2.933  48.107  1.00136.82           C  
ATOM   3897  CD2 LEU A 726     -28.952   1.748  46.162  1.00136.82           C  
ATOM   3898  H   LEU A 726     -25.465  -0.302  46.734  1.00  0.00           H  
ATOM   3899  HA  LEU A 726     -26.968   0.893  44.568  1.00  0.00           H  
ATOM   3900  HB3 LEU A 726     -26.443   3.060  45.882  1.00  0.00           H  
ATOM   3901  HB2 LEU A 726     -25.557   2.078  47.008  1.00  0.00           H  
ATOM   3902  HG  LEU A 726     -27.626   0.865  47.608  1.00  0.00           H  
ATOM   3903 HD11 LEU A 726     -28.769   2.739  48.744  1.00  0.00           H  
ATOM   3904 HD12 LEU A 726     -27.032   3.029  48.750  1.00  0.00           H  
ATOM   3905 HD13 LEU A 726     -28.062   3.898  47.624  1.00  0.00           H  
ATOM   3906 HD21 LEU A 726     -29.864   1.651  46.752  1.00  0.00           H  
ATOM   3907 HD22 LEU A 726     -29.047   2.650  45.557  1.00  0.00           H  
ATOM   3908 HD23 LEU A 726     -28.927   0.896  45.485  1.00  0.00           H  
ATOM   3909  N   VAL A 727     -23.812   1.157  44.220  1.00100.38           N  
ATOM   3910  CA  VAL A 727     -22.894   1.330  43.112  1.00100.38           C  
ATOM   3911  C   VAL A 727     -23.351   0.385  41.984  1.00100.38           C  
ATOM   3912  O   VAL A 727     -23.917   0.891  41.015  1.00100.38           O  
ATOM   3913  CB  VAL A 727     -21.423   1.117  43.554  1.00100.38           C  
ATOM   3914  CG1 VAL A 727     -20.449   1.333  42.384  1.00100.38           C  
ATOM   3915  CG2 VAL A 727     -21.010   2.077  44.689  1.00100.38           C  
ATOM   3916  H   VAL A 727     -23.556   0.511  44.964  1.00  0.00           H  
ATOM   3917  HA  VAL A 727     -22.977   2.347  42.734  1.00  0.00           H  
ATOM   3918  HB  VAL A 727     -21.311   0.096  43.924  1.00  0.00           H  
ATOM   3919 HG11 VAL A 727     -19.418   1.321  42.728  1.00  0.00           H  
ATOM   3920 HG12 VAL A 727     -20.560   0.570  41.613  1.00  0.00           H  
ATOM   3921 HG13 VAL A 727     -20.609   2.301  41.912  1.00  0.00           H  
ATOM   3922 HG21 VAL A 727     -20.080   1.743  45.146  1.00  0.00           H  
ATOM   3923 HG22 VAL A 727     -20.858   3.092  44.320  1.00  0.00           H  
ATOM   3924 HG23 VAL A 727     -21.749   2.141  45.484  1.00  0.00           H  
ATOM   3925  N   ILE A 728     -23.155  -0.946  42.089  1.00 97.10           N  
ATOM   3926  CA  ILE A 728     -23.353  -1.894  40.982  1.00 97.10           C  
ATOM   3927  C   ILE A 728     -24.697  -1.756  40.252  1.00 97.10           C  
ATOM   3928  O   ILE A 728     -24.726  -1.624  39.026  1.00 97.10           O  
ATOM   3929  CB  ILE A 728     -23.014  -3.367  41.329  1.00 97.10           C  
ATOM   3930  CG1 ILE A 728     -22.937  -4.228  40.041  1.00 97.10           C  
ATOM   3931  CG2 ILE A 728     -24.034  -3.986  42.288  1.00 97.10           C  
ATOM   3932  CD1 ILE A 728     -22.312  -5.606  40.215  1.00 97.10           C  
ATOM   3933  H   ILE A 728     -22.825  -1.335  42.969  1.00  0.00           H  
ATOM   3934  HA  ILE A 728     -22.586  -1.587  40.289  1.00  0.00           H  
ATOM   3935  HB  ILE A 728     -22.035  -3.371  41.811  1.00  0.00           H  
ATOM   3936 HG13 ILE A 728     -22.376  -3.709  39.271  1.00  0.00           H  
ATOM   3937 HG12 ILE A 728     -23.931  -4.362  39.623  1.00  0.00           H  
ATOM   3938 HG21 ILE A 728     -23.614  -4.803  42.866  1.00  0.00           H  
ATOM   3939 HG22 ILE A 728     -24.406  -3.257  42.991  1.00  0.00           H  
ATOM   3940 HG23 ILE A 728     -24.894  -4.366  41.744  1.00  0.00           H  
ATOM   3941 HD11 ILE A 728     -22.215  -6.113  39.254  1.00  0.00           H  
ATOM   3942 HD12 ILE A 728     -21.316  -5.518  40.646  1.00  0.00           H  
ATOM   3943 HD13 ILE A 728     -22.930  -6.236  40.855  1.00  0.00           H  
ATOM   3944  N   ILE A 729     -25.798  -1.726  41.005  1.00 46.38           N  
ATOM   3945  CA  ILE A 729     -27.154  -1.637  40.489  1.00 46.38           C  
ATOM   3946  C   ILE A 729     -27.360  -0.259  39.850  1.00 46.38           C  
ATOM   3947  O   ILE A 729     -27.929  -0.203  38.770  1.00 46.38           O  
ATOM   3948  CB  ILE A 729     -28.168  -1.948  41.622  1.00 46.38           C  
ATOM   3949  CG1 ILE A 729     -27.989  -3.404  42.109  1.00 46.38           C  
ATOM   3950  CG2 ILE A 729     -29.643  -1.721  41.242  1.00 46.38           C  
ATOM   3951  CD1 ILE A 729     -28.260  -3.565  43.596  1.00 46.38           C  
ATOM   3952  H   ILE A 729     -25.682  -1.744  42.018  1.00  0.00           H  
ATOM   3953  HA  ILE A 729     -27.285  -2.395  39.714  1.00  0.00           H  
ATOM   3954  HB  ILE A 729     -27.951  -1.259  42.439  1.00  0.00           H  
ATOM   3955 HG13 ILE A 729     -26.971  -3.745  41.945  1.00  0.00           H  
ATOM   3956 HG12 ILE A 729     -28.603  -4.095  41.531  1.00  0.00           H  
ATOM   3957 HG21 ILE A 729     -30.307  -1.965  42.073  1.00  0.00           H  
ATOM   3958 HG22 ILE A 729     -29.841  -0.686  40.970  1.00  0.00           H  
ATOM   3959 HG23 ILE A 729     -29.926  -2.343  40.396  1.00  0.00           H  
ATOM   3960 HD11 ILE A 729     -27.750  -4.453  43.964  1.00  0.00           H  
ATOM   3961 HD12 ILE A 729     -27.848  -2.732  44.149  1.00  0.00           H  
ATOM   3962 HD13 ILE A 729     -29.325  -3.609  43.820  1.00  0.00           H  
ATOM   3963  N   PHE A 730     -26.846   0.841  40.419  1.00 59.98           N  
ATOM   3964  CA  PHE A 730     -27.034   2.170  39.835  1.00 59.98           C  
ATOM   3965  C   PHE A 730     -26.228   2.342  38.540  1.00 59.98           C  
ATOM   3966  O   PHE A 730     -26.814   2.710  37.525  1.00 59.98           O  
ATOM   3967  CB  PHE A 730     -26.675   3.286  40.827  1.00 59.98           C  
ATOM   3968  CG  PHE A 730     -26.995   4.690  40.332  1.00 59.98           C  
ATOM   3969  CD1 PHE A 730     -28.313   5.042  39.970  1.00 59.98           C  
ATOM   3970  CD2 PHE A 730     -25.967   5.645  40.210  1.00 59.98           C  
ATOM   3971  CE1 PHE A 730     -28.591   6.333  39.480  1.00 59.98           C  
ATOM   3972  CE2 PHE A 730     -26.242   6.937  39.727  1.00 59.98           C  
ATOM   3973  CZ  PHE A 730     -27.556   7.280  39.359  1.00 59.98           C  
ATOM   3974  H   PHE A 730     -26.241   0.745  41.225  1.00  0.00           H  
ATOM   3975  HA  PHE A 730     -28.093   2.270  39.587  1.00  0.00           H  
ATOM   3976  HB3 PHE A 730     -25.615   3.226  41.075  1.00  0.00           H  
ATOM   3977  HB2 PHE A 730     -27.225   3.139  41.757  1.00  0.00           H  
ATOM   3978  HD1 PHE A 730     -29.117   4.326  40.060  1.00  0.00           H  
ATOM   3979  HD2 PHE A 730     -24.965   5.384  40.498  1.00  0.00           H  
ATOM   3980  HE1 PHE A 730     -29.600   6.597  39.197  1.00  0.00           H  
ATOM   3981  HE2 PHE A 730     -25.453   7.670  39.642  1.00  0.00           H  
ATOM   3982  HZ  PHE A 730     -27.769   8.271  38.982  1.00  0.00           H  
ATOM   3983  N   CYS A 731     -24.920   2.042  38.505  1.00 55.03           N  
ATOM   3984  CA  CYS A 731     -24.157   2.240  37.263  1.00 55.03           C  
ATOM   3985  C   CYS A 731     -24.509   1.188  36.178  1.00 55.03           C  
ATOM   3986  O   CYS A 731     -24.323   1.476  34.997  1.00 55.03           O  
ATOM   3987  CB  CYS A 731     -22.630   2.401  37.456  1.00 55.03           C  
ATOM   3988  SG  CYS A 731     -22.021   2.336  39.156  1.00 55.03           S  
ATOM   3989  H   CYS A 731     -24.443   1.709  39.341  1.00  0.00           H  
ATOM   3990  HA  CYS A 731     -24.463   3.211  36.883  1.00  0.00           H  
ATOM   3991  HB3 CYS A 731     -22.358   3.387  37.097  1.00  0.00           H  
ATOM   3992  HB2 CYS A 731     -22.061   1.694  36.850  1.00  0.00           H  
ATOM   3993  HG  CYS A 731     -22.174   1.003  39.250  1.00  0.00           H  
ATOM   3994  N   SER A 732     -25.118   0.042  36.530  1.00 77.33           N  
ATOM   3995  CA  SER A 732     -25.700  -0.896  35.555  1.00 77.33           C  
ATOM   3996  C   SER A 732     -27.116  -0.458  35.115  1.00 77.33           C  
ATOM   3997  O   SER A 732     -27.499  -0.691  33.964  1.00 77.33           O  
ATOM   3998  CB  SER A 732     -25.730  -2.341  36.104  1.00 77.33           C  
ATOM   3999  OG  SER A 732     -26.550  -2.516  37.245  1.00 77.33           O  
ATOM   4000  H   SER A 732     -25.274  -0.150  37.510  1.00  0.00           H  
ATOM   4001  HA  SER A 732     -25.058  -0.911  34.676  1.00  0.00           H  
ATOM   4002  HB3 SER A 732     -24.719  -2.682  36.336  1.00  0.00           H  
ATOM   4003  HB2 SER A 732     -26.099  -3.009  35.325  1.00  0.00           H  
ATOM   4004  HG  SER A 732     -26.044  -2.202  37.991  1.00  0.00           H  
ATOM   4005  N   THR A 733     -27.855   0.280  35.967  1.00 40.79           N  
ATOM   4006  CA  THR A 733     -29.065   0.959  35.598  1.00 40.79           C  
ATOM   4007  C   THR A 733     -28.757   2.033  34.607  1.00 40.79           C  
ATOM   4008  O   THR A 733     -29.513   2.235  33.658  1.00 40.79           O  
ATOM   4009  CB  THR A 733     -29.771   1.587  36.766  1.00 40.79           C  
ATOM   4010  OG1 THR A 733     -30.129   0.592  37.712  1.00 40.79           O  
ATOM   4011  CG2 THR A 733     -31.034   2.297  36.251  1.00 40.79           C  
ATOM   4012  H   THR A 733     -27.514   0.385  36.914  1.00  0.00           H  
ATOM   4013  HA  THR A 733     -29.727   0.267  35.086  1.00  0.00           H  
ATOM   4014  HB  THR A 733     -29.138   2.311  37.279  1.00  0.00           H  
ATOM   4015  HG1 THR A 733     -29.332   0.253  38.105  1.00  0.00           H  
ATOM   4016 HG21 THR A 733     -31.672   2.572  37.091  1.00  0.00           H  
ATOM   4017 HG22 THR A 733     -30.827   3.231  35.727  1.00  0.00           H  
ATOM   4018 HG23 THR A 733     -31.629   1.656  35.599  1.00  0.00           H  
ATOM   4019  N   ILE A 734     -27.613   2.722  34.749  1.00117.33           N  
ATOM   4020  CA  ILE A 734     -27.038   3.627  33.758  1.00117.33           C  
ATOM   4021  C   ILE A 734     -26.813   2.947  32.400  1.00117.33           C  
ATOM   4022  O   ILE A 734     -27.299   3.447  31.384  1.00117.33           O  
ATOM   4023  CB  ILE A 734     -25.814   4.375  34.342  1.00117.33           C  
ATOM   4024  CG1 ILE A 734     -26.257   5.736  34.913  1.00117.33           C  
ATOM   4025  CG2 ILE A 734     -24.653   4.584  33.359  1.00117.33           C  
ATOM   4026  CD1 ILE A 734     -27.000   5.660  36.249  1.00117.33           C  
ATOM   4027  H   ILE A 734     -27.090   2.569  35.605  1.00  0.00           H  
ATOM   4028  HA  ILE A 734     -27.782   4.385  33.567  1.00  0.00           H  
ATOM   4029  HB  ILE A 734     -25.406   3.791  35.152  1.00  0.00           H  
ATOM   4030 HG13 ILE A 734     -26.861   6.283  34.187  1.00  0.00           H  
ATOM   4031 HG12 ILE A 734     -25.384   6.354  35.055  1.00  0.00           H  
ATOM   4032 HG21 ILE A 734     -23.845   5.160  33.800  1.00  0.00           H  
ATOM   4033 HG22 ILE A 734     -24.206   3.642  33.041  1.00  0.00           H  
ATOM   4034 HG23 ILE A 734     -25.018   5.109  32.481  1.00  0.00           H  
ATOM   4035 HD11 ILE A 734     -27.288   6.659  36.577  1.00  0.00           H  
ATOM   4036 HD12 ILE A 734     -27.910   5.064  36.184  1.00  0.00           H  
ATOM   4037 HD13 ILE A 734     -26.369   5.236  37.031  1.00  0.00           H  
ATOM   4038  N   THR A 735     -26.114   1.806  32.363  1.00102.95           N  
ATOM   4039  CA  THR A 735     -25.932   1.060  31.120  1.00102.95           C  
ATOM   4040  C   THR A 735     -27.275   0.598  30.513  1.00102.95           C  
ATOM   4041  O   THR A 735     -27.333   0.439  29.306  1.00102.95           O  
ATOM   4042  CB  THR A 735     -24.882  -0.080  31.262  1.00102.95           C  
ATOM   4043  OG1 THR A 735     -25.218  -1.079  32.211  1.00102.95           O  
ATOM   4044  CG2 THR A 735     -23.478   0.444  31.611  1.00102.95           C  
ATOM   4045  H   THR A 735     -25.700   1.427  33.207  1.00  0.00           H  
ATOM   4046  HA  THR A 735     -25.518   1.763  30.393  1.00  0.00           H  
ATOM   4047  HB  THR A 735     -24.810  -0.583  30.295  1.00  0.00           H  
ATOM   4048  HG1 THR A 735     -26.116  -1.355  32.081  1.00  0.00           H  
ATOM   4049 HG21 THR A 735     -22.748  -0.367  31.621  1.00  0.00           H  
ATOM   4050 HG22 THR A 735     -23.136   1.175  30.878  1.00  0.00           H  
ATOM   4051 HG23 THR A 735     -23.451   0.920  32.590  1.00  0.00           H  
ATOM   4052  N   LEU A 736     -28.358   0.427  31.297  1.00 50.66           N  
ATOM   4053  CA  LEU A 736     -29.594  -0.077  30.776  1.00 50.66           C  
ATOM   4054  C   LEU A 736     -30.418   1.085  30.303  1.00 50.66           C  
ATOM   4055  O   LEU A 736     -30.970   1.050  29.203  1.00 50.66           O  
ATOM   4056  CB  LEU A 736     -30.392  -0.836  31.853  1.00 50.66           C  
ATOM   4057  CG  LEU A 736     -31.734  -1.415  31.378  1.00 50.66           C  
ATOM   4058  CD1 LEU A 736     -31.523  -2.477  30.288  1.00 50.66           C  
ATOM   4059  CD2 LEU A 736     -32.557  -1.949  32.563  1.00 50.66           C  
ATOM   4060  H   LEU A 736     -28.125   0.260  32.268  1.00  0.00           H  
ATOM   4061  HA  LEU A 736     -29.336  -0.842  30.071  1.00  0.00           H  
ATOM   4062  HB3 LEU A 736     -30.573  -0.175  32.702  1.00  0.00           H  
ATOM   4063  HB2 LEU A 736     -29.776  -1.645  32.251  1.00  0.00           H  
ATOM   4064  HG  LEU A 736     -32.305  -0.612  30.925  1.00  0.00           H  
ATOM   4065 HD11 LEU A 736     -32.469  -2.948  30.021  1.00  0.00           H  
ATOM   4066 HD12 LEU A 736     -31.126  -2.046  29.374  1.00  0.00           H  
ATOM   4067 HD13 LEU A 736     -30.845  -3.264  30.619  1.00  0.00           H  
ATOM   4068 HD21 LEU A 736     -33.503  -2.385  32.251  1.00  0.00           H  
ATOM   4069 HD22 LEU A 736     -32.012  -2.762  33.044  1.00  0.00           H  
ATOM   4070 HD23 LEU A 736     -32.692  -1.195  33.337  1.00  0.00           H  
ATOM   4071  N   CYS A 737     -30.534   2.145  31.131  1.00 91.28           N  
ATOM   4072  CA  CYS A 737     -31.353   3.271  30.773  1.00 91.28           C  
ATOM   4073  C   CYS A 737     -30.799   4.085  29.636  1.00 91.28           C  
ATOM   4074  O   CYS A 737     -31.500   4.318  28.653  1.00 91.28           O  
ATOM   4075  CB  CYS A 737     -31.662   4.203  31.962  1.00 91.28           C  
ATOM   4076  SG  CYS A 737     -30.191   4.878  32.784  1.00 91.28           S  
ATOM   4077  H   CYS A 737     -30.067   2.143  32.031  1.00  0.00           H  
ATOM   4078  HA  CYS A 737     -32.315   2.853  30.506  1.00  0.00           H  
ATOM   4079  HB3 CYS A 737     -32.234   3.655  32.712  1.00  0.00           H  
ATOM   4080  HB2 CYS A 737     -32.293   5.034  31.645  1.00  0.00           H  
ATOM   4081  HG  CYS A 737     -29.679   3.689  33.128  1.00  0.00           H  
ATOM   4082  N   LEU A 738     -29.529   4.537  29.713  1.00101.53           N  
ATOM   4083  CA  LEU A 738     -29.040   5.401  28.667  1.00101.53           C  
ATOM   4084  C   LEU A 738     -28.910   4.679  27.365  1.00101.53           C  
ATOM   4085  O   LEU A 738     -29.339   5.176  26.326  1.00101.53           O  
ATOM   4086  CB  LEU A 738     -27.659   6.028  28.945  1.00101.53           C  
ATOM   4087  CG  LEU A 738     -27.663   7.114  30.036  1.00101.53           C  
ATOM   4088  CD1 LEU A 738     -28.552   8.303  29.641  1.00101.53           C  
ATOM   4089  CD2 LEU A 738     -28.011   6.531  31.407  1.00101.53           C  
ATOM   4090  H   LEU A 738     -28.938   4.322  30.509  1.00  0.00           H  
ATOM   4091  HA  LEU A 738     -29.763   6.201  28.503  1.00  0.00           H  
ATOM   4092  HB3 LEU A 738     -27.259   6.485  28.037  1.00  0.00           H  
ATOM   4093  HB2 LEU A 738     -26.945   5.247  29.213  1.00  0.00           H  
ATOM   4094  HG  LEU A 738     -26.641   7.493  30.099  1.00  0.00           H  
ATOM   4095 HD11 LEU A 738     -28.404   9.135  30.331  1.00  0.00           H  
ATOM   4096 HD12 LEU A 738     -28.309   8.667  28.643  1.00  0.00           H  
ATOM   4097 HD13 LEU A 738     -29.613   8.059  29.666  1.00  0.00           H  
ATOM   4098 HD21 LEU A 738     -27.985   7.398  32.046  1.00  0.00           H  
ATOM   4099 HD22 LEU A 738     -29.024   6.273  31.243  1.00  0.00           H  
ATOM   4100 HD23 LEU A 738     -27.258   5.828  31.508  1.00  0.00           H  
ATOM   4101  N   VAL A 739     -28.273   3.495  27.387  1.00 67.03           N  
ATOM   4102  CA  VAL A 739     -27.997   2.772  26.180  1.00 67.03           C  
ATOM   4103  C   VAL A 739     -29.222   2.180  25.543  1.00 67.03           C  
ATOM   4104  O   VAL A 739     -29.422   2.300  24.337  1.00 67.03           O  
ATOM   4105  CB  VAL A 739     -27.029   1.649  26.415  1.00 67.03           C  
ATOM   4106  CG1 VAL A 739     -26.803   0.906  25.087  1.00 67.03           C  
ATOM   4107  CG2 VAL A 739     -25.748   2.233  27.035  1.00 67.03           C  
ATOM   4108  H   VAL A 739     -27.955   3.107  28.265  1.00  0.00           H  
ATOM   4109  HA  VAL A 739     -27.549   3.467  25.465  1.00  0.00           H  
ATOM   4110  HB  VAL A 739     -27.436   0.888  27.070  1.00  0.00           H  
ATOM   4111 HG11 VAL A 739     -25.935   0.252  25.176  1.00  0.00           H  
ATOM   4112 HG12 VAL A 739     -27.626   0.249  24.803  1.00  0.00           H  
ATOM   4113 HG13 VAL A 739     -26.596   1.589  24.262  1.00  0.00           H  
ATOM   4114 HG21 VAL A 739     -24.974   1.469  27.119  1.00  0.00           H  
ATOM   4115 HG22 VAL A 739     -25.348   3.042  26.425  1.00  0.00           H  
ATOM   4116 HG23 VAL A 739     -25.903   2.633  28.036  1.00  0.00           H  
ATOM   4117  N   PHE A 740     -30.039   1.459  26.331  1.00 86.53           N  
ATOM   4118  CA  PHE A 740     -31.176   0.732  25.828  1.00 86.53           C  
ATOM   4119  C   PHE A 740     -32.418   1.527  25.561  1.00 86.53           C  
ATOM   4120  O   PHE A 740     -33.124   1.254  24.592  1.00 86.53           O  
ATOM   4121  CB  PHE A 740     -31.532  -0.460  26.724  1.00 86.53           C  
ATOM   4122  CG  PHE A 740     -30.361  -1.367  26.594  1.00 86.53           C  
ATOM   4123  CD1 PHE A 740     -30.253  -2.217  25.518  1.00 86.53           C  
ATOM   4124  CD2 PHE A 740     -29.360  -1.359  27.539  1.00 86.53           C  
ATOM   4125  CE1 PHE A 740     -29.170  -3.053  25.387  1.00 86.53           C  
ATOM   4126  CE2 PHE A 740     -28.274  -2.193  27.414  1.00 86.53           C  
ATOM   4127  CZ  PHE A 740     -28.179  -3.044  26.338  1.00 86.53           C  
ATOM   4128  H   PHE A 740     -29.834   1.387  27.318  1.00  0.00           H  
ATOM   4129  HA  PHE A 740     -30.900   0.335  24.848  1.00  0.00           H  
ATOM   4130  HB3 PHE A 740     -32.364  -0.992  26.289  1.00  0.00           H  
ATOM   4131  HB2 PHE A 740     -31.889  -0.293  27.725  1.00  0.00           H  
ATOM   4132  HD1 PHE A 740     -30.789  -1.954  24.647  1.00  0.00           H  
ATOM   4133  HD2 PHE A 740     -29.354  -0.545  28.219  1.00  0.00           H  
ATOM   4134  HE1 PHE A 740     -29.054  -3.652  24.496  1.00  0.00           H  
ATOM   4135  HE2 PHE A 740     -27.467  -2.136  28.129  1.00  0.00           H  
ATOM   4136  HZ  PHE A 740     -27.310  -3.676  26.221  1.00  0.00           H  
ATOM   4137  N   VAL A 741     -32.737   2.523  26.410  1.00 42.08           N  
ATOM   4138  CA  VAL A 741     -34.015   3.177  26.324  1.00 42.08           C  
ATOM   4139  C   VAL A 741     -34.224   3.825  24.993  1.00 42.08           C  
ATOM   4140  O   VAL A 741     -35.301   3.686  24.416  1.00 42.08           O  
ATOM   4141  CB  VAL A 741     -34.210   4.224  27.382  1.00 42.08           C  
ATOM   4142  CG1 VAL A 741     -35.551   4.933  27.126  1.00 42.08           C  
ATOM   4143  CG2 VAL A 741     -34.129   3.544  28.761  1.00 42.08           C  
ATOM   4144  H   VAL A 741     -32.126   2.748  27.184  1.00  0.00           H  
ATOM   4145  HA  VAL A 741     -34.784   2.411  26.447  1.00  0.00           H  
ATOM   4146  HB  VAL A 741     -33.475   4.979  27.534  1.00  0.00           H  
ATOM   4147 HG11 VAL A 741     -35.846   5.488  28.017  1.00  0.00           H  
ATOM   4148 HG12 VAL A 741     -35.508   5.675  26.328  1.00  0.00           H  
ATOM   4149 HG13 VAL A 741     -36.361   4.232  26.917  1.00  0.00           H  
ATOM   4150 HG21 VAL A 741     -33.931   4.259  29.561  1.00  0.00           H  
ATOM   4151 HG22 VAL A 741     -35.089   3.082  28.996  1.00  0.00           H  
ATOM   4152 HG23 VAL A 741     -33.418   2.725  28.793  1.00  0.00           H  
ATOM   4153  N   PRO A 742     -33.268   4.528  24.464  1.00 70.86           N  
ATOM   4154  CA  PRO A 742     -33.498   5.180  23.207  1.00 70.86           C  
ATOM   4155  C   PRO A 742     -33.775   4.211  22.104  1.00 70.86           C  
ATOM   4156  O   PRO A 742     -34.561   4.528  21.213  1.00 70.86           O  
ATOM   4157  CD  PRO A 742     -32.277   5.219  25.270  1.00 70.86           C  
ATOM   4158  CB  PRO A 742     -32.286   6.081  22.988  1.00 70.86           C  
ATOM   4159  CG  PRO A 742     -31.837   6.427  24.422  1.00 70.86           C  
ATOM   4160  HA  PRO A 742     -34.349   5.849  23.338  1.00  0.00           H  
ATOM   4161  HD2 PRO A 742     -31.451   4.549  25.480  1.00  0.00           H  
ATOM   4162  HD3 PRO A 742     -32.571   5.776  26.134  1.00  0.00           H  
ATOM   4163  HB3 PRO A 742     -32.516   6.967  22.395  1.00  0.00           H  
ATOM   4164  HB2 PRO A 742     -31.486   5.538  22.480  1.00  0.00           H  
ATOM   4165  HG2 PRO A 742     -30.763   6.587  24.482  1.00  0.00           H  
ATOM   4166  HG3 PRO A 742     -32.339   7.339  24.749  1.00  0.00           H  
ATOM   4167  N   LYS A 743     -33.130   3.032  22.126  1.00 46.78           N  
ATOM   4168  CA  LYS A 743     -33.341   2.060  21.098  1.00 46.78           C  
ATOM   4169  C   LYS A 743     -34.733   1.523  21.196  1.00 46.78           C  
ATOM   4170  O   LYS A 743     -35.408   1.348  20.184  1.00 46.78           O  
ATOM   4171  CB  LYS A 743     -32.344   0.891  21.169  1.00 46.78           C  
ATOM   4172  CG  LYS A 743     -30.929   1.320  20.775  1.00 46.78           C  
ATOM   4173  CD  LYS A 743     -29.836   0.307  21.119  1.00 46.78           C  
ATOM   4174  CE  LYS A 743     -28.437   0.772  20.709  1.00 46.78           C  
ATOM   4175  NZ  LYS A 743     -27.437  -0.254  21.072  1.00 46.78           N1+
ATOM   4176  H   LYS A 743     -32.496   2.814  22.882  1.00  0.00           H  
ATOM   4177  HA  LYS A 743     -33.230   2.542  20.124  1.00  0.00           H  
ATOM   4178  HB3 LYS A 743     -32.660   0.047  20.553  1.00  0.00           H  
ATOM   4179  HB2 LYS A 743     -32.293   0.549  22.197  1.00  0.00           H  
ATOM   4180  HG3 LYS A 743     -30.689   2.227  21.333  1.00  0.00           H  
ATOM   4181  HG2 LYS A 743     -30.846   1.628  19.739  1.00  0.00           H  
ATOM   4182  HD3 LYS A 743     -30.063  -0.639  20.626  1.00  0.00           H  
ATOM   4183  HD2 LYS A 743     -29.856   0.108  22.193  1.00  0.00           H  
ATOM   4184  HE3 LYS A 743     -28.182   1.708  21.208  1.00  0.00           H  
ATOM   4185  HE2 LYS A 743     -28.390   0.950  19.634  1.00  0.00           H  
ATOM   4186  HZ1 LYS A 743     -27.644  -1.117  20.590  1.00  0.00           H  
ATOM   4187  HZ2 LYS A 743     -26.512   0.058  20.809  1.00  0.00           H  
ATOM   4188  HZ3 LYS A 743     -27.459  -0.415  22.069  1.00  0.00           H  
ATOM   4189  N   LEU A 744     -35.213   1.274  22.429  1.00 86.29           N  
ATOM   4190  CA  LEU A 744     -36.503   0.681  22.624  1.00 86.29           C  
ATOM   4191  C   LEU A 744     -37.537   1.610  22.071  1.00 86.29           C  
ATOM   4192  O   LEU A 744     -38.472   1.168  21.406  1.00 86.29           O  
ATOM   4193  CB  LEU A 744     -36.807   0.425  24.118  1.00 86.29           C  
ATOM   4194  CG  LEU A 744     -38.057  -0.437  24.441  1.00 86.29           C  
ATOM   4195  CD1 LEU A 744     -38.214  -0.595  25.962  1.00 86.29           C  
ATOM   4196  CD2 LEU A 744     -39.353   0.082  23.794  1.00 86.29           C  
ATOM   4197  H   LEU A 744     -34.631   1.454  23.237  1.00  0.00           H  
ATOM   4198  HA  LEU A 744     -36.534  -0.270  22.087  1.00  0.00           H  
ATOM   4199  HB3 LEU A 744     -37.173   1.399  24.451  1.00  0.00           H  
ATOM   4200  HB2 LEU A 744     -36.084   0.495  24.911  1.00  0.00           H  
ATOM   4201  HG  LEU A 744     -37.871  -1.439  24.051  1.00  0.00           H  
ATOM   4202 HD11 LEU A 744     -39.035  -1.270  26.205  1.00  0.00           H  
ATOM   4203 HD12 LEU A 744     -37.314  -1.005  26.417  1.00  0.00           H  
ATOM   4204 HD13 LEU A 744     -38.419   0.364  26.440  1.00  0.00           H  
ATOM   4205 HD21 LEU A 744     -40.217  -0.333  24.311  1.00  0.00           H  
ATOM   4206 HD22 LEU A 744     -39.475   1.165  23.812  1.00  0.00           H  
ATOM   4207 HD23 LEU A 744     -39.378  -0.357  22.810  1.00  0.00           H  
ATOM   4208  N   ILE A 745     -37.395   2.925  22.315  1.00 80.81           N  
ATOM   4209  CA  ILE A 745     -38.412   3.832  21.866  1.00 80.81           C  
ATOM   4210  C   ILE A 745     -38.488   3.783  20.375  1.00 80.81           C  
ATOM   4211  O   ILE A 745     -39.573   3.701  19.803  1.00 80.81           O  
ATOM   4212  CB  ILE A 745     -38.192   5.257  22.302  1.00 80.81           C  
ATOM   4213  CG1 ILE A 745     -39.463   6.086  22.054  1.00 80.81           C  
ATOM   4214  CG2 ILE A 745     -36.945   5.820  21.605  1.00 80.81           C  
ATOM   4215  CD1 ILE A 745     -39.434   7.463  22.715  1.00 80.81           C  
ATOM   4216  H   ILE A 745     -36.615   3.271  22.858  1.00  0.00           H  
ATOM   4217  HA  ILE A 745     -39.363   3.486  22.279  1.00  0.00           H  
ATOM   4218  HB  ILE A 745     -38.020   5.255  23.380  1.00  0.00           H  
ATOM   4219 HG13 ILE A 745     -40.365   5.542  22.332  1.00  0.00           H  
ATOM   4220 HG12 ILE A 745     -39.389   6.286  20.992  1.00  0.00           H  
ATOM   4221 HG21 ILE A 745     -36.955   6.896  21.754  1.00  0.00           H  
ATOM   4222 HG22 ILE A 745     -36.146   5.578  22.274  1.00  0.00           H  
ATOM   4223 HG23 ILE A 745     -36.731   5.804  20.545  1.00  0.00           H  
ATOM   4224 HD11 ILE A 745     -40.368   7.992  22.524  1.00  0.00           H  
ATOM   4225 HD12 ILE A 745     -39.325   7.376  23.796  1.00  0.00           H  
ATOM   4226 HD13 ILE A 745     -38.633   8.100  22.344  1.00  0.00           H  
ATOM   4227  N   THR A 746     -37.332   3.782  19.691  1.00 41.43           N  
ATOM   4228  CA  THR A 746     -37.366   3.789  18.261  1.00 41.43           C  
ATOM   4229  C   THR A 746     -38.077   2.555  17.804  1.00 41.43           C  
ATOM   4230  O   THR A 746     -38.821   2.590  16.827  1.00 41.43           O  
ATOM   4231  CB  THR A 746     -35.997   3.771  17.648  1.00 41.43           C  
ATOM   4232  OG1 THR A 746     -35.252   4.901  18.078  1.00 41.43           O  
ATOM   4233  CG2 THR A 746     -36.143   3.784  16.116  1.00 41.43           C  
ATOM   4234  H   THR A 746     -36.447   3.812  20.177  1.00  0.00           H  
ATOM   4235  HA  THR A 746     -37.913   4.671  17.919  1.00  0.00           H  
ATOM   4236  HB  THR A 746     -35.539   2.947  18.120  1.00  0.00           H  
ATOM   4237  HG1 THR A 746     -35.139   4.854  19.016  1.00  0.00           H  
ATOM   4238 HG21 THR A 746     -35.162   3.886  15.651  1.00  0.00           H  
ATOM   4239 HG22 THR A 746     -36.586   2.893  15.675  1.00  0.00           H  
ATOM   4240 HG23 THR A 746     -36.731   4.640  15.792  1.00  0.00           H  
ATOM   4241  N   LEU A 747     -37.815   1.403  18.443  1.00144.78           N  
ATOM   4242  CA  LEU A 747     -38.485   0.213  17.998  1.00144.78           C  
ATOM   4243  C   LEU A 747     -39.942   0.192  18.372  1.00144.78           C  
ATOM   4244  O   LEU A 747     -40.810   0.061  17.509  1.00144.78           O  
ATOM   4245  CB  LEU A 747     -37.843  -1.062  18.572  1.00144.78           C  
ATOM   4246  CG  LEU A 747     -38.535  -2.359  18.115  1.00144.78           C  
ATOM   4247  CD1 LEU A 747     -38.414  -2.546  16.592  1.00144.78           C  
ATOM   4248  CD2 LEU A 747     -38.018  -3.569  18.907  1.00144.78           C  
ATOM   4249  H   LEU A 747     -37.176   1.368  19.227  1.00  0.00           H  
ATOM   4250  HA  LEU A 747     -38.408   0.191  16.913  1.00  0.00           H  
ATOM   4251  HB3 LEU A 747     -37.838  -1.004  19.662  1.00  0.00           H  
ATOM   4252  HB2 LEU A 747     -36.793  -1.097  18.280  1.00  0.00           H  
ATOM   4253  HG  LEU A 747     -39.596  -2.325  18.360  1.00  0.00           H  
ATOM   4254 HD11 LEU A 747     -39.309  -3.008  16.180  1.00  0.00           H  
ATOM   4255 HD12 LEU A 747     -38.300  -1.631  16.022  1.00  0.00           H  
ATOM   4256 HD13 LEU A 747     -37.551  -3.158  16.331  1.00  0.00           H  
ATOM   4257 HD21 LEU A 747     -38.751  -4.362  19.026  1.00  0.00           H  
ATOM   4258 HD22 LEU A 747     -37.091  -3.967  18.501  1.00  0.00           H  
ATOM   4259 HD23 LEU A 747     -37.791  -3.260  19.926  1.00  0.00           H  
ATOM   4260  N   ARG A 748     -40.248   0.315  19.683  1.00150.00           N  
ATOM   4261  CA  ARG A 748     -41.596   0.184  20.165  1.00150.00           C  
ATOM   4262  C   ARG A 748     -42.490   1.315  19.756  1.00150.00           C  
ATOM   4263  O   ARG A 748     -43.568   1.080  19.211  1.00150.00           O  
ATOM   4264  CB  ARG A 748     -41.665   0.099  21.698  1.00150.00           C  
ATOM   4265  CG  ARG A 748     -43.089  -0.042  22.242  1.00150.00           C  
ATOM   4266  CD  ARG A 748     -43.156  -0.103  23.770  1.00150.00           C  
ATOM   4267  NE  ARG A 748     -44.588  -0.239  24.158  1.00150.00           N  
ATOM   4268  CZ  ARG A 748     -44.925  -0.394  25.471  1.00150.00           C  
ATOM   4269  NH1 ARG A 748     -43.951  -0.430  26.426  1.00150.00           N  
ATOM   4270  NH2 ARG A 748     -46.236  -0.514  25.830  1.00150.00           N1+
ATOM   4271  H   ARG A 748     -39.508   0.488  20.355  1.00  0.00           H  
ATOM   4272  HA  ARG A 748     -42.011  -0.742  19.760  1.00  0.00           H  
ATOM   4273  HB3 ARG A 748     -41.175   0.960  22.151  1.00  0.00           H  
ATOM   4274  HB2 ARG A 748     -41.156  -0.818  21.981  1.00  0.00           H  
ATOM   4275  HG3 ARG A 748     -43.549  -0.936  21.817  1.00  0.00           H  
ATOM   4276  HG2 ARG A 748     -43.720   0.796  21.949  1.00  0.00           H  
ATOM   4277  HD3 ARG A 748     -42.734   0.800  24.213  1.00  0.00           H  
ATOM   4278  HD2 ARG A 748     -42.590  -0.961  24.137  1.00  0.00           H  
ATOM   4279  HE  ARG A 748     -45.294  -0.194  23.436  1.00  0.00           H  
ATOM   4280 HH12 ARG A 748     -44.190  -0.544  27.400  1.00  0.00           H  
ATOM   4281 HH11 ARG A 748     -42.981  -0.337  26.162  1.00  0.00           H  
ATOM   4282 HH22 ARG A 748     -46.495  -0.626  26.800  1.00  0.00           H  
ATOM   4283 HH21 ARG A 748     -46.961  -0.488  25.128  1.00  0.00           H  
ATOM   4284  N   THR A 749     -42.088   2.572  20.042  1.00122.07           N  
ATOM   4285  CA  THR A 749     -42.983   3.663  19.774  1.00122.07           C  
ATOM   4286  C   THR A 749     -43.088   4.008  18.321  1.00122.07           C  
ATOM   4287  O   THR A 749     -44.195   4.132  17.802  1.00122.07           O  
ATOM   4288  CB  THR A 749     -42.691   4.926  20.546  1.00122.07           C  
ATOM   4289  OG1 THR A 749     -43.823   5.782  20.496  1.00122.07           O  
ATOM   4290  CG2 THR A 749     -41.480   5.656  19.946  1.00122.07           C  
ATOM   4291  H   THR A 749     -41.173   2.757  20.431  1.00  0.00           H  
ATOM   4292  HA  THR A 749     -43.976   3.351  20.109  1.00  0.00           H  
ATOM   4293  HB  THR A 749     -42.500   4.680  21.591  1.00  0.00           H  
ATOM   4294  HG1 THR A 749     -44.016   5.981  19.592  1.00  0.00           H  
ATOM   4295 HG21 THR A 749     -41.282   6.539  20.539  1.00  0.00           H  
ATOM   4296 HG22 THR A 749     -40.712   5.375  19.266  1.00  0.00           H  
ATOM   4297 HG23 THR A 749     -41.952   6.256  19.166  1.00  0.00           H  
ATOM   4298  N   ASN A 750     -41.952   4.158  17.605  1.00 96.59           N  
ATOM   4299  CA  ASN A 750     -42.096   4.605  16.250  1.00 96.59           C  
ATOM   4300  C   ASN A 750     -41.308   3.737  15.327  1.00 96.59           C  
ATOM   4301  O   ASN A 750     -40.112   3.935  15.120  1.00 96.59           O  
ATOM   4302  CB  ASN A 750     -41.613   6.054  16.049  1.00 96.59           C  
ATOM   4303  CG  ASN A 750     -41.990   6.505  14.645  1.00 96.59           C  
ATOM   4304  OD1 ASN A 750     -41.537   5.937  13.653  1.00 96.59           O  
ATOM   4305  ND2 ASN A 750     -42.846   7.558  14.557  1.00 96.59           N  
ATOM   4306  H   ASN A 750     -41.035   4.015  18.009  1.00  0.00           H  
ATOM   4307  HA  ASN A 750     -43.122   4.623  15.875  1.00  0.00           H  
ATOM   4308  HB3 ASN A 750     -40.540   6.171  16.211  1.00  0.00           H  
ATOM   4309  HB2 ASN A 750     -42.099   6.704  16.777  1.00  0.00           H  
ATOM   4310 HD22 ASN A 750     -43.135   7.887  13.646  1.00  0.00           H  
ATOM   4311 HD21 ASN A 750     -43.200   8.000  15.393  1.00  0.00           H  
ATOM   4312  N   PRO A 751     -41.983   2.790  14.747  1.00122.93           N  
ATOM   4313  CA  PRO A 751     -41.346   1.904  13.814  1.00122.93           C  
ATOM   4314  C   PRO A 751     -41.002   2.579  12.522  1.00122.93           C  
ATOM   4315  O   PRO A 751     -40.201   2.031  11.768  1.00122.93           O  
ATOM   4316  CD  PRO A 751     -43.069   2.137  15.460  1.00122.93           C  
ATOM   4317  CB  PRO A 751     -42.296   0.720  13.648  1.00122.93           C  
ATOM   4318  CG  PRO A 751     -43.061   0.677  14.982  1.00122.93           C  
ATOM   4319  HA  PRO A 751     -40.425   1.525  14.263  1.00  0.00           H  
ATOM   4320  HD2 PRO A 751     -44.021   2.614  15.220  1.00  0.00           H  
ATOM   4321  HD3 PRO A 751     -42.953   2.085  16.537  1.00  0.00           H  
ATOM   4322  HB3 PRO A 751     -41.773  -0.213  13.435  1.00  0.00           H  
ATOM   4323  HB2 PRO A 751     -43.002   0.900  12.834  1.00  0.00           H  
ATOM   4324  HG2 PRO A 751     -44.065   0.264  14.879  1.00  0.00           H  
ATOM   4325  HG3 PRO A 751     -42.522   0.047  15.687  1.00  0.00           H  
ATOM   4326  N   ASP A 752     -41.607   3.743  12.222  1.00 23.52           N  
ATOM   4327  CA  ASP A 752     -41.331   4.394  10.973  1.00 23.52           C  
ATOM   4328  C   ASP A 752     -39.885   4.764  10.942  1.00 23.52           C  
ATOM   4329  O   ASP A 752     -39.209   4.590   9.930  1.00 23.52           O  
ATOM   4330  CB  ASP A 752     -42.142   5.686  10.772  1.00 23.52           C  
ATOM   4331  CG  ASP A 752     -43.590   5.299  10.505  1.00 23.52           C  
ATOM   4332  OD1 ASP A 752     -43.848   4.086  10.287  1.00 23.52           O  
ATOM   4333  OD2 ASP A 752     -44.457   6.213  10.517  1.00 23.52           O1-
ATOM   4334  H   ASP A 752     -42.253   4.177  12.865  1.00  0.00           H  
ATOM   4335  HA  ASP A 752     -41.483   3.696  10.146  1.00  0.00           H  
ATOM   4336  HB3 ASP A 752     -41.803   6.172   9.855  1.00  0.00           H  
ATOM   4337  HB2 ASP A 752     -42.075   6.462  11.521  1.00  0.00           H  
ATOM   4338  N   ALA A 753     -39.373   5.293  12.066  1.00 25.35           N  
ATOM   4339  CA  ALA A 753     -38.000   5.685  12.160  1.00 25.35           C  
ATOM   4340  C   ALA A 753     -37.148   4.463  12.030  1.00 25.35           C  
ATOM   4341  O   ALA A 753     -36.081   4.498  11.421  1.00 25.35           O  
ATOM   4342  CB  ALA A 753     -37.661   6.344  13.509  1.00 25.35           C  
ATOM   4343  H   ALA A 753     -39.983   5.435  12.862  1.00  0.00           H  
ATOM   4344  HA  ALA A 753     -37.759   6.379  11.352  1.00  0.00           H  
ATOM   4345  HB1 ALA A 753     -36.590   6.519  13.625  1.00  0.00           H  
ATOM   4346  HB2 ALA A 753     -38.160   7.309  13.595  1.00  0.00           H  
ATOM   4347  HB3 ALA A 753     -38.003   5.735  14.345  1.00  0.00           H  
ATOM   4348  N   ALA A 754     -37.615   3.337  12.601  1.00 28.86           N  
ATOM   4349  CA  ALA A 754     -36.843   2.130  12.643  1.00 28.86           C  
ATOM   4350  C   ALA A 754     -36.526   1.670  11.257  1.00 28.86           C  
ATOM   4351  O   ALA A 754     -35.397   1.268  10.981  1.00 28.86           O  
ATOM   4352  CB  ALA A 754     -37.583   0.980  13.348  1.00 28.86           C  
ATOM   4353  H   ALA A 754     -38.513   3.354  13.063  1.00  0.00           H  
ATOM   4354  HA  ALA A 754     -35.914   2.334  13.180  1.00  0.00           H  
ATOM   4355  HB1 ALA A 754     -36.903   0.155  13.561  1.00  0.00           H  
ATOM   4356  HB2 ALA A 754     -37.977   1.311  14.309  1.00  0.00           H  
ATOM   4357  HB3 ALA A 754     -38.418   0.581  12.774  1.00  0.00           H  
ATOM   4358  N   THR A 755     -37.508   1.720  10.339  1.00 86.38           N  
ATOM   4359  CA  THR A 755     -37.227   1.265   9.011  1.00 86.38           C  
ATOM   4360  C   THR A 755     -36.090   2.114   8.454  1.00 86.38           C  
ATOM   4361  O   THR A 755     -35.049   1.510   8.078  1.00 86.38           O  
ATOM   4362  CB  THR A 755     -38.412   1.331   8.082  1.00 86.38           C  
ATOM   4363  OG1 THR A 755     -38.081   0.746   6.830  1.00 86.38           O  
ATOM   4364  CG2 THR A 755     -38.856   2.791   7.890  1.00 86.38           C  
ATOM   4365  OXT THR A 755     -36.229   3.366   8.406  1.00 86.38           O1-
ATOM   4366  H   THR A 755     -38.422   2.088  10.568  1.00  0.00           H  
ATOM   4367  HA  THR A 755     -36.896   0.226   9.056  1.00  0.00           H  
ATOM   4368  HB  THR A 755     -39.237   0.747   8.492  1.00  0.00           H  
ATOM   4369  HG1 THR A 755     -37.367   1.240   6.454  1.00  0.00           H  
ATOM   4370 HG21 THR A 755     -39.313   2.839   6.901  1.00  0.00           H  
ATOM   4371 HG22 THR A 755     -39.737   2.911   8.512  1.00  0.00           H  
ATOM   4372 HG23 THR A 755     -38.277   3.696   7.879  1.00  0.00           H  
CONECT 1097 2678
CONECT 2678 1097
ENDMDL
END   
