# Supplementary material for: Ligand-guided homology modelling of the GABAB2 subunit of the GABAB receptor
Source: PLoS One. 2017 Mar 21;12(3):e0173889. doi: 10.1371/journal.pone.0173889 (PMC5360267; doi:10.1371/journal.pone.0173889)
Supplement: S7 Model — Cluster 5 based model 1. Template 4oo9. (PDB) [file pone.0173889.s010.pdb]

REMARK   4      COMPLIES WITH FORMAT V. 3.0, 1-DEC-2006
REMARK 888
REMARK 888 WRITTEN BY MAESTRO (A PRODUCT OF SCHRODINGER, LLC)
TITLE     c5_m1_4oo9
HELIX    1   1 TYR A  482  LYS A  505  1
HELIX    2   2 LYS A  510  LYS A  513  1
HELIX    3   3 MET A  519  LEU A  536  1
HELIX    4   4 THR A  551  LYS A  586  1
HELIX    5   5 ASP A  594  VAL A  618  1
HELIX    6   6 THR A  654  ARG A  679  1
HELIX    7   7 ASP A  688  CYS A  703  1
HELIX    8   8 ALA A  707  SER A  710  1
HELIX    9   9 GLN A  720  THR A  749  1
TURN     1   1 LYS A 476  LEU A 481
TURN     2   2 ASN A 506  GLN A 509
TURN     3   3 MET A 514  TYR A 518
TURN     4   4 PHE A 537  GLU A 550
TURN     5   5 MET A 587  LYS A 593
TURN     6   6 ASP A 619  MET A 653
TURN     7   7 ASN A 680  ASN A 687
TURN     8   8 ILE A 704  GLY A 706
TURN     9   9 PHE A 711  VAL A 719
TURN    10  10 ASN A 750  THR A 755
SEQRES   1 A  269  LYS ILE SER LEU PRO LEU TYR SER ILE LEU SER ALA LEU
SEQRES   2 A  269  THR ILE LEU GLY MET ILE MET ALA SER ALA PHE LEU PHE
SEQRES   3 A  269  PHE ASN ILE LYS ASN ARG ASN GLN LYS LEU ILE LYS MET
SEQRES   4 A  269  SER SER PRO TYR MET ASN ASN LEU ILE ILE LEU GLY GLY
SEQRES   5 A  269  MET LEU SER TYR ALA SER ILE PHE LEU PHE PHE GLU THR
SEQRES   6 A  269  LEU CYS THR VAL ARG THR TRP ILE LEU THR VAL GLY TYR
SEQRES   7 A  269  THR THR ALA PHE GLY ALA MET PHE ALA LYS THR TRP ARG
SEQRES   8 A  269  VAL HIS ALA ILE PHE LYS ASN VAL LYS MET LYS LYS LYS
SEQRES   9 A  269  ILE ILE LYS ASP GLN LYS LEU LEU VAL ILE VAL GLY GLY
SEQRES  10 A  269  MET LEU LEU ILE ASP LEU CYS ILE LEU ILE CYS TRP GLN
SEQRES  11 A  269  ALA VAL ASP PRO LEU ARG ARG THR VAL GLU LYS TYR SER
SEQRES  12 A  269  MET GLU PRO ASP PRO ALA GLY ARG ASP ILE SER ILE ARG
SEQRES  13 A  269  PRO LEU LEU GLU HIS CYS GLU ASN THR HIS MET THR ILE
SEQRES  14 A  269  TRP LEU GLY ILE VAL TYR ALA TYR LYS GLY LEU LEU MET
SEQRES  15 A  269  LEU PHE GLY CYS PHE LEU ALA TRP GLU THR ARG ASN VAL
SEQRES  16 A  269  SER ILE PRO ALA LEU ASN ASP SER LYS TYR ILE GLY MET
SEQRES  17 A  269  SER VAL TYR ASN VAL GLY ILE MET CYS ILE ILE GLY ALA
SEQRES  18 A  269  ALA VAL SER PHE LEU THR ARG ASP GLN PRO ASN VAL GLN
SEQRES  19 A  269  PHE CYS ILE VAL ALA LEU VAL ILE ILE PHE CYS SER THR
SEQRES  20 A  269  ILE THR LEU CYS LEU VAL PHE VAL PRO LYS LEU ILE THR
SEQRES  21 A  269  LEU ARG THR ASN PRO ASP ALA ALA THR
SSBOND   1 CYS A  553    CYS A  648                          1555   1555  2.02
MODEL        1
ATOM      1  N   LYS A 476     -37.760  -0.821  60.411  1.00 72.41           N1+
ATOM      2  CA  LYS A 476     -38.375  -0.830  61.758  1.00 72.41           C  
ATOM      3  C   LYS A 476     -37.312  -0.923  62.801  1.00 72.41           C  
ATOM      4  O   LYS A 476     -36.446  -0.055  62.901  1.00 72.41           O  
ATOM      5  CB  LYS A 476     -39.319  -2.036  61.905  1.00 72.41           C  
ATOM      6  CG  LYS A 476     -40.153  -2.016  63.188  1.00 72.41           C  
ATOM      7  CD  LYS A 476     -41.298  -3.030  63.192  1.00 72.41           C  
ATOM      8  CE  LYS A 476     -42.451  -2.655  62.258  1.00 72.41           C  
ATOM      9  NZ  LYS A 476     -43.509  -3.689  62.322  1.00 72.41           N1+
ATOM     10  H1  LYS A 476     -37.129  -0.034  60.350  1.00  0.00           H  
ATOM     11  H2  LYS A 476     -37.232  -1.672  60.276  1.00  0.00           H  
ATOM     12  H3  LYS A 476     -38.474  -0.743  59.702  1.00  0.00           H  
ATOM     13  HA  LYS A 476     -38.924   0.104  61.892  1.00  0.00           H  
ATOM     14  HB3 LYS A 476     -38.813  -2.990  61.761  1.00  0.00           H  
ATOM     15  HB2 LYS A 476     -40.004  -1.981  61.060  1.00  0.00           H  
ATOM     16  HG3 LYS A 476     -40.593  -1.022  63.290  1.00  0.00           H  
ATOM     17  HG2 LYS A 476     -39.627  -2.147  64.118  1.00  0.00           H  
ATOM     18  HD3 LYS A 476     -41.686  -3.110  64.209  1.00  0.00           H  
ATOM     19  HD2 LYS A 476     -40.910  -4.018  62.939  1.00  0.00           H  
ATOM     20  HE3 LYS A 476     -42.122  -2.577  61.223  1.00  0.00           H  
ATOM     21  HE2 LYS A 476     -42.877  -1.691  62.538  1.00  0.00           H  
ATOM     22  HZ1 LYS A 476     -43.132  -4.582  62.038  1.00  0.00           H  
ATOM     23  HZ2 LYS A 476     -43.859  -3.758  63.267  1.00  0.00           H  
ATOM     24  HZ3 LYS A 476     -44.268  -3.435  61.704  1.00  0.00           H  
ATOM     25  N   ILE A 477     -37.361  -1.990  63.618  1.00133.31           N  
ATOM     26  CA  ILE A 477     -36.370  -2.166  64.634  1.00133.31           C  
ATOM     27  C   ILE A 477     -35.067  -2.351  63.939  1.00133.31           C  
ATOM     28  O   ILE A 477     -34.052  -1.775  64.330  1.00133.31           O  
ATOM     29  CB  ILE A 477     -36.618  -3.364  65.512  1.00133.31           C  
ATOM     30  CG1 ILE A 477     -36.570  -4.680  64.713  1.00133.31           C  
ATOM     31  CG2 ILE A 477     -37.953  -3.135  66.239  1.00133.31           C  
ATOM     32  CD1 ILE A 477     -37.650  -4.799  63.639  1.00133.31           C  
ATOM     33  H   ILE A 477     -38.090  -2.682  63.524  1.00  0.00           H  
ATOM     34  HA  ILE A 477     -36.317  -1.268  65.254  1.00  0.00           H  
ATOM     35  HB  ILE A 477     -35.837  -3.402  66.273  1.00  0.00           H  
ATOM     36 HG13 ILE A 477     -36.797  -5.459  65.443  1.00  0.00           H  
ATOM     37 HG12 ILE A 477     -35.583  -4.987  64.371  1.00  0.00           H  
ATOM     38 HG21 ILE A 477     -38.039  -3.842  67.065  1.00  0.00           H  
ATOM     39 HG22 ILE A 477     -38.003  -2.139  66.681  1.00  0.00           H  
ATOM     40 HG23 ILE A 477     -38.845  -3.278  65.646  1.00  0.00           H  
ATOM     41 HD11 ILE A 477     -37.783  -5.855  63.404  1.00  0.00           H  
ATOM     42 HD12 ILE A 477     -38.635  -4.446  63.927  1.00  0.00           H  
ATOM     43 HD13 ILE A 477     -37.363  -4.350  62.692  1.00  0.00           H  
ATOM     44  N   SER A 478     -35.075  -3.158  62.864  1.00 86.00           N  
ATOM     45  CA  SER A 478     -33.879  -3.401  62.122  1.00 86.00           C  
ATOM     46  C   SER A 478     -33.640  -2.198  61.276  1.00 86.00           C  
ATOM     47  O   SER A 478     -34.427  -1.254  61.282  1.00 86.00           O  
ATOM     48  CB  SER A 478     -33.972  -4.616  61.183  1.00 86.00           C  
ATOM     49  OG  SER A 478     -34.939  -4.377  60.171  1.00 86.00           O  
ATOM     50  H   SER A 478     -35.930  -3.601  62.566  1.00  0.00           H  
ATOM     51  HA  SER A 478     -33.034  -3.551  62.799  1.00  0.00           H  
ATOM     52  HB3 SER A 478     -34.260  -5.506  61.744  1.00  0.00           H  
ATOM     53  HB2 SER A 478     -33.009  -4.839  60.723  1.00  0.00           H  
ATOM     54  HG  SER A 478     -34.920  -5.093  59.550  1.00  0.00           H  
ATOM     55  N   LEU A 479     -32.508  -2.194  60.545  1.00100.64           N  
ATOM     56  CA  LEU A 479     -32.187  -1.079  59.707  1.00100.64           C  
ATOM     57  C   LEU A 479     -32.713  -1.440  58.345  1.00100.64           C  
ATOM     58  O   LEU A 479     -32.684  -2.600  57.937  1.00100.64           O  
ATOM     59  CB  LEU A 479     -30.663  -0.836  59.632  1.00100.64           C  
ATOM     60  CG  LEU A 479     -30.201   0.532  59.082  1.00100.64           C  
ATOM     61  CD1 LEU A 479     -28.667   0.621  59.066  1.00100.64           C  
ATOM     62  CD2 LEU A 479     -30.819   0.882  57.723  1.00100.64           C  
ATOM     63  H   LEU A 479     -31.884  -2.987  60.561  1.00  0.00           H  
ATOM     64  HA  LEU A 479     -32.548  -0.174  60.191  1.00  0.00           H  
ATOM     65  HB3 LEU A 479     -30.188  -1.639  59.063  1.00  0.00           H  
ATOM     66  HB2 LEU A 479     -30.257  -0.933  60.640  1.00  0.00           H  
ATOM     67  HG  LEU A 479     -30.545   1.297  59.780  1.00  0.00           H  
ATOM     68 HD11 LEU A 479     -28.330   1.612  58.761  1.00  0.00           H  
ATOM     69 HD12 LEU A 479     -28.251   0.426  60.055  1.00  0.00           H  
ATOM     70 HD13 LEU A 479     -28.234  -0.104  58.375  1.00  0.00           H  
ATOM     71 HD21 LEU A 479     -30.155   1.585  57.219  1.00  0.00           H  
ATOM     72 HD22 LEU A 479     -30.575  -0.065  57.338  1.00  0.00           H  
ATOM     73 HD23 LEU A 479     -31.764   1.351  57.566  1.00  0.00           H  
ATOM     74  N   PRO A 480     -33.250  -0.459  57.675  1.00127.79           N  
ATOM     75  CA  PRO A 480     -33.828  -0.633  56.362  1.00127.79           C  
ATOM     76  C   PRO A 480     -32.833  -0.841  55.258  1.00127.79           C  
ATOM     77  O   PRO A 480     -33.255  -1.053  54.122  1.00127.79           O  
ATOM     78  CD  PRO A 480     -33.906   0.608  58.415  1.00127.79           C  
ATOM     79  CB  PRO A 480     -34.703   0.597  56.127  1.00127.79           C  
ATOM     80  CG  PRO A 480     -35.086   1.057  57.542  1.00127.79           C  
ATOM     81  HA  PRO A 480     -34.482  -1.508  56.387  1.00  0.00           H  
ATOM     82  HD2 PRO A 480     -33.319   1.461  58.745  1.00  0.00           H  
ATOM     83  HD3 PRO A 480     -34.400   0.242  59.313  1.00  0.00           H  
ATOM     84  HB3 PRO A 480     -35.573   0.382  55.506  1.00  0.00           H  
ATOM     85  HB2 PRO A 480     -34.134   1.390  55.637  1.00  0.00           H  
ATOM     86  HG2 PRO A 480     -35.273   2.129  57.602  1.00  0.00           H  
ATOM     87  HG3 PRO A 480     -35.997   0.541  57.852  1.00  0.00           H  
ATOM     88  N   LEU A 481     -31.526  -0.777  55.556  1.00138.74           N  
ATOM     89  CA  LEU A 481     -30.475  -0.813  54.577  1.00138.74           C  
ATOM     90  C   LEU A 481     -30.520  -2.066  53.752  1.00138.74           C  
ATOM     91  O   LEU A 481     -30.468  -2.004  52.525  1.00138.74           O  
ATOM     92  CB  LEU A 481     -29.110  -0.762  55.280  1.00138.74           C  
ATOM     93  CG  LEU A 481     -27.883  -0.800  54.360  1.00138.74           C  
ATOM     94  CD1 LEU A 481     -27.806   0.440  53.456  1.00138.74           C  
ATOM     95  CD2 LEU A 481     -26.612  -1.022  55.197  1.00138.74           C  
ATOM     96  H   LEU A 481     -31.264  -0.614  56.516  1.00  0.00           H  
ATOM     97  HA  LEU A 481     -30.593   0.056  53.931  1.00  0.00           H  
ATOM     98  HB3 LEU A 481     -29.052  -1.577  56.005  1.00  0.00           H  
ATOM     99  HB2 LEU A 481     -29.023   0.158  55.852  1.00  0.00           H  
ATOM    100  HG  LEU A 481     -27.947  -1.666  53.699  1.00  0.00           H  
ATOM    101 HD11 LEU A 481     -26.930   1.062  53.630  1.00  0.00           H  
ATOM    102 HD12 LEU A 481     -27.902   0.181  52.401  1.00  0.00           H  
ATOM    103 HD13 LEU A 481     -28.637   1.116  53.652  1.00  0.00           H  
ATOM    104 HD21 LEU A 481     -25.901  -0.199  55.194  1.00  0.00           H  
ATOM    105 HD22 LEU A 481     -26.842  -1.190  56.249  1.00  0.00           H  
ATOM    106 HD23 LEU A 481     -26.239  -1.933  54.855  1.00  0.00           H  
ATOM    107  N   TYR A 482     -30.631  -3.243  54.390  1.00 94.81           N  
ATOM    108  CA  TYR A 482     -30.609  -4.469  53.645  1.00 94.81           C  
ATOM    109  C   TYR A 482     -31.822  -4.567  52.773  1.00 94.81           C  
ATOM    110  O   TYR A 482     -31.737  -5.020  51.634  1.00 94.81           O  
ATOM    111  CB  TYR A 482     -30.532  -5.721  54.540  1.00 94.81           C  
ATOM    112  CG  TYR A 482     -31.766  -5.807  55.369  1.00 94.81           C  
ATOM    113  CD1 TYR A 482     -32.876  -6.471  54.899  1.00 94.81           C  
ATOM    114  CD2 TYR A 482     -31.813  -5.229  56.617  1.00 94.81           C  
ATOM    115  CE1 TYR A 482     -34.016  -6.555  55.662  1.00 94.81           C  
ATOM    116  CE2 TYR A 482     -32.951  -5.310  57.383  1.00 94.81           C  
ATOM    117  CZ  TYR A 482     -34.054  -5.975  56.907  1.00 94.81           C  
ATOM    118  OH  TYR A 482     -35.224  -6.060  57.690  1.00 94.81           O  
ATOM    119  H   TYR A 482     -30.701  -3.277  55.397  1.00  0.00           H  
ATOM    120  HA  TYR A 482     -29.723  -4.471  53.006  1.00  0.00           H  
ATOM    121  HB3 TYR A 482     -29.651  -5.678  55.181  1.00  0.00           H  
ATOM    122  HB2 TYR A 482     -30.428  -6.624  53.935  1.00  0.00           H  
ATOM    123  HD1 TYR A 482     -32.859  -6.948  53.930  1.00  0.00           H  
ATOM    124  HD2 TYR A 482     -30.947  -4.716  57.010  1.00  0.00           H  
ATOM    125  HE1 TYR A 482     -34.875  -7.087  55.280  1.00  0.00           H  
ATOM    126  HE2 TYR A 482     -32.965  -4.906  58.382  1.00  0.00           H  
ATOM    127  HH  TYR A 482     -35.915  -6.540  57.259  1.00  0.00           H  
ATOM    128  N   SER A 483     -32.991  -4.148  53.291  1.00 31.27           N  
ATOM    129  CA  SER A 483     -34.226  -4.267  52.566  1.00 31.27           C  
ATOM    130  C   SER A 483     -34.182  -3.450  51.312  1.00 31.27           C  
ATOM    131  O   SER A 483     -34.663  -3.890  50.270  1.00 31.27           O  
ATOM    132  CB  SER A 483     -35.441  -3.778  53.374  1.00 31.27           C  
ATOM    133  OG  SER A 483     -35.632  -4.595  54.520  1.00 31.27           O  
ATOM    134  H   SER A 483     -33.022  -3.795  54.237  1.00  0.00           H  
ATOM    135  HA  SER A 483     -34.378  -5.315  52.297  1.00  0.00           H  
ATOM    136  HB3 SER A 483     -36.353  -3.820  52.776  1.00  0.00           H  
ATOM    137  HB2 SER A 483     -35.317  -2.744  53.699  1.00  0.00           H  
ATOM    138  HG  SER A 483     -36.375  -4.266  55.003  1.00  0.00           H  
ATOM    139  N   ILE A 484     -33.606  -2.235  51.374  1.00 81.71           N  
ATOM    140  CA  ILE A 484     -33.599  -1.364  50.231  1.00 81.71           C  
ATOM    141  C   ILE A 484     -32.779  -1.964  49.132  1.00 81.71           C  
ATOM    142  O   ILE A 484     -33.175  -1.930  47.968  1.00 81.71           O  
ATOM    143  CB  ILE A 484     -33.047   0.003  50.524  1.00 81.71           C  
ATOM    144  CG1 ILE A 484     -31.566  -0.070  50.923  1.00 81.71           C  
ATOM    145  CG2 ILE A 484     -33.947   0.651  51.590  1.00 81.71           C  
ATOM    146  CD1 ILE A 484     -30.881   1.297  50.963  1.00 81.71           C  
ATOM    147  H   ILE A 484     -33.222  -1.898  52.248  1.00  0.00           H  
ATOM    148  HA  ILE A 484     -34.625  -1.252  49.871  1.00  0.00           H  
ATOM    149  HB  ILE A 484     -33.113   0.607  49.616  1.00  0.00           H  
ATOM    150 HG13 ILE A 484     -30.827  -0.655  50.406  1.00  0.00           H  
ATOM    151 HG12 ILE A 484     -31.652  -0.286  51.970  1.00  0.00           H  
ATOM    152 HG21 ILE A 484     -33.381   1.189  52.350  1.00  0.00           H  
ATOM    153 HG22 ILE A 484     -34.605   1.382  51.121  1.00  0.00           H  
ATOM    154 HG23 ILE A 484     -34.602  -0.041  52.118  1.00  0.00           H  
ATOM    155 HD11 ILE A 484     -29.875   1.213  51.373  1.00  0.00           H  
ATOM    156 HD12 ILE A 484     -30.790   1.712  49.959  1.00  0.00           H  
ATOM    157 HD13 ILE A 484     -31.423   2.018  51.573  1.00  0.00           H  
ATOM    158  N   LEU A 485     -31.615  -2.541  49.476  1.00 39.37           N  
ATOM    159  CA  LEU A 485     -30.725  -3.081  48.488  1.00 39.37           C  
ATOM    160  C   LEU A 485     -31.407  -4.193  47.759  1.00 39.37           C  
ATOM    161  O   LEU A 485     -31.211  -4.356  46.555  1.00 39.37           O  
ATOM    162  CB  LEU A 485     -29.427  -3.647  49.091  1.00 39.37           C  
ATOM    163  CG  LEU A 485     -28.537  -2.576  49.746  1.00 39.37           C  
ATOM    164  CD1 LEU A 485     -27.254  -3.194  50.325  1.00 39.37           C  
ATOM    165  CD2 LEU A 485     -28.255  -1.415  48.778  1.00 39.37           C  
ATOM    166  H   LEU A 485     -31.333  -2.561  50.447  1.00  0.00           H  
ATOM    167  HA  LEU A 485     -30.506  -2.316  47.743  1.00  0.00           H  
ATOM    168  HB3 LEU A 485     -28.849  -4.143  48.308  1.00  0.00           H  
ATOM    169  HB2 LEU A 485     -29.659  -4.417  49.829  1.00  0.00           H  
ATOM    170  HG  LEU A 485     -29.066  -2.137  50.583  1.00  0.00           H  
ATOM    171 HD11 LEU A 485     -26.539  -2.395  50.383  1.00  0.00           H  
ATOM    172 HD12 LEU A 485     -27.419  -3.602  51.323  1.00  0.00           H  
ATOM    173 HD13 LEU A 485     -26.854  -3.989  49.699  1.00  0.00           H  
ATOM    174 HD21 LEU A 485     -27.573  -0.717  49.254  1.00  0.00           H  
ATOM    175 HD22 LEU A 485     -27.800  -1.753  47.847  1.00  0.00           H  
ATOM    176 HD23 LEU A 485     -29.146  -0.837  48.540  1.00  0.00           H  
ATOM    177  N   SER A 486     -32.201  -5.011  48.475  1.00 65.96           N  
ATOM    178  CA  SER A 486     -32.885  -6.113  47.861  1.00 65.96           C  
ATOM    179  C   SER A 486     -33.896  -5.597  46.879  1.00 65.96           C  
ATOM    180  O   SER A 486     -34.007  -6.095  45.762  1.00 65.96           O  
ATOM    181  CB  SER A 486     -33.636  -6.987  48.881  1.00 65.96           C  
ATOM    182  OG  SER A 486     -34.290  -8.058  48.219  1.00 65.96           O  
ATOM    183  H   SER A 486     -32.316  -4.855  49.467  1.00  0.00           H  
ATOM    184  HA  SER A 486     -32.148  -6.809  47.505  1.00  0.00           H  
ATOM    185  HB3 SER A 486     -34.375  -6.412  49.440  1.00  0.00           H  
ATOM    186  HB2 SER A 486     -32.939  -7.399  49.612  1.00  0.00           H  
ATOM    187  HG  SER A 486     -34.898  -7.701  47.590  1.00  0.00           H  
ATOM    188  N   ALA A 487     -34.670  -4.569  47.264  1.00 19.07           N  
ATOM    189  CA  ALA A 487     -35.676  -4.061  46.377  1.00 19.07           C  
ATOM    190  C   ALA A 487     -34.993  -3.521  45.164  1.00 19.07           C  
ATOM    191  O   ALA A 487     -35.446  -3.713  44.037  1.00 19.07           O  
ATOM    192  CB  ALA A 487     -36.497  -2.918  46.998  1.00 19.07           C  
ATOM    193  H   ALA A 487     -34.566  -4.162  48.185  1.00  0.00           H  
ATOM    194  HA  ALA A 487     -36.421  -4.833  46.243  1.00  0.00           H  
ATOM    195  HB1 ALA A 487     -37.274  -2.571  46.316  1.00  0.00           H  
ATOM    196  HB2 ALA A 487     -36.991  -3.251  47.911  1.00  0.00           H  
ATOM    197  HB3 ALA A 487     -35.876  -2.061  47.262  1.00  0.00           H  
ATOM    198  N   LEU A 488     -33.862  -2.829  45.370  1.00131.65           N  
ATOM    199  CA  LEU A 488     -33.177  -2.253  44.257  1.00131.65           C  
ATOM    200  C   LEU A 488     -32.718  -3.356  43.355  1.00131.65           C  
ATOM    201  O   LEU A 488     -32.868  -3.270  42.138  1.00131.65           O  
ATOM    202  CB  LEU A 488     -31.949  -1.432  44.685  1.00131.65           C  
ATOM    203  CG  LEU A 488     -32.320  -0.228  45.572  1.00131.65           C  
ATOM    204  CD1 LEU A 488     -31.081   0.584  45.982  1.00131.65           C  
ATOM    205  CD2 LEU A 488     -33.407   0.635  44.913  1.00131.65           C  
ATOM    206  H   LEU A 488     -33.517  -2.669  46.308  1.00  0.00           H  
ATOM    207  HA  LEU A 488     -33.864  -1.634  43.678  1.00  0.00           H  
ATOM    208  HB3 LEU A 488     -31.451  -1.073  43.786  1.00  0.00           H  
ATOM    209  HB2 LEU A 488     -31.227  -2.058  45.210  1.00  0.00           H  
ATOM    210  HG  LEU A 488     -32.791  -0.476  46.477  1.00  0.00           H  
ATOM    211 HD11 LEU A 488     -31.347   1.258  46.797  1.00  0.00           H  
ATOM    212 HD12 LEU A 488     -30.287  -0.049  46.375  1.00  0.00           H  
ATOM    213 HD13 LEU A 488     -30.744   1.233  45.178  1.00  0.00           H  
ATOM    214 HD21 LEU A 488     -33.548   1.564  45.467  1.00  0.00           H  
ATOM    215 HD22 LEU A 488     -33.139   0.903  43.891  1.00  0.00           H  
ATOM    216 HD23 LEU A 488     -34.377   0.139  44.896  1.00  0.00           H  
ATOM    217  N   THR A 489     -32.153  -4.437  43.928  1.00110.33           N  
ATOM    218  CA  THR A 489     -31.666  -5.500  43.099  1.00110.33           C  
ATOM    219  C   THR A 489     -32.793  -6.200  42.412  1.00110.33           C  
ATOM    220  O   THR A 489     -32.660  -6.589  41.253  1.00110.33           O  
ATOM    221  CB  THR A 489     -30.866  -6.552  43.808  1.00110.33           C  
ATOM    222  OG1 THR A 489     -30.396  -7.485  42.849  1.00110.33           O  
ATOM    223  CG2 THR A 489     -31.737  -7.286  44.832  1.00110.33           C  
ATOM    224  H   THR A 489     -32.024  -4.485  44.931  1.00  0.00           H  
ATOM    225  HA  THR A 489     -31.048  -5.052  42.338  1.00  0.00           H  
ATOM    226  HB  THR A 489     -30.083  -5.852  44.063  1.00  0.00           H  
ATOM    227  HG1 THR A 489     -29.549  -7.810  43.128  1.00  0.00           H  
ATOM    228 HG21 THR A 489     -31.338  -8.254  45.006  1.00  0.00           H  
ATOM    229 HG22 THR A 489     -31.692  -6.650  45.676  1.00  0.00           H  
ATOM    230 HG23 THR A 489     -32.716  -7.647  44.595  1.00  0.00           H  
ATOM    231  N   ILE A 490     -33.929  -6.403  43.109  1.00 80.24           N  
ATOM    232  CA  ILE A 490     -35.019  -7.124  42.512  1.00 80.24           C  
ATOM    233  C   ILE A 490     -35.558  -6.350  41.352  1.00 80.24           C  
ATOM    234  O   ILE A 490     -35.815  -6.910  40.288  1.00 80.24           O  
ATOM    235  CB  ILE A 490     -36.158  -7.391  43.456  1.00 80.24           C  
ATOM    236  CG1 ILE A 490     -36.813  -6.083  43.922  1.00 80.24           C  
ATOM    237  CG2 ILE A 490     -35.626  -8.261  44.607  1.00 80.24           C  
ATOM    238  CD1 ILE A 490     -38.144  -6.293  44.643  1.00 80.24           C  
ATOM    239  H   ILE A 490     -34.001  -6.106  44.075  1.00  0.00           H  
ATOM    240  HA  ILE A 490     -34.645  -8.081  42.139  1.00  0.00           H  
ATOM    241  HB  ILE A 490     -36.909  -7.974  42.918  1.00  0.00           H  
ATOM    242 HG13 ILE A 490     -37.136  -5.324  43.234  1.00  0.00           H  
ATOM    243 HG12 ILE A 490     -36.080  -5.768  44.602  1.00  0.00           H  
ATOM    244 HG21 ILE A 490     -35.698  -7.786  45.582  1.00  0.00           H  
ATOM    245 HG22 ILE A 490     -36.252  -9.149  44.691  1.00  0.00           H  
ATOM    246 HG23 ILE A 490     -34.617  -8.637  44.461  1.00  0.00           H  
ATOM    247 HD11 ILE A 490     -38.529  -5.351  45.033  1.00  0.00           H  
ATOM    248 HD12 ILE A 490     -38.895  -6.704  43.968  1.00  0.00           H  
ATOM    249 HD13 ILE A 490     -38.040  -6.979  45.485  1.00  0.00           H  
ATOM    250  N   LEU A 491     -35.732  -5.027  41.522  1.00 31.62           N  
ATOM    251  CA  LEU A 491     -36.288  -4.225  40.472  1.00 31.62           C  
ATOM    252  C   LEU A 491     -35.359  -4.275  39.302  1.00 31.62           C  
ATOM    253  O   LEU A 491     -35.794  -4.318  38.154  1.00 31.62           O  
ATOM    254  CB  LEU A 491     -36.458  -2.747  40.868  1.00 31.62           C  
ATOM    255  CG  LEU A 491     -37.474  -2.524  42.005  1.00 31.62           C  
ATOM    256  CD1 LEU A 491     -37.669  -1.027  42.290  1.00 31.62           C  
ATOM    257  CD2 LEU A 491     -38.797  -3.256  41.727  1.00 31.62           C  
ATOM    258  H   LEU A 491     -35.508  -4.591  42.409  1.00  0.00           H  
ATOM    259  HA  LEU A 491     -37.248  -4.639  40.181  1.00  0.00           H  
ATOM    260  HB3 LEU A 491     -36.785  -2.176  39.997  1.00  0.00           H  
ATOM    261  HB2 LEU A 491     -35.497  -2.323  41.165  1.00  0.00           H  
ATOM    262  HG  LEU A 491     -37.168  -2.946  42.935  1.00  0.00           H  
ATOM    263 HD11 LEU A 491     -38.362  -0.870  43.118  1.00  0.00           H  
ATOM    264 HD12 LEU A 491     -36.724  -0.554  42.561  1.00  0.00           H  
ATOM    265 HD13 LEU A 491     -38.067  -0.505  41.419  1.00  0.00           H  
ATOM    266 HD21 LEU A 491     -39.552  -2.974  42.460  1.00  0.00           H  
ATOM    267 HD22 LEU A 491     -39.191  -3.006  40.741  1.00  0.00           H  
ATOM    268 HD23 LEU A 491     -38.701  -4.340  41.793  1.00  0.00           H  
ATOM    269  N   GLY A 492     -34.042  -4.259  39.568  1.00 18.29           N  
ATOM    270  CA  GLY A 492     -33.074  -4.271  38.509  1.00 18.29           C  
ATOM    271  C   GLY A 492     -33.165  -5.548  37.731  1.00 18.29           C  
ATOM    272  O   GLY A 492     -33.063  -5.539  36.505  1.00 18.29           O  
ATOM    273  H   GLY A 492     -33.719  -4.207  40.525  1.00  0.00           H  
ATOM    274  HA3 GLY A 492     -32.118  -4.250  38.996  1.00  0.00           H  
ATOM    275  HA2 GLY A 492     -33.162  -3.393  37.867  1.00  0.00           H  
ATOM    276  N   MET A 493     -33.339  -6.688  38.424  1.00130.80           N  
ATOM    277  CA  MET A 493     -33.377  -7.954  37.748  1.00130.80           C  
ATOM    278  C   MET A 493     -34.549  -8.006  36.824  1.00130.80           C  
ATOM    279  O   MET A 493     -34.429  -8.461  35.687  1.00130.80           O  
ATOM    280  CB  MET A 493     -33.502  -9.148  38.708  1.00130.80           C  
ATOM    281  CG  MET A 493     -33.543 -10.494  37.981  1.00130.80           C  
ATOM    282  SD  MET A 493     -31.984 -10.969  37.177  1.00130.80           S  
ATOM    283  CE  MET A 493     -32.690 -12.401  36.310  1.00130.80           C  
ATOM    284  H   MET A 493     -33.394  -6.664  39.435  1.00  0.00           H  
ATOM    285  HA  MET A 493     -32.458  -8.061  37.167  1.00  0.00           H  
ATOM    286  HB3 MET A 493     -34.399  -9.046  39.321  1.00  0.00           H  
ATOM    287  HB2 MET A 493     -32.665  -9.142  39.407  1.00  0.00           H  
ATOM    288  HG3 MET A 493     -34.368 -10.571  37.273  1.00  0.00           H  
ATOM    289  HG2 MET A 493     -33.749 -11.266  38.723  1.00  0.00           H  
ATOM    290  HE1 MET A 493     -31.912 -12.910  35.740  1.00  0.00           H  
ATOM    291  HE2 MET A 493     -33.116 -13.110  37.020  1.00  0.00           H  
ATOM    292  HE3 MET A 493     -33.470 -12.085  35.617  1.00  0.00           H  
ATOM    293  N   ILE A 494     -35.719  -7.528  37.283  1.00 71.19           N  
ATOM    294  CA  ILE A 494     -36.887  -7.606  36.457  1.00 71.19           C  
ATOM    295  C   ILE A 494     -36.674  -6.760  35.242  1.00 71.19           C  
ATOM    296  O   ILE A 494     -37.025  -7.159  34.133  1.00 71.19           O  
ATOM    297  CB  ILE A 494     -38.150  -7.162  37.149  1.00 71.19           C  
ATOM    298  CG1 ILE A 494     -39.380  -7.580  36.326  1.00 71.19           C  
ATOM    299  CG2 ILE A 494     -38.074  -5.653  37.422  1.00 71.19           C  
ATOM    300  CD1 ILE A 494     -40.698  -7.439  37.089  1.00 71.19           C  
ATOM    301  H   ILE A 494     -35.791  -7.151  38.219  1.00  0.00           H  
ATOM    302  HA  ILE A 494     -37.004  -8.648  36.149  1.00  0.00           H  
ATOM    303  HB  ILE A 494     -38.211  -7.685  38.105  1.00  0.00           H  
ATOM    304 HG13 ILE A 494     -39.282  -8.624  36.027  1.00  0.00           H  
ATOM    305 HG12 ILE A 494     -39.448  -7.004  35.403  1.00  0.00           H  
ATOM    306 HG21 ILE A 494     -39.067  -5.344  37.742  1.00  0.00           H  
ATOM    307 HG22 ILE A 494     -37.568  -5.576  38.361  1.00  0.00           H  
ATOM    308 HG23 ILE A 494     -37.883  -4.887  36.681  1.00  0.00           H  
ATOM    309 HD11 ILE A 494     -41.519  -7.861  36.509  1.00  0.00           H  
ATOM    310 HD12 ILE A 494     -40.663  -7.967  38.042  1.00  0.00           H  
ATOM    311 HD13 ILE A 494     -40.951  -6.398  37.287  1.00  0.00           H  
ATOM    312  N   MET A 495     -36.082  -5.565  35.422  1.00123.04           N  
ATOM    313  CA  MET A 495     -35.884  -4.666  34.323  1.00123.04           C  
ATOM    314  C   MET A 495     -34.975  -5.306  33.320  1.00123.04           C  
ATOM    315  O   MET A 495     -35.236  -5.260  32.118  1.00123.04           O  
ATOM    316  CB  MET A 495     -35.234  -3.341  34.760  1.00123.04           C  
ATOM    317  CG  MET A 495     -35.123  -2.304  33.640  1.00123.04           C  
ATOM    318  SD  MET A 495     -36.707  -1.576  33.125  1.00123.04           S  
ATOM    319  CE  MET A 495     -35.972  -0.462  31.893  1.00123.04           C  
ATOM    320  H   MET A 495     -35.812  -5.271  36.352  1.00  0.00           H  
ATOM    321  HA  MET A 495     -36.852  -4.462  33.861  1.00  0.00           H  
ATOM    322  HB3 MET A 495     -34.243  -3.524  35.177  1.00  0.00           H  
ATOM    323  HB2 MET A 495     -35.813  -2.910  35.578  1.00  0.00           H  
ATOM    324  HG3 MET A 495     -34.692  -2.673  32.714  1.00  0.00           H  
ATOM    325  HG2 MET A 495     -34.608  -1.433  34.020  1.00  0.00           H  
ATOM    326  HE1 MET A 495     -36.751   0.130  31.413  1.00  0.00           H  
ATOM    327  HE2 MET A 495     -35.263   0.221  32.361  1.00  0.00           H  
ATOM    328  HE3 MET A 495     -35.452  -1.030  31.121  1.00  0.00           H  
ATOM    329  N   ALA A 496     -33.885  -5.936  33.794  1.00 24.34           N  
ATOM    330  CA  ALA A 496     -32.935  -6.561  32.920  1.00 24.34           C  
ATOM    331  C   ALA A 496     -33.607  -7.684  32.199  1.00 24.34           C  
ATOM    332  O   ALA A 496     -33.372  -7.899  31.011  1.00 24.34           O  
ATOM    333  CB  ALA A 496     -31.728  -7.148  33.673  1.00 24.34           C  
ATOM    334  H   ALA A 496     -33.704  -5.943  34.791  1.00  0.00           H  
ATOM    335  HA  ALA A 496     -32.577  -5.827  32.195  1.00  0.00           H  
ATOM    336  HB1 ALA A 496     -31.019  -7.618  32.990  1.00  0.00           H  
ATOM    337  HB2 ALA A 496     -31.191  -6.364  34.207  1.00  0.00           H  
ATOM    338  HB3 ALA A 496     -32.027  -7.895  34.411  1.00  0.00           H  
ATOM    339  N   SER A 497     -34.461  -8.438  32.913  1.00 59.38           N  
ATOM    340  CA  SER A 497     -35.126  -9.565  32.329  1.00 59.38           C  
ATOM    341  C   SER A 497     -36.033  -9.091  31.239  1.00 59.38           C  
ATOM    342  O   SER A 497     -36.106  -9.700  30.173  1.00 59.38           O  
ATOM    343  CB  SER A 497     -35.990 -10.333  33.343  1.00 59.38           C  
ATOM    344  OG  SER A 497     -36.624 -11.436  32.711  1.00 59.38           O  
ATOM    345  H   SER A 497     -34.602  -8.244  33.897  1.00  0.00           H  
ATOM    346  HA  SER A 497     -34.378 -10.243  31.910  1.00  0.00           H  
ATOM    347  HB3 SER A 497     -36.754  -9.701  33.795  1.00  0.00           H  
ATOM    348  HB2 SER A 497     -35.370 -10.709  34.157  1.00  0.00           H  
ATOM    349  HG  SER A 497     -37.178 -11.113  32.016  1.00  0.00           H  
ATOM    350  N   ALA A 498     -36.749  -7.979  31.481  1.00 24.73           N  
ATOM    351  CA  ALA A 498     -37.692  -7.491  30.519  1.00 24.73           C  
ATOM    352  C   ALA A 498     -36.988  -7.077  29.264  1.00 24.73           C  
ATOM    353  O   ALA A 498     -37.437  -7.389  28.163  1.00 24.73           O  
ATOM    354  CB  ALA A 498     -38.480  -6.271  31.026  1.00 24.73           C  
ATOM    355  H   ALA A 498     -36.673  -7.511  32.376  1.00  0.00           H  
ATOM    356  HA  ALA A 498     -38.402  -8.287  30.283  1.00  0.00           H  
ATOM    357  HB1 ALA A 498     -39.200  -5.921  30.285  1.00  0.00           H  
ATOM    358  HB2 ALA A 498     -39.040  -6.524  31.927  1.00  0.00           H  
ATOM    359  HB3 ALA A 498     -37.827  -5.434  31.278  1.00  0.00           H  
ATOM    360  N   PHE A 499     -35.848  -6.375  29.400  1.00 43.68           N  
ATOM    361  CA  PHE A 499     -35.169  -5.836  28.258  1.00 43.68           C  
ATOM    362  C   PHE A 499     -34.654  -6.933  27.375  1.00 43.68           C  
ATOM    363  O   PHE A 499     -34.778  -6.860  26.154  1.00 43.68           O  
ATOM    364  CB  PHE A 499     -33.980  -4.939  28.629  1.00 43.68           C  
ATOM    365  CG  PHE A 499     -33.616  -4.223  27.378  1.00 43.68           C  
ATOM    366  CD1 PHE A 499     -34.314  -3.097  27.009  1.00 43.68           C  
ATOM    367  CD2 PHE A 499     -32.595  -4.669  26.572  1.00 43.68           C  
ATOM    368  CE1 PHE A 499     -33.999  -2.420  25.857  1.00 43.68           C  
ATOM    369  CE2 PHE A 499     -32.277  -3.994  25.417  1.00 43.68           C  
ATOM    370  CZ  PHE A 499     -32.977  -2.869  25.056  1.00 43.68           C  
ATOM    371  H   PHE A 499     -35.505  -6.149  30.325  1.00  0.00           H  
ATOM    372  HA  PHE A 499     -35.904  -5.251  27.700  1.00  0.00           H  
ATOM    373  HB3 PHE A 499     -33.134  -5.502  29.031  1.00  0.00           H  
ATOM    374  HB2 PHE A 499     -34.266  -4.215  29.393  1.00  0.00           H  
ATOM    375  HD1 PHE A 499     -35.102  -2.719  27.644  1.00  0.00           H  
ATOM    376  HD2 PHE A 499     -32.026  -5.546  26.846  1.00  0.00           H  
ATOM    377  HE1 PHE A 499     -34.427  -1.511  25.571  1.00  0.00           H  
ATOM    378  HE2 PHE A 499     -31.459  -4.291  24.798  1.00  0.00           H  
ATOM    379  HZ  PHE A 499     -32.702  -2.330  24.164  1.00  0.00           H  
ATOM    380  N   LEU A 500     -34.059  -7.983  27.971  1.00123.26           N  
ATOM    381  CA  LEU A 500     -33.457  -9.038  27.202  1.00123.26           C  
ATOM    382  C   LEU A 500     -34.524  -9.721  26.404  1.00123.26           C  
ATOM    383  O   LEU A 500     -34.328 -10.025  25.228  1.00123.26           O  
ATOM    384  CB  LEU A 500     -32.760 -10.081  28.106  1.00123.26           C  
ATOM    385  CG  LEU A 500     -31.858 -11.126  27.404  1.00123.26           C  
ATOM    386  CD1 LEU A 500     -31.246 -12.081  28.441  1.00123.26           C  
ATOM    387  CD2 LEU A 500     -32.563 -11.898  26.278  1.00123.26           C  
ATOM    388  H   LEU A 500     -33.982  -8.011  28.980  1.00  0.00           H  
ATOM    389  HA  LEU A 500     -32.720  -8.602  26.525  1.00  0.00           H  
ATOM    390  HB3 LEU A 500     -33.510 -10.603  28.704  1.00  0.00           H  
ATOM    391  HB2 LEU A 500     -32.156  -9.544  28.835  1.00  0.00           H  
ATOM    392  HG  LEU A 500     -31.022 -10.590  26.952  1.00  0.00           H  
ATOM    393 HD11 LEU A 500     -30.538 -12.768  27.977  1.00  0.00           H  
ATOM    394 HD12 LEU A 500     -30.706 -11.531  29.213  1.00  0.00           H  
ATOM    395 HD13 LEU A 500     -32.015 -12.676  28.933  1.00  0.00           H  
ATOM    396 HD21 LEU A 500     -32.043 -12.838  26.088  1.00  0.00           H  
ATOM    397 HD22 LEU A 500     -33.601 -12.164  26.474  1.00  0.00           H  
ATOM    398 HD23 LEU A 500     -32.397 -11.315  25.383  1.00  0.00           H  
ATOM    399  N   PHE A 501     -35.694  -9.963  27.019  1.00 31.18           N  
ATOM    400  CA  PHE A 501     -36.743 -10.679  26.354  1.00 31.18           C  
ATOM    401  C   PHE A 501     -37.163  -9.892  25.154  1.00 31.18           C  
ATOM    402  O   PHE A 501     -37.421 -10.452  24.092  1.00 31.18           O  
ATOM    403  CB  PHE A 501     -37.985 -10.883  27.237  1.00 31.18           C  
ATOM    404  CG  PHE A 501     -38.973 -11.670  26.445  1.00 31.18           C  
ATOM    405  CD1 PHE A 501     -38.875 -13.041  26.377  1.00 31.18           C  
ATOM    406  CD2 PHE A 501     -39.997 -11.041  25.775  1.00 31.18           C  
ATOM    407  CE1 PHE A 501     -39.782 -13.775  25.649  1.00 31.18           C  
ATOM    408  CE2 PHE A 501     -40.908 -11.770  25.046  1.00 31.18           C  
ATOM    409  CZ  PHE A 501     -40.802 -13.139  24.981  1.00 31.18           C  
ATOM    410  H   PHE A 501     -35.823  -9.689  27.984  1.00  0.00           H  
ATOM    411  HA  PHE A 501     -36.353 -11.665  26.124  1.00  0.00           H  
ATOM    412  HB3 PHE A 501     -38.417  -9.935  27.560  1.00  0.00           H  
ATOM    413  HB2 PHE A 501     -37.722 -11.429  28.145  1.00  0.00           H  
ATOM    414  HD1 PHE A 501     -38.079 -13.551  26.899  1.00  0.00           H  
ATOM    415  HD2 PHE A 501     -40.093  -9.966  25.816  1.00  0.00           H  
ATOM    416  HE1 PHE A 501     -39.696 -14.850  25.603  1.00  0.00           H  
ATOM    417  HE2 PHE A 501     -41.706 -11.266  24.522  1.00  0.00           H  
ATOM    418  HZ  PHE A 501     -41.515 -13.712  24.409  1.00  0.00           H  
ATOM    419  N   PHE A 502     -37.247  -8.559  25.289  1.00 90.27           N  
ATOM    420  CA  PHE A 502     -37.692  -7.774  24.179  1.00 90.27           C  
ATOM    421  C   PHE A 502     -36.721  -7.933  23.049  1.00 90.27           C  
ATOM    422  O   PHE A 502     -37.121  -8.095  21.897  1.00 90.27           O  
ATOM    423  CB  PHE A 502     -37.791  -6.273  24.485  1.00 90.27           C  
ATOM    424  CG  PHE A 502     -38.491  -5.681  23.313  1.00 90.27           C  
ATOM    425  CD1 PHE A 502     -37.783  -5.273  22.208  1.00 90.27           C  
ATOM    426  CD2 PHE A 502     -39.862  -5.557  23.313  1.00 90.27           C  
ATOM    427  CE1 PHE A 502     -38.436  -4.734  21.125  1.00 90.27           C  
ATOM    428  CE2 PHE A 502     -40.518  -5.018  22.233  1.00 90.27           C  
ATOM    429  CZ  PHE A 502     -39.803  -4.604  21.135  1.00 90.27           C  
ATOM    430  H   PHE A 502     -37.025  -8.112  26.169  1.00  0.00           H  
ATOM    431  HA  PHE A 502     -38.673  -8.149  23.874  1.00  0.00           H  
ATOM    432  HB3 PHE A 502     -36.815  -5.811  24.641  1.00  0.00           H  
ATOM    433  HB2 PHE A 502     -38.370  -6.112  25.394  1.00  0.00           H  
ATOM    434  HD1 PHE A 502     -36.711  -5.393  22.164  1.00  0.00           H  
ATOM    435  HD2 PHE A 502     -40.439  -5.904  24.152  1.00  0.00           H  
ATOM    436  HE1 PHE A 502     -37.968  -4.614  20.178  1.00  0.00           H  
ATOM    437  HE2 PHE A 502     -41.595  -4.941  22.235  1.00  0.00           H  
ATOM    438  HZ  PHE A 502     -40.333  -4.224  20.274  1.00  0.00           H  
ATOM    439  N   ASN A 503     -35.410  -7.899  23.351  1.00 41.76           N  
ATOM    440  CA  ASN A 503     -34.402  -7.993  22.333  1.00 41.76           C  
ATOM    441  C   ASN A 503     -34.516  -9.303  21.623  1.00 41.76           C  
ATOM    442  O   ASN A 503     -34.320  -9.367  20.412  1.00 41.76           O  
ATOM    443  CB  ASN A 503     -32.968  -7.924  22.884  1.00 41.76           C  
ATOM    444  CG  ASN A 503     -32.685  -6.508  23.357  1.00 41.76           C  
ATOM    445  OD1 ASN A 503     -31.465  -6.298  23.919  1.00 41.76           O  
ATOM    446  ND2 ASN A 503     -33.516  -5.612  23.219  1.00 41.76           N  
ATOM    447  H   ASN A 503     -35.121  -7.785  24.315  1.00  0.00           H  
ATOM    448  HA  ASN A 503     -34.572  -7.225  21.574  1.00  0.00           H  
ATOM    449  HB3 ASN A 503     -32.233  -8.164  22.113  1.00  0.00           H  
ATOM    450  HB2 ASN A 503     -32.807  -8.619  23.708  1.00  0.00           H  
ATOM    451 HD22 ASN A 503     -33.311  -4.687  23.569  1.00  0.00           H  
ATOM    452 HD21 ASN A 503     -34.416  -5.814  22.810  1.00  0.00           H  
ATOM    453  N   ILE A 504     -34.792 -10.398  22.356  1.00 94.70           N  
ATOM    454  CA  ILE A 504     -34.864 -11.672  21.697  1.00 94.70           C  
ATOM    455  C   ILE A 504     -36.042 -11.709  20.776  1.00 94.70           C  
ATOM    456  O   ILE A 504     -35.930 -12.157  19.637  1.00 94.70           O  
ATOM    457  CB  ILE A 504     -34.950 -12.854  22.627  1.00 94.70           C  
ATOM    458  CG1 ILE A 504     -36.241 -12.838  23.455  1.00 94.70           C  
ATOM    459  CG2 ILE A 504     -33.668 -12.874  23.474  1.00 94.70           C  
ATOM    460  CD1 ILE A 504     -36.506 -14.148  24.196  1.00 94.70           C  
ATOM    461  H   ILE A 504     -34.919 -10.338  23.359  1.00  0.00           H  
ATOM    462  HA  ILE A 504     -33.963 -11.803  21.092  1.00  0.00           H  
ATOM    463  HB  ILE A 504     -34.958 -13.766  22.028  1.00  0.00           H  
ATOM    464 HG13 ILE A 504     -37.198 -12.665  22.992  1.00  0.00           H  
ATOM    465 HG12 ILE A 504     -36.000 -12.139  24.222  1.00  0.00           H  
ATOM    466 HG21 ILE A 504     -33.756 -13.518  24.348  1.00  0.00           H  
ATOM    467 HG22 ILE A 504     -32.828 -13.241  22.884  1.00  0.00           H  
ATOM    468 HG23 ILE A 504     -33.409 -11.876  23.778  1.00  0.00           H  
ATOM    469 HD11 ILE A 504     -37.536 -14.230  24.511  1.00  0.00           H  
ATOM    470 HD12 ILE A 504     -36.323 -15.005  23.547  1.00  0.00           H  
ATOM    471 HD13 ILE A 504     -35.870 -14.255  25.075  1.00  0.00           H  
ATOM    472  N   LYS A 505     -37.211 -11.223  21.237  1.00108.76           N  
ATOM    473  CA  LYS A 505     -38.389 -11.310  20.424  1.00108.76           C  
ATOM    474  C   LYS A 505     -38.196 -10.535  19.160  1.00108.76           C  
ATOM    475  O   LYS A 505     -38.460 -11.053  18.076  1.00108.76           O  
ATOM    476  CB  LYS A 505     -39.641 -10.732  21.104  1.00108.76           C  
ATOM    477  CG  LYS A 505     -40.888 -10.834  20.222  1.00108.76           C  
ATOM    478  CD  LYS A 505     -42.195 -10.512  20.946  1.00108.76           C  
ATOM    479  CE  LYS A 505     -43.426 -10.620  20.044  1.00108.76           C  
ATOM    480  NZ  LYS A 505     -43.321  -9.653  18.928  1.00108.76           N1+
ATOM    481  H   LYS A 505     -37.276 -10.845  22.175  1.00  0.00           H  
ATOM    482  HA  LYS A 505     -38.571 -12.359  20.183  1.00  0.00           H  
ATOM    483  HB3 LYS A 505     -39.482  -9.695  21.407  1.00  0.00           H  
ATOM    484  HB2 LYS A 505     -39.813 -11.286  22.028  1.00  0.00           H  
ATOM    485  HG3 LYS A 505     -40.956 -11.842  19.812  1.00  0.00           H  
ATOM    486  HG2 LYS A 505     -40.793 -10.160  19.371  1.00  0.00           H  
ATOM    487  HD3 LYS A 505     -42.138  -9.509  21.372  1.00  0.00           H  
ATOM    488  HD2 LYS A 505     -42.314 -11.192  21.791  1.00  0.00           H  
ATOM    489  HE3 LYS A 505     -44.333 -10.412  20.612  1.00  0.00           H  
ATOM    490  HE2 LYS A 505     -43.520 -11.628  19.640  1.00  0.00           H  
ATOM    491  HZ1 LYS A 505     -42.486  -9.842  18.392  1.00  0.00           H  
ATOM    492  HZ2 LYS A 505     -44.130  -9.740  18.329  1.00  0.00           H  
ATOM    493  HZ3 LYS A 505     -43.277  -8.713  19.295  1.00  0.00           H  
ATOM    494  N   ASN A 506     -37.722  -9.276  19.253  1.00119.74           N  
ATOM    495  CA  ASN A 506     -37.585  -8.516  18.045  1.00119.74           C  
ATOM    496  C   ASN A 506     -36.135  -8.427  17.691  1.00119.74           C  
ATOM    497  O   ASN A 506     -35.588  -7.338  17.522  1.00119.74           O  
ATOM    498  CB  ASN A 506     -38.106  -7.076  18.181  1.00119.74           C  
ATOM    499  CG  ASN A 506     -39.616  -7.142  18.368  1.00119.74           C  
ATOM    500  OD1 ASN A 506     -40.328  -7.723  17.366  1.00119.74           O  
ATOM    501  ND2 ASN A 506     -40.148  -6.690  19.381  1.00119.74           N  
ATOM    502  H   ASN A 506     -37.480  -8.867  20.147  1.00  0.00           H  
ATOM    503  HA  ASN A 506     -38.067  -8.949  17.166  1.00  0.00           H  
ATOM    504  HB3 ASN A 506     -37.801  -6.560  17.315  1.00  0.00           H  
ATOM    505  HB2 ASN A 506     -37.642  -6.574  19.032  1.00  0.00           H  
ATOM    506 HD22 ASN A 506     -41.150  -6.728  19.478  1.00  0.00           H  
ATOM    507 HD21 ASN A 506     -39.583  -6.266  20.105  1.00  0.00           H  
ATOM    508  N   ARG A 507     -35.482  -9.589  17.532  1.00 99.13           N  
ATOM    509  CA  ARG A 507     -34.095  -9.634  17.175  1.00 99.13           C  
ATOM    510  C   ARG A 507     -33.948  -9.137  15.770  1.00 99.13           C  
ATOM    511  O   ARG A 507     -32.954  -8.505  15.420  1.00 99.13           O  
ATOM    512  CB  ARG A 507     -33.506 -11.054  17.246  1.00 99.13           C  
ATOM    513  CG  ARG A 507     -34.190 -12.057  16.316  1.00 99.13           C  
ATOM    514  CD  ARG A 507     -33.752 -13.502  16.565  1.00 99.13           C  
ATOM    515  NE  ARG A 507     -34.396 -13.945  17.833  1.00 99.13           N  
ATOM    516  CZ  ARG A 507     -33.883 -14.999  18.534  1.00 99.13           C  
ATOM    517  NH1 ARG A 507     -32.764 -15.638  18.086  1.00 99.13           N  
ATOM    518  NH2 ARG A 507     -34.489 -15.410  19.687  1.00 99.13           N1+
ATOM    519  H   ARG A 507     -35.967 -10.458  17.709  1.00  0.00           H  
ATOM    520  HA  ARG A 507     -33.536  -8.991  17.849  1.00  0.00           H  
ATOM    521  HB3 ARG A 507     -33.583 -11.395  18.279  1.00  0.00           H  
ATOM    522  HB2 ARG A 507     -32.437 -11.024  17.028  1.00  0.00           H  
ATOM    523  HG3 ARG A 507     -33.958 -11.835  15.275  1.00  0.00           H  
ATOM    524  HG2 ARG A 507     -35.276 -11.994  16.406  1.00  0.00           H  
ATOM    525  HD3 ARG A 507     -32.664 -13.551  16.614  1.00  0.00           H  
ATOM    526  HD2 ARG A 507     -34.082 -14.152  15.754  1.00  0.00           H  
ATOM    527  HE  ARG A 507     -35.212 -13.446  18.168  1.00  0.00           H  
ATOM    528 HH12 ARG A 507     -32.316 -15.336  17.235  1.00  0.00           H  
ATOM    529 HH11 ARG A 507     -32.381 -16.420  18.597  1.00  0.00           H  
ATOM    530 HH22 ARG A 507     -34.119 -16.188  20.214  1.00  0.00           H  
ATOM    531 HH21 ARG A 507     -35.319 -14.938  20.016  1.00  0.00           H  
ATOM    532  N   ASN A 508     -34.956  -9.435  14.929  1.00 58.82           N  
ATOM    533  CA  ASN A 508     -34.973  -9.128  13.526  1.00 58.82           C  
ATOM    534  C   ASN A 508     -35.012  -7.649  13.292  1.00 58.82           C  
ATOM    535  O   ASN A 508     -34.454  -7.168  12.307  1.00 58.82           O  
ATOM    536  CB  ASN A 508     -36.196  -9.728  12.814  1.00 58.82           C  
ATOM    537  CG  ASN A 508     -36.062 -11.243  12.861  1.00 58.82           C  
ATOM    538  OD1 ASN A 508     -36.879 -11.932  13.470  1.00 58.82           O  
ATOM    539  ND2 ASN A 508     -35.001 -11.780  12.202  1.00 58.82           N  
ATOM    540  H   ASN A 508     -35.743  -9.947  15.300  1.00  0.00           H  
ATOM    541  HA  ASN A 508     -34.046  -9.494  13.080  1.00  0.00           H  
ATOM    542  HB3 ASN A 508     -36.250  -9.415  11.770  1.00  0.00           H  
ATOM    543  HB2 ASN A 508     -37.128  -9.422  13.293  1.00  0.00           H  
ATOM    544 HD22 ASN A 508     -34.876 -12.782  12.196  1.00  0.00           H  
ATOM    545 HD21 ASN A 508     -34.358 -11.184  11.702  1.00  0.00           H  
ATOM    546  N   GLN A 509     -35.678  -6.889  14.181  1.00 50.71           N  
ATOM    547  CA  GLN A 509     -35.861  -5.481  13.967  1.00 50.71           C  
ATOM    548  C   GLN A 509     -34.533  -4.810  13.789  1.00 50.71           C  
ATOM    549  O   GLN A 509     -33.529  -5.197  14.384  1.00 50.71           O  
ATOM    550  CB  GLN A 509     -36.611  -4.787  15.117  1.00 50.71           C  
ATOM    551  CG  GLN A 509     -38.051  -5.281  15.269  1.00 50.71           C  
ATOM    552  CD  GLN A 509     -38.694  -4.535  16.428  1.00 50.71           C  
ATOM    553  OE1 GLN A 509     -38.032  -3.785  17.144  1.00 50.71           O  
ATOM    554  NE2 GLN A 509     -40.024  -4.745  16.623  1.00 50.71           N  
ATOM    555  H   GLN A 509     -36.084  -7.313  15.002  1.00  0.00           H  
ATOM    556  HA  GLN A 509     -36.442  -5.356  13.051  1.00  0.00           H  
ATOM    557  HB3 GLN A 509     -36.615  -3.707  14.948  1.00  0.00           H  
ATOM    558  HB2 GLN A 509     -36.054  -4.954  16.042  1.00  0.00           H  
ATOM    559  HG3 GLN A 509     -38.132  -6.364  15.334  1.00  0.00           H  
ATOM    560  HG2 GLN A 509     -38.602  -5.013  14.366  1.00  0.00           H  
ATOM    561 HE22 GLN A 509     -40.501  -4.257  17.366  1.00  0.00           H  
ATOM    562 HE21 GLN A 509     -40.530  -5.376  16.019  1.00  0.00           H  
ATOM    563  N   LYS A 510     -34.527  -3.754  12.950  1.00111.63           N  
ATOM    564  CA  LYS A 510     -33.345  -3.036  12.563  1.00111.63           C  
ATOM    565  C   LYS A 510     -32.701  -2.427  13.766  1.00111.63           C  
ATOM    566  O   LYS A 510     -31.476  -2.350  13.846  1.00111.63           O  
ATOM    567  CB  LYS A 510     -33.640  -1.897  11.573  1.00111.63           C  
ATOM    568  CG  LYS A 510     -34.145  -2.392  10.216  1.00111.63           C  
ATOM    569  CD  LYS A 510     -33.145  -3.285   9.480  1.00111.63           C  
ATOM    570  CE  LYS A 510     -33.667  -3.816   8.143  1.00111.63           C  
ATOM    571  NZ  LYS A 510     -33.793  -2.708   7.171  1.00111.63           N1+
ATOM    572  H   LYS A 510     -35.397  -3.468  12.519  1.00  0.00           H  
ATOM    573  HA  LYS A 510     -32.646  -3.735  12.129  1.00  0.00           H  
ATOM    574  HB3 LYS A 510     -32.745  -1.296  11.404  1.00  0.00           H  
ATOM    575  HB2 LYS A 510     -34.349  -1.239  12.068  1.00  0.00           H  
ATOM    576  HG3 LYS A 510     -34.606  -1.818   9.472  1.00  0.00           H  
ATOM    577  HG2 LYS A 510     -34.961  -3.072  10.454  1.00  0.00           H  
ATOM    578  HD3 LYS A 510     -32.893  -4.157  10.081  1.00  0.00           H  
ATOM    579  HD2 LYS A 510     -32.210  -2.745   9.323  1.00  0.00           H  
ATOM    580  HE3 LYS A 510     -34.633  -4.307   8.269  1.00  0.00           H  
ATOM    581  HE2 LYS A 510     -32.977  -4.557   7.738  1.00  0.00           H  
ATOM    582  HZ1 LYS A 510     -34.455  -2.030   7.522  1.00  0.00           H  
ATOM    583  HZ2 LYS A 510     -32.895  -2.264   7.041  1.00  0.00           H  
ATOM    584  HZ3 LYS A 510     -34.123  -3.068   6.287  1.00  0.00           H  
ATOM    585  N   LEU A 511     -33.505  -1.975  14.742  1.00 53.89           N  
ATOM    586  CA  LEU A 511     -32.934  -1.331  15.888  1.00 53.89           C  
ATOM    587  C   LEU A 511     -32.036  -2.300  16.595  1.00 53.89           C  
ATOM    588  O   LEU A 511     -31.004  -1.905  17.133  1.00 53.89           O  
ATOM    589  CB  LEU A 511     -33.991  -0.858  16.899  1.00 53.89           C  
ATOM    590  CG  LEU A 511     -33.384  -0.165  18.132  1.00 53.89           C  
ATOM    591  CD1 LEU A 511     -32.646   1.126  17.741  1.00 53.89           C  
ATOM    592  CD2 LEU A 511     -34.442   0.064  19.222  1.00 53.89           C  
ATOM    593  H   LEU A 511     -34.509  -2.042  14.652  1.00  0.00           H  
ATOM    594  HA  LEU A 511     -32.351  -0.480  15.533  1.00  0.00           H  
ATOM    595  HB3 LEU A 511     -34.455  -1.768  17.234  1.00  0.00           H  
ATOM    596  HB2 LEU A 511     -34.744  -0.233  16.418  1.00  0.00           H  
ATOM    597  HG  LEU A 511     -32.652  -0.798  18.630  1.00  0.00           H  
ATOM    598 HD11 LEU A 511     -32.296   1.678  18.613  1.00  0.00           H  
ATOM    599 HD12 LEU A 511     -31.764   0.927  17.134  1.00  0.00           H  
ATOM    600 HD13 LEU A 511     -33.299   1.792  17.176  1.00  0.00           H  
ATOM    601 HD21 LEU A 511     -34.067   0.902  19.737  1.00  0.00           H  
ATOM    602 HD22 LEU A 511     -35.303   0.417  18.727  1.00  0.00           H  
ATOM    603 HD23 LEU A 511     -34.539  -0.824  19.828  1.00  0.00           H  
ATOM    604  N   ILE A 512     -32.461  -3.574  16.696  1.00104.39           N  
ATOM    605  CA  ILE A 512     -31.679  -4.627  17.292  1.00104.39           C  
ATOM    606  C   ILE A 512     -30.570  -5.061  16.380  1.00104.39           C  
ATOM    607  O   ILE A 512     -29.443  -5.290  16.817  1.00104.39           O  
ATOM    608  CB  ILE A 512     -32.496  -5.848  17.594  1.00104.39           C  
ATOM    609  CG1 ILE A 512     -33.597  -5.516  18.616  1.00104.39           C  
ATOM    610  CG2 ILE A 512     -31.536  -6.954  18.062  1.00104.39           C  
ATOM    611  CD1 ILE A 512     -33.054  -5.020  19.955  1.00104.39           C  
ATOM    612  H   ILE A 512     -33.332  -3.831  16.253  1.00  0.00           H  
ATOM    613  HA  ILE A 512     -31.206  -4.253  18.201  1.00  0.00           H  
ATOM    614  HB  ILE A 512     -33.004  -6.203  16.698  1.00  0.00           H  
ATOM    615 HG13 ILE A 512     -34.081  -6.435  18.917  1.00  0.00           H  
ATOM    616 HG12 ILE A 512     -34.354  -4.844  18.211  1.00  0.00           H  
ATOM    617 HG21 ILE A 512     -32.066  -7.694  18.657  1.00  0.00           H  
ATOM    618 HG22 ILE A 512     -31.075  -7.504  17.241  1.00  0.00           H  
ATOM    619 HG23 ILE A 512     -30.750  -6.583  18.723  1.00  0.00           H  
ATOM    620 HD11 ILE A 512     -33.871  -4.944  20.670  1.00  0.00           H  
ATOM    621 HD12 ILE A 512     -32.309  -5.693  20.379  1.00  0.00           H  
ATOM    622 HD13 ILE A 512     -32.618  -4.024  19.879  1.00  0.00           H  
ATOM    623  N   LYS A 513     -30.889  -5.196  15.078  1.00 81.14           N  
ATOM    624  CA  LYS A 513     -30.029  -5.746  14.063  1.00 81.14           C  
ATOM    625  C   LYS A 513     -28.808  -4.907  13.841  1.00 81.14           C  
ATOM    626  O   LYS A 513     -27.738  -5.435  13.548  1.00 81.14           O  
ATOM    627  CB  LYS A 513     -30.738  -5.884  12.705  1.00 81.14           C  
ATOM    628  CG  LYS A 513     -29.897  -6.589  11.639  1.00 81.14           C  
ATOM    629  CD  LYS A 513     -29.659  -8.073  11.927  1.00 81.14           C  
ATOM    630  CE  LYS A 513     -28.817  -8.777  10.861  1.00 81.14           C  
ATOM    631  NZ  LYS A 513     -28.635 -10.201  11.219  1.00 81.14           N1+
ATOM    632  H   LYS A 513     -31.848  -5.009  14.808  1.00  0.00           H  
ATOM    633  HA  LYS A 513     -29.718  -6.727  14.422  1.00  0.00           H  
ATOM    634  HB3 LYS A 513     -30.968  -4.894  12.326  1.00  0.00           H  
ATOM    635  HB2 LYS A 513     -31.688  -6.407  12.826  1.00  0.00           H  
ATOM    636  HG3 LYS A 513     -28.955  -6.080  11.439  1.00  0.00           H  
ATOM    637  HG2 LYS A 513     -30.444  -6.520  10.698  1.00  0.00           H  
ATOM    638  HD3 LYS A 513     -30.621  -8.577  12.030  1.00  0.00           H  
ATOM    639  HD2 LYS A 513     -29.150  -8.186  12.884  1.00  0.00           H  
ATOM    640  HE3 LYS A 513     -27.838  -8.304  10.772  1.00  0.00           H  
ATOM    641  HE2 LYS A 513     -29.301  -8.713   9.886  1.00  0.00           H  
ATOM    642  HZ1 LYS A 513     -29.535 -10.653  11.282  1.00  0.00           H  
ATOM    643  HZ2 LYS A 513     -28.078 -10.658  10.510  1.00  0.00           H  
ATOM    644  HZ3 LYS A 513     -28.161 -10.267  12.109  1.00  0.00           H  
ATOM    645  N   MET A 514     -28.929  -3.577  13.977  1.00121.28           N  
ATOM    646  CA  MET A 514     -27.850  -2.694  13.641  1.00121.28           C  
ATOM    647  C   MET A 514     -26.636  -2.994  14.467  1.00121.28           C  
ATOM    648  O   MET A 514     -25.522  -2.949  13.947  1.00121.28           O  
ATOM    649  CB  MET A 514     -28.218  -1.214  13.864  1.00121.28           C  
ATOM    650  CG  MET A 514     -27.178  -0.209  13.355  1.00121.28           C  
ATOM    651  SD  MET A 514     -25.654  -0.090  14.340  1.00121.28           S  
ATOM    652  CE  MET A 514     -26.427   0.789  15.730  1.00121.28           C  
ATOM    653  H   MET A 514     -29.831  -3.177  14.207  1.00  0.00           H  
ATOM    654  HA  MET A 514     -27.608  -2.842  12.586  1.00  0.00           H  
ATOM    655  HB3 MET A 514     -28.468  -1.026  14.909  1.00  0.00           H  
ATOM    656  HB2 MET A 514     -29.141  -1.019  13.316  1.00  0.00           H  
ATOM    657  HG3 MET A 514     -27.626   0.783  13.291  1.00  0.00           H  
ATOM    658  HG2 MET A 514     -26.896  -0.470  12.334  1.00  0.00           H  
ATOM    659  HE1 MET A 514     -25.660   1.162  16.408  1.00  0.00           H  
ATOM    660  HE2 MET A 514     -27.027   1.633  15.393  1.00  0.00           H  
ATOM    661  HE3 MET A 514     -27.077   0.122  16.294  1.00  0.00           H  
ATOM    662  N   SER A 515     -26.800  -3.289  15.772  1.00103.86           N  
ATOM    663  CA  SER A 515     -25.657  -3.511  16.618  1.00103.86           C  
ATOM    664  C   SER A 515     -25.312  -4.962  16.716  1.00103.86           C  
ATOM    665  O   SER A 515     -26.040  -5.832  16.242  1.00103.86           O  
ATOM    666  CB  SER A 515     -25.843  -3.027  18.065  1.00103.86           C  
ATOM    667  OG  SER A 515     -25.874  -1.611  18.112  1.00103.86           O  
ATOM    668  H   SER A 515     -27.729  -3.374  16.160  1.00  0.00           H  
ATOM    669  HA  SER A 515     -24.773  -2.997  16.235  1.00  0.00           H  
ATOM    670  HB3 SER A 515     -25.050  -3.346  18.739  1.00  0.00           H  
ATOM    671  HB2 SER A 515     -26.776  -3.411  18.481  1.00  0.00           H  
ATOM    672  HG  SER A 515     -26.604  -1.310  17.591  1.00  0.00           H  
ATOM    673  N   SER A 516     -24.147  -5.248  17.343  1.00 63.73           N  
ATOM    674  CA  SER A 516     -23.726  -6.603  17.543  1.00 63.73           C  
ATOM    675  C   SER A 516     -24.545  -7.147  18.670  1.00 63.73           C  
ATOM    676  O   SER A 516     -24.411  -6.736  19.823  1.00 63.73           O  
ATOM    677  CB  SER A 516     -22.244  -6.725  17.933  1.00 63.73           C  
ATOM    678  OG  SER A 516     -21.423  -6.235  16.882  1.00 63.73           O  
ATOM    679  H   SER A 516     -23.568  -4.507  17.708  1.00  0.00           H  
ATOM    680  HA  SER A 516     -23.773  -7.069  16.564  1.00  0.00           H  
ATOM    681  HB3 SER A 516     -21.972  -7.765  18.125  1.00  0.00           H  
ATOM    682  HB2 SER A 516     -22.018  -6.157  18.836  1.00  0.00           H  
ATOM    683  HG  SER A 516     -21.510  -6.806  16.131  1.00  0.00           H  
ATOM    684  N   PRO A 517     -25.409  -8.065  18.336  1.00 90.34           N  
ATOM    685  CA  PRO A 517     -26.302  -8.707  19.259  1.00 90.34           C  
ATOM    686  C   PRO A 517     -25.591  -9.529  20.288  1.00 90.34           C  
ATOM    687  O   PRO A 517     -26.069  -9.619  21.417  1.00 90.34           O  
ATOM    688  CD  PRO A 517     -25.578  -8.525  16.969  1.00 90.34           C  
ATOM    689  CB  PRO A 517     -27.244  -9.549  18.397  1.00 90.34           C  
ATOM    690  CG  PRO A 517     -26.454  -9.781  17.095  1.00 90.34           C  
ATOM    691  HA  PRO A 517     -26.895  -7.854  19.493  1.00  0.00           H  
ATOM    692  HD2 PRO A 517     -24.666  -8.866  16.477  1.00  0.00           H  
ATOM    693  HD3 PRO A 517     -26.188  -7.971  16.283  1.00  0.00           H  
ATOM    694  HB3 PRO A 517     -28.151  -8.985  18.175  1.00  0.00           H  
ATOM    695  HB2 PRO A 517     -27.554 -10.485  18.864  1.00  0.00           H  
ATOM    696  HG2 PRO A 517     -25.824 -10.663  17.212  1.00  0.00           H  
ATOM    697  HG3 PRO A 517     -27.098  -9.950  16.231  1.00  0.00           H  
ATOM    698  N   TYR A 518     -24.459 -10.150  19.917  1.00 34.52           N  
ATOM    699  CA  TYR A 518     -23.759 -11.016  20.821  1.00 34.52           C  
ATOM    700  C   TYR A 518     -23.236 -10.208  21.963  1.00 34.52           C  
ATOM    701  O   TYR A 518     -23.312 -10.622  23.118  1.00 34.52           O  
ATOM    702  CB  TYR A 518     -22.554 -11.713  20.164  1.00 34.52           C  
ATOM    703  CG  TYR A 518     -23.068 -12.620  19.099  1.00 34.52           C  
ATOM    704  CD1 TYR A 518     -23.392 -12.126  17.856  1.00 34.52           C  
ATOM    705  CD2 TYR A 518     -23.223 -13.967  19.340  1.00 34.52           C  
ATOM    706  CE1 TYR A 518     -23.865 -12.960  16.870  1.00 34.52           C  
ATOM    707  CE2 TYR A 518     -23.696 -14.806  18.358  1.00 34.52           C  
ATOM    708  CZ  TYR A 518     -24.019 -14.302  17.122  1.00 34.52           C  
ATOM    709  OH  TYR A 518     -24.504 -15.160  16.111  1.00 34.52           O  
ATOM    710  H   TYR A 518     -24.125 -10.064  18.969  1.00  0.00           H  
ATOM    711  HA  TYR A 518     -24.442 -11.774  21.206  1.00  0.00           H  
ATOM    712  HB3 TYR A 518     -21.985 -12.290  20.896  1.00  0.00           H  
ATOM    713  HB2 TYR A 518     -21.862 -10.991  19.726  1.00  0.00           H  
ATOM    714  HD1 TYR A 518     -23.264 -11.076  17.636  1.00  0.00           H  
ATOM    715  HD2 TYR A 518     -22.976 -14.376  20.309  1.00  0.00           H  
ATOM    716  HE1 TYR A 518     -24.111 -12.558  15.898  1.00  0.00           H  
ATOM    717  HE2 TYR A 518     -23.812 -15.860  18.566  1.00  0.00           H  
ATOM    718  HH  TYR A 518     -24.561 -16.063  16.385  1.00  0.00           H  
ATOM    719  N   MET A 519     -22.684  -9.022  21.654  1.00 66.15           N  
ATOM    720  CA  MET A 519     -22.079  -8.185  22.646  1.00 66.15           C  
ATOM    721  C   MET A 519     -23.102  -7.727  23.638  1.00 66.15           C  
ATOM    722  O   MET A 519     -22.825  -7.686  24.835  1.00 66.15           O  
ATOM    723  CB  MET A 519     -21.434  -6.924  22.043  1.00 66.15           C  
ATOM    724  CG  MET A 519     -20.222  -7.214  21.154  1.00 66.15           C  
ATOM    725  SD  MET A 519     -18.762  -7.845  22.036  1.00 66.15           S  
ATOM    726  CE  MET A 519     -19.451  -9.495  22.361  1.00 66.15           C  
ATOM    727  H   MET A 519     -22.675  -8.715  20.693  1.00  0.00           H  
ATOM    728  HA  MET A 519     -21.470  -8.733  23.328  1.00  0.00           H  
ATOM    729  HB3 MET A 519     -21.119  -6.241  22.835  1.00  0.00           H  
ATOM    730  HB2 MET A 519     -22.173  -6.378  21.455  1.00  0.00           H  
ATOM    731  HG3 MET A 519     -19.918  -6.282  20.677  1.00  0.00           H  
ATOM    732  HG2 MET A 519     -20.482  -7.892  20.341  1.00  0.00           H  
ATOM    733  HE1 MET A 519     -18.637 -10.209  22.266  1.00  0.00           H  
ATOM    734  HE2 MET A 519     -19.757  -9.557  23.375  1.00  0.00           H  
ATOM    735  HE3 MET A 519     -20.213  -9.817  21.655  1.00  0.00           H  
ATOM    736  N   ASN A 520     -24.317  -7.370  23.172  1.00 93.40           N  
ATOM    737  CA  ASN A 520     -25.301  -6.856  24.082  1.00 93.40           C  
ATOM    738  C   ASN A 520     -25.677  -7.914  25.067  1.00 93.40           C  
ATOM    739  O   ASN A 520     -25.933  -7.621  26.233  1.00 93.40           O  
ATOM    740  CB  ASN A 520     -26.585  -6.302  23.422  1.00 93.40           C  
ATOM    741  CG  ASN A 520     -27.369  -7.397  22.716  1.00 93.40           C  
ATOM    742  OD1 ASN A 520     -27.394  -7.456  21.488  1.00 93.40           O  
ATOM    743  ND2 ASN A 520     -28.049  -8.276  23.500  1.00 93.40           N  
ATOM    744  H   ASN A 520     -24.530  -7.424  22.185  1.00  0.00           H  
ATOM    745  HA  ASN A 520     -24.853  -6.039  24.639  1.00  0.00           H  
ATOM    746  HB3 ASN A 520     -26.332  -5.516  22.709  1.00  0.00           H  
ATOM    747  HB2 ASN A 520     -27.228  -5.846  24.173  1.00  0.00           H  
ATOM    748 HD22 ASN A 520     -28.575  -9.025  23.072  1.00  0.00           H  
ATOM    749 HD21 ASN A 520     -28.013  -8.197  24.505  1.00  0.00           H  
ATOM    750  N   ASN A 521     -25.717  -9.184  24.628  1.00 25.42           N  
ATOM    751  CA  ASN A 521     -26.099 -10.239  25.520  1.00 25.42           C  
ATOM    752  C   ASN A 521     -25.125 -10.267  26.656  1.00 25.42           C  
ATOM    753  O   ASN A 521     -25.515 -10.444  27.808  1.00 25.42           O  
ATOM    754  CB  ASN A 521     -26.071 -11.625  24.853  1.00 25.42           C  
ATOM    755  CG  ASN A 521     -27.188 -11.674  23.819  1.00 25.42           C  
ATOM    756  OD1 ASN A 521     -28.337 -11.346  24.113  1.00 25.42           O  
ATOM    757  ND2 ASN A 521     -26.842 -12.090  22.572  1.00 25.42           N  
ATOM    758  H   ASN A 521     -25.510  -9.400  23.662  1.00  0.00           H  
ATOM    759  HA  ASN A 521     -27.088 -10.035  25.934  1.00  0.00           H  
ATOM    760  HB3 ASN A 521     -26.262 -12.411  25.585  1.00  0.00           H  
ATOM    761  HB2 ASN A 521     -25.106 -11.846  24.398  1.00  0.00           H  
ATOM    762 HD22 ASN A 521     -25.889 -12.351  22.371  1.00  0.00           H  
ATOM    763 HD21 ASN A 521     -27.543 -12.121  21.846  1.00  0.00           H  
ATOM    764  N   LEU A 522     -23.824 -10.091  26.354  1.00 32.47           N  
ATOM    765  CA  LEU A 522     -22.801 -10.131  27.362  1.00 32.47           C  
ATOM    766  C   LEU A 522     -22.990  -8.989  28.314  1.00 32.47           C  
ATOM    767  O   LEU A 522     -22.839  -9.150  29.525  1.00 32.47           O  
ATOM    768  CB  LEU A 522     -21.384 -10.018  26.773  1.00 32.47           C  
ATOM    769  CG  LEU A 522     -21.014 -11.191  25.847  1.00 32.47           C  
ATOM    770  CD1 LEU A 522     -19.591 -11.036  25.285  1.00 32.47           C  
ATOM    771  CD2 LEU A 522     -21.241 -12.545  26.540  1.00 32.47           C  
ATOM    772  H   LEU A 522     -23.551  -9.937  25.393  1.00  0.00           H  
ATOM    773  HA  LEU A 522     -22.900 -11.047  27.946  1.00  0.00           H  
ATOM    774  HB3 LEU A 522     -20.657  -9.983  27.587  1.00  0.00           H  
ATOM    775  HB2 LEU A 522     -21.263  -9.079  26.234  1.00  0.00           H  
ATOM    776  HG  LEU A 522     -21.682 -11.150  24.989  1.00  0.00           H  
ATOM    777 HD11 LEU A 522     -19.477 -11.515  24.313  1.00  0.00           H  
ATOM    778 HD12 LEU A 522     -19.295  -9.992  25.260  1.00  0.00           H  
ATOM    779 HD13 LEU A 522     -18.874 -11.512  25.953  1.00  0.00           H  
ATOM    780 HD21 LEU A 522     -20.845 -13.357  25.931  1.00  0.00           H  
ATOM    781 HD22 LEU A 522     -20.741 -12.587  27.509  1.00  0.00           H  
ATOM    782 HD23 LEU A 522     -22.299 -12.760  26.689  1.00  0.00           H  
ATOM    783  N   ILE A 523     -23.322  -7.794  27.787  1.00 32.15           N  
ATOM    784  CA  ILE A 523     -23.500  -6.624  28.601  1.00 32.15           C  
ATOM    785  C   ILE A 523     -24.662  -6.841  29.524  1.00 32.15           C  
ATOM    786  O   ILE A 523     -24.603  -6.503  30.705  1.00 32.15           O  
ATOM    787  CB  ILE A 523     -23.812  -5.399  27.789  1.00 32.15           C  
ATOM    788  CG1 ILE A 523     -22.663  -5.084  26.817  1.00 32.15           C  
ATOM    789  CG2 ILE A 523     -24.127  -4.251  28.763  1.00 32.15           C  
ATOM    790  CD1 ILE A 523     -23.029  -4.042  25.759  1.00 32.15           C  
ATOM    791  H   ILE A 523     -23.424  -7.707  26.784  1.00  0.00           H  
ATOM    792  HA  ILE A 523     -22.604  -6.472  29.195  1.00  0.00           H  
ATOM    793  HB  ILE A 523     -24.701  -5.576  27.184  1.00  0.00           H  
ATOM    794 HG13 ILE A 523     -22.293  -5.969  26.320  1.00  0.00           H  
ATOM    795 HG12 ILE A 523     -21.806  -4.720  27.384  1.00  0.00           H  
ATOM    796 HG21 ILE A 523     -24.135  -3.297  28.238  1.00  0.00           H  
ATOM    797 HG22 ILE A 523     -25.113  -4.314  29.226  1.00  0.00           H  
ATOM    798 HG23 ILE A 523     -23.377  -4.163  29.550  1.00  0.00           H  
ATOM    799 HD11 ILE A 523     -22.268  -4.005  24.979  1.00  0.00           H  
ATOM    800 HD12 ILE A 523     -23.987  -4.235  25.284  1.00  0.00           H  
ATOM    801 HD13 ILE A 523     -23.087  -3.045  26.196  1.00  0.00           H  
ATOM    802  N   ILE A 524     -25.759  -7.410  28.994  1.00 36.37           N  
ATOM    803  CA  ILE A 524     -26.956  -7.647  29.753  1.00 36.37           C  
ATOM    804  C   ILE A 524     -26.657  -8.620  30.846  1.00 36.37           C  
ATOM    805  O   ILE A 524     -27.187  -8.507  31.950  1.00 36.37           O  
ATOM    806  CB  ILE A 524     -28.065  -8.238  28.931  1.00 36.37           C  
ATOM    807  CG1 ILE A 524     -28.484  -7.270  27.811  1.00 36.37           C  
ATOM    808  CG2 ILE A 524     -29.213  -8.615  29.881  1.00 36.37           C  
ATOM    809  CD1 ILE A 524     -29.413  -7.904  26.776  1.00 36.37           C  
ATOM    810  H   ILE A 524     -25.762  -7.655  28.010  1.00  0.00           H  
ATOM    811  HA  ILE A 524     -27.285  -6.703  30.195  1.00  0.00           H  
ATOM    812  HB  ILE A 524     -27.715  -9.152  28.448  1.00  0.00           H  
ATOM    813 HG13 ILE A 524     -27.676  -6.729  27.345  1.00  0.00           H  
ATOM    814 HG12 ILE A 524     -29.045  -6.461  28.281  1.00  0.00           H  
ATOM    815 HG21 ILE A 524     -30.124  -8.800  29.320  1.00  0.00           H  
ATOM    816 HG22 ILE A 524     -29.048  -9.542  30.433  1.00  0.00           H  
ATOM    817 HG23 ILE A 524     -29.451  -7.816  30.586  1.00  0.00           H  
ATOM    818 HD11 ILE A 524     -29.631  -7.195  25.977  1.00  0.00           H  
ATOM    819 HD12 ILE A 524     -28.965  -8.785  26.320  1.00  0.00           H  
ATOM    820 HD13 ILE A 524     -30.368  -8.197  27.207  1.00  0.00           H  
ATOM    821  N   LEU A 525     -25.830  -9.636  30.537  1.00 87.24           N  
ATOM    822  CA  LEU A 525     -25.476 -10.662  31.474  1.00 87.24           C  
ATOM    823  C   LEU A 525     -24.696 -10.040  32.595  1.00 87.24           C  
ATOM    824  O   LEU A 525     -24.924 -10.352  33.763  1.00 87.24           O  
ATOM    825  CB  LEU A 525     -24.629 -11.763  30.793  1.00 87.24           C  
ATOM    826  CG  LEU A 525     -24.262 -13.013  31.630  1.00 87.24           C  
ATOM    827  CD1 LEU A 525     -23.513 -14.032  30.755  1.00 87.24           C  
ATOM    828  CD2 LEU A 525     -23.458 -12.683  32.899  1.00 87.24           C  
ATOM    829  H   LEU A 525     -25.461  -9.701  29.596  1.00  0.00           H  
ATOM    830  HA  LEU A 525     -26.378 -11.110  31.846  1.00  0.00           H  
ATOM    831  HB3 LEU A 525     -23.706 -11.335  30.404  1.00  0.00           H  
ATOM    832  HB2 LEU A 525     -25.177 -12.104  29.914  1.00  0.00           H  
ATOM    833  HG  LEU A 525     -25.197 -13.504  31.915  1.00  0.00           H  
ATOM    834 HD11 LEU A 525     -23.306 -14.948  31.308  1.00  0.00           H  
ATOM    835 HD12 LEU A 525     -24.098 -14.305  29.876  1.00  0.00           H  
ATOM    836 HD13 LEU A 525     -22.561 -13.629  30.408  1.00  0.00           H  
ATOM    837 HD21 LEU A 525     -22.974 -13.552  33.344  1.00  0.00           H  
ATOM    838 HD22 LEU A 525     -22.758 -11.851  32.819  1.00  0.00           H  
ATOM    839 HD23 LEU A 525     -24.349 -12.484  33.412  1.00  0.00           H  
ATOM    840  N   GLY A 526     -23.760  -9.128  32.278  1.00 23.08           N  
ATOM    841  CA  GLY A 526     -22.917  -8.550  33.286  1.00 23.08           C  
ATOM    842  C   GLY A 526     -23.747  -7.787  34.270  1.00 23.08           C  
ATOM    843  O   GLY A 526     -23.467  -7.805  35.468  1.00 23.08           O  
ATOM    844  H   GLY A 526     -23.591  -8.897  31.306  1.00  0.00           H  
ATOM    845  HA3 GLY A 526     -22.235  -7.858  32.795  1.00  0.00           H  
ATOM    846  HA2 GLY A 526     -22.324  -9.319  33.785  1.00  0.00           H  
ATOM    847  N   GLY A 527     -24.763  -7.058  33.775  1.00 26.56           N  
ATOM    848  CA  GLY A 527     -25.623  -6.265  34.608  1.00 26.56           C  
ATOM    849  C   GLY A 527     -26.433  -7.143  35.515  1.00 26.56           C  
ATOM    850  O   GLY A 527     -26.680  -6.796  36.668  1.00 26.56           O  
ATOM    851  H   GLY A 527     -24.928  -7.057  32.777  1.00  0.00           H  
ATOM    852  HA3 GLY A 527     -26.295  -5.682  33.978  1.00  0.00           H  
ATOM    853  HA2 GLY A 527     -25.030  -5.558  35.192  1.00  0.00           H  
ATOM    854  N   MET A 528     -26.901  -8.301  35.016  1.00102.27           N  
ATOM    855  CA  MET A 528     -27.736  -9.127  35.841  1.00102.27           C  
ATOM    856  C   MET A 528     -26.950  -9.574  37.031  1.00102.27           C  
ATOM    857  O   MET A 528     -27.459  -9.593  38.150  1.00102.27           O  
ATOM    858  CB  MET A 528     -28.278 -10.381  35.128  1.00102.27           C  
ATOM    859  CG  MET A 528     -27.218 -11.433  34.808  1.00102.27           C  
ATOM    860  SD  MET A 528     -27.888 -12.980  34.129  1.00102.27           S  
ATOM    861  CE  MET A 528     -28.487 -12.230  32.588  1.00102.27           C  
ATOM    862  H   MET A 528     -26.709  -8.572  34.060  1.00  0.00           H  
ATOM    863  HA  MET A 528     -28.596  -8.541  36.172  1.00  0.00           H  
ATOM    864  HB3 MET A 528     -28.811 -10.048  34.241  1.00  0.00           H  
ATOM    865  HB2 MET A 528     -29.041 -10.838  35.761  1.00  0.00           H  
ATOM    866  HG3 MET A 528     -27.067 -11.954  35.726  1.00  0.00           H  
ATOM    867  HG2 MET A 528     -26.648 -11.458  33.933  1.00  0.00           H  
ATOM    868  HE1 MET A 528     -29.544 -12.469  32.473  1.00  0.00           H  
ATOM    869  HE2 MET A 528     -28.398 -11.149  32.514  1.00  0.00           H  
ATOM    870  HE3 MET A 528     -27.968 -12.678  31.741  1.00  0.00           H  
ATOM    871  N   LEU A 529     -25.674  -9.937  36.817  1.00 86.95           N  
ATOM    872  CA  LEU A 529     -24.830 -10.373  37.890  1.00 86.95           C  
ATOM    873  C   LEU A 529     -24.613  -9.240  38.840  1.00 86.95           C  
ATOM    874  O   LEU A 529     -24.445  -9.461  40.039  1.00 86.95           O  
ATOM    875  CB  LEU A 529     -23.458 -10.891  37.429  1.00 86.95           C  
ATOM    876  CG  LEU A 529     -23.527 -12.290  36.789  1.00 86.95           C  
ATOM    877  CD1 LEU A 529     -23.840 -13.364  37.845  1.00 86.95           C  
ATOM    878  CD2 LEU A 529     -24.524 -12.324  35.624  1.00 86.95           C  
ATOM    879  H   LEU A 529     -25.295  -9.910  35.879  1.00  0.00           H  
ATOM    880  HA  LEU A 529     -25.345 -11.164  38.437  1.00  0.00           H  
ATOM    881  HB3 LEU A 529     -22.752 -10.917  38.255  1.00  0.00           H  
ATOM    882  HB2 LEU A 529     -23.025 -10.184  36.719  1.00  0.00           H  
ATOM    883  HG  LEU A 529     -22.531 -12.512  36.400  1.00  0.00           H  
ATOM    884 HD11 LEU A 529     -24.817 -13.818  37.677  1.00  0.00           H  
ATOM    885 HD12 LEU A 529     -23.123 -14.182  37.800  1.00  0.00           H  
ATOM    886 HD13 LEU A 529     -23.881 -12.977  38.863  1.00  0.00           H  
ATOM    887 HD21 LEU A 529     -24.512 -13.333  35.211  1.00  0.00           H  
ATOM    888 HD22 LEU A 529     -25.351 -12.190  36.254  1.00  0.00           H  
ATOM    889 HD23 LEU A 529     -23.947 -11.559  35.161  1.00  0.00           H  
ATOM    890  N   SER A 530     -24.584  -7.992  38.334  1.00 40.71           N  
ATOM    891  CA  SER A 530     -24.325  -6.887  39.211  1.00 40.71           C  
ATOM    892  C   SER A 530     -25.409  -6.810  40.244  1.00 40.71           C  
ATOM    893  O   SER A 530     -25.136  -6.544  41.413  1.00 40.71           O  
ATOM    894  CB  SER A 530     -24.258  -5.517  38.511  1.00 40.71           C  
ATOM    895  OG  SER A 530     -25.559  -5.051  38.190  1.00 40.71           O  
ATOM    896  H   SER A 530     -24.705  -7.832  37.343  1.00  0.00           H  
ATOM    897  HA  SER A 530     -23.363  -7.055  39.697  1.00  0.00           H  
ATOM    898  HB3 SER A 530     -23.665  -5.581  37.598  1.00  0.00           H  
ATOM    899  HB2 SER A 530     -23.782  -4.770  39.140  1.00  0.00           H  
ATOM    900  HG  SER A 530     -25.967  -5.658  37.585  1.00  0.00           H  
ATOM    901  N   TYR A 531     -26.675  -7.022  39.836  1.00 53.52           N  
ATOM    902  CA  TYR A 531     -27.779  -6.995  40.755  1.00 53.52           C  
ATOM    903  C   TYR A 531     -27.652  -8.162  41.687  1.00 53.52           C  
ATOM    904  O   TYR A 531     -27.896  -8.052  42.888  1.00 53.52           O  
ATOM    905  CB  TYR A 531     -29.148  -7.070  40.053  1.00 53.52           C  
ATOM    906  CG  TYR A 531     -29.333  -5.801  39.286  1.00 53.52           C  
ATOM    907  CD1 TYR A 531     -29.667  -4.637  39.940  1.00 53.52           C  
ATOM    908  CD2 TYR A 531     -29.187  -5.772  37.917  1.00 53.52           C  
ATOM    909  CE1 TYR A 531     -29.844  -3.462  39.246  1.00 53.52           C  
ATOM    910  CE2 TYR A 531     -29.363  -4.601  37.216  1.00 53.52           C  
ATOM    911  CZ  TYR A 531     -29.690  -3.443  37.881  1.00 53.52           C  
ATOM    912  OH  TYR A 531     -29.871  -2.239  37.165  1.00 53.52           O  
ATOM    913  H   TYR A 531     -26.860  -7.217  38.862  1.00  0.00           H  
ATOM    914  HA  TYR A 531     -27.730  -6.084  41.356  1.00  0.00           H  
ATOM    915  HB3 TYR A 531     -30.028  -7.183  40.656  1.00  0.00           H  
ATOM    916  HB2 TYR A 531     -29.172  -7.917  39.367  1.00  0.00           H  
ATOM    917  HD1 TYR A 531     -29.688  -4.608  41.010  1.00  0.00           H  
ATOM    918  HD2 TYR A 531     -28.979  -6.684  37.384  1.00  0.00           H  
ATOM    919  HE1 TYR A 531     -30.078  -2.554  39.782  1.00  0.00           H  
ATOM    920  HE2 TYR A 531     -29.254  -4.598  36.141  1.00  0.00           H  
ATOM    921  HH  TYR A 531     -30.071  -1.497  37.720  1.00  0.00           H  
ATOM    922  N   ALA A 532     -27.230  -9.316  41.146  1.00 46.94           N  
ATOM    923  CA  ALA A 532     -27.110 -10.549  41.872  1.00 46.94           C  
ATOM    924  C   ALA A 532     -26.136 -10.365  42.994  1.00 46.94           C  
ATOM    925  O   ALA A 532     -26.241 -11.016  44.032  1.00 46.94           O  
ATOM    926  CB  ALA A 532     -26.591 -11.703  40.998  1.00 46.94           C  
ATOM    927  H   ALA A 532     -27.040  -9.339  40.153  1.00  0.00           H  
ATOM    928  HA  ALA A 532     -28.107 -10.815  42.202  1.00  0.00           H  
ATOM    929  HB1 ALA A 532     -26.702 -12.656  41.515  1.00  0.00           H  
ATOM    930  HB2 ALA A 532     -27.157 -11.775  40.069  1.00  0.00           H  
ATOM    931  HB3 ALA A 532     -25.537 -11.606  40.740  1.00  0.00           H  
ATOM    932  N   SER A 533     -25.148  -9.474  42.808  1.00 49.70           N  
ATOM    933  CA  SER A 533     -24.090  -9.288  43.760  1.00 49.70           C  
ATOM    934  C   SER A 533     -24.659  -9.004  45.117  1.00 49.70           C  
ATOM    935  O   SER A 533     -24.151  -9.506  46.119  1.00 49.70           O  
ATOM    936  CB  SER A 533     -23.204  -8.075  43.427  1.00 49.70           C  
ATOM    937  OG  SER A 533     -22.669  -8.188  42.118  1.00 49.70           O  
ATOM    938  H   SER A 533     -25.101  -8.978  41.929  1.00  0.00           H  
ATOM    939  HA  SER A 533     -23.487 -10.196  43.802  1.00  0.00           H  
ATOM    940  HB3 SER A 533     -22.353  -8.094  44.094  1.00  0.00           H  
ATOM    941  HB2 SER A 533     -23.717  -7.118  43.537  1.00  0.00           H  
ATOM    942  HG  SER A 533     -23.383  -8.193  41.497  1.00  0.00           H  
ATOM    943  N   ILE A 534     -25.747  -8.217  45.183  1.00139.80           N  
ATOM    944  CA  ILE A 534     -26.315  -7.786  46.430  1.00139.80           C  
ATOM    945  C   ILE A 534     -26.739  -8.973  47.229  1.00139.80           C  
ATOM    946  O   ILE A 534     -26.637  -8.970  48.455  1.00139.80           O  
ATOM    947  CB  ILE A 534     -27.486  -6.849  46.257  1.00139.80           C  
ATOM    948  CG1 ILE A 534     -28.680  -7.513  45.546  1.00139.80           C  
ATOM    949  CG2 ILE A 534     -26.959  -5.596  45.538  1.00139.80           C  
ATOM    950  CD1 ILE A 534     -29.540  -8.401  46.447  1.00139.80           C  
ATOM    951  H   ILE A 534     -26.160  -7.870  44.327  1.00  0.00           H  
ATOM    952  HA  ILE A 534     -25.539  -7.270  46.991  1.00  0.00           H  
ATOM    953  HB  ILE A 534     -27.814  -6.519  47.245  1.00  0.00           H  
ATOM    954 HG13 ILE A 534     -28.528  -8.255  44.827  1.00  0.00           H  
ATOM    955 HG12 ILE A 534     -29.270  -6.655  45.472  1.00  0.00           H  
ATOM    956 HG21 ILE A 534     -27.690  -4.788  45.581  1.00  0.00           H  
ATOM    957 HG22 ILE A 534     -26.036  -5.228  45.983  1.00  0.00           H  
ATOM    958 HG23 ILE A 534     -26.757  -5.791  44.483  1.00  0.00           H  
ATOM    959 HD11 ILE A 534     -29.954  -9.285  46.047  1.00  0.00           H  
ATOM    960 HD12 ILE A 534     -29.148  -8.640  47.427  1.00  0.00           H  
ATOM    961 HD13 ILE A 534     -30.359  -7.818  46.845  1.00  0.00           H  
ATOM    962  N   PHE A 535     -27.245 -10.023  46.564  1.00 40.17           N  
ATOM    963  CA  PHE A 535     -27.690 -11.156  47.313  1.00 40.17           C  
ATOM    964  C   PHE A 535     -26.519 -11.691  48.066  1.00 40.17           C  
ATOM    965  O   PHE A 535     -26.614 -11.978  49.259  1.00 40.17           O  
ATOM    966  CB  PHE A 535     -28.260 -12.271  46.423  1.00 40.17           C  
ATOM    967  CG  PHE A 535     -29.535 -11.748  45.858  1.00 40.17           C  
ATOM    968  CD1 PHE A 535     -30.708 -11.867  46.566  1.00 40.17           C  
ATOM    969  CD2 PHE A 535     -29.557 -11.132  44.627  1.00 40.17           C  
ATOM    970  CE1 PHE A 535     -31.889 -11.385  46.051  1.00 40.17           C  
ATOM    971  CE2 PHE A 535     -30.735 -10.648  44.108  1.00 40.17           C  
ATOM    972  CZ  PHE A 535     -31.902 -10.773  44.821  1.00 40.17           C  
ATOM    973  H   PHE A 535     -27.297 -10.031  45.555  1.00  0.00           H  
ATOM    974  HA  PHE A 535     -28.449 -10.849  48.037  1.00  0.00           H  
ATOM    975  HB3 PHE A 535     -28.465 -13.174  47.002  1.00  0.00           H  
ATOM    976  HB2 PHE A 535     -27.578 -12.556  45.623  1.00  0.00           H  
ATOM    977  HD1 PHE A 535     -30.708 -12.341  47.536  1.00  0.00           H  
ATOM    978  HD2 PHE A 535     -28.640 -11.014  44.100  1.00  0.00           H  
ATOM    979  HE1 PHE A 535     -32.804 -11.481  46.617  1.00  0.00           H  
ATOM    980  HE2 PHE A 535     -30.740 -10.163  43.143  1.00  0.00           H  
ATOM    981  HZ  PHE A 535     -32.827 -10.390  44.416  1.00  0.00           H  
ATOM    982  N   LEU A 536     -25.369 -11.831  47.388  1.00 84.85           N  
ATOM    983  CA  LEU A 536     -24.204 -12.338  48.046  1.00 84.85           C  
ATOM    984  C   LEU A 536     -23.757 -11.356  49.081  1.00 84.85           C  
ATOM    985  O   LEU A 536     -23.265 -11.751  50.138  1.00 84.85           O  
ATOM    986  CB  LEU A 536     -23.046 -12.652  47.089  1.00 84.85           C  
ATOM    987  CG  LEU A 536     -23.384 -13.834  46.164  1.00 84.85           C  
ATOM    988  CD1 LEU A 536     -23.628 -15.115  46.981  1.00 84.85           C  
ATOM    989  CD2 LEU A 536     -24.549 -13.492  45.219  1.00 84.85           C  
ATOM    990  H   LEU A 536     -25.310 -11.553  46.418  1.00  0.00           H  
ATOM    991  HA  LEU A 536     -24.486 -13.239  48.592  1.00  0.00           H  
ATOM    992  HB3 LEU A 536     -22.163 -12.924  47.655  1.00  0.00           H  
ATOM    993  HB2 LEU A 536     -22.773 -11.774  46.502  1.00  0.00           H  
ATOM    994  HG  LEU A 536     -22.473 -13.925  45.618  1.00  0.00           H  
ATOM    995 HD11 LEU A 536     -23.277 -16.005  46.458  1.00  0.00           H  
ATOM    996 HD12 LEU A 536     -23.281 -14.914  47.971  1.00  0.00           H  
ATOM    997 HD13 LEU A 536     -24.698 -15.272  47.114  1.00  0.00           H  
ATOM    998 HD21 LEU A 536     -24.542 -14.170  44.366  1.00  0.00           H  
ATOM    999 HD22 LEU A 536     -25.530 -13.607  45.673  1.00  0.00           H  
ATOM   1000 HD23 LEU A 536     -24.433 -12.488  44.818  1.00  0.00           H  
ATOM   1001  N   PHE A 537     -23.763 -10.035  48.822  1.00 85.13           N  
ATOM   1002  CA  PHE A 537     -23.217  -8.993  49.711  1.00 85.13           C  
ATOM   1003  C   PHE A 537     -23.886  -8.930  51.096  1.00 85.13           C  
ATOM   1004  O   PHE A 537     -23.137  -9.102  52.084  1.00 85.13           O  
ATOM   1005  CB  PHE A 537     -23.252  -7.591  49.064  1.00 85.13           C  
ATOM   1006  CG  PHE A 537     -22.365  -7.345  47.852  1.00 85.13           C  
ATOM   1007  CD1 PHE A 537     -21.136  -8.022  47.672  1.00 85.13           C  
ATOM   1008  CD2 PHE A 537     -22.765  -6.383  46.902  1.00 85.13           C  
ATOM   1009  CE1 PHE A 537     -20.354  -7.788  46.527  1.00 85.13           C  
ATOM   1010  CE2 PHE A 537     -21.970  -6.123  45.772  1.00 85.13           C  
ATOM   1011  CZ  PHE A 537     -20.779  -6.845  45.575  1.00 85.13           C  
ATOM   1012  OXT PHE A 537     -25.103  -8.661  51.157  1.00 85.13           O1-
ATOM   1013  H   PHE A 537     -24.130  -9.732  47.929  1.00  0.00           H  
ATOM   1014  HA  PHE A 537     -22.181  -9.250  49.895  1.00  0.00           H  
ATOM   1015  HB3 PHE A 537     -22.951  -6.847  49.804  1.00  0.00           H  
ATOM   1016  HB2 PHE A 537     -24.282  -7.341  48.813  1.00  0.00           H  
ATOM   1017  HD1 PHE A 537     -20.777  -8.731  48.398  1.00  0.00           H  
ATOM   1018  HD2 PHE A 537     -23.690  -5.844  47.035  1.00  0.00           H  
ATOM   1019  HE1 PHE A 537     -19.434  -8.334  46.379  1.00  0.00           H  
ATOM   1020  HE2 PHE A 537     -22.291  -5.399  45.037  1.00  0.00           H  
ATOM   1021  HZ  PHE A 537     -20.212  -6.700  44.672  1.00  0.00           H  
ATOM   1022  N   PHE A 549     -17.964 -19.949  53.515  1.00142.07           N1+
ATOM   1023  CA  PHE A 549     -19.232 -20.693  53.701  1.00142.07           C  
ATOM   1024  C   PHE A 549     -19.537 -21.403  52.445  1.00142.07           C  
ATOM   1025  O   PHE A 549     -18.878 -22.340  52.000  1.00142.07           O  
ATOM   1026  CB  PHE A 549     -20.463 -19.780  53.728  1.00142.07           C  
ATOM   1027  CG  PHE A 549     -20.371 -18.730  54.755  1.00142.07           C  
ATOM   1028  CD1 PHE A 549     -20.753 -18.977  56.049  1.00142.07           C  
ATOM   1029  CD2 PHE A 549     -19.913 -17.488  54.389  1.00142.07           C  
ATOM   1030  CE1 PHE A 549     -20.665 -17.969  56.977  1.00142.07           C  
ATOM   1031  CE2 PHE A 549     -19.825 -16.479  55.311  1.00142.07           C  
ATOM   1032  CZ  PHE A 549     -20.198 -16.729  56.608  1.00142.07           C  
ATOM   1033  H1  PHE A 549     -17.207 -20.608  53.404  1.00  0.00           H  
ATOM   1034  H2  PHE A 549     -18.034 -19.379  52.685  1.00  0.00           H  
ATOM   1035  H3  PHE A 549     -17.798 -19.361  54.320  1.00  0.00           H  
ATOM   1036  HA  PHE A 549     -19.187 -21.368  54.555  1.00  0.00           H  
ATOM   1037  HB3 PHE A 549     -21.383 -20.310  54.004  1.00  0.00           H  
ATOM   1038  HB2 PHE A 549     -20.660 -19.026  52.943  1.00  0.00           H  
ATOM   1039  HD1 PHE A 549     -21.122 -19.949  56.343  1.00  0.00           H  
ATOM   1040  HD2 PHE A 549     -19.606 -17.270  53.376  1.00  0.00           H  
ATOM   1041  HE1 PHE A 549     -20.963 -18.150  57.999  1.00  0.00           H  
ATOM   1042  HE2 PHE A 549     -19.464 -15.502  55.025  1.00  0.00           H  
ATOM   1043  HZ  PHE A 549     -20.129 -15.944  57.346  1.00  0.00           H  
ATOM   1044  N   GLU A 550     -20.596 -20.865  51.834  1.00226.59           N  
ATOM   1045  CA  GLU A 550     -21.164 -21.358  50.644  1.00226.59           C  
ATOM   1046  C   GLU A 550     -20.555 -20.542  49.564  1.00226.59           C  
ATOM   1047  O   GLU A 550     -19.525 -19.879  49.703  1.00226.59           O  
ATOM   1048  CB  GLU A 550     -22.645 -20.999  50.491  1.00226.59           C  
ATOM   1049  CG  GLU A 550     -23.494 -21.035  51.761  1.00226.59           C  
ATOM   1050  CD  GLU A 550     -24.170 -19.664  51.767  1.00226.59           C  
ATOM   1051  OE1 GLU A 550     -23.912 -18.923  50.780  1.00226.59           O  
ATOM   1052  OE2 GLU A 550     -24.935 -19.331  52.711  1.00226.59           O1-
ATOM   1053  H   GLU A 550     -21.069 -20.084  52.265  1.00  0.00           H  
ATOM   1054  HA  GLU A 550     -20.964 -22.421  50.487  1.00  0.00           H  
ATOM   1055  HB3 GLU A 550     -22.938 -21.986  50.125  1.00  0.00           H  
ATOM   1056  HB2 GLU A 550     -23.148 -20.582  49.617  1.00  0.00           H  
ATOM   1057  HG3 GLU A 550     -22.949 -21.211  52.685  1.00  0.00           H  
ATOM   1058  HG2 GLU A 550     -24.275 -21.794  51.703  1.00  0.00           H  
ATOM   1059  N   THR A 551     -21.280 -20.556  48.450  1.00153.61           N  
ATOM   1060  CA  THR A 551     -20.905 -19.873  47.272  1.00153.61           C  
ATOM   1061  C   THR A 551     -20.829 -18.437  47.642  1.00153.61           C  
ATOM   1062  O   THR A 551     -20.058 -17.706  47.037  1.00153.61           O  
ATOM   1063  CB  THR A 551     -21.937 -20.004  46.188  1.00153.61           C  
ATOM   1064  OG1 THR A 551     -23.126 -19.318  46.556  1.00153.61           O  
ATOM   1065  CG2 THR A 551     -22.250 -21.499  46.004  1.00153.61           C  
ATOM   1066  H   THR A 551     -22.140 -21.084  48.427  1.00  0.00           H  
ATOM   1067  HA  THR A 551     -19.935 -20.236  46.927  1.00  0.00           H  
ATOM   1068  HB  THR A 551     -21.550 -19.657  45.237  1.00  0.00           H  
ATOM   1069  HG1 THR A 551     -23.769 -19.437  45.873  1.00  0.00           H  
ATOM   1070 HG21 THR A 551     -22.900 -21.646  45.140  1.00  0.00           H  
ATOM   1071 HG22 THR A 551     -21.343 -22.076  45.824  1.00  0.00           H  
ATOM   1072 HG23 THR A 551     -22.766 -21.936  46.860  1.00  0.00           H  
ATOM   1073  N   LEU A 552     -21.584 -17.997  48.671  1.00174.33           N  
ATOM   1074  CA  LEU A 552     -21.729 -16.584  48.893  1.00174.33           C  
ATOM   1075  C   LEU A 552     -20.408 -15.888  49.036  1.00174.33           C  
ATOM   1076  O   LEU A 552     -20.195 -14.878  48.371  1.00174.33           O  
ATOM   1077  CB  LEU A 552     -22.624 -16.226  50.113  1.00174.33           C  
ATOM   1078  CG  LEU A 552     -21.939 -15.944  51.475  1.00174.33           C  
ATOM   1079  CD1 LEU A 552     -21.232 -14.577  51.521  1.00174.33           C  
ATOM   1080  CD2 LEU A 552     -22.949 -16.054  52.622  1.00174.33           C  
ATOM   1081  H   LEU A 552     -22.202 -18.630  49.160  1.00  0.00           H  
ATOM   1082  HA  LEU A 552     -22.003 -16.334  47.917  1.00  0.00           H  
ATOM   1083  HB3 LEU A 552     -23.504 -16.839  50.161  1.00  0.00           H  
ATOM   1084  HB2 LEU A 552     -23.101 -15.269  49.924  1.00  0.00           H  
ATOM   1085  HG  LEU A 552     -21.218 -16.737  51.670  1.00  0.00           H  
ATOM   1086 HD11 LEU A 552     -20.191 -14.671  51.823  1.00  0.00           H  
ATOM   1087 HD12 LEU A 552     -21.309 -14.000  50.603  1.00  0.00           H  
ATOM   1088 HD13 LEU A 552     -21.687 -13.937  52.277  1.00  0.00           H  
ATOM   1089 HD21 LEU A 552     -22.473 -15.872  53.586  1.00  0.00           H  
ATOM   1090 HD22 LEU A 552     -23.760 -15.333  52.510  1.00  0.00           H  
ATOM   1091 HD23 LEU A 552     -23.394 -17.046  52.669  1.00  0.00           H  
ATOM   1092  N   CYS A 553     -19.465 -16.390  49.856  1.00103.95           N  
ATOM   1093  CA  CYS A 553     -18.256 -15.628  50.048  1.00103.95           C  
ATOM   1094  C   CYS A 553     -17.483 -15.521  48.775  1.00103.95           C  
ATOM   1095  O   CYS A 553     -17.036 -14.440  48.386  1.00103.95           O  
ATOM   1096  CB  CYS A 553     -17.324 -16.265  51.089  1.00103.95           C  
ATOM   1097  SG  CYS A 553     -15.888 -15.213  51.437  1.00103.95           S  
ATOM   1098  H   CYS A 553     -19.623 -17.246  50.368  1.00  0.00           H  
ATOM   1099  HA  CYS A 553     -18.518 -14.620  50.369  1.00  0.00           H  
ATOM   1100  HB3 CYS A 553     -16.993 -17.248  50.757  1.00  0.00           H  
ATOM   1101  HB2 CYS A 553     -17.860 -16.418  52.025  1.00  0.00           H  
ATOM   1102  N   THR A 554     -17.316 -16.662  48.094  1.00112.44           N  
ATOM   1103  CA  THR A 554     -16.550 -16.718  46.891  1.00112.44           C  
ATOM   1104  C   THR A 554     -17.221 -15.894  45.847  1.00112.44           C  
ATOM   1105  O   THR A 554     -16.572 -15.129  45.136  1.00112.44           O  
ATOM   1106  CB  THR A 554     -16.462 -18.120  46.375  1.00112.44           C  
ATOM   1107  OG1 THR A 554     -17.771 -18.635  46.174  1.00112.44           O  
ATOM   1108  CG2 THR A 554     -15.694 -18.981  47.392  1.00112.44           C  
ATOM   1109  H   THR A 554     -17.755 -17.512  48.417  1.00  0.00           H  
ATOM   1110  HA  THR A 554     -15.547 -16.323  47.072  1.00  0.00           H  
ATOM   1111  HB  THR A 554     -15.931 -18.144  45.422  1.00  0.00           H  
ATOM   1112  HG1 THR A 554     -17.699 -19.507  45.816  1.00  0.00           H  
ATOM   1113 HG21 THR A 554     -15.578 -20.000  47.022  1.00  0.00           H  
ATOM   1114 HG22 THR A 554     -14.693 -18.585  47.561  1.00  0.00           H  
ATOM   1115 HG23 THR A 554     -16.200 -19.044  48.356  1.00  0.00           H  
ATOM   1116  N   VAL A 555     -18.556 -16.009  45.759  1.00 53.35           N  
ATOM   1117  CA  VAL A 555     -19.323 -15.389  44.723  1.00 53.35           C  
ATOM   1118  C   VAL A 555     -19.225 -13.902  44.797  1.00 53.35           C  
ATOM   1119  O   VAL A 555     -19.240 -13.244  43.760  1.00 53.35           O  
ATOM   1120  CB  VAL A 555     -20.776 -15.769  44.732  1.00 53.35           C  
ATOM   1121  CG1 VAL A 555     -21.497 -14.921  43.673  1.00 53.35           C  
ATOM   1122  CG2 VAL A 555     -20.893 -17.279  44.460  1.00 53.35           C  
ATOM   1123  H   VAL A 555     -19.033 -16.667  46.368  1.00  0.00           H  
ATOM   1124  HA  VAL A 555     -18.891 -15.697  43.767  1.00  0.00           H  
ATOM   1125  HB  VAL A 555     -21.163 -15.579  45.729  1.00  0.00           H  
ATOM   1126 HG11 VAL A 555     -22.529 -15.262  43.595  1.00  0.00           H  
ATOM   1127 HG12 VAL A 555     -21.564 -13.841  43.786  1.00  0.00           H  
ATOM   1128 HG13 VAL A 555     -21.047 -15.153  42.713  1.00  0.00           H  
ATOM   1129 HG21 VAL A 555     -21.820 -17.625  44.908  1.00  0.00           H  
ATOM   1130 HG22 VAL A 555     -20.997 -17.452  43.389  1.00  0.00           H  
ATOM   1131 HG23 VAL A 555     -20.043 -17.897  44.738  1.00  0.00           H  
ATOM   1132  N   ARG A 556     -19.165 -13.337  46.033  1.00159.18           N  
ATOM   1133  CA  ARG A 556     -18.997 -11.905  46.336  1.00159.18           C  
ATOM   1134  C   ARG A 556     -17.748 -11.382  45.632  1.00159.18           C  
ATOM   1135  O   ARG A 556     -17.805 -10.356  44.956  1.00159.18           O  
ATOM   1136  CB  ARG A 556     -18.775 -11.598  47.848  1.00159.18           C  
ATOM   1137  CG  ARG A 556     -19.949 -11.667  48.832  1.00159.18           C  
ATOM   1138  CD  ARG A 556     -19.475 -11.503  50.291  1.00159.18           C  
ATOM   1139  NE  ARG A 556     -20.178 -10.418  50.991  1.00159.18           N  
ATOM   1140  CZ  ARG A 556     -19.649  -9.267  51.441  1.00159.18           C  
ATOM   1141  NH1 ARG A 556     -18.352  -8.976  51.283  1.00159.18           N  
ATOM   1142  NH2 ARG A 556     -20.440  -8.388  52.060  1.00159.18           N1+
ATOM   1143  H   ARG A 556     -19.210 -13.963  46.827  1.00  0.00           H  
ATOM   1144  HA  ARG A 556     -19.869 -11.360  45.971  1.00  0.00           H  
ATOM   1145  HB3 ARG A 556     -18.390 -10.580  47.939  1.00  0.00           H  
ATOM   1146  HB2 ARG A 556     -17.973 -12.226  48.225  1.00  0.00           H  
ATOM   1147  HG3 ARG A 556     -20.445 -12.618  48.765  1.00  0.00           H  
ATOM   1148  HG2 ARG A 556     -20.703 -10.928  48.567  1.00  0.00           H  
ATOM   1149  HD3 ARG A 556     -18.397 -11.352  50.342  1.00  0.00           H  
ATOM   1150  HD2 ARG A 556     -19.651 -12.422  50.846  1.00  0.00           H  
ATOM   1151  HE  ARG A 556     -21.167 -10.574  51.148  1.00  0.00           H  
ATOM   1152 HH12 ARG A 556     -17.973  -8.107  51.628  1.00  0.00           H  
ATOM   1153 HH11 ARG A 556     -17.747  -9.626  50.804  1.00  0.00           H  
ATOM   1154 HH22 ARG A 556     -20.076  -7.515  52.410  1.00  0.00           H  
ATOM   1155 HH21 ARG A 556     -21.432  -8.599  52.176  1.00  0.00           H  
ATOM   1156  N   THR A 557     -16.630 -12.109  45.809  1.00119.79           N  
ATOM   1157  CA  THR A 557     -15.343 -11.761  45.226  1.00119.79           C  
ATOM   1158  C   THR A 557     -15.436 -11.726  43.702  1.00119.79           C  
ATOM   1159  O   THR A 557     -15.020 -10.766  43.049  1.00119.79           O  
ATOM   1160  CB  THR A 557     -14.190 -12.673  45.729  1.00119.79           C  
ATOM   1161  OG1 THR A 557     -14.158 -13.989  45.199  1.00119.79           O  
ATOM   1162  CG2 THR A 557     -14.101 -12.778  47.241  1.00119.79           C  
ATOM   1163  H   THR A 557     -16.682 -12.946  46.374  1.00  0.00           H  
ATOM   1164  HA  THR A 557     -15.141 -10.774  45.595  1.00  0.00           H  
ATOM   1165  HB  THR A 557     -13.257 -12.191  45.450  1.00  0.00           H  
ATOM   1166  HG1 THR A 557     -14.985 -14.415  45.382  1.00  0.00           H  
ATOM   1167 HG21 THR A 557     -13.192 -13.317  47.507  1.00  0.00           H  
ATOM   1168 HG22 THR A 557     -14.059 -11.790  47.702  1.00  0.00           H  
ATOM   1169 HG23 THR A 557     -14.942 -13.316  47.667  1.00  0.00           H  
ATOM   1170  N   TRP A 558     -16.031 -12.793  43.165  1.00182.64           N  
ATOM   1171  CA  TRP A 558     -15.995 -13.080  41.772  1.00182.64           C  
ATOM   1172  C   TRP A 558     -16.991 -12.210  41.069  1.00182.64           C  
ATOM   1173  O   TRP A 558     -16.750 -11.774  39.948  1.00182.64           O  
ATOM   1174  CB  TRP A 558     -16.283 -14.549  41.426  1.00182.64           C  
ATOM   1175  CG  TRP A 558     -15.817 -14.872  40.030  1.00182.64           C  
ATOM   1176  CD2 TRP A 558     -16.565 -14.619  38.833  1.00182.64           C  
ATOM   1177  CD1 TRP A 558     -14.619 -15.394  39.634  1.00182.64           C  
ATOM   1178  NE1 TRP A 558     -14.571 -15.472  38.264  1.00182.64           N  
ATOM   1179  CE2 TRP A 558     -15.762 -14.999  37.758  1.00182.64           C  
ATOM   1180  CE3 TRP A 558     -17.814 -14.101  38.646  1.00182.64           C  
ATOM   1181  CZ2 TRP A 558     -16.198 -14.866  36.472  1.00182.64           C  
ATOM   1182  CZ3 TRP A 558     -18.256 -13.981  37.348  1.00182.64           C  
ATOM   1183  CH2 TRP A 558     -17.463 -14.356  36.283  1.00182.64           C  
ATOM   1184  H   TRP A 558     -16.380 -13.514  43.783  1.00  0.00           H  
ATOM   1185  HA  TRP A 558     -15.008 -12.822  41.394  1.00  0.00           H  
ATOM   1186  HB3 TRP A 558     -17.336 -14.809  41.552  1.00  0.00           H  
ATOM   1187  HB2 TRP A 558     -15.727 -15.190  42.111  1.00  0.00           H  
ATOM   1188  HD1 TRP A 558     -13.826 -15.678  40.307  1.00  0.00           H  
ATOM   1189  HE1 TRP A 558     -13.780 -15.823  37.743  1.00  0.00           H  
ATOM   1190  HE3 TRP A 558     -18.425 -13.847  39.491  1.00  0.00           H  
ATOM   1191  HZ2 TRP A 558     -15.649 -15.150  35.609  1.00  0.00           H  
ATOM   1192  HZ3 TRP A 558     -19.240 -13.602  37.126  1.00  0.00           H  
ATOM   1193  HH2 TRP A 558     -17.852 -14.259  35.280  1.00  0.00           H  
ATOM   1194  N   ILE A 559     -18.171 -11.939  41.646  1.00107.22           N  
ATOM   1195  CA  ILE A 559     -19.282 -11.265  40.964  1.00107.22           C  
ATOM   1196  C   ILE A 559     -19.242  -9.748  41.116  1.00107.22           C  
ATOM   1197  O   ILE A 559     -19.732  -9.069  40.210  1.00107.22           O  
ATOM   1198  CB  ILE A 559     -20.635 -11.886  41.428  1.00107.22           C  
ATOM   1199  CG1 ILE A 559     -20.795 -13.304  40.872  1.00107.22           C  
ATOM   1200  CG2 ILE A 559     -21.915 -11.092  41.161  1.00107.22           C  
ATOM   1201  CD1 ILE A 559     -20.964 -13.314  39.364  1.00107.22           C  
ATOM   1202  H   ILE A 559     -18.364 -12.329  42.561  1.00  0.00           H  
ATOM   1203  HA  ILE A 559     -19.172 -11.400  39.891  1.00  0.00           H  
ATOM   1204  HB  ILE A 559     -20.634 -11.935  42.509  1.00  0.00           H  
ATOM   1205 HG13 ILE A 559     -21.701 -13.744  41.283  1.00  0.00           H  
ATOM   1206 HG12 ILE A 559     -19.959 -13.938  41.164  1.00  0.00           H  
ATOM   1207 HG21 ILE A 559     -22.807 -11.718  41.145  1.00  0.00           H  
ATOM   1208 HG22 ILE A 559     -22.045 -10.419  41.993  1.00  0.00           H  
ATOM   1209 HG23 ILE A 559     -21.881 -10.522  40.235  1.00  0.00           H  
ATOM   1210 HD11 ILE A 559     -21.092 -14.325  38.979  1.00  0.00           H  
ATOM   1211 HD12 ILE A 559     -21.820 -12.720  39.103  1.00  0.00           H  
ATOM   1212 HD13 ILE A 559     -20.162 -12.836  38.826  1.00  0.00           H  
ATOM   1213  N   LEU A 560     -18.573  -9.206  42.147  1.00140.29           N  
ATOM   1214  CA  LEU A 560     -18.263  -7.778  42.206  1.00140.29           C  
ATOM   1215  C   LEU A 560     -17.428  -7.393  40.971  1.00140.29           C  
ATOM   1216  O   LEU A 560     -17.847  -6.557  40.170  1.00140.29           O  
ATOM   1217  CB  LEU A 560     -17.530  -7.417  43.528  1.00140.29           C  
ATOM   1218  CG  LEU A 560     -17.103  -5.931  43.647  1.00140.29           C  
ATOM   1219  CD1 LEU A 560     -18.282  -4.956  43.640  1.00140.29           C  
ATOM   1220  CD2 LEU A 560     -16.211  -5.613  44.844  1.00140.29           C  
ATOM   1221  H   LEU A 560     -18.181  -9.810  42.857  1.00  0.00           H  
ATOM   1222  HA  LEU A 560     -19.211  -7.239  42.167  1.00  0.00           H  
ATOM   1223  HB3 LEU A 560     -16.638  -8.039  43.604  1.00  0.00           H  
ATOM   1224  HB2 LEU A 560     -18.153  -7.686  44.379  1.00  0.00           H  
ATOM   1225  HG  LEU A 560     -16.495  -5.681  42.779  1.00  0.00           H  
ATOM   1226 HD11 LEU A 560     -17.927  -3.926  43.637  1.00  0.00           H  
ATOM   1227 HD12 LEU A 560     -18.905  -5.086  42.757  1.00  0.00           H  
ATOM   1228 HD13 LEU A 560     -18.905  -5.070  44.521  1.00  0.00           H  
ATOM   1229 HD21 LEU A 560     -15.973  -4.549  44.885  1.00  0.00           H  
ATOM   1230 HD22 LEU A 560     -16.704  -5.869  45.781  1.00  0.00           H  
ATOM   1231 HD23 LEU A 560     -15.259  -6.133  44.775  1.00  0.00           H  
ATOM   1232  N   THR A 561     -16.267  -8.042  40.808  1.00128.16           N  
ATOM   1233  CA  THR A 561     -15.307  -7.704  39.783  1.00128.16           C  
ATOM   1234  C   THR A 561     -15.793  -8.073  38.378  1.00128.16           C  
ATOM   1235  O   THR A 561     -15.773  -7.218  37.490  1.00128.16           O  
ATOM   1236  CB  THR A 561     -13.946  -8.315  40.174  1.00128.16           C  
ATOM   1237  OG1 THR A 561     -12.921  -7.685  39.444  1.00128.16           O  
ATOM   1238  CG2 THR A 561     -13.754  -9.830  40.049  1.00128.16           C  
ATOM   1239  H   THR A 561     -16.007  -8.748  41.482  1.00  0.00           H  
ATOM   1240  HA  THR A 561     -15.203  -6.618  39.797  1.00  0.00           H  
ATOM   1241  HB  THR A 561     -13.801  -8.073  41.224  1.00  0.00           H  
ATOM   1242  HG1 THR A 561     -13.019  -7.898  38.527  1.00  0.00           H  
ATOM   1243 HG21 THR A 561     -12.862 -10.145  40.589  1.00  0.00           H  
ATOM   1244 HG22 THR A 561     -14.597 -10.379  40.461  1.00  0.00           H  
ATOM   1245 HG23 THR A 561     -13.615 -10.121  39.011  1.00  0.00           H  
ATOM   1246  N   VAL A 562     -16.246  -9.312  38.141  1.00 61.20           N  
ATOM   1247  CA  VAL A 562     -16.517  -9.729  36.772  1.00 61.20           C  
ATOM   1248  C   VAL A 562     -17.889  -9.242  36.284  1.00 61.20           C  
ATOM   1249  O   VAL A 562     -18.042  -9.048  35.079  1.00 61.20           O  
ATOM   1250  CB  VAL A 562     -16.327 -11.234  36.573  1.00 61.20           C  
ATOM   1251  CG1 VAL A 562     -16.459 -11.596  35.073  1.00 61.20           C  
ATOM   1252  CG2 VAL A 562     -14.958 -11.680  37.118  1.00 61.20           C  
ATOM   1253  H   VAL A 562     -16.284 -10.001  38.881  1.00  0.00           H  
ATOM   1254  HA  VAL A 562     -15.760  -9.312  36.133  1.00  0.00           H  
ATOM   1255  HB  VAL A 562     -17.102 -11.738  37.141  1.00  0.00           H  
ATOM   1256 HG11 VAL A 562     -16.249 -12.634  34.867  1.00  0.00           H  
ATOM   1257 HG12 VAL A 562     -17.475 -11.460  34.712  1.00  0.00           H  
ATOM   1258 HG13 VAL A 562     -15.790 -11.000  34.450  1.00  0.00           H  
ATOM   1259 HG21 VAL A 562     -14.738 -12.703  36.849  1.00  0.00           H  
ATOM   1260 HG22 VAL A 562     -14.148 -11.059  36.736  1.00  0.00           H  
ATOM   1261 HG23 VAL A 562     -14.929 -11.655  38.203  1.00  0.00           H  
ATOM   1262  N   GLY A 563     -18.849  -8.963  37.178  1.00 33.49           N  
ATOM   1263  CA  GLY A 563     -20.190  -8.490  36.835  1.00 33.49           C  
ATOM   1264  C   GLY A 563     -20.153  -7.269  35.910  1.00 33.49           C  
ATOM   1265  O   GLY A 563     -20.591  -7.338  34.764  1.00 33.49           O  
ATOM   1266  H   GLY A 563     -18.648  -9.100  38.160  1.00  0.00           H  
ATOM   1267  HA3 GLY A 563     -20.728  -8.233  37.748  1.00  0.00           H  
ATOM   1268  HA2 GLY A 563     -20.745  -9.298  36.355  1.00  0.00           H  
ATOM   1269  N   TYR A 564     -19.504  -6.183  36.339  1.00 49.40           N  
ATOM   1270  CA  TYR A 564     -19.439  -4.976  35.520  1.00 49.40           C  
ATOM   1271  C   TYR A 564     -18.257  -4.980  34.523  1.00 49.40           C  
ATOM   1272  O   TYR A 564     -18.259  -4.181  33.585  1.00 49.40           O  
ATOM   1273  CB  TYR A 564     -19.377  -3.745  36.443  1.00 49.40           C  
ATOM   1274  CG  TYR A 564     -19.909  -2.492  35.778  1.00 49.40           C  
ATOM   1275  CD1 TYR A 564     -21.259  -2.437  35.366  1.00 49.40           C  
ATOM   1276  CD2 TYR A 564     -19.046  -1.415  35.496  1.00 49.40           C  
ATOM   1277  CE1 TYR A 564     -21.720  -1.348  34.607  1.00 49.40           C  
ATOM   1278  CE2 TYR A 564     -19.522  -0.306  34.774  1.00 49.40           C  
ATOM   1279  CZ  TYR A 564     -20.846  -0.291  34.299  1.00 49.40           C  
ATOM   1280  OH  TYR A 564     -21.261   0.737  33.514  1.00 49.40           O  
ATOM   1281  H   TYR A 564     -19.092  -6.173  37.262  1.00  0.00           H  
ATOM   1282  HA  TYR A 564     -20.353  -4.907  34.928  1.00  0.00           H  
ATOM   1283  HB3 TYR A 564     -18.363  -3.585  36.815  1.00  0.00           H  
ATOM   1284  HB2 TYR A 564     -19.994  -3.912  37.327  1.00  0.00           H  
ATOM   1285  HD1 TYR A 564     -21.930  -3.255  35.581  1.00  0.00           H  
ATOM   1286  HD2 TYR A 564     -18.012  -1.462  35.802  1.00  0.00           H  
ATOM   1287  HE1 TYR A 564     -22.740  -1.338  34.251  1.00  0.00           H  
ATOM   1288  HE2 TYR A 564     -18.853   0.506  34.535  1.00  0.00           H  
ATOM   1289  HH  TYR A 564     -22.118   0.599  33.132  1.00  0.00           H  
ATOM   1290  N   THR A 565     -17.275  -5.886  34.640  1.00120.80           N  
ATOM   1291  CA  THR A 565     -16.194  -5.993  33.646  1.00120.80           C  
ATOM   1292  C   THR A 565     -16.584  -6.905  32.460  1.00120.80           C  
ATOM   1293  O   THR A 565     -16.121  -6.616  31.353  1.00120.80           O  
ATOM   1294  CB  THR A 565     -14.837  -6.363  34.292  1.00120.80           C  
ATOM   1295  OG1 THR A 565     -14.821  -7.608  34.929  1.00120.80           O  
ATOM   1296  CG2 THR A 565     -14.360  -5.314  35.307  1.00120.80           C  
ATOM   1297  H   THR A 565     -17.294  -6.548  35.403  1.00  0.00           H  
ATOM   1298  HA  THR A 565     -16.021  -5.010  33.204  1.00  0.00           H  
ATOM   1299  HB  THR A 565     -14.097  -6.434  33.497  1.00  0.00           H  
ATOM   1300  HG1 THR A 565     -15.265  -7.521  35.762  1.00  0.00           H  
ATOM   1301 HG21 THR A 565     -13.355  -5.541  35.665  1.00  0.00           H  
ATOM   1302 HG22 THR A 565     -14.339  -4.320  34.867  1.00  0.00           H  
ATOM   1303 HG23 THR A 565     -15.017  -5.245  36.172  1.00  0.00           H  
ATOM   1304  N   THR A 566     -17.556  -7.841  32.617  1.00 40.70           N  
ATOM   1305  CA  THR A 566     -18.337  -8.401  31.551  1.00 40.70           C  
ATOM   1306  C   THR A 566     -18.957  -7.304  30.734  1.00 40.70           C  
ATOM   1307  O   THR A 566     -19.018  -7.398  29.510  1.00 40.70           O  
ATOM   1308  CB  THR A 566     -19.452  -9.275  32.050  1.00 40.70           C  
ATOM   1309  OG1 THR A 566     -18.927 -10.341  32.828  1.00 40.70           O  
ATOM   1310  CG2 THR A 566     -20.220  -9.833  30.840  1.00 40.70           C  
ATOM   1311  H   THR A 566     -17.872  -8.034  33.559  1.00  0.00           H  
ATOM   1312  HA  THR A 566     -17.861  -9.027  30.832  1.00  0.00           H  
ATOM   1313  HB  THR A 566     -20.129  -8.713  32.687  1.00  0.00           H  
ATOM   1314  HG1 THR A 566     -18.535  -9.976  33.611  1.00  0.00           H  
ATOM   1315 HG21 THR A 566     -21.033 -10.477  31.178  1.00  0.00           H  
ATOM   1316 HG22 THR A 566     -20.667  -9.072  30.221  1.00  0.00           H  
ATOM   1317 HG23 THR A 566     -19.580 -10.441  30.200  1.00  0.00           H  
ATOM   1318  N   ALA A 567     -19.509  -6.264  31.393  1.00 53.67           N  
ATOM   1319  CA  ALA A 567     -20.161  -5.206  30.668  1.00 53.67           C  
ATOM   1320  C   ALA A 567     -19.213  -4.320  29.902  1.00 53.67           C  
ATOM   1321  O   ALA A 567     -19.388  -4.097  28.706  1.00 53.67           O  
ATOM   1322  CB  ALA A 567     -20.988  -4.289  31.584  1.00 53.67           C  
ATOM   1323  H   ALA A 567     -19.470  -6.220  32.401  1.00  0.00           H  
ATOM   1324  HA  ALA A 567     -20.842  -5.648  29.947  1.00  0.00           H  
ATOM   1325  HB1 ALA A 567     -21.518  -3.526  31.011  1.00  0.00           H  
ATOM   1326  HB2 ALA A 567     -21.743  -4.865  32.121  1.00  0.00           H  
ATOM   1327  HB3 ALA A 567     -20.387  -3.771  32.329  1.00  0.00           H  
ATOM   1328  N   PHE A 568     -18.189  -3.792  30.587  1.00120.45           N  
ATOM   1329  CA  PHE A 568     -17.324  -2.769  30.008  1.00120.45           C  
ATOM   1330  C   PHE A 568     -16.239  -3.338  29.076  1.00120.45           C  
ATOM   1331  O   PHE A 568     -15.816  -2.635  28.158  1.00120.45           O  
ATOM   1332  CB  PHE A 568     -16.712  -1.876  31.106  1.00120.45           C  
ATOM   1333  CG  PHE A 568     -17.136  -0.431  30.923  1.00120.45           C  
ATOM   1334  CD1 PHE A 568     -18.288   0.047  31.577  1.00120.45           C  
ATOM   1335  CD2 PHE A 568     -16.449   0.411  30.022  1.00120.45           C  
ATOM   1336  CE1 PHE A 568     -18.729   1.365  31.362  1.00120.45           C  
ATOM   1337  CE2 PHE A 568     -16.892   1.733  29.813  1.00120.45           C  
ATOM   1338  CZ  PHE A 568     -18.023   2.216  30.495  1.00120.45           C  
ATOM   1339  H   PHE A 568     -18.087  -4.010  31.570  1.00  0.00           H  
ATOM   1340  HA  PHE A 568     -17.960  -2.133  29.394  1.00  0.00           H  
ATOM   1341  HB3 PHE A 568     -15.624  -1.920  31.111  1.00  0.00           H  
ATOM   1342  HB2 PHE A 568     -17.015  -2.209  32.099  1.00  0.00           H  
ATOM   1343  HD1 PHE A 568     -18.851  -0.613  32.217  1.00  0.00           H  
ATOM   1344  HD2 PHE A 568     -15.590   0.041  29.483  1.00  0.00           H  
ATOM   1345  HE1 PHE A 568     -19.626   1.719  31.839  1.00  0.00           H  
ATOM   1346  HE2 PHE A 568     -16.363   2.384  29.136  1.00  0.00           H  
ATOM   1347  HZ  PHE A 568     -18.365   3.226  30.334  1.00  0.00           H  
ATOM   1348  N   GLY A 569     -15.835  -4.612  29.223  1.00 41.13           N  
ATOM   1349  CA  GLY A 569     -14.915  -5.246  28.320  1.00 41.13           C  
ATOM   1350  C   GLY A 569     -15.599  -5.528  27.018  1.00 41.13           C  
ATOM   1351  O   GLY A 569     -14.956  -5.562  25.971  1.00 41.13           O  
ATOM   1352  H   GLY A 569     -16.206  -5.168  29.983  1.00  0.00           H  
ATOM   1353  HA3 GLY A 569     -14.554  -6.178  28.756  1.00  0.00           H  
ATOM   1354  HA2 GLY A 569     -14.053  -4.601  28.153  1.00  0.00           H  
ATOM   1355  N   ALA A 570     -16.895  -5.877  27.077  1.00 45.52           N  
ATOM   1356  CA  ALA A 570     -17.696  -6.104  25.907  1.00 45.52           C  
ATOM   1357  C   ALA A 570     -17.943  -4.798  25.213  1.00 45.52           C  
ATOM   1358  O   ALA A 570     -17.994  -4.730  23.987  1.00 45.52           O  
ATOM   1359  CB  ALA A 570     -19.067  -6.721  26.232  1.00 45.52           C  
ATOM   1360  H   ALA A 570     -17.353  -5.913  27.977  1.00  0.00           H  
ATOM   1361  HA  ALA A 570     -17.116  -6.742  25.303  1.00  0.00           H  
ATOM   1362  HB1 ALA A 570     -19.637  -6.929  25.325  1.00  0.00           H  
ATOM   1363  HB2 ALA A 570     -18.956  -7.665  26.764  1.00  0.00           H  
ATOM   1364  HB3 ALA A 570     -19.673  -6.070  26.863  1.00  0.00           H  
ATOM   1365  N   MET A 571     -18.162  -3.733  26.010  1.00 80.37           N  
ATOM   1366  CA  MET A 571     -18.469  -2.414  25.533  1.00 80.37           C  
ATOM   1367  C   MET A 571     -17.297  -1.812  24.817  1.00 80.37           C  
ATOM   1368  O   MET A 571     -17.468  -1.073  23.850  1.00 80.37           O  
ATOM   1369  CB  MET A 571     -18.860  -1.449  26.664  1.00 80.37           C  
ATOM   1370  CG  MET A 571     -19.195  -0.040  26.172  1.00 80.37           C  
ATOM   1371  SD  MET A 571     -19.663   1.126  27.486  1.00 80.37           S  
ATOM   1372  CE  MET A 571     -21.297   0.386  27.773  1.00 80.37           C  
ATOM   1373  H   MET A 571     -18.158  -3.876  27.011  1.00  0.00           H  
ATOM   1374  HA  MET A 571     -19.305  -2.488  24.833  1.00  0.00           H  
ATOM   1375  HB3 MET A 571     -18.045  -1.369  27.380  1.00  0.00           H  
ATOM   1376  HB2 MET A 571     -19.707  -1.872  27.201  1.00  0.00           H  
ATOM   1377  HG3 MET A 571     -19.979  -0.068  25.414  1.00  0.00           H  
ATOM   1378  HG2 MET A 571     -18.331   0.435  25.709  1.00  0.00           H  
ATOM   1379  HE1 MET A 571     -21.863   1.012  28.463  1.00  0.00           H  
ATOM   1380  HE2 MET A 571     -21.863   0.312  26.844  1.00  0.00           H  
ATOM   1381  HE3 MET A 571     -21.215  -0.604  28.219  1.00  0.00           H  
ATOM   1382  N   PHE A 572     -16.069  -2.088  25.292  1.00 80.77           N  
ATOM   1383  CA  PHE A 572     -14.894  -1.505  24.709  1.00 80.77           C  
ATOM   1384  C   PHE A 572     -14.761  -1.963  23.290  1.00 80.77           C  
ATOM   1385  O   PHE A 572     -14.461  -1.170  22.399  1.00 80.77           O  
ATOM   1386  CB  PHE A 572     -13.604  -1.894  25.450  1.00 80.77           C  
ATOM   1387  CG  PHE A 572     -12.469  -1.232  24.749  1.00 80.77           C  
ATOM   1388  CD1 PHE A 572     -12.197   0.100  24.962  1.00 80.77           C  
ATOM   1389  CD2 PHE A 572     -11.672  -1.943  23.881  1.00 80.77           C  
ATOM   1390  CE1 PHE A 572     -11.149   0.713  24.317  1.00 80.77           C  
ATOM   1391  CE2 PHE A 572     -10.623  -1.335  23.233  1.00 80.77           C  
ATOM   1392  CZ  PHE A 572     -10.361  -0.004  23.449  1.00 80.77           C  
ATOM   1393  H   PHE A 572     -15.968  -2.665  26.116  1.00  0.00           H  
ATOM   1394  HA  PHE A 572     -15.005  -0.420  24.741  1.00  0.00           H  
ATOM   1395  HB3 PHE A 572     -13.464  -2.977  25.481  1.00  0.00           H  
ATOM   1396  HB2 PHE A 572     -13.641  -1.554  26.486  1.00  0.00           H  
ATOM   1397  HD1 PHE A 572     -12.812   0.650  25.650  1.00  0.00           H  
ATOM   1398  HD2 PHE A 572     -11.865  -2.992  23.702  1.00  0.00           H  
ATOM   1399  HE1 PHE A 572     -10.891   1.725  24.509  1.00  0.00           H  
ATOM   1400  HE2 PHE A 572      -9.998  -1.903  22.561  1.00  0.00           H  
ATOM   1401  HZ  PHE A 572      -9.529   0.473  22.952  1.00  0.00           H  
ATOM   1402  N   ALA A 573     -14.984  -3.266  23.044  1.00 30.53           N  
ATOM   1403  CA  ALA A 573     -14.852  -3.826  21.731  1.00 30.53           C  
ATOM   1404  C   ALA A 573     -15.849  -3.171  20.829  1.00 30.53           C  
ATOM   1405  O   ALA A 573     -15.565  -2.923  19.659  1.00 30.53           O  
ATOM   1406  CB  ALA A 573     -15.125  -5.339  21.702  1.00 30.53           C  
ATOM   1407  H   ALA A 573     -15.230  -3.881  23.808  1.00  0.00           H  
ATOM   1408  HA  ALA A 573     -13.847  -3.634  21.350  1.00  0.00           H  
ATOM   1409  HB1 ALA A 573     -14.279  -5.888  22.117  1.00  0.00           H  
ATOM   1410  HB2 ALA A 573     -15.998  -5.594  22.304  1.00  0.00           H  
ATOM   1411  HB3 ALA A 573     -15.313  -5.731  20.713  1.00  0.00           H  
ATOM   1412  N   LYS A 574     -17.060  -2.901  21.351  1.00 74.94           N  
ATOM   1413  CA  LYS A 574     -18.102  -2.293  20.576  1.00 74.94           C  
ATOM   1414  C   LYS A 574     -17.672  -0.920  20.161  1.00 74.94           C  
ATOM   1415  O   LYS A 574     -17.816  -0.541  19.000  1.00 74.94           O  
ATOM   1416  CB  LYS A 574     -19.402  -2.139  21.386  1.00 74.94           C  
ATOM   1417  CG  LYS A 574     -20.624  -1.743  20.556  1.00 74.94           C  
ATOM   1418  CD  LYS A 574     -21.941  -1.891  21.323  1.00 74.94           C  
ATOM   1419  CE  LYS A 574     -23.188  -1.825  20.440  1.00 74.94           C  
ATOM   1420  NZ  LYS A 574     -23.299  -0.492  19.809  1.00 74.94           N1+
ATOM   1421  H   LYS A 574     -17.249  -3.142  22.314  1.00  0.00           H  
ATOM   1422  HA  LYS A 574     -18.289  -2.909  19.693  1.00  0.00           H  
ATOM   1423  HB3 LYS A 574     -19.295  -1.432  22.207  1.00  0.00           H  
ATOM   1424  HB2 LYS A 574     -19.608  -3.101  21.859  1.00  0.00           H  
ATOM   1425  HG3 LYS A 574     -20.662  -2.382  19.672  1.00  0.00           H  
ATOM   1426  HG2 LYS A 574     -20.519  -0.721  20.191  1.00  0.00           H  
ATOM   1427  HD3 LYS A 574     -21.996  -1.138  22.111  1.00  0.00           H  
ATOM   1428  HD2 LYS A 574     -21.949  -2.856  21.832  1.00  0.00           H  
ATOM   1429  HE3 LYS A 574     -24.087  -2.017  21.028  1.00  0.00           H  
ATOM   1430  HE2 LYS A 574     -23.135  -2.587  19.663  1.00  0.00           H  
ATOM   1431  HZ1 LYS A 574     -24.123  -0.470  19.222  1.00  0.00           H  
ATOM   1432  HZ2 LYS A 574     -23.395   0.216  20.524  1.00  0.00           H  
ATOM   1433  HZ3 LYS A 574     -22.479  -0.301  19.252  1.00  0.00           H  
ATOM   1434  N   THR A 575     -17.131  -0.136  21.114  1.00 39.51           N  
ATOM   1435  CA  THR A 575     -16.706   1.213  20.867  1.00 39.51           C  
ATOM   1436  C   THR A 575     -15.519   1.225  19.955  1.00 39.51           C  
ATOM   1437  O   THR A 575     -15.415   2.080  19.079  1.00 39.51           O  
ATOM   1438  CB  THR A 575     -16.337   1.943  22.126  1.00 39.51           C  
ATOM   1439  OG1 THR A 575     -15.257   1.294  22.778  1.00 39.51           O  
ATOM   1440  CG2 THR A 575     -17.571   1.983  23.047  1.00 39.51           C  
ATOM   1441  H   THR A 575     -17.061  -0.496  22.057  1.00  0.00           H  
ATOM   1442  HA  THR A 575     -17.519   1.756  20.382  1.00  0.00           H  
ATOM   1443  HB  THR A 575     -16.067   2.974  21.905  1.00  0.00           H  
ATOM   1444  HG1 THR A 575     -15.463   0.377  22.887  1.00  0.00           H  
ATOM   1445 HG21 THR A 575     -17.291   2.276  24.060  1.00  0.00           H  
ATOM   1446 HG22 THR A 575     -18.270   2.739  22.687  1.00  0.00           H  
ATOM   1447 HG23 THR A 575     -18.143   1.065  23.110  1.00  0.00           H  
ATOM   1448  N   TRP A 576     -14.586   0.272  20.139  1.00 68.51           N  
ATOM   1449  CA  TRP A 576     -13.396   0.219  19.338  1.00 68.51           C  
ATOM   1450  C   TRP A 576     -13.788   0.008  17.915  1.00 68.51           C  
ATOM   1451  O   TRP A 576     -13.242   0.636  17.010  1.00 68.51           O  
ATOM   1452  CB  TRP A 576     -12.456  -0.937  19.730  1.00 68.51           C  
ATOM   1453  CG  TRP A 576     -11.194  -1.016  18.902  1.00 68.51           C  
ATOM   1454  CD2 TRP A 576     -10.170  -2.007  19.089  1.00 68.51           C  
ATOM   1455  CD1 TRP A 576     -10.782  -0.227  17.868  1.00 68.51           C  
ATOM   1456  NE1 TRP A 576      -9.566  -0.665  17.398  1.00 68.51           N  
ATOM   1457  CE2 TRP A 576      -9.178  -1.760  18.140  1.00 68.51           C  
ATOM   1458  CE3 TRP A 576     -10.069  -3.038  19.978  1.00 68.51           C  
ATOM   1459  CZ2 TRP A 576      -8.063  -2.544  18.068  1.00 68.51           C  
ATOM   1460  CZ3 TRP A 576      -8.942  -3.827  19.902  1.00 68.51           C  
ATOM   1461  CH2 TRP A 576      -7.959  -3.585  18.964  1.00 68.51           C  
ATOM   1462  H   TRP A 576     -14.682  -0.386  20.904  1.00  0.00           H  
ATOM   1463  HA  TRP A 576     -12.851   1.157  19.255  1.00  0.00           H  
ATOM   1464  HB3 TRP A 576     -12.974  -1.893  19.644  1.00  0.00           H  
ATOM   1465  HB2 TRP A 576     -12.172  -0.863  20.778  1.00  0.00           H  
ATOM   1466  HD1 TRP A 576     -11.163   0.718  17.546  1.00  0.00           H  
ATOM   1467  HE1 TRP A 576      -9.044  -0.211  16.663  1.00  0.00           H  
ATOM   1468  HE3 TRP A 576     -10.840  -3.231  20.709  1.00  0.00           H  
ATOM   1469  HZ2 TRP A 576      -7.291  -2.357  17.336  1.00  0.00           H  
ATOM   1470  HZ3 TRP A 576      -8.828  -4.653  20.589  1.00  0.00           H  
ATOM   1471  HH2 TRP A 576      -7.089  -4.224  18.933  1.00  0.00           H  
ATOM   1472  N   ARG A 577     -14.758  -0.890  17.682  1.00113.60           N  
ATOM   1473  CA  ARG A 577     -15.177  -1.174  16.344  1.00113.60           C  
ATOM   1474  C   ARG A 577     -15.721   0.090  15.763  1.00113.60           C  
ATOM   1475  O   ARG A 577     -15.430   0.428  14.618  1.00113.60           O  
ATOM   1476  CB  ARG A 577     -16.281  -2.246  16.288  1.00113.60           C  
ATOM   1477  CG  ARG A 577     -16.756  -2.578  14.872  1.00113.60           C  
ATOM   1478  CD  ARG A 577     -18.120  -1.979  14.523  1.00113.60           C  
ATOM   1479  NE  ARG A 577     -19.126  -2.612  15.422  1.00113.60           N  
ATOM   1480  CZ  ARG A 577     -20.456  -2.369  15.241  1.00113.60           C  
ATOM   1481  NH1 ARG A 577     -20.871  -1.550  14.231  1.00113.60           N  
ATOM   1482  NH2 ARG A 577     -21.375  -2.949  16.068  1.00113.60           N1+
ATOM   1483  H   ARG A 577     -15.174  -1.402  18.449  1.00  0.00           H  
ATOM   1484  HA  ARG A 577     -14.316  -1.507  15.759  1.00  0.00           H  
ATOM   1485  HB3 ARG A 577     -17.113  -1.977  16.938  1.00  0.00           H  
ATOM   1486  HB2 ARG A 577     -15.870  -3.157  16.726  1.00  0.00           H  
ATOM   1487  HG3 ARG A 577     -16.825  -3.663  14.774  1.00  0.00           H  
ATOM   1488  HG2 ARG A 577     -16.013  -2.281  14.131  1.00  0.00           H  
ATOM   1489  HD3 ARG A 577     -18.397  -2.227  13.501  1.00  0.00           H  
ATOM   1490  HD2 ARG A 577     -18.166  -0.906  14.685  1.00  0.00           H  
ATOM   1491  HE  ARG A 577     -18.801  -3.212  16.167  1.00  0.00           H  
ATOM   1492 HH12 ARG A 577     -20.194  -1.125  13.614  1.00  0.00           H  
ATOM   1493 HH11 ARG A 577     -21.854  -1.367  14.087  1.00  0.00           H  
ATOM   1494 HH22 ARG A 577     -22.360  -2.786  15.923  1.00  0.00           H  
ATOM   1495 HH21 ARG A 577     -21.077  -3.612  16.771  1.00  0.00           H  
ATOM   1496  N   VAL A 578     -16.497   0.842  16.563  1.00 34.56           N  
ATOM   1497  CA  VAL A 578     -17.111   2.059  16.115  1.00 34.56           C  
ATOM   1498  C   VAL A 578     -16.031   3.019  15.737  1.00 34.56           C  
ATOM   1499  O   VAL A 578     -16.185   3.798  14.798  1.00 34.56           O  
ATOM   1500  CB  VAL A 578     -17.941   2.712  17.181  1.00 34.56           C  
ATOM   1501  CG1 VAL A 578     -18.473   4.049  16.639  1.00 34.56           C  
ATOM   1502  CG2 VAL A 578     -19.041   1.729  17.615  1.00 34.56           C  
ATOM   1503  H   VAL A 578     -16.691   0.528  17.504  1.00  0.00           H  
ATOM   1504  HA  VAL A 578     -17.727   1.848  15.238  1.00  0.00           H  
ATOM   1505  HB  VAL A 578     -17.347   2.901  18.059  1.00  0.00           H  
ATOM   1506 HG11 VAL A 578     -19.184   4.452  17.348  1.00  0.00           H  
ATOM   1507 HG12 VAL A 578     -17.837   4.820  16.236  1.00  0.00           H  
ATOM   1508 HG13 VAL A 578     -19.103   3.814  15.780  1.00  0.00           H  
ATOM   1509 HG21 VAL A 578     -19.127   1.683  18.700  1.00  0.00           H  
ATOM   1510 HG22 VAL A 578     -20.012   2.066  17.251  1.00  0.00           H  
ATOM   1511 HG23 VAL A 578     -18.933   0.718  17.224  1.00  0.00           H  
ATOM   1512  N   HIS A 579     -14.916   3.008  16.487  1.00 62.48           N  
ATOM   1513  CA  HIS A 579     -13.818   3.885  16.215  1.00 62.48           C  
ATOM   1514  C   HIS A 579     -13.245   3.533  14.876  1.00 62.48           C  
ATOM   1515  O   HIS A 579     -12.874   4.415  14.105  1.00 62.48           O  
ATOM   1516  ND1 HIS A 579     -10.376   4.556  16.372  1.00 62.48           N  
ATOM   1517  CG  HIS A 579     -11.569   4.737  17.003  1.00 62.48           C  
ATOM   1518  CB  HIS A 579     -12.688   3.770  17.251  1.00 62.48           C  
ATOM   1519  NE2 HIS A 579     -10.412   6.601  17.001  1.00 62.48           N  
ATOM   1520  CD2 HIS A 579     -11.585   6.053  17.405  1.00 62.48           C  
ATOM   1521  CE1 HIS A 579      -9.645   5.730  16.370  1.00 62.48           C  
ATOM   1522  H   HIS A 579     -14.855   2.380  17.279  1.00  0.00           H  
ATOM   1523  HA  HIS A 579     -14.183   4.914  16.197  1.00  0.00           H  
ATOM   1524  HD1 HIS A 579     -10.069   3.689  15.958  1.00  0.00           H  
ATOM   1525  HB3 HIS A 579     -12.244   2.781  17.293  1.00  0.00           H  
ATOM   1526  HB2 HIS A 579     -13.091   3.963  18.247  1.00  0.00           H  
ATOM   1527  HD2 HIS A 579     -12.331   6.568  17.983  1.00  0.00           H  
ATOM   1528  HE1 HIS A 579      -8.667   5.900  15.944  1.00  0.00           H  
ATOM   1529  N   ALA A 580     -13.149   2.223  14.574  1.00 33.15           N  
ATOM   1530  CA  ALA A 580     -12.579   1.748  13.343  1.00 33.15           C  
ATOM   1531  C   ALA A 580     -13.397   2.214  12.176  1.00 33.15           C  
ATOM   1532  O   ALA A 580     -12.843   2.655  11.170  1.00 33.15           O  
ATOM   1533  CB  ALA A 580     -12.518   0.212  13.271  1.00 33.15           C  
ATOM   1534  H   ALA A 580     -13.464   1.539  15.251  1.00  0.00           H  
ATOM   1535  HA  ALA A 580     -11.565   2.144  13.258  1.00  0.00           H  
ATOM   1536  HB1 ALA A 580     -11.952  -0.113  12.397  1.00  0.00           H  
ATOM   1537  HB2 ALA A 580     -12.016  -0.195  14.149  1.00  0.00           H  
ATOM   1538  HB3 ALA A 580     -13.498  -0.258  13.208  1.00  0.00           H  
ATOM   1539  N   ILE A 581     -14.739   2.144  12.274  1.00 80.71           N  
ATOM   1540  CA  ILE A 581     -15.551   2.569  11.167  1.00 80.71           C  
ATOM   1541  C   ILE A 581     -15.303   4.021  10.928  1.00 80.71           C  
ATOM   1542  O   ILE A 581     -15.178   4.457   9.784  1.00 80.71           O  
ATOM   1543  CB  ILE A 581     -17.034   2.400  11.370  1.00 80.71           C  
ATOM   1544  CG1 ILE A 581     -17.457   0.923  11.262  1.00 80.71           C  
ATOM   1545  CG2 ILE A 581     -17.742   3.304  10.346  1.00 80.71           C  
ATOM   1546  CD1 ILE A 581     -16.946   0.022  12.379  1.00 80.71           C  
ATOM   1547  H   ILE A 581     -15.175   1.772  13.108  1.00  0.00           H  
ATOM   1548  HA  ILE A 581     -15.258   2.011  10.278  1.00  0.00           H  
ATOM   1549  HB  ILE A 581     -17.315   2.754  12.363  1.00  0.00           H  
ATOM   1550 HG13 ILE A 581     -17.145   0.517  10.299  1.00  0.00           H  
ATOM   1551 HG12 ILE A 581     -18.546   0.869  11.266  1.00  0.00           H  
ATOM   1552 HG21 ILE A 581     -18.793   3.019  10.300  1.00  0.00           H  
ATOM   1553 HG22 ILE A 581     -17.784   4.364  10.606  1.00  0.00           H  
ATOM   1554 HG23 ILE A 581     -17.371   3.176   9.327  1.00  0.00           H  
ATOM   1555 HD11 ILE A 581     -17.345  -0.971  12.206  1.00  0.00           H  
ATOM   1556 HD12 ILE A 581     -15.867  -0.096  12.351  1.00  0.00           H  
ATOM   1557 HD13 ILE A 581     -17.330   0.423  13.309  1.00  0.00           H  
ATOM   1558  N   PHE A 582     -15.213   4.811  12.011  1.00 32.09           N  
ATOM   1559  CA  PHE A 582     -15.001   6.222  11.889  1.00 32.09           C  
ATOM   1560  C   PHE A 582     -13.690   6.419  11.198  1.00 32.09           C  
ATOM   1561  O   PHE A 582     -13.568   7.247  10.296  1.00 32.09           O  
ATOM   1562  CB  PHE A 582     -14.927   6.920  13.258  1.00 32.09           C  
ATOM   1563  CG  PHE A 582     -14.727   8.377  13.026  1.00 32.09           C  
ATOM   1564  CD1 PHE A 582     -15.805   9.194  12.773  1.00 32.09           C  
ATOM   1565  CD2 PHE A 582     -13.466   8.928  13.065  1.00 32.09           C  
ATOM   1566  CE1 PHE A 582     -15.629  10.541  12.559  1.00 32.09           C  
ATOM   1567  CE2 PHE A 582     -13.285  10.274  12.852  1.00 32.09           C  
ATOM   1568  CZ  PHE A 582     -14.367  11.082  12.598  1.00 32.09           C  
ATOM   1569  H   PHE A 582     -15.321   4.413  12.934  1.00  0.00           H  
ATOM   1570  HA  PHE A 582     -15.812   6.654  11.301  1.00  0.00           H  
ATOM   1571  HB3 PHE A 582     -14.126   6.538  13.888  1.00  0.00           H  
ATOM   1572  HB2 PHE A 582     -15.853   6.763  13.814  1.00  0.00           H  
ATOM   1573  HD1 PHE A 582     -16.718   8.700  12.509  1.00  0.00           H  
ATOM   1574  HD2 PHE A 582     -12.607   8.306  13.270  1.00  0.00           H  
ATOM   1575  HE1 PHE A 582     -16.474  11.162  12.300  1.00  0.00           H  
ATOM   1576  HE2 PHE A 582     -12.292  10.696  12.889  1.00  0.00           H  
ATOM   1577  HZ  PHE A 582     -14.224  12.138  12.419  1.00  0.00           H  
ATOM   1578  N   LYS A 583     -12.674   5.638  11.603  1.00123.87           N  
ATOM   1579  CA  LYS A 583     -11.372   5.726  11.013  1.00123.87           C  
ATOM   1580  C   LYS A 583     -11.513   5.355   9.573  1.00123.87           C  
ATOM   1581  O   LYS A 583     -10.817   5.890   8.712  1.00123.87           O  
ATOM   1582  CB  LYS A 583     -10.350   4.765  11.645  1.00123.87           C  
ATOM   1583  CG  LYS A 583      -8.959   4.876  11.016  1.00123.87           C  
ATOM   1584  CD  LYS A 583      -8.279   6.221  11.283  1.00123.87           C  
ATOM   1585  CE  LYS A 583      -6.888   6.342  10.657  1.00123.87           C  
ATOM   1586  NZ  LYS A 583      -7.009   6.518   9.192  1.00123.87           N1+
ATOM   1587  H   LYS A 583     -12.816   4.991  12.369  1.00  0.00           H  
ATOM   1588  HA  LYS A 583     -11.036   6.760  11.097  1.00  0.00           H  
ATOM   1589  HB3 LYS A 583     -10.676   3.731  11.561  1.00  0.00           H  
ATOM   1590  HB2 LYS A 583     -10.282   4.964  12.716  1.00  0.00           H  
ATOM   1591  HG3 LYS A 583      -8.967   4.644   9.952  1.00  0.00           H  
ATOM   1592  HG2 LYS A 583      -8.338   4.096  11.458  1.00  0.00           H  
ATOM   1593  HD3 LYS A 583      -8.186   6.350  12.362  1.00  0.00           H  
ATOM   1594  HD2 LYS A 583      -8.890   7.054  10.940  1.00  0.00           H  
ATOM   1595  HE3 LYS A 583      -6.283   5.461  10.875  1.00  0.00           H  
ATOM   1596  HE2 LYS A 583      -6.362   7.203  11.069  1.00  0.00           H  
ATOM   1597  HZ1 LYS A 583      -7.506   5.729   8.805  1.00  0.00           H  
ATOM   1598  HZ2 LYS A 583      -7.519   7.365   8.990  1.00  0.00           H  
ATOM   1599  HZ3 LYS A 583      -6.088   6.563   8.778  1.00  0.00           H  
ATOM   1600  N   ASN A 584     -12.443   4.429   9.279  1.00 71.08           N  
ATOM   1601  CA  ASN A 584     -12.681   3.971   7.943  1.00 71.08           C  
ATOM   1602  C   ASN A 584     -13.035   5.178   7.143  1.00 71.08           C  
ATOM   1603  O   ASN A 584     -12.699   5.283   5.964  1.00 71.08           O  
ATOM   1604  CB  ASN A 584     -13.864   2.989   7.861  1.00 71.08           C  
ATOM   1605  CG  ASN A 584     -13.951   2.425   6.448  1.00 71.08           C  
ATOM   1606  OD1 ASN A 584     -13.221   2.836   5.550  1.00 71.08           O  
ATOM   1607  ND2 ASN A 584     -14.883   1.456   6.241  1.00 71.08           N  
ATOM   1608  H   ASN A 584     -12.959   3.993  10.034  1.00  0.00           H  
ATOM   1609  HA  ASN A 584     -11.816   3.351   7.808  1.00  0.00           H  
ATOM   1610  HB3 ASN A 584     -14.846   3.440   7.881  1.00  0.00           H  
ATOM   1611  HB2 ASN A 584     -13.794   2.188   8.595  1.00  0.00           H  
ATOM   1612 HD22 ASN A 584     -14.994   1.074   5.314  1.00  0.00           H  
ATOM   1613 HD21 ASN A 584     -15.483   1.160   6.997  1.00  0.00           H  
ATOM   1614  N   VAL A 585     -13.737   6.133   7.773  1.00 22.91           N  
ATOM   1615  CA  VAL A 585     -14.083   7.319   7.057  1.00 22.91           C  
ATOM   1616  C   VAL A 585     -12.801   7.942   6.606  1.00 22.91           C  
ATOM   1617  O   VAL A 585     -12.662   8.318   5.442  1.00 22.91           O  
ATOM   1618  CB  VAL A 585     -14.798   8.322   7.913  1.00 22.91           C  
ATOM   1619  CG1 VAL A 585     -15.024   9.601   7.088  1.00 22.91           C  
ATOM   1620  CG2 VAL A 585     -16.091   7.681   8.442  1.00 22.91           C  
ATOM   1621  H   VAL A 585     -14.000   6.034   8.745  1.00  0.00           H  
ATOM   1622  HA  VAL A 585     -14.697   7.057   6.191  1.00  0.00           H  
ATOM   1623  HB  VAL A 585     -14.201   8.702   8.732  1.00  0.00           H  
ATOM   1624 HG11 VAL A 585     -15.723  10.258   7.607  1.00  0.00           H  
ATOM   1625 HG12 VAL A 585     -14.121  10.193   6.938  1.00  0.00           H  
ATOM   1626 HG13 VAL A 585     -15.461   9.384   6.113  1.00  0.00           H  
ATOM   1627 HG21 VAL A 585     -16.634   8.382   9.077  1.00  0.00           H  
ATOM   1628 HG22 VAL A 585     -16.755   7.401   7.624  1.00  0.00           H  
ATOM   1629 HG23 VAL A 585     -15.915   6.789   9.035  1.00  0.00           H  
ATOM   1630  N   LYS A 586     -11.814   8.049   7.515  1.00 86.78           N  
ATOM   1631  CA  LYS A 586     -10.566   8.642   7.133  1.00 86.78           C  
ATOM   1632  C   LYS A 586      -9.907   7.780   6.100  1.00 86.78           C  
ATOM   1633  O   LYS A 586      -9.494   8.268   5.049  1.00 86.78           O  
ATOM   1634  CB  LYS A 586      -9.583   8.789   8.307  1.00 86.78           C  
ATOM   1635  CG  LYS A 586      -8.271   9.472   7.910  1.00 86.78           C  
ATOM   1636  CD  LYS A 586      -7.427   9.928   9.102  1.00 86.78           C  
ATOM   1637  CE  LYS A 586      -6.118  10.610   8.698  1.00 86.78           C  
ATOM   1638  NZ  LYS A 586      -5.366  11.021   9.904  1.00 86.78           N1+
ATOM   1639  H   LYS A 586     -11.940   7.694   8.453  1.00  0.00           H  
ATOM   1640  HA  LYS A 586     -10.758   9.632   6.712  1.00  0.00           H  
ATOM   1641  HB3 LYS A 586      -9.360   7.836   8.776  1.00  0.00           H  
ATOM   1642  HB2 LYS A 586     -10.071   9.387   9.078  1.00  0.00           H  
ATOM   1643  HG3 LYS A 586      -8.504  10.352   7.308  1.00  0.00           H  
ATOM   1644  HG2 LYS A 586      -7.667   8.835   7.272  1.00  0.00           H  
ATOM   1645  HD3 LYS A 586      -7.214   9.087   9.756  1.00  0.00           H  
ATOM   1646  HD2 LYS A 586      -8.018  10.623   9.701  1.00  0.00           H  
ATOM   1647  HE3 LYS A 586      -6.317  11.491   8.086  1.00  0.00           H  
ATOM   1648  HE2 LYS A 586      -5.499   9.937   8.106  1.00  0.00           H  
ATOM   1649  HZ1 LYS A 586      -5.150  10.213  10.470  1.00  0.00           H  
ATOM   1650  HZ2 LYS A 586      -4.506  11.474   9.628  1.00  0.00           H  
ATOM   1651  HZ3 LYS A 586      -5.922  11.669  10.445  1.00  0.00           H  
ATOM   1652  N   MET A 587      -9.810   6.460   6.361  1.00173.22           N  
ATOM   1653  CA  MET A 587      -9.174   5.581   5.421  1.00173.22           C  
ATOM   1654  C   MET A 587     -10.092   4.427   5.190  1.00173.22           C  
ATOM   1655  O   MET A 587     -10.627   3.840   6.128  1.00173.22           O  
ATOM   1656  CB  MET A 587      -7.834   5.010   5.916  1.00173.22           C  
ATOM   1657  CG  MET A 587      -6.739   6.070   6.060  1.00173.22           C  
ATOM   1658  SD  MET A 587      -5.140   5.434   6.646  1.00173.22           S  
ATOM   1659  CE  MET A 587      -4.307   7.048   6.616  1.00173.22           C  
ATOM   1660  H   MET A 587     -10.216   6.076   7.209  1.00  0.00           H  
ATOM   1661  HA  MET A 587      -8.987   6.045   4.452  1.00  0.00           H  
ATOM   1662  HB3 MET A 587      -7.477   4.242   5.227  1.00  0.00           H  
ATOM   1663  HB2 MET A 587      -7.975   4.512   6.877  1.00  0.00           H  
ATOM   1664  HG3 MET A 587      -7.071   6.871   6.707  1.00  0.00           H  
ATOM   1665  HG2 MET A 587      -6.571   6.531   5.086  1.00  0.00           H  
ATOM   1666  HE1 MET A 587      -3.272   6.939   6.941  1.00  0.00           H  
ATOM   1667  HE2 MET A 587      -4.307   7.463   5.608  1.00  0.00           H  
ATOM   1668  HE3 MET A 587      -4.804   7.751   7.284  1.00  0.00           H  
ATOM   1669  N   LYS A 588     -10.260   4.048   3.912  1.00106.60           N  
ATOM   1670  CA  LYS A 588     -11.194   3.031   3.533  1.00106.60           C  
ATOM   1671  C   LYS A 588     -10.832   1.730   4.174  1.00106.60           C  
ATOM   1672  O   LYS A 588     -11.706   1.007   4.650  1.00106.60           O  
ATOM   1673  CB  LYS A 588     -11.235   2.805   2.012  1.00106.60           C  
ATOM   1674  CG  LYS A 588     -11.812   3.987   1.226  1.00106.60           C  
ATOM   1675  CD  LYS A 588     -10.946   5.249   1.269  1.00106.60           C  
ATOM   1676  CE  LYS A 588     -11.300   6.204   2.411  1.00106.60           C  
ATOM   1677  NZ  LYS A 588     -10.387   7.369   2.399  1.00106.60           N1+
ATOM   1678  H   LYS A 588      -9.758   4.525   3.179  1.00  0.00           H  
ATOM   1679  HA  LYS A 588     -12.183   3.410   3.724  1.00  0.00           H  
ATOM   1680  HB3 LYS A 588     -11.856   1.934   1.791  1.00  0.00           H  
ATOM   1681  HB2 LYS A 588     -10.240   2.563   1.633  1.00  0.00           H  
ATOM   1682  HG3 LYS A 588     -12.830   4.207   1.547  1.00  0.00           H  
ATOM   1683  HG2 LYS A 588     -11.897   3.672   0.185  1.00  0.00           H  
ATOM   1684  HD3 LYS A 588     -11.070   5.785   0.327  1.00  0.00           H  
ATOM   1685  HD2 LYS A 588      -9.891   4.973   1.306  1.00  0.00           H  
ATOM   1686  HE3 LYS A 588     -11.537   5.870   3.409  1.00  0.00           H  
ATOM   1687  HE2 LYS A 588     -12.264   6.629   2.131  1.00  0.00           H  
ATOM   1688  HZ1 LYS A 588     -10.690   8.036   3.096  1.00  0.00           H  
ATOM   1689  HZ2 LYS A 588      -9.447   7.075   2.620  1.00  0.00           H  
ATOM   1690  HZ3 LYS A 588     -10.400   7.805   1.489  1.00  0.00           H  
ATOM   1691  N   LYS A 589      -9.533   1.391   4.223  1.00228.16           N  
ATOM   1692  CA  LYS A 589      -9.195   0.108   4.764  1.00228.16           C  
ATOM   1693  C   LYS A 589      -9.639   0.058   6.189  1.00228.16           C  
ATOM   1694  O   LYS A 589      -9.305   0.931   6.990  1.00228.16           O  
ATOM   1695  CB  LYS A 589      -7.686  -0.194   4.722  1.00228.16           C  
ATOM   1696  CG  LYS A 589      -7.328  -1.615   5.165  1.00228.16           C  
ATOM   1697  CD  LYS A 589      -5.898  -2.021   4.802  1.00228.16           C  
ATOM   1698  CE  LYS A 589      -5.530  -3.439   5.241  1.00228.16           C  
ATOM   1699  NZ  LYS A 589      -4.136  -3.743   4.851  1.00228.16           N1+
ATOM   1700  H   LYS A 589      -8.814   1.999   3.860  1.00  0.00           H  
ATOM   1701  HA  LYS A 589      -9.710  -0.658   4.179  1.00  0.00           H  
ATOM   1702  HB3 LYS A 589      -7.125   0.533   5.312  1.00  0.00           H  
ATOM   1703  HB2 LYS A 589      -7.350  -0.059   3.693  1.00  0.00           H  
ATOM   1704  HG3 LYS A 589      -8.016  -2.322   4.700  1.00  0.00           H  
ATOM   1705  HG2 LYS A 589      -7.467  -1.717   6.242  1.00  0.00           H  
ATOM   1706  HD3 LYS A 589      -5.204  -1.311   5.255  1.00  0.00           H  
ATOM   1707  HD2 LYS A 589      -5.766  -1.932   3.723  1.00  0.00           H  
ATOM   1708  HE3 LYS A 589      -6.197  -4.168   4.780  1.00  0.00           H  
ATOM   1709  HE2 LYS A 589      -5.629  -3.544   6.322  1.00  0.00           H  
ATOM   1710  HZ1 LYS A 589      -3.508  -3.087   5.294  1.00  0.00           H  
ATOM   1711  HZ2 LYS A 589      -3.900  -4.681   5.144  1.00  0.00           H  
ATOM   1712  HZ3 LYS A 589      -4.041  -3.673   3.847  1.00  0.00           H  
ATOM   1713  N   LYS A 590     -10.434  -0.977   6.530  1.00327.01           N  
ATOM   1714  CA  LYS A 590     -10.894  -1.158   7.876  1.00327.01           C  
ATOM   1715  C   LYS A 590     -11.139  -2.618   8.068  1.00327.01           C  
ATOM   1716  O   LYS A 590     -11.272  -3.364   7.099  1.00327.01           O  
ATOM   1717  CB  LYS A 590     -12.193  -0.395   8.202  1.00327.01           C  
ATOM   1718  CG  LYS A 590     -13.407  -0.747   7.334  1.00327.01           C  
ATOM   1719  CD  LYS A 590     -14.012  -2.129   7.598  1.00327.01           C  
ATOM   1720  CE  LYS A 590     -13.910  -3.089   6.410  1.00327.01           C  
ATOM   1721  NZ  LYS A 590     -14.732  -2.592   5.284  1.00327.01           N1+
ATOM   1722  H   LYS A 590     -10.687  -1.673   5.844  1.00  0.00           H  
ATOM   1723  HA  LYS A 590     -10.115  -0.864   8.583  1.00  0.00           H  
ATOM   1724  HB3 LYS A 590     -11.989   0.671   8.095  1.00  0.00           H  
ATOM   1725  HB2 LYS A 590     -12.447  -0.528   9.255  1.00  0.00           H  
ATOM   1726  HG3 LYS A 590     -13.254  -0.526   6.279  1.00  0.00           H  
ATOM   1727  HG2 LYS A 590     -14.163  -0.108   7.769  1.00  0.00           H  
ATOM   1728  HD3 LYS A 590     -15.076  -1.999   7.801  1.00  0.00           H  
ATOM   1729  HD2 LYS A 590     -13.653  -2.574   8.520  1.00  0.00           H  
ATOM   1730  HE3 LYS A 590     -14.154  -4.122   6.642  1.00  0.00           H  
ATOM   1731  HE2 LYS A 590     -12.996  -3.063   5.839  1.00  0.00           H  
ATOM   1732  HZ1 LYS A 590     -14.419  -1.668   5.021  1.00  0.00           H  
ATOM   1733  HZ2 LYS A 590     -14.633  -3.215   4.494  1.00  0.00           H  
ATOM   1734  HZ3 LYS A 590     -15.702  -2.555   5.562  1.00  0.00           H  
ATOM   1735  N   ILE A 591     -11.154  -3.081   9.333  1.00110.19           N  
ATOM   1736  CA  ILE A 591     -11.413  -4.472   9.566  1.00110.19           C  
ATOM   1737  C   ILE A 591     -12.442  -4.586  10.645  1.00110.19           C  
ATOM   1738  O   ILE A 591     -12.338  -3.939  11.686  1.00110.19           O  
ATOM   1739  CB  ILE A 591     -10.203  -5.230  10.028  1.00110.19           C  
ATOM   1740  CG1 ILE A 591      -9.713  -4.686  11.380  1.00110.19           C  
ATOM   1741  CG2 ILE A 591      -9.146  -5.164   8.913  1.00110.19           C  
ATOM   1742  CD1 ILE A 591      -8.672  -5.576  12.056  1.00110.19           C  
ATOM   1743  H   ILE A 591     -11.034  -2.463  10.123  1.00  0.00           H  
ATOM   1744  HA  ILE A 591     -11.823  -4.988   8.695  1.00  0.00           H  
ATOM   1745  HB  ILE A 591     -10.479  -6.279  10.157  1.00  0.00           H  
ATOM   1746 HG13 ILE A 591     -10.390  -4.722  12.219  1.00  0.00           H  
ATOM   1747 HG12 ILE A 591      -9.342  -3.663  11.294  1.00  0.00           H  
ATOM   1748 HG21 ILE A 591      -8.309  -5.826   9.133  1.00  0.00           H  
ATOM   1749 HG22 ILE A 591      -9.556  -5.481   7.953  1.00  0.00           H  
ATOM   1750 HG23 ILE A 591      -8.736  -4.162   8.790  1.00  0.00           H  
ATOM   1751 HD11 ILE A 591      -8.383  -5.175  13.028  1.00  0.00           H  
ATOM   1752 HD12 ILE A 591      -9.053  -6.585  12.214  1.00  0.00           H  
ATOM   1753 HD13 ILE A 591      -7.765  -5.652  11.456  1.00  0.00           H  
ATOM   1754  N   ILE A 592     -13.487  -5.403  10.407  1.00132.81           N  
ATOM   1755  CA  ILE A 592     -14.480  -5.618  11.421  1.00132.81           C  
ATOM   1756  C   ILE A 592     -14.735  -7.090  11.483  1.00132.81           C  
ATOM   1757  O   ILE A 592     -14.863  -7.745  10.449  1.00132.81           O  
ATOM   1758  CB  ILE A 592     -15.800  -4.957  11.137  1.00132.81           C  
ATOM   1759  CG1 ILE A 592     -16.451  -5.538   9.870  1.00132.81           C  
ATOM   1760  CG2 ILE A 592     -15.559  -3.440  11.071  1.00132.81           C  
ATOM   1761  CD1 ILE A 592     -15.649  -5.305   8.591  1.00132.81           C  
ATOM   1762  H   ILE A 592     -13.556  -5.925   9.546  1.00  0.00           H  
ATOM   1763  HA  ILE A 592     -14.144  -5.311  12.414  1.00  0.00           H  
ATOM   1764  HB  ILE A 592     -16.479  -5.140  11.973  1.00  0.00           H  
ATOM   1765 HG13 ILE A 592     -17.374  -4.970   9.743  1.00  0.00           H  
ATOM   1766 HG12 ILE A 592     -16.835  -6.553   9.953  1.00  0.00           H  
ATOM   1767 HG21 ILE A 592     -16.494  -2.913  10.884  1.00  0.00           H  
ATOM   1768 HG22 ILE A 592     -15.172  -3.070  12.021  1.00  0.00           H  
ATOM   1769 HG23 ILE A 592     -14.858  -3.123  10.306  1.00  0.00           H  
ATOM   1770 HD11 ILE A 592     -16.312  -5.394   7.730  1.00  0.00           H  
ATOM   1771 HD12 ILE A 592     -15.227  -4.310   8.550  1.00  0.00           H  
ATOM   1772 HD13 ILE A 592     -14.866  -6.044   8.427  1.00  0.00           H  
ATOM   1773  N   LYS A 593     -14.795  -7.661  12.702  1.00 36.55           N  
ATOM   1774  CA  LYS A 593     -15.073  -9.065  12.792  1.00 36.55           C  
ATOM   1775  C   LYS A 593     -15.900  -9.290  14.017  1.00 36.55           C  
ATOM   1776  O   LYS A 593     -15.498  -8.936  15.124  1.00 36.55           O  
ATOM   1777  CB  LYS A 593     -13.803  -9.920  12.920  1.00 36.55           C  
ATOM   1778  CG  LYS A 593     -12.914  -9.854  11.677  1.00 36.55           C  
ATOM   1779  CD  LYS A 593     -11.495 -10.379  11.899  1.00 36.55           C  
ATOM   1780  CE  LYS A 593     -10.615 -10.308  10.649  1.00 36.55           C  
ATOM   1781  NZ  LYS A 593      -9.258 -10.811  10.956  1.00 36.55           N1+
ATOM   1782  H   LYS A 593     -14.692  -7.119  13.548  1.00  0.00           H  
ATOM   1783  HA  LYS A 593     -15.660  -9.423  11.941  1.00  0.00           H  
ATOM   1784  HB3 LYS A 593     -14.301 -10.871  12.857  1.00  0.00           H  
ATOM   1785  HB2 LYS A 593     -13.252  -9.699  13.809  1.00  0.00           H  
ATOM   1786  HG3 LYS A 593     -12.750  -8.816  11.404  1.00  0.00           H  
ATOM   1787  HG2 LYS A 593     -13.407 -10.314  10.817  1.00  0.00           H  
ATOM   1788  HD3 LYS A 593     -11.857 -11.336  11.751  1.00  0.00           H  
ATOM   1789  HD2 LYS A 593     -11.025 -10.048  12.811  1.00  0.00           H  
ATOM   1790  HE3 LYS A 593     -10.522  -9.272  10.320  1.00  0.00           H  
ATOM   1791  HE2 LYS A 593     -11.042 -10.871   9.817  1.00  0.00           H  
ATOM   1792  HZ1 LYS A 593      -9.302 -11.780  11.235  1.00  0.00           H  
ATOM   1793  HZ2 LYS A 593      -8.676 -10.728  10.134  1.00  0.00           H  
ATOM   1794  HZ3 LYS A 593      -8.855 -10.263  11.703  1.00  0.00           H  
ATOM   1795  N   ASP A 594     -17.099  -9.875  13.839  1.00 28.67           N  
ATOM   1796  CA  ASP A 594     -17.963 -10.138  14.952  1.00 28.67           C  
ATOM   1797  C   ASP A 594     -17.358 -11.197  15.815  1.00 28.67           C  
ATOM   1798  O   ASP A 594     -17.317 -11.066  17.036  1.00 28.67           O  
ATOM   1799  CB  ASP A 594     -19.355 -10.637  14.529  1.00 28.67           C  
ATOM   1800  CG  ASP A 594     -20.107  -9.469  13.909  1.00 28.67           C  
ATOM   1801  OD1 ASP A 594     -19.590  -8.322  13.993  1.00 28.67           O  
ATOM   1802  OD2 ASP A 594     -21.210  -9.706  13.349  1.00 28.67           O1-
ATOM   1803  H   ASP A 594     -17.424 -10.101  12.910  1.00  0.00           H  
ATOM   1804  HA  ASP A 594     -18.045  -9.251  15.586  1.00  0.00           H  
ATOM   1805  HB3 ASP A 594     -19.932 -10.991  15.386  1.00  0.00           H  
ATOM   1806  HB2 ASP A 594     -19.292 -11.457  13.811  1.00  0.00           H  
ATOM   1807  N   GLN A 595     -16.836 -12.268  15.188  1.00 73.16           N  
ATOM   1808  CA  GLN A 595     -16.329 -13.395  15.918  1.00 73.16           C  
ATOM   1809  C   GLN A 595     -15.167 -12.961  16.744  1.00 73.16           C  
ATOM   1810  O   GLN A 595     -15.025 -13.366  17.897  1.00 73.16           O  
ATOM   1811  CB  GLN A 595     -15.846 -14.524  14.993  1.00 73.16           C  
ATOM   1812  CG  GLN A 595     -16.965 -15.131  14.146  1.00 73.16           C  
ATOM   1813  CD  GLN A 595     -16.364 -16.230  13.280  1.00 73.16           C  
ATOM   1814  OE1 GLN A 595     -15.040 -16.488  13.460  1.00 73.16           O  
ATOM   1815  NE2 GLN A 595     -17.052 -16.840  12.463  1.00 73.16           N  
ATOM   1816  H   GLN A 595     -16.887 -12.324  14.182  1.00  0.00           H  
ATOM   1817  HA  GLN A 595     -17.111 -13.782  16.574  1.00  0.00           H  
ATOM   1818  HB3 GLN A 595     -15.396 -15.301  15.616  1.00  0.00           H  
ATOM   1819  HB2 GLN A 595     -15.057 -14.136  14.345  1.00  0.00           H  
ATOM   1820  HG3 GLN A 595     -17.427 -14.379  13.506  1.00  0.00           H  
ATOM   1821  HG2 GLN A 595     -17.745 -15.551  14.782  1.00  0.00           H  
ATOM   1822 HE22 GLN A 595     -16.633 -17.569  11.905  1.00  0.00           H  
ATOM   1823 HE21 GLN A 595     -18.033 -16.622  12.362  1.00  0.00           H  
ATOM   1824  N   LYS A 596     -14.305 -12.109  16.170  1.00 69.50           N  
ATOM   1825  CA  LYS A 596     -13.135 -11.667  16.862  1.00 69.50           C  
ATOM   1826  C   LYS A 596     -13.547 -10.889  18.070  1.00 69.50           C  
ATOM   1827  O   LYS A 596     -12.921 -10.994  19.122  1.00 69.50           O  
ATOM   1828  CB  LYS A 596     -12.230 -10.790  15.984  1.00 69.50           C  
ATOM   1829  CG  LYS A 596     -11.482 -11.610  14.929  1.00 69.50           C  
ATOM   1830  CD  LYS A 596     -12.408 -12.313  13.933  1.00 69.50           C  
ATOM   1831  CE  LYS A 596     -11.667 -13.153  12.892  1.00 69.50           C  
ATOM   1832  NZ  LYS A 596     -12.640 -13.905  12.066  1.00 69.50           N1+
ATOM   1833  H   LYS A 596     -14.482 -11.765  15.238  1.00  0.00           H  
ATOM   1834  HA  LYS A 596     -12.568 -12.539  17.199  1.00  0.00           H  
ATOM   1835  HB3 LYS A 596     -11.447 -10.382  16.625  1.00  0.00           H  
ATOM   1836  HB2 LYS A 596     -12.750  -9.900  15.661  1.00  0.00           H  
ATOM   1837  HG3 LYS A 596     -10.911 -12.377  15.456  1.00  0.00           H  
ATOM   1838  HG2 LYS A 596     -10.695 -11.015  14.487  1.00  0.00           H  
ATOM   1839  HD3 LYS A 596     -13.452 -12.151  13.860  1.00  0.00           H  
ATOM   1840  HD2 LYS A 596     -12.658 -13.157  14.577  1.00  0.00           H  
ATOM   1841  HE3 LYS A 596     -11.181 -13.954  13.454  1.00  0.00           H  
ATOM   1842  HE2 LYS A 596     -10.775 -12.781  12.390  1.00  0.00           H  
ATOM   1843  HZ1 LYS A 596     -13.272 -14.418  12.666  1.00  0.00           H  
ATOM   1844  HZ2 LYS A 596     -13.170 -13.267  11.490  1.00  0.00           H  
ATOM   1845  HZ3 LYS A 596     -12.148 -14.560  11.475  1.00  0.00           H  
ATOM   1846  N   LEU A 597     -14.637 -10.110  17.966  1.00 38.02           N  
ATOM   1847  CA  LEU A 597     -15.042  -9.269  19.055  1.00 38.02           C  
ATOM   1848  C   LEU A 597     -15.337 -10.110  20.257  1.00 38.02           C  
ATOM   1849  O   LEU A 597     -14.992  -9.738  21.377  1.00 38.02           O  
ATOM   1850  CB  LEU A 597     -16.304  -8.448  18.738  1.00 38.02           C  
ATOM   1851  CG  LEU A 597     -16.099  -7.439  17.594  1.00 38.02           C  
ATOM   1852  CD1 LEU A 597     -17.378  -6.631  17.325  1.00 38.02           C  
ATOM   1853  CD2 LEU A 597     -14.870  -6.549  17.845  1.00 38.02           C  
ATOM   1854  H   LEU A 597     -15.151 -10.063  17.097  1.00  0.00           H  
ATOM   1855  HA  LEU A 597     -14.214  -8.619  19.340  1.00  0.00           H  
ATOM   1856  HB3 LEU A 597     -16.591  -7.887  19.629  1.00  0.00           H  
ATOM   1857  HB2 LEU A 597     -17.155  -9.091  18.520  1.00  0.00           H  
ATOM   1858  HG  LEU A 597     -16.027  -8.049  16.824  1.00  0.00           H  
ATOM   1859 HD11 LEU A 597     -17.266  -6.003  16.441  1.00  0.00           H  
ATOM   1860 HD12 LEU A 597     -18.234  -7.285  17.155  1.00  0.00           H  
ATOM   1861 HD13 LEU A 597     -17.618  -5.981  18.167  1.00  0.00           H  
ATOM   1862 HD21 LEU A 597     -14.761  -5.847  17.018  1.00  0.00           H  
ATOM   1863 HD22 LEU A 597     -14.961  -5.944  18.735  1.00  0.00           H  
ATOM   1864 HD23 LEU A 597     -13.933  -7.102  17.878  1.00  0.00           H  
ATOM   1865  N   LEU A 598     -15.993 -11.267  20.063  1.00 77.23           N  
ATOM   1866  CA  LEU A 598     -16.306 -12.108  21.181  1.00 77.23           C  
ATOM   1867  C   LEU A 598     -15.037 -12.599  21.807  1.00 77.23           C  
ATOM   1868  O   LEU A 598     -14.927 -12.652  23.030  1.00 77.23           O  
ATOM   1869  CB  LEU A 598     -17.132 -13.347  20.799  1.00 77.23           C  
ATOM   1870  CG  LEU A 598     -18.585 -13.029  20.409  1.00 77.23           C  
ATOM   1871  CD1 LEU A 598     -18.661 -12.108  19.184  1.00 77.23           C  
ATOM   1872  CD2 LEU A 598     -19.397 -14.318  20.225  1.00 77.23           C  
ATOM   1873  H   LEU A 598     -16.267 -11.551  19.133  1.00  0.00           H  
ATOM   1874  HA  LEU A 598     -16.854 -11.535  21.931  1.00  0.00           H  
ATOM   1875  HB3 LEU A 598     -17.161 -14.036  21.646  1.00  0.00           H  
ATOM   1876  HB2 LEU A 598     -16.646 -13.894  19.989  1.00  0.00           H  
ATOM   1877  HG  LEU A 598     -19.043 -12.492  21.241  1.00  0.00           H  
ATOM   1878 HD11 LEU A 598     -19.696 -11.995  18.861  1.00  0.00           H  
ATOM   1879 HD12 LEU A 598     -18.296 -11.098  19.347  1.00  0.00           H  
ATOM   1880 HD13 LEU A 598     -18.149 -12.649  18.397  1.00  0.00           H  
ATOM   1881 HD21 LEU A 598     -20.435 -14.097  19.984  1.00  0.00           H  
ATOM   1882 HD22 LEU A 598     -18.992 -14.927  19.416  1.00  0.00           H  
ATOM   1883 HD23 LEU A 598     -19.392 -14.922  21.132  1.00  0.00           H  
ATOM   1884  N   VAL A 599     -14.043 -12.976  20.980  1.00 25.84           N  
ATOM   1885  CA  VAL A 599     -12.819 -13.521  21.498  1.00 25.84           C  
ATOM   1886  C   VAL A 599     -12.124 -12.501  22.345  1.00 25.84           C  
ATOM   1887  O   VAL A 599     -11.702 -12.801  23.460  1.00 25.84           O  
ATOM   1888  CB  VAL A 599     -11.859 -13.925  20.417  1.00 25.84           C  
ATOM   1889  CG1 VAL A 599     -10.543 -14.374  21.074  1.00 25.84           C  
ATOM   1890  CG2 VAL A 599     -12.524 -15.007  19.549  1.00 25.84           C  
ATOM   1891  H   VAL A 599     -14.163 -12.904  19.979  1.00  0.00           H  
ATOM   1892  HA  VAL A 599     -13.058 -14.390  22.116  1.00  0.00           H  
ATOM   1893  HB  VAL A 599     -11.638 -13.091  19.754  1.00  0.00           H  
ATOM   1894 HG11 VAL A 599      -9.930 -14.903  20.343  1.00  0.00           H  
ATOM   1895 HG12 VAL A 599      -9.921 -13.550  21.425  1.00  0.00           H  
ATOM   1896 HG13 VAL A 599     -10.709 -15.066  21.901  1.00  0.00           H  
ATOM   1897 HG21 VAL A 599     -11.872 -15.290  18.723  1.00  0.00           H  
ATOM   1898 HG22 VAL A 599     -12.720 -15.907  20.132  1.00  0.00           H  
ATOM   1899 HG23 VAL A 599     -13.466 -14.694  19.118  1.00  0.00           H  
ATOM   1900  N   ILE A 600     -11.998 -11.258  21.841  1.00 74.25           N  
ATOM   1901  CA  ILE A 600     -11.315 -10.237  22.582  1.00 74.25           C  
ATOM   1902  C   ILE A 600     -12.061  -9.953  23.843  1.00 74.25           C  
ATOM   1903  O   ILE A 600     -11.455  -9.775  24.898  1.00 74.25           O  
ATOM   1904  CB  ILE A 600     -11.135  -8.949  21.828  1.00 74.25           C  
ATOM   1905  CG1 ILE A 600     -10.052  -9.104  20.744  1.00 74.25           C  
ATOM   1906  CG2 ILE A 600     -10.807  -7.850  22.853  1.00 74.25           C  
ATOM   1907  CD1 ILE A 600     -10.385 -10.104  19.643  1.00 74.25           C  
ATOM   1908  H   ILE A 600     -12.362 -11.043  20.921  1.00  0.00           H  
ATOM   1909  HA  ILE A 600     -10.329 -10.615  22.865  1.00  0.00           H  
ATOM   1910  HB  ILE A 600     -12.070  -8.674  21.336  1.00  0.00           H  
ATOM   1911 HG13 ILE A 600      -9.112  -9.395  21.215  1.00  0.00           H  
ATOM   1912 HG12 ILE A 600      -9.863  -8.134  20.283  1.00  0.00           H  
ATOM   1913 HG21 ILE A 600     -10.450  -6.969  22.319  1.00  0.00           H  
ATOM   1914 HG22 ILE A 600     -11.664  -7.477  23.419  1.00  0.00           H  
ATOM   1915 HG23 ILE A 600      -9.997  -8.123  23.532  1.00  0.00           H  
ATOM   1916 HD11 ILE A 600      -9.498 -10.199  19.017  1.00  0.00           H  
ATOM   1917 HD12 ILE A 600     -10.591 -11.126  19.931  1.00  0.00           H  
ATOM   1918 HD13 ILE A 600     -11.110  -9.653  18.974  1.00  0.00           H  
ATOM   1919  N   VAL A 601     -13.402  -9.901  23.774  1.00 22.71           N  
ATOM   1920  CA  VAL A 601     -14.173  -9.617  24.947  1.00 22.71           C  
ATOM   1921  C   VAL A 601     -13.899 -10.686  25.956  1.00 22.71           C  
ATOM   1922  O   VAL A 601     -13.728 -10.407  27.142  1.00 22.71           O  
ATOM   1923  CB  VAL A 601     -15.649  -9.609  24.677  1.00 22.71           C  
ATOM   1924  CG1 VAL A 601     -16.390  -9.429  26.012  1.00 22.71           C  
ATOM   1925  CG2 VAL A 601     -15.948  -8.511  23.643  1.00 22.71           C  
ATOM   1926  H   VAL A 601     -13.879 -10.035  22.892  1.00  0.00           H  
ATOM   1927  HA  VAL A 601     -13.865  -8.649  25.354  1.00  0.00           H  
ATOM   1928  HB  VAL A 601     -15.967 -10.561  24.249  1.00  0.00           H  
ATOM   1929 HG11 VAL A 601     -17.414  -9.120  25.829  1.00  0.00           H  
ATOM   1930 HG12 VAL A 601     -16.453 -10.346  26.599  1.00  0.00           H  
ATOM   1931 HG13 VAL A 601     -15.941  -8.652  26.632  1.00  0.00           H  
ATOM   1932 HG21 VAL A 601     -16.464  -8.995  22.831  1.00  0.00           H  
ATOM   1933 HG22 VAL A 601     -16.740  -7.847  23.874  1.00  0.00           H  
ATOM   1934 HG23 VAL A 601     -15.093  -7.938  23.282  1.00  0.00           H  
ATOM   1935  N   GLY A 602     -13.837 -11.950  25.502  1.00 16.89           N  
ATOM   1936  CA  GLY A 602     -13.622 -13.053  26.393  1.00 16.89           C  
ATOM   1937  C   GLY A 602     -12.285 -12.923  27.056  1.00 16.89           C  
ATOM   1938  O   GLY A 602     -12.146 -13.212  28.243  1.00 16.89           O  
ATOM   1939  H   GLY A 602     -13.997 -12.142  24.520  1.00  0.00           H  
ATOM   1940  HA3 GLY A 602     -13.652 -13.982  25.823  1.00  0.00           H  
ATOM   1941  HA2 GLY A 602     -14.417 -13.101  27.139  1.00  0.00           H  
ATOM   1942  N   GLY A 603     -11.257 -12.499  26.298  1.00 15.39           N  
ATOM   1943  CA  GLY A 603      -9.927 -12.406  26.833  1.00 15.39           C  
ATOM   1944  C   GLY A 603      -9.881 -11.390  27.933  1.00 15.39           C  
ATOM   1945  O   GLY A 603      -9.240 -11.604  28.962  1.00 15.39           O  
ATOM   1946  H   GLY A 603     -11.407 -12.290  25.318  1.00  0.00           H  
ATOM   1947  HA3 GLY A 603      -9.245 -12.104  26.039  1.00  0.00           H  
ATOM   1948  HA2 GLY A 603      -9.592 -13.379  27.197  1.00  0.00           H  
ATOM   1949  N   MET A 604     -10.565 -10.249  27.738  1.00 35.29           N  
ATOM   1950  CA  MET A 604     -10.545  -9.169  28.683  1.00 35.29           C  
ATOM   1951  C   MET A 604     -11.164  -9.625  29.966  1.00 35.29           C  
ATOM   1952  O   MET A 604     -10.733  -9.224  31.045  1.00 35.29           O  
ATOM   1953  CB  MET A 604     -11.352  -7.951  28.199  1.00 35.29           C  
ATOM   1954  CG  MET A 604     -10.783  -7.308  26.933  1.00 35.29           C  
ATOM   1955  SD  MET A 604     -11.756  -5.912  26.290  1.00 35.29           S  
ATOM   1956  CE  MET A 604     -11.321  -4.779  27.641  1.00 35.29           C  
ATOM   1957  H   MET A 604     -11.080 -10.124  26.876  1.00  0.00           H  
ATOM   1958  HA  MET A 604      -9.512  -8.871  28.871  1.00  0.00           H  
ATOM   1959  HB3 MET A 604     -11.381  -7.212  28.999  1.00  0.00           H  
ATOM   1960  HB2 MET A 604     -12.389  -8.234  28.011  1.00  0.00           H  
ATOM   1961  HG3 MET A 604     -10.656  -8.022  26.137  1.00  0.00           H  
ATOM   1962  HG2 MET A 604      -9.774  -6.951  27.137  1.00  0.00           H  
ATOM   1963  HE1 MET A 604     -11.640  -3.771  27.377  1.00  0.00           H  
ATOM   1964  HE2 MET A 604     -11.898  -5.146  28.482  1.00  0.00           H  
ATOM   1965  HE3 MET A 604     -10.253  -4.782  27.861  1.00  0.00           H  
ATOM   1966  N   LEU A 605     -12.229 -10.441  29.875  1.00 36.60           N  
ATOM   1967  CA  LEU A 605     -12.896 -10.928  31.048  1.00 36.60           C  
ATOM   1968  C   LEU A 605     -11.972 -11.836  31.795  1.00 36.60           C  
ATOM   1969  O   LEU A 605     -11.884 -11.776  33.019  1.00 36.60           O  
ATOM   1970  CB  LEU A 605     -14.162 -11.739  30.724  1.00 36.60           C  
ATOM   1971  CG  LEU A 605     -15.280 -10.906  30.071  1.00 36.60           C  
ATOM   1972  CD1 LEU A 605     -16.517 -11.769  29.781  1.00 36.60           C  
ATOM   1973  CD2 LEU A 605     -15.613  -9.663  30.913  1.00 36.60           C  
ATOM   1974  H   LEU A 605     -12.573 -10.720  28.966  1.00  0.00           H  
ATOM   1975  HA  LEU A 605     -13.086 -10.111  31.741  1.00  0.00           H  
ATOM   1976  HB3 LEU A 605     -14.557 -12.176  31.643  1.00  0.00           H  
ATOM   1977  HB2 LEU A 605     -13.921 -12.580  30.073  1.00  0.00           H  
ATOM   1978  HG  LEU A 605     -14.919 -10.536  29.124  1.00  0.00           H  
ATOM   1979 HD11 LEU A 605     -17.285 -11.187  29.271  1.00  0.00           H  
ATOM   1980 HD12 LEU A 605     -16.265 -12.614  29.139  1.00  0.00           H  
ATOM   1981 HD13 LEU A 605     -16.953 -12.162  30.700  1.00  0.00           H  
ATOM   1982 HD21 LEU A 605     -16.035  -8.935  30.226  1.00  0.00           H  
ATOM   1983 HD22 LEU A 605     -16.220  -9.931  31.775  1.00  0.00           H  
ATOM   1984 HD23 LEU A 605     -14.760  -9.112  31.290  1.00  0.00           H  
ATOM   1985  N   LEU A 606     -11.230 -12.683  31.059  1.00124.23           N  
ATOM   1986  CA  LEU A 606     -10.374 -13.684  31.634  1.00124.23           C  
ATOM   1987  C   LEU A 606      -9.308 -13.031  32.450  1.00124.23           C  
ATOM   1988  O   LEU A 606      -8.903 -13.560  33.485  1.00124.23           O  
ATOM   1989  CB  LEU A 606      -9.689 -14.551  30.562  1.00124.23           C  
ATOM   1990  CG  LEU A 606      -8.760 -15.641  31.132  1.00124.23           C  
ATOM   1991  CD1 LEU A 606      -9.540 -16.659  31.981  1.00124.23           C  
ATOM   1992  CD2 LEU A 606      -7.939 -16.307  30.016  1.00124.23           C  
ATOM   1993  H   LEU A 606     -11.334 -12.671  30.053  1.00  0.00           H  
ATOM   1994  HA  LEU A 606     -10.991 -14.308  32.281  1.00  0.00           H  
ATOM   1995  HB3 LEU A 606      -9.108 -13.920  29.891  1.00  0.00           H  
ATOM   1996  HB2 LEU A 606     -10.452 -15.018  29.937  1.00  0.00           H  
ATOM   1997  HG  LEU A 606      -8.001 -15.198  31.775  1.00  0.00           H  
ATOM   1998 HD11 LEU A 606      -8.889 -17.469  32.308  1.00  0.00           H  
ATOM   1999 HD12 LEU A 606      -9.957 -16.209  32.881  1.00  0.00           H  
ATOM   2000 HD13 LEU A 606     -10.359 -17.103  31.415  1.00  0.00           H  
ATOM   2001 HD21 LEU A 606      -7.253 -17.051  30.423  1.00  0.00           H  
ATOM   2002 HD22 LEU A 606      -8.586 -16.810  29.297  1.00  0.00           H  
ATOM   2003 HD23 LEU A 606      -7.343 -15.573  29.473  1.00  0.00           H  
ATOM   2004  N   ILE A 607      -8.812 -11.861  32.006  1.00 84.40           N  
ATOM   2005  CA  ILE A 607      -7.758 -11.204  32.722  1.00 84.40           C  
ATOM   2006  C   ILE A 607      -8.245 -10.876  34.099  1.00 84.40           C  
ATOM   2007  O   ILE A 607      -7.534 -11.085  35.080  1.00 84.40           O  
ATOM   2008  CB  ILE A 607      -7.333  -9.914  32.084  1.00 84.40           C  
ATOM   2009  CG1 ILE A 607      -6.720 -10.172  30.697  1.00 84.40           C  
ATOM   2010  CG2 ILE A 607      -6.375  -9.206  33.056  1.00 84.40           C  
ATOM   2011  CD1 ILE A 607      -5.446 -11.011  30.749  1.00 84.40           C  
ATOM   2012  H   ILE A 607      -9.156 -11.456  31.145  1.00  0.00           H  
ATOM   2013  HA  ILE A 607      -6.914 -11.887  32.829  1.00  0.00           H  
ATOM   2014  HB  ILE A 607      -8.196  -9.263  31.935  1.00  0.00           H  
ATOM   2015 HG13 ILE A 607      -6.483  -9.210  30.241  1.00  0.00           H  
ATOM   2016 HG12 ILE A 607      -7.427 -10.636  30.030  1.00  0.00           H  
ATOM   2017 HG21 ILE A 607      -5.801  -8.452  32.518  1.00  0.00           H  
ATOM   2018 HG22 ILE A 607      -6.885  -8.662  33.852  1.00  0.00           H  
ATOM   2019 HG23 ILE A 607      -5.643  -9.881  33.503  1.00  0.00           H  
ATOM   2020 HD11 ILE A 607      -4.993 -11.059  29.758  1.00  0.00           H  
ATOM   2021 HD12 ILE A 607      -4.698 -10.591  31.420  1.00  0.00           H  
ATOM   2022 HD13 ILE A 607      -5.640 -12.040  31.050  1.00  0.00           H  
ATOM   2023  N   ASP A 608      -9.479 -10.354  34.206  1.00 47.64           N  
ATOM   2024  CA  ASP A 608     -10.032  -9.989  35.480  1.00 47.64           C  
ATOM   2025  C   ASP A 608     -10.184 -11.209  36.330  1.00 47.64           C  
ATOM   2026  O   ASP A 608      -9.966 -11.160  37.539  1.00 47.64           O  
ATOM   2027  CB  ASP A 608     -11.406  -9.319  35.354  1.00 47.64           C  
ATOM   2028  CG  ASP A 608     -11.154  -7.884  34.938  1.00 47.64           C  
ATOM   2029  OD1 ASP A 608     -10.486  -7.170  35.731  1.00 47.64           O  
ATOM   2030  OD2 ASP A 608     -11.607  -7.486  33.831  1.00 47.64           O1-
ATOM   2031  H   ASP A 608     -10.035 -10.198  33.376  1.00  0.00           H  
ATOM   2032  HA  ASP A 608      -9.331  -9.315  35.965  1.00  0.00           H  
ATOM   2033  HB3 ASP A 608     -11.936  -9.296  36.309  1.00  0.00           H  
ATOM   2034  HB2 ASP A 608     -12.057  -9.820  34.638  1.00  0.00           H  
ATOM   2035  N   LEU A 609     -10.585 -12.342  35.728  1.00 92.41           N  
ATOM   2036  CA  LEU A 609     -10.734 -13.543  36.498  1.00 92.41           C  
ATOM   2037  C   LEU A 609      -9.402 -13.980  37.017  1.00 92.41           C  
ATOM   2038  O   LEU A 609      -9.298 -14.463  38.143  1.00 92.41           O  
ATOM   2039  CB  LEU A 609     -11.359 -14.718  35.725  1.00 92.41           C  
ATOM   2040  CG  LEU A 609     -12.887 -14.607  35.561  1.00 92.41           C  
ATOM   2041  CD1 LEU A 609     -13.295 -13.385  34.729  1.00 92.41           C  
ATOM   2042  CD2 LEU A 609     -13.486 -15.919  35.030  1.00 92.41           C  
ATOM   2043  H   LEU A 609     -10.784 -12.352  34.736  1.00  0.00           H  
ATOM   2044  HA  LEU A 609     -11.370 -13.332  37.361  1.00  0.00           H  
ATOM   2045  HB3 LEU A 609     -11.159 -15.650  36.259  1.00  0.00           H  
ATOM   2046  HB2 LEU A 609     -10.885 -14.828  34.750  1.00  0.00           H  
ATOM   2047  HG  LEU A 609     -13.276 -14.411  36.548  1.00  0.00           H  
ATOM   2048 HD11 LEU A 609     -14.369 -13.344  34.668  1.00  0.00           H  
ATOM   2049 HD12 LEU A 609     -12.963 -12.422  35.103  1.00  0.00           H  
ATOM   2050 HD13 LEU A 609     -12.994 -13.606  33.712  1.00  0.00           H  
ATOM   2051 HD21 LEU A 609     -14.253 -15.763  34.271  1.00  0.00           H  
ATOM   2052 HD22 LEU A 609     -12.720 -16.505  34.522  1.00  0.00           H  
ATOM   2053 HD23 LEU A 609     -13.877 -16.552  35.825  1.00  0.00           H  
ATOM   2054  N   CYS A 610      -8.340 -13.816  36.210  1.00 65.04           N  
ATOM   2055  CA  CYS A 610      -7.039 -14.273  36.608  1.00 65.04           C  
ATOM   2056  C   CYS A 610      -6.643 -13.560  37.864  1.00 65.04           C  
ATOM   2057  O   CYS A 610      -6.131 -14.176  38.797  1.00 65.04           O  
ATOM   2058  CB  CYS A 610      -5.969 -13.987  35.537  1.00 65.04           C  
ATOM   2059  SG  CYS A 610      -4.315 -14.581  36.003  1.00 65.04           S  
ATOM   2060  H   CYS A 610      -8.465 -13.429  35.283  1.00  0.00           H  
ATOM   2061  HA  CYS A 610      -7.082 -15.348  36.796  1.00  0.00           H  
ATOM   2062  HB3 CYS A 610      -5.883 -12.923  35.326  1.00  0.00           H  
ATOM   2063  HB2 CYS A 610      -6.249 -14.465  34.598  1.00  0.00           H  
ATOM   2064  HG  CYS A 610      -4.216 -13.860  37.123  1.00  0.00           H  
ATOM   2065  N   ILE A 611      -6.877 -12.235  37.927  1.00110.72           N  
ATOM   2066  CA  ILE A 611      -6.518 -11.485  39.096  1.00110.72           C  
ATOM   2067  C   ILE A 611      -7.341 -11.930  40.268  1.00110.72           C  
ATOM   2068  O   ILE A 611      -6.840 -12.024  41.388  1.00110.72           O  
ATOM   2069  CB  ILE A 611      -6.604  -9.989  38.918  1.00110.72           C  
ATOM   2070  CG1 ILE A 611      -8.019  -9.524  38.553  1.00110.72           C  
ATOM   2071  CG2 ILE A 611      -5.538  -9.580  37.892  1.00110.72           C  
ATOM   2072  CD1 ILE A 611      -8.163  -8.002  38.514  1.00110.72           C  
ATOM   2073  H   ILE A 611      -7.301 -11.755  37.144  1.00  0.00           H  
ATOM   2074  HA  ILE A 611      -5.479 -11.722  39.332  1.00  0.00           H  
ATOM   2075  HB  ILE A 611      -6.332  -9.518  39.864  1.00  0.00           H  
ATOM   2076 HG13 ILE A 611      -8.797  -9.890  39.216  1.00  0.00           H  
ATOM   2077 HG12 ILE A 611      -8.131  -9.858  37.538  1.00  0.00           H  
ATOM   2078 HG21 ILE A 611      -5.446  -8.496  37.824  1.00  0.00           H  
ATOM   2079 HG22 ILE A 611      -4.552  -9.957  38.166  1.00  0.00           H  
ATOM   2080 HG23 ILE A 611      -5.767  -9.950  36.892  1.00  0.00           H  
ATOM   2081 HD11 ILE A 611      -9.186  -7.722  38.260  1.00  0.00           H  
ATOM   2082 HD12 ILE A 611      -7.935  -7.561  39.483  1.00  0.00           H  
ATOM   2083 HD13 ILE A 611      -7.514  -7.543  37.769  1.00  0.00           H  
ATOM   2084  N   LEU A 612      -8.634 -12.213  40.048  1.00128.39           N  
ATOM   2085  CA  LEU A 612      -9.506 -12.621  41.112  1.00128.39           C  
ATOM   2086  C   LEU A 612      -9.026 -13.924  41.682  1.00128.39           C  
ATOM   2087  O   LEU A 612      -8.956 -14.093  42.900  1.00128.39           O  
ATOM   2088  CB  LEU A 612     -10.948 -12.820  40.601  1.00128.39           C  
ATOM   2089  CG  LEU A 612     -11.955 -13.242  41.685  1.00128.39           C  
ATOM   2090  CD1 LEU A 612     -11.825 -14.718  42.089  1.00128.39           C  
ATOM   2091  CD2 LEU A 612     -11.848 -12.294  42.887  1.00128.39           C  
ATOM   2092  H   LEU A 612      -9.017 -12.111  39.116  1.00  0.00           H  
ATOM   2093  HA  LEU A 612      -9.475 -11.847  41.880  1.00  0.00           H  
ATOM   2094  HB3 LEU A 612     -10.985 -13.539  39.784  1.00  0.00           H  
ATOM   2095  HB2 LEU A 612     -11.282 -11.879  40.163  1.00  0.00           H  
ATOM   2096  HG  LEU A 612     -12.930 -13.118  41.225  1.00  0.00           H  
ATOM   2097 HD11 LEU A 612     -12.808 -15.091  42.379  1.00  0.00           H  
ATOM   2098 HD12 LEU A 612     -11.489 -15.344  41.265  1.00  0.00           H  
ATOM   2099 HD13 LEU A 612     -11.207 -14.891  42.966  1.00  0.00           H  
ATOM   2100 HD21 LEU A 612     -10.993 -12.499  43.530  1.00  0.00           H  
ATOM   2101 HD22 LEU A 612     -11.813 -11.248  42.581  1.00  0.00           H  
ATOM   2102 HD23 LEU A 612     -12.742 -12.420  43.476  1.00  0.00           H  
ATOM   2103  N   ILE A 613      -8.665 -14.881  40.809  1.00 80.18           N  
ATOM   2104  CA  ILE A 613      -8.270 -16.187  41.252  1.00 80.18           C  
ATOM   2105  C   ILE A 613      -7.031 -16.090  42.078  1.00 80.18           C  
ATOM   2106  O   ILE A 613      -6.936 -16.714  43.134  1.00 80.18           O  
ATOM   2107  CB  ILE A 613      -7.967 -17.129  40.124  1.00 80.18           C  
ATOM   2108  CG1 ILE A 613      -9.230 -17.405  39.290  1.00 80.18           C  
ATOM   2109  CG2 ILE A 613      -7.341 -18.394  40.731  1.00 80.18           C  
ATOM   2110  CD1 ILE A 613     -10.345 -18.086  40.084  1.00 80.18           C  
ATOM   2111  H   ILE A 613      -8.739 -14.704  39.813  1.00  0.00           H  
ATOM   2112  HA  ILE A 613      -9.075 -16.588  41.860  1.00  0.00           H  
ATOM   2113  HB  ILE A 613      -7.234 -16.680  39.449  1.00  0.00           H  
ATOM   2114 HG13 ILE A 613      -8.959 -18.039  38.446  1.00  0.00           H  
ATOM   2115 HG12 ILE A 613      -9.679 -16.532  38.861  1.00  0.00           H  
ATOM   2116 HG21 ILE A 613      -7.381 -19.203  40.001  1.00  0.00           H  
ATOM   2117 HG22 ILE A 613      -6.281 -18.296  40.972  1.00  0.00           H  
ATOM   2118 HG23 ILE A 613      -7.875 -18.755  41.613  1.00  0.00           H  
ATOM   2119 HD11 ILE A 613     -11.157 -18.369  39.414  1.00  0.00           H  
ATOM   2120 HD12 ILE A 613     -10.005 -18.998  40.573  1.00  0.00           H  
ATOM   2121 HD13 ILE A 613     -10.782 -17.439  40.840  1.00  0.00           H  
ATOM   2122  N   CYS A 614      -6.043 -15.294  41.627  1.00 74.63           N  
ATOM   2123  CA  CYS A 614      -4.814 -15.227  42.361  1.00 74.63           C  
ATOM   2124  C   CYS A 614      -5.103 -14.653  43.710  1.00 74.63           C  
ATOM   2125  O   CYS A 614      -4.525 -15.069  44.714  1.00 74.63           O  
ATOM   2126  CB  CYS A 614      -3.721 -14.375  41.687  1.00 74.63           C  
ATOM   2127  SG  CYS A 614      -4.056 -12.590  41.714  1.00 74.63           S  
ATOM   2128  H   CYS A 614      -6.139 -14.791  40.754  1.00  0.00           H  
ATOM   2129  HA  CYS A 614      -4.423 -16.241  42.478  1.00  0.00           H  
ATOM   2130  HB3 CYS A 614      -3.597 -14.688  40.650  1.00  0.00           H  
ATOM   2131  HB2 CYS A 614      -2.761 -14.543  42.177  1.00  0.00           H  
ATOM   2132  HG  CYS A 614      -5.308 -12.653  41.248  1.00  0.00           H  
ATOM   2133  N   TRP A 615      -6.033 -13.687  43.763  1.00121.86           N  
ATOM   2134  CA  TRP A 615      -6.388 -13.026  44.984  1.00121.86           C  
ATOM   2135  C   TRP A 615      -6.931 -14.013  45.962  1.00121.86           C  
ATOM   2136  O   TRP A 615      -6.640 -13.930  47.154  1.00121.86           O  
ATOM   2137  CB  TRP A 615      -7.456 -11.946  44.776  1.00121.86           C  
ATOM   2138  CG  TRP A 615      -7.988 -11.436  46.084  1.00121.86           C  
ATOM   2139  CD2 TRP A 615      -7.189 -10.692  47.010  1.00121.86           C  
ATOM   2140  CD1 TRP A 615      -9.201 -11.623  46.675  1.00121.86           C  
ATOM   2141  NE1 TRP A 615      -9.212 -11.030  47.914  1.00121.86           N  
ATOM   2142  CE2 TRP A 615      -7.977 -10.456  48.134  1.00121.86           C  
ATOM   2143  CE3 TRP A 615      -5.900 -10.254  46.929  1.00121.86           C  
ATOM   2144  CZ2 TRP A 615      -7.484  -9.769  49.204  1.00121.86           C  
ATOM   2145  CZ3 TRP A 615      -5.409  -9.557  48.007  1.00121.86           C  
ATOM   2146  CH2 TRP A 615      -6.185  -9.317  49.121  1.00121.86           C  
ATOM   2147  H   TRP A 615      -6.481 -13.382  42.909  1.00  0.00           H  
ATOM   2148  HA  TRP A 615      -5.493 -12.511  45.300  1.00  0.00           H  
ATOM   2149  HB3 TRP A 615      -8.307 -12.279  44.199  1.00  0.00           H  
ATOM   2150  HB2 TRP A 615      -7.011 -11.127  44.221  1.00  0.00           H  
ATOM   2151  HD1 TRP A 615     -10.013 -12.181  46.233  1.00  0.00           H  
ATOM   2152  HE1 TRP A 615      -9.988 -11.061  48.561  1.00  0.00           H  
ATOM   2153  HE3 TRP A 615      -5.283 -10.440  46.064  1.00  0.00           H  
ATOM   2154  HZ2 TRP A 615      -8.076  -9.598  50.091  1.00  0.00           H  
ATOM   2155  HZ3 TRP A 615      -4.370  -9.269  48.024  1.00  0.00           H  
ATOM   2156  HH2 TRP A 615      -5.749  -8.821  49.973  1.00  0.00           H  
ATOM   2157  N   GLN A 616      -7.766 -14.957  45.496  1.00 93.07           N  
ATOM   2158  CA  GLN A 616      -8.279 -15.929  46.412  1.00 93.07           C  
ATOM   2159  C   GLN A 616      -7.124 -16.752  46.885  1.00 93.07           C  
ATOM   2160  O   GLN A 616      -7.094 -17.202  48.029  1.00 93.07           O  
ATOM   2161  CB  GLN A 616      -9.390 -16.823  45.819  1.00 93.07           C  
ATOM   2162  CG  GLN A 616      -8.995 -17.725  44.652  1.00 93.07           C  
ATOM   2163  CD  GLN A 616     -10.282 -18.366  44.141  1.00 93.07           C  
ATOM   2164  OE1 GLN A 616     -10.346 -19.725  44.165  1.00 93.07           O  
ATOM   2165  NE2 GLN A 616     -11.216 -17.672  43.738  1.00 93.07           N  
ATOM   2166  H   GLN A 616      -8.017 -14.993  44.517  1.00  0.00           H  
ATOM   2167  HA  GLN A 616      -8.710 -15.413  47.274  1.00  0.00           H  
ATOM   2168  HB3 GLN A 616     -10.213 -16.157  45.552  1.00  0.00           H  
ATOM   2169  HB2 GLN A 616      -9.778 -17.450  46.625  1.00  0.00           H  
ATOM   2170  HG3 GLN A 616      -8.149 -18.403  44.772  1.00  0.00           H  
ATOM   2171  HG2 GLN A 616      -8.902 -17.007  43.877  1.00  0.00           H  
ATOM   2172 HE22 GLN A 616     -12.060 -18.117  43.409  1.00  0.00           H  
ATOM   2173 HE21 GLN A 616     -11.137 -16.665  43.741  1.00  0.00           H  
ATOM   2174  N   ALA A 617      -6.134 -16.980  46.004  1.00 27.31           N  
ATOM   2175  CA  ALA A 617      -4.991 -17.758  46.379  1.00 27.31           C  
ATOM   2176  C   ALA A 617      -4.242 -17.066  47.480  1.00 27.31           C  
ATOM   2177  O   ALA A 617      -3.849 -17.705  48.455  1.00 27.31           O  
ATOM   2178  CB  ALA A 617      -4.006 -17.956  45.214  1.00 27.31           C  
ATOM   2179  H   ALA A 617      -6.188 -16.599  45.069  1.00  0.00           H  
ATOM   2180  HA  ALA A 617      -5.333 -18.738  46.721  1.00  0.00           H  
ATOM   2181  HB1 ALA A 617      -3.376 -18.825  45.407  1.00  0.00           H  
ATOM   2182  HB2 ALA A 617      -4.536 -18.151  44.281  1.00  0.00           H  
ATOM   2183  HB3 ALA A 617      -3.324 -17.125  45.046  1.00  0.00           H  
ATOM   2184  N   VAL A 618      -4.022 -15.739  47.359  1.00 94.62           N  
ATOM   2185  CA  VAL A 618      -3.239 -15.047  48.347  1.00 94.62           C  
ATOM   2186  C   VAL A 618      -3.936 -15.052  49.672  1.00 94.62           C  
ATOM   2187  O   VAL A 618      -3.347 -15.408  50.692  1.00 94.62           O  
ATOM   2188  CB  VAL A 618      -2.925 -13.613  47.985  1.00 94.62           C  
ATOM   2189  CG1 VAL A 618      -2.079 -13.618  46.702  1.00 94.62           C  
ATOM   2190  CG2 VAL A 618      -4.216 -12.785  47.869  1.00 94.62           C  
ATOM   2191  H   VAL A 618      -4.348 -15.242  46.540  1.00  0.00           H  
ATOM   2192  HA  VAL A 618      -2.292 -15.579  48.468  1.00  0.00           H  
ATOM   2193  HB  VAL A 618      -2.316 -13.176  48.779  1.00  0.00           H  
ATOM   2194 HG11 VAL A 618      -1.761 -12.605  46.454  1.00  0.00           H  
ATOM   2195 HG12 VAL A 618      -1.176 -14.217  46.824  1.00  0.00           H  
ATOM   2196 HG13 VAL A 618      -2.615 -14.000  45.839  1.00  0.00           H  
ATOM   2197 HG21 VAL A 618      -3.862 -11.774  47.681  1.00  0.00           H  
ATOM   2198 HG22 VAL A 618      -4.623 -13.075  46.939  1.00  0.00           H  
ATOM   2199 HG23 VAL A 618      -4.916 -12.625  48.680  1.00  0.00           H  
ATOM   2200  N   ASP A 619      -5.226 -14.672  49.688  1.00 62.82           N  
ATOM   2201  CA  ASP A 619      -5.939 -14.598  50.924  1.00 62.82           C  
ATOM   2202  C   ASP A 619      -6.903 -15.723  50.960  1.00 62.82           C  
ATOM   2203  O   ASP A 619      -7.758 -15.894  50.093  1.00 62.82           O  
ATOM   2204  CB  ASP A 619      -6.686 -13.273  51.135  1.00 62.82           C  
ATOM   2205  CG  ASP A 619      -5.647 -12.261  51.595  1.00 62.82           C  
ATOM   2206  OD1 ASP A 619      -4.742 -12.672  52.369  1.00 62.82           O  
ATOM   2207  OD2 ASP A 619      -5.744 -11.069  51.196  1.00 62.82           O1-
ATOM   2208  H   ASP A 619      -5.698 -14.416  48.830  1.00  0.00           H  
ATOM   2209  HA  ASP A 619      -5.221 -14.629  51.696  1.00  0.00           H  
ATOM   2210  HB3 ASP A 619      -7.445 -13.350  51.916  1.00  0.00           H  
ATOM   2211  HB2 ASP A 619      -7.182 -12.936  50.223  1.00  0.00           H  
ATOM   2212  N   PRO A 620      -6.757 -16.477  52.000  1.00108.25           N  
ATOM   2213  CA  PRO A 620      -7.514 -17.679  52.149  1.00108.25           C  
ATOM   2214  C   PRO A 620      -8.972 -17.459  52.304  1.00108.25           C  
ATOM   2215  O   PRO A 620      -9.393 -16.454  52.876  1.00108.25           O  
ATOM   2216  CD  PRO A 620      -5.496 -16.522  52.727  1.00108.25           C  
ATOM   2217  CB  PRO A 620      -6.896 -18.409  53.345  1.00108.25           C  
ATOM   2218  CG  PRO A 620      -5.436 -17.921  53.361  1.00108.25           C  
ATOM   2219  HA  PRO A 620      -7.335 -18.290  51.259  1.00  0.00           H  
ATOM   2220  HD2 PRO A 620      -5.447 -15.756  53.504  1.00  0.00           H  
ATOM   2221  HD3 PRO A 620      -4.602 -16.538  52.133  1.00  0.00           H  
ATOM   2222  HB3 PRO A 620      -6.974 -19.493  53.263  1.00  0.00           H  
ATOM   2223  HB2 PRO A 620      -7.379 -18.110  54.276  1.00  0.00           H  
ATOM   2224  HG2 PRO A 620      -5.000 -17.916  54.360  1.00  0.00           H  
ATOM   2225  HG3 PRO A 620      -4.833 -18.587  52.740  1.00  0.00           H  
ATOM   2226  N   LEU A 621      -9.757 -18.401  51.765  1.00289.20           N  
ATOM   2227  CA  LEU A 621     -11.161 -18.370  51.969  1.00289.20           C  
ATOM   2228  C   LEU A 621     -11.251 -19.488  52.958  1.00289.20           C  
ATOM   2229  O   LEU A 621     -10.275 -20.222  53.112  1.00289.20           O  
ATOM   2230  CB  LEU A 621     -11.946 -18.749  50.700  1.00289.20           C  
ATOM   2231  CG  LEU A 621     -13.340 -18.116  50.628  1.00289.20           C  
ATOM   2232  CD1 LEU A 621     -14.180 -18.405  51.881  1.00289.20           C  
ATOM   2233  CD2 LEU A 621     -13.211 -16.625  50.264  1.00289.20           C  
ATOM   2234  H   LEU A 621      -9.356 -19.200  51.297  1.00  0.00           H  
ATOM   2235  HA  LEU A 621     -11.530 -17.445  52.413  1.00  0.00           H  
ATOM   2236  HB3 LEU A 621     -12.291 -19.773  50.681  1.00  0.00           H  
ATOM   2237  HB2 LEU A 621     -11.377 -18.562  49.788  1.00  0.00           H  
ATOM   2238  HG  LEU A 621     -13.852 -18.588  49.789  1.00  0.00           H  
ATOM   2239 HD11 LEU A 621     -15.203 -18.084  51.717  1.00  0.00           H  
ATOM   2240 HD12 LEU A 621     -14.249 -19.474  52.085  1.00  0.00           H  
ATOM   2241 HD13 LEU A 621     -13.838 -17.854  52.756  1.00  0.00           H  
ATOM   2242 HD21 LEU A 621     -14.119 -16.217  49.834  1.00  0.00           H  
ATOM   2243 HD22 LEU A 621     -12.921 -16.154  51.176  1.00  0.00           H  
ATOM   2244 HD23 LEU A 621     -12.422 -16.454  49.531  1.00  0.00           H  
ATOM   2245  N   ARG A 622     -12.352 -19.664  53.707  1.00289.06           N  
ATOM   2246  CA  ARG A 622     -12.224 -20.767  54.615  1.00289.06           C  
ATOM   2247  C   ARG A 622     -12.205 -22.066  53.870  1.00289.06           C  
ATOM   2248  O   ARG A 622     -12.802 -22.211  52.803  1.00289.06           O  
ATOM   2249  CB  ARG A 622     -13.194 -20.790  55.817  1.00289.06           C  
ATOM   2250  CG  ARG A 622     -12.630 -19.931  56.957  1.00289.06           C  
ATOM   2251  CD  ARG A 622     -11.151 -20.250  57.240  1.00289.06           C  
ATOM   2252  NE  ARG A 622     -10.552 -19.174  58.092  1.00289.06           N  
ATOM   2253  CZ  ARG A 622      -9.769 -18.195  57.537  1.00289.06           C  
ATOM   2254  NH1 ARG A 622      -9.526 -18.194  56.195  1.00289.06           N  
ATOM   2255  NH2 ARG A 622      -9.216 -17.211  58.306  1.00289.06           N1+
ATOM   2256  H   ARG A 622     -13.187 -19.100  53.637  1.00  0.00           H  
ATOM   2257  HA  ARG A 622     -11.236 -20.823  54.974  1.00  0.00           H  
ATOM   2258  HB3 ARG A 622     -13.303 -21.809  56.181  1.00  0.00           H  
ATOM   2259  HB2 ARG A 622     -14.190 -20.455  55.527  1.00  0.00           H  
ATOM   2260  HG3 ARG A 622     -13.230 -20.068  57.858  1.00  0.00           H  
ATOM   2261  HG2 ARG A 622     -12.726 -18.879  56.683  1.00  0.00           H  
ATOM   2262  HD3 ARG A 622     -10.359 -20.434  56.534  1.00  0.00           H  
ATOM   2263  HD2 ARG A 622     -11.146 -21.161  57.839  1.00  0.00           H  
ATOM   2264  HE  ARG A 622     -10.753 -19.173  59.082  1.00  0.00           H  
ATOM   2265 HH12 ARG A 622      -8.964 -17.467  55.776  1.00  0.00           H  
ATOM   2266 HH11 ARG A 622      -9.926 -18.906  55.602  1.00  0.00           H  
ATOM   2267 HH22 ARG A 622      -8.646 -16.490  57.888  1.00  0.00           H  
ATOM   2268 HH21 ARG A 622      -9.394 -17.182  59.299  1.00  0.00           H  
ATOM   2269  N   ARG A 623     -11.434 -23.025  54.431  1.00341.51           N  
ATOM   2270  CA  ARG A 623     -11.193 -24.330  53.879  1.00341.51           C  
ATOM   2271  C   ARG A 623     -10.834 -24.204  52.440  1.00341.51           C  
ATOM   2272  O   ARG A 623     -11.467 -24.785  51.561  1.00341.51           O  
ATOM   2273  CB  ARG A 623     -12.298 -25.378  54.149  1.00341.51           C  
ATOM   2274  CG  ARG A 623     -12.005 -26.164  55.435  1.00341.51           C  
ATOM   2275  CD  ARG A 623     -11.536 -25.235  56.555  1.00341.51           C  
ATOM   2276  NE  ARG A 623     -12.640 -24.954  57.517  1.00341.51           N  
ATOM   2277  CZ  ARG A 623     -13.793 -24.341  57.121  1.00341.51           C  
ATOM   2278  NH1 ARG A 623     -14.408 -24.696  55.957  1.00341.51           N  
ATOM   2279  NH2 ARG A 623     -14.356 -23.381  57.910  1.00341.51           N1+
ATOM   2280  H   ARG A 623     -10.957 -22.801  55.292  1.00  0.00           H  
ATOM   2281  HA  ARG A 623     -10.260 -24.694  54.313  1.00  0.00           H  
ATOM   2282  HB3 ARG A 623     -12.272 -26.158  53.386  1.00  0.00           H  
ATOM   2283  HB2 ARG A 623     -13.272 -24.942  53.975  1.00  0.00           H  
ATOM   2284  HG3 ARG A 623     -11.197 -26.868  55.227  1.00  0.00           H  
ATOM   2285  HG2 ARG A 623     -12.849 -26.789  55.729  1.00  0.00           H  
ATOM   2286  HD3 ARG A 623     -10.960 -24.343  56.355  1.00  0.00           H  
ATOM   2287  HD2 ARG A 623     -10.835 -25.823  57.148  1.00  0.00           H  
ATOM   2288  HE  ARG A 623     -12.345 -24.838  58.476  1.00  0.00           H  
ATOM   2289 HH12 ARG A 623     -15.274 -24.263  55.673  1.00  0.00           H  
ATOM   2290 HH11 ARG A 623     -14.005 -25.423  55.384  1.00  0.00           H  
ATOM   2291 HH22 ARG A 623     -15.230 -22.949  57.647  1.00  0.00           H  
ATOM   2292 HH21 ARG A 623     -13.917 -23.114  58.779  1.00  0.00           H  
ATOM   2293  N   THR A 624      -9.772 -23.421  52.175  1.00135.27           N  
ATOM   2294  CA  THR A 624      -9.355 -23.199  50.830  1.00135.27           C  
ATOM   2295  C   THR A 624      -7.999 -23.790  50.579  1.00135.27           C  
ATOM   2296  O   THR A 624      -7.849 -25.004  50.432  1.00135.27           O  
ATOM   2297  CB  THR A 624      -9.321 -21.750  50.453  1.00135.27           C  
ATOM   2298  OG1 THR A 624     -10.604 -21.182  50.666  1.00135.27           O  
ATOM   2299  CG2 THR A 624      -8.955 -21.623  48.963  1.00135.27           C  
ATOM   2300  H   THR A 624      -9.278 -22.957  52.924  1.00  0.00           H  
ATOM   2301  HA  THR A 624     -10.011 -23.684  50.104  1.00  0.00           H  
ATOM   2302  HB  THR A 624      -8.640 -21.168  51.078  1.00  0.00           H  
ATOM   2303  HG1 THR A 624     -10.805 -21.247  51.590  1.00  0.00           H  
ATOM   2304 HG21 THR A 624      -8.189 -20.863  48.867  1.00  0.00           H  
ATOM   2305 HG22 THR A 624      -8.761 -22.544  48.426  1.00  0.00           H  
ATOM   2306 HG23 THR A 624      -9.799 -21.199  48.416  1.00  0.00           H  
ATOM   2307  N   VAL A 625      -6.962 -22.927  50.520  1.00163.58           N  
ATOM   2308  CA  VAL A 625      -5.738 -23.432  49.974  1.00163.58           C  
ATOM   2309  C   VAL A 625      -4.636 -23.781  50.931  1.00163.58           C  
ATOM   2310  O   VAL A 625      -3.498 -23.359  50.732  1.00163.58           O  
ATOM   2311  CB  VAL A 625      -5.149 -22.485  48.976  1.00163.58           C  
ATOM   2312  CG1 VAL A 625      -6.173 -22.283  47.849  1.00163.58           C  
ATOM   2313  CG2 VAL A 625      -4.764 -21.171  49.679  1.00163.58           C  
ATOM   2314  H   VAL A 625      -7.081 -21.933  50.650  1.00  0.00           H  
ATOM   2315  HA  VAL A 625      -5.874 -24.352  49.400  1.00  0.00           H  
ATOM   2316  HB  VAL A 625      -4.265 -22.909  48.491  1.00  0.00           H  
ATOM   2317 HG11 VAL A 625      -5.630 -22.352  46.906  1.00  0.00           H  
ATOM   2318 HG12 VAL A 625      -6.912 -23.075  47.764  1.00  0.00           H  
ATOM   2319 HG13 VAL A 625      -6.581 -21.282  47.798  1.00  0.00           H  
ATOM   2320 HG21 VAL A 625      -4.703 -20.379  48.933  1.00  0.00           H  
ATOM   2321 HG22 VAL A 625      -5.500 -20.829  50.406  1.00  0.00           H  
ATOM   2322 HG23 VAL A 625      -3.786 -21.144  50.155  1.00  0.00           H  
ATOM   2323  N   GLU A 626      -4.906 -24.562  51.989  1.00228.39           N  
ATOM   2324  CA  GLU A 626      -3.798 -25.252  52.584  1.00228.39           C  
ATOM   2325  C   GLU A 626      -4.160 -26.604  52.144  1.00228.39           C  
ATOM   2326  O   GLU A 626      -4.641 -27.421  52.926  1.00228.39           O  
ATOM   2327  CB  GLU A 626      -3.727 -25.350  54.122  1.00228.39           C  
ATOM   2328  CG  GLU A 626      -2.932 -24.245  54.817  1.00228.39           C  
ATOM   2329  CD  GLU A 626      -1.460 -24.656  54.783  1.00228.39           C  
ATOM   2330  OE1 GLU A 626      -1.123 -25.617  54.039  1.00228.39           O  
ATOM   2331  OE2 GLU A 626      -0.650 -24.009  55.500  1.00228.39           O1-
ATOM   2332  H   GLU A 626      -5.846 -24.891  52.159  1.00  0.00           H  
ATOM   2333  HA  GLU A 626      -2.805 -25.037  52.187  1.00  0.00           H  
ATOM   2334  HB3 GLU A 626      -3.368 -26.306  54.516  1.00  0.00           H  
ATOM   2335  HB2 GLU A 626      -4.747 -25.287  54.505  1.00  0.00           H  
ATOM   2336  HG3 GLU A 626      -3.242 -24.146  55.857  1.00  0.00           H  
ATOM   2337  HG2 GLU A 626      -3.075 -23.279  54.331  1.00  0.00           H  
ATOM   2338  N   LYS A 627      -3.950 -26.883  50.856  1.00299.61           N  
ATOM   2339  CA  LYS A 627      -4.557 -28.110  50.497  1.00299.61           C  
ATOM   2340  C   LYS A 627      -3.760 -29.244  51.023  1.00299.61           C  
ATOM   2341  O   LYS A 627      -2.539 -29.196  51.167  1.00299.61           O  
ATOM   2342  CB  LYS A 627      -4.943 -28.254  49.014  1.00299.61           C  
ATOM   2343  CG  LYS A 627      -6.062 -29.290  48.833  1.00299.61           C  
ATOM   2344  CD  LYS A 627      -7.007 -29.042  47.650  1.00299.61           C  
ATOM   2345  CE  LYS A 627      -7.945 -27.846  47.865  1.00299.61           C  
ATOM   2346  NZ  LYS A 627      -8.624 -27.967  49.177  1.00299.61           N1+
ATOM   2347  H   LYS A 627      -3.539 -26.247  50.188  1.00  0.00           H  
ATOM   2348  HA  LYS A 627      -5.553 -28.136  50.952  1.00  0.00           H  
ATOM   2349  HB3 LYS A 627      -4.079 -28.498  48.394  1.00  0.00           H  
ATOM   2350  HB2 LYS A 627      -5.292 -27.282  48.665  1.00  0.00           H  
ATOM   2351  HG3 LYS A 627      -6.650 -29.442  49.736  1.00  0.00           H  
ATOM   2352  HG2 LYS A 627      -5.581 -30.257  48.677  1.00  0.00           H  
ATOM   2353  HD3 LYS A 627      -7.610 -29.937  47.493  1.00  0.00           H  
ATOM   2354  HD2 LYS A 627      -6.432 -28.902  46.733  1.00  0.00           H  
ATOM   2355  HE3 LYS A 627      -8.693 -27.804  47.073  1.00  0.00           H  
ATOM   2356  HE2 LYS A 627      -7.398 -26.904  47.837  1.00  0.00           H  
ATOM   2357  HZ1 LYS A 627      -9.262 -27.193  49.298  1.00  0.00           H  
ATOM   2358  HZ2 LYS A 627      -9.135 -28.837  49.218  1.00  0.00           H  
ATOM   2359  HZ3 LYS A 627      -7.935 -27.944  49.915  1.00  0.00           H  
ATOM   2360  N   TYR A 628      -4.525 -30.260  51.436  1.00392.85           N  
ATOM   2361  CA  TYR A 628      -4.088 -31.477  52.036  1.00392.85           C  
ATOM   2362  C   TYR A 628      -5.300 -32.334  51.805  1.00392.85           C  
ATOM   2363  O   TYR A 628      -6.342 -31.795  51.436  1.00392.85           O  
ATOM   2364  CB  TYR A 628      -3.943 -31.160  53.527  1.00392.85           C  
ATOM   2365  CG  TYR A 628      -3.443 -32.202  54.463  1.00392.85           C  
ATOM   2366  CD1 TYR A 628      -3.792 -33.530  54.389  1.00392.85           C  
ATOM   2367  CD2 TYR A 628      -2.573 -31.783  55.444  1.00392.85           C  
ATOM   2368  CE1 TYR A 628      -3.301 -34.411  55.327  1.00392.85           C  
ATOM   2369  CE2 TYR A 628      -2.087 -32.657  56.379  1.00392.85           C  
ATOM   2370  CZ  TYR A 628      -2.453 -33.977  56.319  1.00392.85           C  
ATOM   2371  OH  TYR A 628      -1.960 -34.882  57.281  1.00392.85           O  
ATOM   2372  H   TYR A 628      -5.525 -30.193  51.301  1.00  0.00           H  
ATOM   2373  HA  TYR A 628      -3.186 -31.882  51.575  1.00  0.00           H  
ATOM   2374  HB3 TYR A 628      -4.901 -30.823  53.930  1.00  0.00           H  
ATOM   2375  HB2 TYR A 628      -3.288 -30.291  53.620  1.00  0.00           H  
ATOM   2376  HD1 TYR A 628      -4.557 -34.055  53.923  1.00  0.00           H  
ATOM   2377  HD2 TYR A 628      -2.278 -30.746  55.512  1.00  0.00           H  
ATOM   2378  HE1 TYR A 628      -3.622 -35.443  55.309  1.00  0.00           H  
ATOM   2379  HE2 TYR A 628      -1.420 -32.309  57.154  1.00  0.00           H  
ATOM   2380  HH  TYR A 628      -2.281 -35.763  57.162  1.00  0.00           H  
ATOM   2381  N   SER A 629      -5.266 -33.669  51.981  1.00169.13           N  
ATOM   2382  CA  SER A 629      -6.557 -34.267  51.770  1.00169.13           C  
ATOM   2383  C   SER A 629      -7.376 -33.929  52.968  1.00169.13           C  
ATOM   2384  O   SER A 629      -6.845 -33.573  54.020  1.00169.13           O  
ATOM   2385  CB  SER A 629      -6.623 -35.801  51.582  1.00169.13           C  
ATOM   2386  OG  SER A 629      -6.449 -36.493  52.811  1.00169.13           O  
ATOM   2387  H   SER A 629      -4.460 -34.193  52.291  1.00  0.00           H  
ATOM   2388  HA  SER A 629      -7.036 -33.905  50.856  1.00  0.00           H  
ATOM   2389  HB3 SER A 629      -5.866 -36.131  50.871  1.00  0.00           H  
ATOM   2390  HB2 SER A 629      -7.590 -36.092  51.168  1.00  0.00           H  
ATOM   2391  HG  SER A 629      -6.554 -37.420  52.655  1.00  0.00           H  
ATOM   2392  N   MET A 630      -8.711 -33.994  52.818  1.00310.24           N  
ATOM   2393  CA  MET A 630      -9.571 -33.691  53.920  1.00310.24           C  
ATOM   2394  C   MET A 630     -10.737 -34.618  53.860  1.00310.24           C  
ATOM   2395  O   MET A 630     -10.926 -35.342  52.884  1.00310.24           O  
ATOM   2396  CB  MET A 630     -10.151 -32.266  53.898  1.00310.24           C  
ATOM   2397  CG  MET A 630     -10.872 -31.897  55.198  1.00310.24           C  
ATOM   2398  SD  MET A 630     -11.797 -30.338  55.140  1.00310.24           S  
ATOM   2399  CE  MET A 630     -11.959 -30.172  56.940  1.00310.24           C  
ATOM   2400  H   MET A 630      -9.126 -34.306  51.952  1.00  0.00           H  
ATOM   2401  HA  MET A 630      -9.078 -33.872  54.878  1.00  0.00           H  
ATOM   2402  HB3 MET A 630     -10.828 -32.142  53.050  1.00  0.00           H  
ATOM   2403  HB2 MET A 630      -9.343 -31.551  53.738  1.00  0.00           H  
ATOM   2404  HG3 MET A 630     -10.132 -31.843  55.998  1.00  0.00           H  
ATOM   2405  HG2 MET A 630     -11.679 -32.498  55.574  1.00  0.00           H  
ATOM   2406  HE1 MET A 630     -12.521 -29.270  57.180  1.00  0.00           H  
ATOM   2407  HE2 MET A 630     -12.489 -31.027  57.359  1.00  0.00           H  
ATOM   2408  HE3 MET A 630     -10.979 -30.100  57.412  1.00  0.00           H  
ATOM   2409  N   GLU A 631     -11.516 -34.641  54.960  1.00199.37           N  
ATOM   2410  CA  GLU A 631     -12.727 -35.401  55.043  1.00199.37           C  
ATOM   2411  C   GLU A 631     -13.796 -34.383  55.281  1.00199.37           C  
ATOM   2412  O   GLU A 631     -14.405 -34.354  56.349  1.00199.37           O  
ATOM   2413  CB  GLU A 631     -12.771 -36.283  56.295  1.00199.37           C  
ATOM   2414  CG  GLU A 631     -11.662 -37.327  56.392  1.00199.37           C  
ATOM   2415  CD  GLU A 631     -11.479 -37.587  57.878  1.00199.37           C  
ATOM   2416  OE1 GLU A 631     -11.035 -36.638  58.578  1.00199.37           O  
ATOM   2417  OE2 GLU A 631     -11.784 -38.719  58.339  1.00199.37           O1-
ATOM   2418  H   GLU A 631     -11.266 -34.073  55.756  1.00  0.00           H  
ATOM   2419  HA  GLU A 631     -12.912 -36.045  54.184  1.00  0.00           H  
ATOM   2420  HB3 GLU A 631     -13.727 -36.809  56.359  1.00  0.00           H  
ATOM   2421  HB2 GLU A 631     -12.708 -35.643  57.179  1.00  0.00           H  
ATOM   2422  HG3 GLU A 631     -10.715 -36.962  55.992  1.00  0.00           H  
ATOM   2423  HG2 GLU A 631     -11.921 -38.238  55.852  1.00  0.00           H  
ATOM   2424  N   PRO A 632     -14.088 -33.603  54.287  1.00169.85           N  
ATOM   2425  CA  PRO A 632     -14.991 -32.492  54.421  1.00169.85           C  
ATOM   2426  C   PRO A 632     -16.291 -32.831  55.066  1.00169.85           C  
ATOM   2427  O   PRO A 632     -16.784 -31.983  55.806  1.00169.85           O  
ATOM   2428  CD  PRO A 632     -13.997 -34.074  52.919  1.00169.85           C  
ATOM   2429  CB  PRO A 632     -15.217 -31.981  53.005  1.00169.85           C  
ATOM   2430  CG  PRO A 632     -15.041 -33.250  52.151  1.00169.85           C  
ATOM   2431  HA  PRO A 632     -14.506 -31.714  55.013  1.00  0.00           H  
ATOM   2432  HD2 PRO A 632     -14.217 -35.133  52.781  1.00  0.00           H  
ATOM   2433  HD3 PRO A 632     -13.013 -33.853  52.512  1.00  0.00           H  
ATOM   2434  HB3 PRO A 632     -14.440 -31.259  52.750  1.00  0.00           H  
ATOM   2435  HB2 PRO A 632     -16.181 -31.494  52.847  1.00  0.00           H  
ATOM   2436  HG2 PRO A 632     -15.984 -33.797  52.106  1.00  0.00           H  
ATOM   2437  HG3 PRO A 632     -14.737 -33.032  51.127  1.00  0.00           H  
ATOM   2438  N   ASP A 633     -16.880 -34.012  54.800  1.00207.67           N  
ATOM   2439  CA  ASP A 633     -18.144 -34.292  55.415  1.00207.67           C  
ATOM   2440  C   ASP A 633     -17.895 -35.117  56.631  1.00207.67           C  
ATOM   2441  O   ASP A 633     -17.314 -36.201  56.586  1.00207.67           O  
ATOM   2442  CB  ASP A 633     -19.143 -35.041  54.509  1.00207.67           C  
ATOM   2443  CG  ASP A 633     -18.554 -36.389  54.134  1.00207.67           C  
ATOM   2444  OD1 ASP A 633     -17.503 -36.402  53.440  1.00207.67           O  
ATOM   2445  OD2 ASP A 633     -19.144 -37.424  54.543  1.00207.67           O1-
ATOM   2446  H   ASP A 633     -16.467 -34.703  54.187  1.00  0.00           H  
ATOM   2447  HA  ASP A 633     -18.710 -33.377  55.551  1.00  0.00           H  
ATOM   2448  HB3 ASP A 633     -19.338 -34.472  53.599  1.00  0.00           H  
ATOM   2449  HB2 ASP A 633     -20.102 -35.178  55.011  1.00  0.00           H  
ATOM   2450  N   PRO A 634     -18.277 -34.559  57.740  1.00111.43           N  
ATOM   2451  CA  PRO A 634     -18.165 -35.250  58.987  1.00111.43           C  
ATOM   2452  C   PRO A 634     -19.447 -35.972  59.217  1.00111.43           C  
ATOM   2453  O   PRO A 634     -20.401 -35.754  58.473  1.00111.43           O  
ATOM   2454  CD  PRO A 634     -18.249 -33.117  57.912  1.00111.43           C  
ATOM   2455  CB  PRO A 634     -17.936 -34.171  60.047  1.00111.43           C  
ATOM   2456  CG  PRO A 634     -18.488 -32.887  59.407  1.00111.43           C  
ATOM   2457  HA  PRO A 634     -17.338 -35.963  59.024  1.00  0.00           H  
ATOM   2458  HD2 PRO A 634     -18.948 -32.505  57.345  1.00  0.00           H  
ATOM   2459  HD3 PRO A 634     -17.219 -32.793  57.824  1.00  0.00           H  
ATOM   2460  HB3 PRO A 634     -16.865 -34.056  60.216  1.00  0.00           H  
ATOM   2461  HB2 PRO A 634     -18.393 -34.383  61.015  1.00  0.00           H  
ATOM   2462  HG2 PRO A 634     -19.559 -32.813  59.601  1.00  0.00           H  
ATOM   2463  HG3 PRO A 634     -18.013 -31.980  59.785  1.00  0.00           H  
ATOM   2464  N   ALA A 635     -19.483 -36.864  60.219  1.00202.61           N  
ATOM   2465  CA  ALA A 635     -20.759 -37.363  60.618  1.00202.61           C  
ATOM   2466  C   ALA A 635     -20.898 -36.845  62.012  1.00202.61           C  
ATOM   2467  O   ALA A 635     -20.006 -37.037  62.839  1.00202.61           O  
ATOM   2468  CB  ALA A 635     -20.872 -38.898  60.667  1.00202.61           C  
ATOM   2469  H   ALA A 635     -18.679 -37.031  60.806  1.00  0.00           H  
ATOM   2470  HA  ALA A 635     -21.608 -37.000  60.035  1.00  0.00           H  
ATOM   2471  HB1 ALA A 635     -21.843 -39.216  61.048  1.00  0.00           H  
ATOM   2472  HB2 ALA A 635     -20.762 -39.319  59.667  1.00  0.00           H  
ATOM   2473  HB3 ALA A 635     -20.100 -39.346  61.295  1.00  0.00           H  
ATOM   2474  N   GLY A 636     -22.008 -36.150  62.318  1.00136.79           N  
ATOM   2475  CA  GLY A 636     -22.116 -35.633  63.650  1.00136.79           C  
ATOM   2476  C   GLY A 636     -23.341 -34.783  63.735  1.00136.79           C  
ATOM   2477  O   GLY A 636     -24.026 -34.548  62.741  1.00136.79           O  
ATOM   2478  H   GLY A 636     -22.736 -35.961  61.643  1.00  0.00           H  
ATOM   2479  HA3 GLY A 636     -21.250 -35.019  63.907  1.00  0.00           H  
ATOM   2480  HA2 GLY A 636     -22.188 -36.448  64.372  1.00  0.00           H  
ATOM   2481  N   ARG A 637     -23.627 -34.285  64.955  1.00257.45           N  
ATOM   2482  CA  ARG A 637     -24.792 -33.486  65.192  1.00257.45           C  
ATOM   2483  C   ARG A 637     -24.623 -32.200  64.457  1.00257.45           C  
ATOM   2484  O   ARG A 637     -23.611 -31.514  64.597  1.00257.45           O  
ATOM   2485  CB  ARG A 637     -25.013 -33.186  66.689  1.00257.45           C  
ATOM   2486  CG  ARG A 637     -26.237 -32.315  66.982  1.00257.45           C  
ATOM   2487  CD  ARG A 637     -26.619 -32.241  68.464  1.00257.45           C  
ATOM   2488  NE  ARG A 637     -27.312 -33.514  68.811  1.00257.45           N  
ATOM   2489  CZ  ARG A 637     -28.662 -33.613  68.630  1.00257.45           C  
ATOM   2490  NH1 ARG A 637     -29.362 -32.539  68.163  1.00257.45           N  
ATOM   2491  NH2 ARG A 637     -29.309 -34.782  68.908  1.00257.45           N1+
ATOM   2492  H   ARG A 637     -23.014 -34.483  65.733  1.00  0.00           H  
ATOM   2493  HA  ARG A 637     -25.666 -34.022  64.815  1.00  0.00           H  
ATOM   2494  HB3 ARG A 637     -24.126 -32.717  67.118  1.00  0.00           H  
ATOM   2495  HB2 ARG A 637     -25.123 -34.139  67.208  1.00  0.00           H  
ATOM   2496  HG3 ARG A 637     -27.088 -32.674  66.401  1.00  0.00           H  
ATOM   2497  HG2 ARG A 637     -26.054 -31.297  66.636  1.00  0.00           H  
ATOM   2498  HD3 ARG A 637     -27.227 -31.364  68.685  1.00  0.00           H  
ATOM   2499  HD2 ARG A 637     -25.723 -32.144  69.078  1.00  0.00           H  
ATOM   2500  HE  ARG A 637     -26.762 -34.298  69.132  1.00  0.00           H  
ATOM   2501 HH12 ARG A 637     -28.886 -31.672  67.961  1.00  0.00           H  
ATOM   2502 HH11 ARG A 637     -30.358 -32.601  68.013  1.00  0.00           H  
ATOM   2503 HH22 ARG A 637     -30.307 -34.859  68.774  1.00  0.00           H  
ATOM   2504 HH21 ARG A 637     -28.794 -35.580  69.252  1.00  0.00           H  
ATOM   2505  N   ASP A 638     -25.634 -31.840  63.644  1.00207.47           N  
ATOM   2506  CA  ASP A 638     -25.540 -30.645  62.860  1.00207.47           C  
ATOM   2507  C   ASP A 638     -25.732 -29.485  63.777  1.00207.47           C  
ATOM   2508  O   ASP A 638     -26.603 -29.504  64.647  1.00207.47           O  
ATOM   2509  CB  ASP A 638     -26.595 -30.578  61.738  1.00207.47           C  
ATOM   2510  CG  ASP A 638     -26.207 -29.497  60.736  1.00207.47           C  
ATOM   2511  OD1 ASP A 638     -26.090 -28.310  61.144  1.00207.47           O  
ATOM   2512  OD2 ASP A 638     -26.014 -29.852  59.542  1.00207.47           O1-
ATOM   2513  H   ASP A 638     -26.451 -32.424  63.548  1.00  0.00           H  
ATOM   2514  HA  ASP A 638     -24.546 -30.608  62.404  1.00  0.00           H  
ATOM   2515  HB3 ASP A 638     -27.597 -30.382  62.124  1.00  0.00           H  
ATOM   2516  HB2 ASP A 638     -26.643 -31.535  61.216  1.00  0.00           H  
ATOM   2517  N   ILE A 639     -24.909 -28.435  63.596  1.00105.32           N  
ATOM   2518  CA  ILE A 639     -25.008 -27.282  64.438  1.00105.32           C  
ATOM   2519  C   ILE A 639     -25.524 -26.168  63.598  1.00105.32           C  
ATOM   2520  O   ILE A 639     -25.066 -25.945  62.478  1.00105.32           O  
ATOM   2521  CB  ILE A 639     -23.700 -26.817  65.009  1.00105.32           C  
ATOM   2522  CG1 ILE A 639     -23.111 -27.872  65.959  1.00105.32           C  
ATOM   2523  CG2 ILE A 639     -23.950 -25.454  65.678  1.00105.32           C  
ATOM   2524  CD1 ILE A 639     -24.004 -28.171  67.162  1.00105.32           C  
ATOM   2525  H   ILE A 639     -24.266 -28.420  62.818  1.00  0.00           H  
ATOM   2526  HA  ILE A 639     -25.713 -27.413  65.259  1.00  0.00           H  
ATOM   2527  HB  ILE A 639     -22.973 -26.674  64.206  1.00  0.00           H  
ATOM   2528 HG13 ILE A 639     -22.143 -27.520  66.318  1.00  0.00           H  
ATOM   2529 HG12 ILE A 639     -22.905 -28.797  65.420  1.00  0.00           H  
ATOM   2530 HG21 ILE A 639     -23.282 -25.358  66.533  1.00  0.00           H  
ATOM   2531 HG22 ILE A 639     -23.606 -24.657  65.030  1.00  0.00           H  
ATOM   2532 HG23 ILE A 639     -24.942 -25.277  66.094  1.00  0.00           H  
ATOM   2533 HD11 ILE A 639     -23.478 -28.816  67.867  1.00  0.00           H  
ATOM   2534 HD12 ILE A 639     -24.289 -27.269  67.702  1.00  0.00           H  
ATOM   2535 HD13 ILE A 639     -24.913 -28.701  66.877  1.00  0.00           H  
ATOM   2536  N   SER A 640     -26.519 -25.443  64.135  1.00126.21           N  
ATOM   2537  CA  SER A 640     -27.107 -24.362  63.410  1.00126.21           C  
ATOM   2538  C   SER A 640     -26.132 -23.238  63.402  1.00126.21           C  
ATOM   2539  O   SER A 640     -25.135 -23.247  64.123  1.00126.21           O  
ATOM   2540  CB  SER A 640     -28.406 -23.831  64.038  1.00126.21           C  
ATOM   2541  OG  SER A 640     -29.410 -24.834  64.008  1.00126.21           O  
ATOM   2542  H   SER A 640     -26.879 -25.668  65.050  1.00  0.00           H  
ATOM   2543  HA  SER A 640     -27.311 -24.668  62.381  1.00  0.00           H  
ATOM   2544  HB3 SER A 640     -28.794 -22.963  63.502  1.00  0.00           H  
ATOM   2545  HB2 SER A 640     -28.246 -23.526  65.074  1.00  0.00           H  
ATOM   2546  HG  SER A 640     -29.601 -25.045  63.107  1.00  0.00           H  
ATOM   2547  N   ILE A 641     -26.402 -22.241  62.543  1.00 57.09           N  
ATOM   2548  CA  ILE A 641     -25.558 -21.092  62.447  1.00 57.09           C  
ATOM   2549  C   ILE A 641     -26.410 -19.932  62.834  1.00 57.09           C  
ATOM   2550  O   ILE A 641     -27.603 -19.898  62.533  1.00 57.09           O  
ATOM   2551  CB  ILE A 641     -25.057 -20.836  61.056  1.00 57.09           C  
ATOM   2552  CG1 ILE A 641     -24.200 -22.015  60.570  1.00 57.09           C  
ATOM   2553  CG2 ILE A 641     -24.314 -19.490  61.056  1.00 57.09           C  
ATOM   2554  CD1 ILE A 641     -23.895 -21.970  59.074  1.00 57.09           C  
ATOM   2555  H   ILE A 641     -27.232 -22.272  61.969  1.00  0.00           H  
ATOM   2556  HA  ILE A 641     -24.701 -21.133  63.123  1.00  0.00           H  
ATOM   2557  HB  ILE A 641     -25.906 -20.754  60.373  1.00  0.00           H  
ATOM   2558 HG13 ILE A 641     -24.705 -22.963  60.757  1.00  0.00           H  
ATOM   2559 HG12 ILE A 641     -23.269 -22.057  61.137  1.00  0.00           H  
ATOM   2560 HG21 ILE A 641     -23.588 -19.456  60.246  1.00  0.00           H  
ATOM   2561 HG22 ILE A 641     -24.969 -18.661  60.839  1.00  0.00           H  
ATOM   2562 HG23 ILE A 641     -23.737 -19.300  61.962  1.00  0.00           H  
ATOM   2563 HD11 ILE A 641     -23.352 -22.865  58.768  1.00  0.00           H  
ATOM   2564 HD12 ILE A 641     -24.812 -21.926  58.485  1.00  0.00           H  
ATOM   2565 HD13 ILE A 641     -23.280 -21.113  58.802  1.00  0.00           H  
ATOM   2566  N   ARG A 642     -25.820 -18.952  63.539  1.00254.52           N  
ATOM   2567  CA  ARG A 642     -26.606 -17.829  63.948  1.00254.52           C  
ATOM   2568  C   ARG A 642     -27.058 -17.109  62.727  1.00254.52           C  
ATOM   2569  O   ARG A 642     -26.396 -17.075  61.690  1.00254.52           O  
ATOM   2570  CB  ARG A 642     -25.866 -16.808  64.831  1.00254.52           C  
ATOM   2571  CG  ARG A 642     -25.749 -17.216  66.301  1.00254.52           C  
ATOM   2572  CD  ARG A 642     -27.106 -17.278  67.011  1.00254.52           C  
ATOM   2573  NE  ARG A 642     -26.862 -17.536  68.458  1.00254.52           N  
ATOM   2574  CZ  ARG A 642     -26.845 -16.498  69.346  1.00254.52           C  
ATOM   2575  NH1 ARG A 642     -27.112 -15.229  68.919  1.00254.52           N  
ATOM   2576  NH2 ARG A 642     -26.576 -16.730  70.664  1.00254.52           N1+
ATOM   2577  H   ARG A 642     -24.838 -18.990  63.767  1.00  0.00           H  
ATOM   2578  HA  ARG A 642     -27.405 -18.307  64.511  1.00  0.00           H  
ATOM   2579  HB3 ARG A 642     -26.295 -15.808  64.785  1.00  0.00           H  
ATOM   2580  HB2 ARG A 642     -24.859 -16.677  64.432  1.00  0.00           H  
ATOM   2581  HG3 ARG A 642     -25.104 -16.500  66.812  1.00  0.00           H  
ATOM   2582  HG2 ARG A 642     -25.249 -18.182  66.374  1.00  0.00           H  
ATOM   2583  HD3 ARG A 642     -27.716 -18.098  66.637  1.00  0.00           H  
ATOM   2584  HD2 ARG A 642     -27.683 -16.369  66.886  1.00  0.00           H  
ATOM   2585  HE  ARG A 642     -26.662 -18.482  68.755  1.00  0.00           H  
ATOM   2586 HH12 ARG A 642     -27.327 -15.054  67.950  1.00  0.00           H  
ATOM   2587 HH11 ARG A 642     -27.095 -14.456  69.569  1.00  0.00           H  
ATOM   2588 HH22 ARG A 642     -26.568 -15.968  71.327  1.00  0.00           H  
ATOM   2589 HH21 ARG A 642     -26.381 -17.666  70.988  1.00  0.00           H  
ATOM   2590  N   PRO A 643     -28.223 -16.552  62.869  1.00170.80           N  
ATOM   2591  CA  PRO A 643     -28.881 -15.793  61.848  1.00170.80           C  
ATOM   2592  C   PRO A 643     -28.022 -14.640  61.441  1.00170.80           C  
ATOM   2593  O   PRO A 643     -28.151 -14.185  60.305  1.00170.80           O  
ATOM   2594  CD  PRO A 643     -28.936 -16.549  64.134  1.00170.80           C  
ATOM   2595  CB  PRO A 643     -30.216 -15.362  62.458  1.00170.80           C  
ATOM   2596  CG  PRO A 643     -29.977 -15.432  63.979  1.00170.80           C  
ATOM   2597  HA  PRO A 643     -29.059 -16.423  60.974  1.00  0.00           H  
ATOM   2598  HD2 PRO A 643     -28.361 -16.269  64.994  1.00  0.00           H  
ATOM   2599  HD3 PRO A 643     -29.436 -17.505  64.303  1.00  0.00           H  
ATOM   2600  HB3 PRO A 643     -30.989 -16.079  62.179  1.00  0.00           H  
ATOM   2601  HB2 PRO A 643     -30.553 -14.376  62.133  1.00  0.00           H  
ATOM   2602  HG2 PRO A 643     -29.571 -14.486  64.332  1.00  0.00           H  
ATOM   2603  HG3 PRO A 643     -30.891 -15.627  64.542  1.00  0.00           H  
ATOM   2604  N   LEU A 644     -27.157 -14.134  62.340  1.00248.06           N  
ATOM   2605  CA  LEU A 644     -26.316 -13.044  61.945  1.00248.06           C  
ATOM   2606  C   LEU A 644     -25.382 -13.584  60.919  1.00248.06           C  
ATOM   2607  O   LEU A 644     -24.879 -14.699  61.048  1.00248.06           O  
ATOM   2608  CB  LEU A 644     -25.452 -12.468  63.083  1.00248.06           C  
ATOM   2609  CG  LEU A 644     -26.248 -11.729  64.174  1.00248.06           C  
ATOM   2610  CD1 LEU A 644     -26.854 -10.424  63.634  1.00248.06           C  
ATOM   2611  CD2 LEU A 644     -27.294 -12.648  64.823  1.00248.06           C  
ATOM   2612  H   LEU A 644     -27.070 -14.526  63.264  1.00  0.00           H  
ATOM   2613  HA  LEU A 644     -26.919 -12.247  61.504  1.00  0.00           H  
ATOM   2614  HB3 LEU A 644     -24.708 -11.779  62.677  1.00  0.00           H  
ATOM   2615  HB2 LEU A 644     -24.880 -13.272  63.550  1.00  0.00           H  
ATOM   2616  HG  LEU A 644     -25.531 -11.455  64.949  1.00  0.00           H  
ATOM   2617 HD11 LEU A 644     -27.300  -9.844  64.443  1.00  0.00           H  
ATOM   2618 HD12 LEU A 644     -26.095  -9.798  63.165  1.00  0.00           H  
ATOM   2619 HD13 LEU A 644     -27.638 -10.609  62.900  1.00  0.00           H  
ATOM   2620 HD21 LEU A 644     -27.634 -12.216  65.765  1.00  0.00           H  
ATOM   2621 HD22 LEU A 644     -28.182 -12.748  64.202  1.00  0.00           H  
ATOM   2622 HD23 LEU A 644     -26.894 -13.633  65.053  1.00  0.00           H  
ATOM   2623  N   LEU A 645     -25.142 -12.805  59.849  1.00280.20           N  
ATOM   2624  CA  LEU A 645     -24.242 -13.267  58.839  1.00280.20           C  
ATOM   2625  C   LEU A 645     -22.975 -12.509  59.005  1.00280.20           C  
ATOM   2626  O   LEU A 645     -22.974 -11.338  59.383  1.00280.20           O  
ATOM   2627  CB  LEU A 645     -24.698 -12.999  57.393  1.00280.20           C  
ATOM   2628  CG  LEU A 645     -25.955 -13.771  56.953  1.00280.20           C  
ATOM   2629  CD1 LEU A 645     -27.188 -13.356  57.770  1.00280.20           C  
ATOM   2630  CD2 LEU A 645     -26.176 -13.640  55.439  1.00280.20           C  
ATOM   2631  H   LEU A 645     -25.556 -11.889  59.763  1.00  0.00           H  
ATOM   2632  HA  LEU A 645     -24.026 -14.336  58.895  1.00  0.00           H  
ATOM   2633  HB3 LEU A 645     -23.889 -13.264  56.708  1.00  0.00           H  
ATOM   2634  HB2 LEU A 645     -24.872 -11.931  57.244  1.00  0.00           H  
ATOM   2635  HG  LEU A 645     -25.766 -14.826  57.160  1.00  0.00           H  
ATOM   2636 HD11 LEU A 645     -27.859 -12.799  57.116  1.00  0.00           H  
ATOM   2637 HD12 LEU A 645     -27.754 -14.249  58.020  1.00  0.00           H  
ATOM   2638 HD13 LEU A 645     -27.087 -12.682  58.606  1.00  0.00           H  
ATOM   2639 HD21 LEU A 645     -27.046 -14.215  55.119  1.00  0.00           H  
ATOM   2640 HD22 LEU A 645     -26.338 -12.602  55.148  1.00  0.00           H  
ATOM   2641 HD23 LEU A 645     -25.317 -14.012  54.879  1.00  0.00           H  
ATOM   2642  N   GLU A 646     -21.847 -13.190  58.753  1.00239.29           N  
ATOM   2643  CA  GLU A 646     -20.594 -12.517  58.787  1.00239.29           C  
ATOM   2644  C   GLU A 646     -20.182 -12.445  57.359  1.00239.29           C  
ATOM   2645  O   GLU A 646     -20.435 -13.372  56.591  1.00239.29           O  
ATOM   2646  CB  GLU A 646     -19.480 -13.282  59.521  1.00239.29           C  
ATOM   2647  CG  GLU A 646     -19.704 -13.445  61.026  1.00239.29           C  
ATOM   2648  CD  GLU A 646     -18.472 -14.143  61.589  1.00239.29           C  
ATOM   2649  OE1 GLU A 646     -17.545 -14.431  60.786  1.00239.29           O  
ATOM   2650  OE2 GLU A 646     -18.435 -14.391  62.824  1.00239.29           O1-
ATOM   2651  H   GLU A 646     -21.879 -14.150  58.442  1.00  0.00           H  
ATOM   2652  HA  GLU A 646     -20.629 -11.507  59.202  1.00  0.00           H  
ATOM   2653  HB3 GLU A 646     -18.548 -12.736  59.350  1.00  0.00           H  
ATOM   2654  HB2 GLU A 646     -19.361 -14.265  59.058  1.00  0.00           H  
ATOM   2655  HG3 GLU A 646     -20.593 -14.043  61.231  1.00  0.00           H  
ATOM   2656  HG2 GLU A 646     -19.829 -12.477  61.511  1.00  0.00           H  
ATOM   2657  N   HIS A 647     -19.561 -11.328  56.949  1.00151.21           N  
ATOM   2658  CA  HIS A 647     -19.122 -11.286  55.593  1.00151.21           C  
ATOM   2659  C   HIS A 647     -17.722 -11.793  55.598  1.00151.21           C  
ATOM   2660  O   HIS A 647     -17.272 -12.380  56.582  1.00151.21           O  
ATOM   2661  ND1 HIS A 647     -17.208  -8.699  55.960  1.00151.21           N  
ATOM   2662  CG  HIS A 647     -18.559  -8.805  55.721  1.00151.21           C  
ATOM   2663  CB  HIS A 647     -19.184  -9.901  54.921  1.00151.21           C  
ATOM   2664  NE2 HIS A 647     -18.172  -6.968  56.971  1.00151.21           N  
ATOM   2665  CD2 HIS A 647     -19.134  -7.740  56.344  1.00151.21           C  
ATOM   2666  CE1 HIS A 647     -17.032  -7.584  56.712  1.00151.21           C  
ATOM   2667  H   HIS A 647     -19.341 -10.577  57.586  1.00  0.00           H  
ATOM   2668  HA  HIS A 647     -19.691 -11.933  54.922  1.00  0.00           H  
ATOM   2669  HB3 HIS A 647     -20.235  -9.640  54.789  1.00  0.00           H  
ATOM   2670  HB2 HIS A 647     -18.769  -9.899  53.914  1.00  0.00           H  
ATOM   2671  HD2 HIS A 647     -20.177  -7.462  56.399  1.00  0.00           H  
ATOM   2672  HE1 HIS A 647     -16.110  -7.295  57.173  1.00  0.00           H  
ATOM   2673  HE2 HIS A 647     -18.313  -6.151  57.547  1.00  0.00           H  
ATOM   2674  N   CYS A 648     -16.999 -11.624  54.480  1.00 70.62           N  
ATOM   2675  CA  CYS A 648     -15.685 -12.184  54.428  1.00 70.62           C  
ATOM   2676  C   CYS A 648     -14.712 -11.117  54.808  1.00 70.62           C  
ATOM   2677  O   CYS A 648     -14.207 -10.391  53.954  1.00 70.62           O  
ATOM   2678  CB  CYS A 648     -15.349 -12.661  53.008  1.00 70.62           C  
ATOM   2679  SG  CYS A 648     -16.743 -13.624  52.355  1.00 70.62           S  
ATOM   2680  H   CYS A 648     -17.379 -11.146  53.677  1.00  0.00           H  
ATOM   2681  HA  CYS A 648     -15.557 -13.048  55.085  1.00  0.00           H  
ATOM   2682  HB3 CYS A 648     -14.532 -13.315  53.204  1.00  0.00           H  
ATOM   2683  HB2 CYS A 648     -15.240 -11.845  52.297  1.00  0.00           H  
ATOM   2684  N   GLU A 649     -14.434 -10.965  56.116  1.00106.87           N  
ATOM   2685  CA  GLU A 649     -13.484  -9.961  56.487  1.00106.87           C  
ATOM   2686  C   GLU A 649     -12.126 -10.397  56.048  1.00106.87           C  
ATOM   2687  O   GLU A 649     -11.378  -9.625  55.453  1.00106.87           O  
ATOM   2688  CB  GLU A 649     -13.410  -9.683  58.002  1.00106.87           C  
ATOM   2689  CG  GLU A 649     -12.912 -10.864  58.836  1.00106.87           C  
ATOM   2690  CD  GLU A 649     -12.643 -10.357  60.247  1.00106.87           C  
ATOM   2691  OE1 GLU A 649     -11.844  -9.392  60.385  1.00106.87           O  
ATOM   2692  OE2 GLU A 649     -13.234 -10.924  61.205  1.00106.87           O1-
ATOM   2693  H   GLU A 649     -14.882 -11.532  56.824  1.00  0.00           H  
ATOM   2694  HA  GLU A 649     -13.824  -9.040  56.172  1.00  0.00           H  
ATOM   2695  HB3 GLU A 649     -14.400  -9.390  58.355  1.00  0.00           H  
ATOM   2696  HB2 GLU A 649     -12.777  -8.804  58.147  1.00  0.00           H  
ATOM   2697  HG3 GLU A 649     -11.918 -11.212  58.592  1.00  0.00           H  
ATOM   2698  HG2 GLU A 649     -13.602 -11.708  58.833  1.00  0.00           H  
ATOM   2699  N   ASN A 650     -11.779 -11.675  56.301  1.00 26.32           N  
ATOM   2700  CA  ASN A 650     -10.468 -12.128  55.941  1.00 26.32           C  
ATOM   2701  C   ASN A 650     -10.346 -11.983  54.467  1.00 26.32           C  
ATOM   2702  O   ASN A 650      -9.330 -11.512  53.957  1.00 26.32           O  
ATOM   2703  CB  ASN A 650     -10.205 -13.608  56.275  1.00 26.32           C  
ATOM   2704  CG  ASN A 650      -9.909 -13.740  57.764  1.00 26.32           C  
ATOM   2705  OD1 ASN A 650     -10.945 -13.523  58.617  1.00 26.32           O  
ATOM   2706  ND2 ASN A 650      -8.779 -14.028  58.158  1.00 26.32           N  
ATOM   2707  H   ASN A 650     -12.397 -12.286  56.816  1.00  0.00           H  
ATOM   2708  HA  ASN A 650      -9.712 -11.494  56.413  1.00  0.00           H  
ATOM   2709  HB3 ASN A 650      -9.354 -13.999  55.712  1.00  0.00           H  
ATOM   2710  HB2 ASN A 650     -11.063 -14.232  56.019  1.00  0.00           H  
ATOM   2711 HD22 ASN A 650      -8.602 -14.074  59.152  1.00  0.00           H  
ATOM   2712 HD21 ASN A 650      -8.022 -14.130  57.498  1.00  0.00           H  
ATOM   2713  N   THR A 651     -11.406 -12.363  53.740  1.00 19.99           N  
ATOM   2714  CA  THR A 651     -11.344 -12.283  52.318  1.00 19.99           C  
ATOM   2715  C   THR A 651     -11.150 -10.858  51.927  1.00 19.99           C  
ATOM   2716  O   THR A 651     -10.316 -10.556  51.074  1.00 19.99           O  
ATOM   2717  CB  THR A 651     -12.605 -12.738  51.650  1.00 19.99           C  
ATOM   2718  OG1 THR A 651     -12.885 -14.090  51.984  1.00 19.99           O  
ATOM   2719  CG2 THR A 651     -12.429 -12.583  50.130  1.00 19.99           C  
ATOM   2720  H   THR A 651     -12.229 -12.744  54.183  1.00  0.00           H  
ATOM   2721  HA  THR A 651     -10.502 -12.883  51.964  1.00  0.00           H  
ATOM   2722  HB  THR A 651     -13.359 -12.032  51.909  1.00  0.00           H  
ATOM   2723  HG1 THR A 651     -13.661 -14.363  51.515  1.00  0.00           H  
ATOM   2724 HG21 THR A 651     -13.258 -13.110  49.666  1.00  0.00           H  
ATOM   2725 HG22 THR A 651     -12.478 -11.555  49.768  1.00  0.00           H  
ATOM   2726 HG23 THR A 651     -11.509 -13.045  49.766  1.00  0.00           H  
ATOM   2727  N   HIS A 652     -11.897  -9.926  52.546  1.00147.33           N  
ATOM   2728  CA  HIS A 652     -11.761  -8.595  52.042  1.00147.33           C  
ATOM   2729  C   HIS A 652     -10.610  -7.870  52.671  1.00147.33           C  
ATOM   2730  O   HIS A 652     -10.408  -7.890  53.882  1.00147.33           O  
ATOM   2731  ND1 HIS A 652     -13.995  -7.581  54.581  1.00147.33           N  
ATOM   2732  CG  HIS A 652     -13.263  -7.125  53.527  1.00147.33           C  
ATOM   2733  CB  HIS A 652     -13.027  -7.721  52.172  1.00147.33           C  
ATOM   2734  NE2 HIS A 652     -13.197  -5.690  55.186  1.00147.33           N  
ATOM   2735  CD2 HIS A 652     -12.752  -5.909  53.923  1.00147.33           C  
ATOM   2736  CE1 HIS A 652     -13.956  -6.676  55.627  1.00147.33           C  
ATOM   2737  H   HIS A 652     -12.566 -10.144  53.275  1.00  0.00           H  
ATOM   2738  HA  HIS A 652     -11.617  -8.622  50.961  1.00  0.00           H  
ATOM   2739  HB3 HIS A 652     -13.914  -8.262  51.841  1.00  0.00           H  
ATOM   2740  HB2 HIS A 652     -12.976  -6.828  51.580  1.00  0.00           H  
ATOM   2741  HD2 HIS A 652     -12.122  -5.204  53.400  1.00  0.00           H  
ATOM   2742  HE1 HIS A 652     -14.304  -6.778  56.637  1.00  0.00           H  
ATOM   2743  HD1 HIS A 652     -14.453  -8.483  54.607  1.00  0.00           H  
ATOM   2744  N   MET A 653      -9.813  -7.202  51.816  1.00 57.15           N  
ATOM   2745  CA  MET A 653      -8.717  -6.362  52.199  1.00 57.15           C  
ATOM   2746  C   MET A 653      -8.770  -5.215  51.247  1.00 57.15           C  
ATOM   2747  O   MET A 653      -9.624  -5.157  50.369  1.00 57.15           O  
ATOM   2748  CB  MET A 653      -7.315  -6.973  52.019  1.00 57.15           C  
ATOM   2749  CG  MET A 653      -6.903  -8.003  53.070  1.00 57.15           C  
ATOM   2750  SD  MET A 653      -5.191  -8.591  52.876  1.00 57.15           S  
ATOM   2751  CE  MET A 653      -5.154  -9.592  54.390  1.00 57.15           C  
ATOM   2752  H   MET A 653     -10.044  -7.220  50.833  1.00  0.00           H  
ATOM   2753  HA  MET A 653      -8.842  -5.971  53.211  1.00  0.00           H  
ATOM   2754  HB3 MET A 653      -6.539  -6.209  52.071  1.00  0.00           H  
ATOM   2755  HB2 MET A 653      -7.232  -7.414  51.026  1.00  0.00           H  
ATOM   2756  HG3 MET A 653      -7.572  -8.864  53.029  1.00  0.00           H  
ATOM   2757  HG2 MET A 653      -7.009  -7.569  54.065  1.00  0.00           H  
ATOM   2758  HE1 MET A 653      -4.187 -10.086  54.486  1.00  0.00           H  
ATOM   2759  HE2 MET A 653      -5.316  -8.969  55.270  1.00  0.00           H  
ATOM   2760  HE3 MET A 653      -5.928 -10.359  54.355  1.00  0.00           H  
ATOM   2761  N   THR A 654      -7.876  -4.230  51.392  1.00 30.34           N  
ATOM   2762  CA  THR A 654      -7.929  -3.176  50.427  1.00 30.34           C  
ATOM   2763  C   THR A 654      -7.593  -3.793  49.108  1.00 30.34           C  
ATOM   2764  O   THR A 654      -8.187  -3.476  48.079  1.00 30.34           O  
ATOM   2765  CB  THR A 654      -6.934  -2.086  50.696  1.00 30.34           C  
ATOM   2766  OG1 THR A 654      -7.169  -1.517  51.975  1.00 30.34           O  
ATOM   2767  CG2 THR A 654      -7.075  -1.011  49.607  1.00 30.34           C  
ATOM   2768  H   THR A 654      -7.190  -4.218  52.134  1.00  0.00           H  
ATOM   2769  HA  THR A 654      -8.931  -2.748  50.387  1.00  0.00           H  
ATOM   2770  HB  THR A 654      -5.912  -2.452  50.711  1.00  0.00           H  
ATOM   2771  HG1 THR A 654      -8.035  -1.137  51.985  1.00  0.00           H  
ATOM   2772 HG21 THR A 654      -6.497  -0.127  49.876  1.00  0.00           H  
ATOM   2773 HG22 THR A 654      -6.696  -1.327  48.635  1.00  0.00           H  
ATOM   2774 HG23 THR A 654      -8.109  -0.688  49.481  1.00  0.00           H  
ATOM   2775  N   ILE A 655      -6.628  -4.730  49.138  1.00 83.57           N  
ATOM   2776  CA  ILE A 655      -6.102  -5.375  47.974  1.00 83.57           C  
ATOM   2777  C   ILE A 655      -7.152  -6.185  47.272  1.00 83.57           C  
ATOM   2778  O   ILE A 655      -7.146  -6.234  46.043  1.00 83.57           O  
ATOM   2779  CB  ILE A 655      -4.933  -6.271  48.266  1.00 83.57           C  
ATOM   2780  CG1 ILE A 655      -3.769  -5.466  48.870  1.00 83.57           C  
ATOM   2781  CG2 ILE A 655      -4.543  -6.951  46.942  1.00 83.57           C  
ATOM   2782  CD1 ILE A 655      -4.046  -4.908  50.267  1.00 83.57           C  
ATOM   2783  H   ILE A 655      -6.199  -4.953  50.024  1.00  0.00           H  
ATOM   2784  HA  ILE A 655      -5.778  -4.589  47.287  1.00  0.00           H  
ATOM   2785  HB  ILE A 655      -5.213  -7.007  49.006  1.00  0.00           H  
ATOM   2786 HG13 ILE A 655      -3.461  -4.661  48.201  1.00  0.00           H  
ATOM   2787 HG12 ILE A 655      -2.909  -6.132  48.948  1.00  0.00           H  
ATOM   2788 HG21 ILE A 655      -3.603  -7.488  47.067  1.00  0.00           H  
ATOM   2789 HG22 ILE A 655      -5.232  -7.651  46.481  1.00  0.00           H  
ATOM   2790 HG23 ILE A 655      -4.329  -6.196  46.185  1.00  0.00           H  
ATOM   2791 HD11 ILE A 655      -3.105  -4.767  50.798  1.00  0.00           H  
ATOM   2792 HD12 ILE A 655      -4.502  -3.927  50.225  1.00  0.00           H  
ATOM   2793 HD13 ILE A 655      -4.651  -5.581  50.874  1.00  0.00           H  
ATOM   2794  N   TRP A 656      -8.193  -6.695  47.949  1.00185.81           N  
ATOM   2795  CA  TRP A 656      -9.355  -7.315  47.294  1.00185.81           C  
ATOM   2796  C   TRP A 656     -10.065  -6.328  46.354  1.00185.81           C  
ATOM   2797  O   TRP A 656     -10.280  -6.603  45.181  1.00185.81           O  
ATOM   2798  CB  TRP A 656     -10.327  -7.871  48.366  1.00185.81           C  
ATOM   2799  CG  TRP A 656     -11.755  -7.407  48.414  1.00185.81           C  
ATOM   2800  CD2 TRP A 656     -12.832  -7.749  47.501  1.00185.81           C  
ATOM   2801  CD1 TRP A 656     -12.302  -6.559  49.309  1.00185.81           C  
ATOM   2802  NE1 TRP A 656     -13.664  -6.485  49.110  1.00185.81           N  
ATOM   2803  CE2 TRP A 656     -14.054  -7.247  48.035  1.00185.81           C  
ATOM   2804  CE3 TRP A 656     -12.891  -8.408  46.256  1.00185.81           C  
ATOM   2805  CZ2 TRP A 656     -15.298  -7.541  47.461  1.00185.81           C  
ATOM   2806  CZ3 TRP A 656     -14.120  -8.591  45.605  1.00185.81           C  
ATOM   2807  CH2 TRP A 656     -15.326  -8.247  46.249  1.00185.81           C  
ATOM   2808  H   TRP A 656      -8.218  -6.587  48.952  1.00  0.00           H  
ATOM   2809  HA  TRP A 656      -8.993  -8.148  46.689  1.00  0.00           H  
ATOM   2810  HB3 TRP A 656      -9.889  -7.762  49.352  1.00  0.00           H  
ATOM   2811  HB2 TRP A 656     -10.425  -8.939  48.229  1.00  0.00           H  
ATOM   2812  HD1 TRP A 656     -11.762  -6.070  50.098  1.00  0.00           H  
ATOM   2813  HE1 TRP A 656     -14.275  -5.938  49.700  1.00  0.00           H  
ATOM   2814  HE3 TRP A 656     -11.981  -8.750  45.786  1.00  0.00           H  
ATOM   2815  HZ2 TRP A 656     -16.213  -7.191  47.915  1.00  0.00           H  
ATOM   2816  HZ3 TRP A 656     -14.134  -9.052  44.630  1.00  0.00           H  
ATOM   2817  HH2 TRP A 656     -16.274  -8.457  45.782  1.00  0.00           H  
ATOM   2818  N   LEU A 657     -10.419  -5.168  46.901  1.00161.42           N  
ATOM   2819  CA  LEU A 657     -11.226  -4.143  46.263  1.00161.42           C  
ATOM   2820  C   LEU A 657     -10.374  -3.367  45.245  1.00161.42           C  
ATOM   2821  O   LEU A 657     -10.874  -2.953  44.202  1.00161.42           O  
ATOM   2822  CB  LEU A 657     -11.707  -3.256  47.431  1.00161.42           C  
ATOM   2823  CG  LEU A 657     -12.563  -2.017  47.103  1.00161.42           C  
ATOM   2824  CD1 LEU A 657     -13.615  -1.785  48.208  1.00161.42           C  
ATOM   2825  CD2 LEU A 657     -11.693  -0.764  46.891  1.00161.42           C  
ATOM   2826  H   LEU A 657     -10.166  -5.011  47.867  1.00  0.00           H  
ATOM   2827  HA  LEU A 657     -12.082  -4.595  45.758  1.00  0.00           H  
ATOM   2828  HB3 LEU A 657     -10.848  -2.956  48.030  1.00  0.00           H  
ATOM   2829  HB2 LEU A 657     -12.288  -3.903  48.090  1.00  0.00           H  
ATOM   2830  HG  LEU A 657     -13.118  -2.208  46.183  1.00  0.00           H  
ATOM   2831 HD11 LEU A 657     -14.236  -0.919  47.977  1.00  0.00           H  
ATOM   2832 HD12 LEU A 657     -14.286  -2.641  48.295  1.00  0.00           H  
ATOM   2833 HD13 LEU A 657     -13.175  -1.618  49.186  1.00  0.00           H  
ATOM   2834 HD21 LEU A 657     -12.319   0.127  46.897  1.00  0.00           H  
ATOM   2835 HD22 LEU A 657     -10.937  -0.644  47.663  1.00  0.00           H  
ATOM   2836 HD23 LEU A 657     -11.177  -0.784  45.932  1.00  0.00           H  
ATOM   2837  N   GLY A 658      -9.078  -3.215  45.531  1.00 39.54           N  
ATOM   2838  CA  GLY A 658      -8.090  -2.469  44.776  1.00 39.54           C  
ATOM   2839  C   GLY A 658      -7.847  -3.020  43.374  1.00 39.54           C  
ATOM   2840  O   GLY A 658      -7.984  -2.265  42.416  1.00 39.54           O  
ATOM   2841  H   GLY A 658      -8.761  -3.592  46.417  1.00  0.00           H  
ATOM   2842  HA3 GLY A 658      -7.149  -2.487  45.327  1.00  0.00           H  
ATOM   2843  HA2 GLY A 658      -8.400  -1.424  44.716  1.00  0.00           H  
ATOM   2844  N   ILE A 659      -7.532  -4.317  43.229  1.00132.18           N  
ATOM   2845  CA  ILE A 659      -7.253  -4.950  41.927  1.00132.18           C  
ATOM   2846  C   ILE A 659      -8.497  -4.941  41.012  1.00132.18           C  
ATOM   2847  O   ILE A 659      -8.407  -4.677  39.811  1.00132.18           O  
ATOM   2848  CB  ILE A 659      -6.703  -6.392  42.147  1.00132.18           C  
ATOM   2849  CG1 ILE A 659      -7.739  -7.379  42.742  1.00132.18           C  
ATOM   2850  CG2 ILE A 659      -5.394  -6.362  42.960  1.00132.18           C  
ATOM   2851  CD1 ILE A 659      -7.219  -8.782  43.036  1.00132.18           C  
ATOM   2852  H   ILE A 659      -7.455  -4.894  44.056  1.00  0.00           H  
ATOM   2853  HA  ILE A 659      -6.478  -4.363  41.430  1.00  0.00           H  
ATOM   2854  HB  ILE A 659      -6.433  -6.779  41.164  1.00  0.00           H  
ATOM   2855 HG13 ILE A 659      -8.552  -7.510  42.032  1.00  0.00           H  
ATOM   2856 HG12 ILE A 659      -8.176  -6.968  43.651  1.00  0.00           H  
ATOM   2857 HG21 ILE A 659      -4.897  -7.333  42.960  1.00  0.00           H  
ATOM   2858 HG22 ILE A 659      -4.688  -5.647  42.536  1.00  0.00           H  
ATOM   2859 HG23 ILE A 659      -5.564  -6.078  43.997  1.00  0.00           H  
ATOM   2860 HD11 ILE A 659      -8.059  -9.434  43.275  1.00  0.00           H  
ATOM   2861 HD12 ILE A 659      -6.701  -9.209  42.178  1.00  0.00           H  
ATOM   2862 HD13 ILE A 659      -6.538  -8.788  43.888  1.00  0.00           H  
ATOM   2863  N   VAL A 660      -9.652  -5.178  41.640  1.00 47.79           N  
ATOM   2864  CA  VAL A 660     -10.997  -5.218  41.094  1.00 47.79           C  
ATOM   2865  C   VAL A 660     -11.385  -3.837  40.533  1.00 47.79           C  
ATOM   2866  O   VAL A 660     -11.729  -3.699  39.357  1.00 47.79           O  
ATOM   2867  CB  VAL A 660     -11.900  -5.721  42.262  1.00 47.79           C  
ATOM   2868  CG1 VAL A 660     -13.397  -5.419  42.104  1.00 47.79           C  
ATOM   2869  CG2 VAL A 660     -11.634  -7.214  42.550  1.00 47.79           C  
ATOM   2870  H   VAL A 660      -9.586  -5.357  42.632  1.00  0.00           H  
ATOM   2871  HA  VAL A 660     -11.021  -5.932  40.270  1.00  0.00           H  
ATOM   2872  HB  VAL A 660     -11.613  -5.195  43.171  1.00  0.00           H  
ATOM   2873 HG11 VAL A 660     -13.998  -6.001  42.800  1.00  0.00           H  
ATOM   2874 HG12 VAL A 660     -13.611  -4.367  42.296  1.00  0.00           H  
ATOM   2875 HG13 VAL A 660     -13.737  -5.635  41.096  1.00  0.00           H  
ATOM   2876 HG21 VAL A 660     -12.315  -7.611  43.302  1.00  0.00           H  
ATOM   2877 HG22 VAL A 660     -11.702  -7.832  41.661  1.00  0.00           H  
ATOM   2878 HG23 VAL A 660     -10.624  -7.376  42.913  1.00  0.00           H  
ATOM   2879  N   TYR A 661     -11.262  -2.803  41.373  1.00 46.45           N  
ATOM   2880  CA  TYR A 661     -11.476  -1.398  41.047  1.00 46.45           C  
ATOM   2881  C   TYR A 661     -10.488  -0.906  39.977  1.00 46.45           C  
ATOM   2882  O   TYR A 661     -10.899  -0.235  39.030  1.00 46.45           O  
ATOM   2883  CB  TYR A 661     -11.361  -0.597  42.357  1.00 46.45           C  
ATOM   2884  CG  TYR A 661     -11.516   0.907  42.262  1.00 46.45           C  
ATOM   2885  CD1 TYR A 661     -10.460   1.739  42.685  1.00 46.45           C  
ATOM   2886  CD2 TYR A 661     -12.709   1.481  41.774  1.00 46.45           C  
ATOM   2887  CE1 TYR A 661     -10.610   3.136  42.662  1.00 46.45           C  
ATOM   2888  CE2 TYR A 661     -12.842   2.881  41.723  1.00 46.45           C  
ATOM   2889  CZ  TYR A 661     -11.806   3.709  42.197  1.00 46.45           C  
ATOM   2890  OH  TYR A 661     -11.948   5.063  42.262  1.00 46.45           O  
ATOM   2891  H   TYR A 661     -10.972  -3.003  42.323  1.00  0.00           H  
ATOM   2892  HA  TYR A 661     -12.488  -1.292  40.652  1.00  0.00           H  
ATOM   2893  HB3 TYR A 661     -10.400  -0.811  42.827  1.00  0.00           H  
ATOM   2894  HB2 TYR A 661     -12.121  -0.946  43.057  1.00  0.00           H  
ATOM   2895  HD1 TYR A 661      -9.540   1.311  43.057  1.00  0.00           H  
ATOM   2896  HD2 TYR A 661     -13.520   0.852  41.438  1.00  0.00           H  
ATOM   2897  HE1 TYR A 661      -9.810   3.768  43.021  1.00  0.00           H  
ATOM   2898  HE2 TYR A 661     -13.756   3.309  41.342  1.00  0.00           H  
ATOM   2899  HH  TYR A 661     -12.665   5.414  41.749  1.00  0.00           H  
ATOM   2900  N   ALA A 662      -9.205  -1.283  40.097  1.00 29.29           N  
ATOM   2901  CA  ALA A 662      -8.123  -0.896  39.202  1.00 29.29           C  
ATOM   2902  C   ALA A 662      -8.366  -1.332  37.756  1.00 29.29           C  
ATOM   2903  O   ALA A 662      -8.479  -0.465  36.893  1.00 29.29           O  
ATOM   2904  CB  ALA A 662      -6.777  -1.442  39.705  1.00 29.29           C  
ATOM   2905  H   ALA A 662      -8.948  -1.842  40.901  1.00  0.00           H  
ATOM   2906  HA  ALA A 662      -8.064   0.194  39.215  1.00  0.00           H  
ATOM   2907  HB1 ALA A 662      -5.969  -1.196  39.015  1.00  0.00           H  
ATOM   2908  HB2 ALA A 662      -6.514  -1.005  40.668  1.00  0.00           H  
ATOM   2909  HB3 ALA A 662      -6.792  -2.525  39.821  1.00  0.00           H  
ATOM   2910  N   TYR A 663      -8.471  -2.642  37.476  1.00117.39           N  
ATOM   2911  CA  TYR A 663      -8.571  -3.135  36.095  1.00117.39           C  
ATOM   2912  C   TYR A 663      -9.896  -2.721  35.433  1.00117.39           C  
ATOM   2913  O   TYR A 663      -9.893  -2.321  34.269  1.00117.39           O  
ATOM   2914  CB  TYR A 663      -8.369  -4.658  36.012  1.00117.39           C  
ATOM   2915  CG  TYR A 663      -8.055  -5.144  34.598  1.00117.39           C  
ATOM   2916  CD1 TYR A 663      -9.093  -5.421  33.682  1.00117.39           C  
ATOM   2917  CD2 TYR A 663      -6.716  -5.286  34.177  1.00117.39           C  
ATOM   2918  CE1 TYR A 663      -8.806  -5.863  32.378  1.00117.39           C  
ATOM   2919  CE2 TYR A 663      -6.425  -5.700  32.861  1.00117.39           C  
ATOM   2920  CZ  TYR A 663      -7.470  -5.996  31.962  1.00117.39           C  
ATOM   2921  OH  TYR A 663      -7.195  -6.409  30.692  1.00117.39           O  
ATOM   2922  H   TYR A 663      -8.409  -3.319  38.226  1.00  0.00           H  
ATOM   2923  HA  TYR A 663      -7.756  -2.681  35.531  1.00  0.00           H  
ATOM   2924  HB3 TYR A 663      -9.240  -5.171  36.414  1.00  0.00           H  
ATOM   2925  HB2 TYR A 663      -7.539  -4.950  36.658  1.00  0.00           H  
ATOM   2926  HD1 TYR A 663     -10.123  -5.294  33.979  1.00  0.00           H  
ATOM   2927  HD2 TYR A 663      -5.907  -5.067  34.857  1.00  0.00           H  
ATOM   2928  HE1 TYR A 663      -9.617  -6.094  31.704  1.00  0.00           H  
ATOM   2929  HE2 TYR A 663      -5.397  -5.801  32.545  1.00  0.00           H  
ATOM   2930  HH  TYR A 663      -7.973  -6.619  30.199  1.00  0.00           H  
ATOM   2931  N   LYS A 664     -11.009  -2.689  36.187  1.00141.06           N  
ATOM   2932  CA  LYS A 664     -12.278  -2.124  35.723  1.00141.06           C  
ATOM   2933  C   LYS A 664     -12.137  -0.636  35.363  1.00141.06           C  
ATOM   2934  O   LYS A 664     -12.775  -0.158  34.423  1.00141.06           O  
ATOM   2935  CB  LYS A 664     -13.358  -2.310  36.807  1.00141.06           C  
ATOM   2936  CG  LYS A 664     -14.741  -1.730  36.425  1.00141.06           C  
ATOM   2937  CD  LYS A 664     -14.935  -0.272  36.907  1.00141.06           C  
ATOM   2938  CE  LYS A 664     -15.806   0.593  35.988  1.00141.06           C  
ATOM   2939  NZ  LYS A 664     -15.530   2.018  36.213  1.00141.06           N1+
ATOM   2940  H   LYS A 664     -10.957  -3.008  37.145  1.00  0.00           H  
ATOM   2941  HA  LYS A 664     -12.579  -2.663  34.823  1.00  0.00           H  
ATOM   2942  HB3 LYS A 664     -13.028  -1.881  37.755  1.00  0.00           H  
ATOM   2943  HB2 LYS A 664     -13.467  -3.375  37.005  1.00  0.00           H  
ATOM   2944  HG3 LYS A 664     -15.527  -2.344  36.867  1.00  0.00           H  
ATOM   2945  HG2 LYS A 664     -14.885  -1.814  35.347  1.00  0.00           H  
ATOM   2946  HD3 LYS A 664     -13.972   0.219  37.032  1.00  0.00           H  
ATOM   2947  HD2 LYS A 664     -15.358  -0.279  37.912  1.00  0.00           H  
ATOM   2948  HE3 LYS A 664     -16.861   0.409  36.181  1.00  0.00           H  
ATOM   2949  HE2 LYS A 664     -15.626   0.351  34.942  1.00  0.00           H  
ATOM   2950  HZ1 LYS A 664     -14.560   2.213  36.006  1.00  0.00           H  
ATOM   2951  HZ2 LYS A 664     -16.117   2.580  35.612  1.00  0.00           H  
ATOM   2952  HZ3 LYS A 664     -15.716   2.253  37.177  1.00  0.00           H  
ATOM   2953  N   GLY A 665     -11.302   0.090  36.115  1.00 20.57           N  
ATOM   2954  CA  GLY A 665     -10.920   1.469  35.873  1.00 20.57           C  
ATOM   2955  C   GLY A 665     -10.281   1.649  34.498  1.00 20.57           C  
ATOM   2956  O   GLY A 665     -10.606   2.625  33.823  1.00 20.57           O  
ATOM   2957  H   GLY A 665     -10.839  -0.373  36.886  1.00  0.00           H  
ATOM   2958  HA3 GLY A 665     -10.210   1.779  36.640  1.00  0.00           H  
ATOM   2959  HA2 GLY A 665     -11.797   2.112  35.968  1.00  0.00           H  
ATOM   2960  N   LEU A 666      -9.467   0.680  34.025  1.00 77.27           N  
ATOM   2961  CA  LEU A 666      -8.884   0.764  32.715  1.00 77.27           C  
ATOM   2962  C   LEU A 666      -9.932   0.509  31.682  1.00 77.27           C  
ATOM   2963  O   LEU A 666      -9.990   1.199  30.666  1.00 77.27           O  
ATOM   2964  CB  LEU A 666      -7.742  -0.241  32.477  1.00 77.27           C  
ATOM   2965  CG  LEU A 666      -6.421   0.130  33.178  1.00 77.27           C  
ATOM   2966  CD1 LEU A 666      -5.801   1.388  32.552  1.00 77.27           C  
ATOM   2967  CD2 LEU A 666      -6.595   0.259  34.697  1.00 77.27           C  
ATOM   2968  H   LEU A 666      -9.258  -0.125  34.600  1.00  0.00           H  
ATOM   2969  HA  LEU A 666      -8.514   1.776  32.551  1.00  0.00           H  
ATOM   2970  HB3 LEU A 666      -7.549  -0.365  31.415  1.00  0.00           H  
ATOM   2971  HB2 LEU A 666      -8.050  -1.231  32.814  1.00  0.00           H  
ATOM   2972  HG  LEU A 666      -5.727  -0.692  33.000  1.00  0.00           H  
ATOM   2973 HD11 LEU A 666      -4.810   1.568  32.968  1.00  0.00           H  
ATOM   2974 HD12 LEU A 666      -5.678   1.291  31.475  1.00  0.00           H  
ATOM   2975 HD13 LEU A 666      -6.390   2.284  32.745  1.00  0.00           H  
ATOM   2976 HD21 LEU A 666      -5.624   0.385  35.176  1.00  0.00           H  
ATOM   2977 HD22 LEU A 666      -7.201   1.109  35.005  1.00  0.00           H  
ATOM   2978 HD23 LEU A 666      -7.006  -0.669  35.073  1.00  0.00           H  
ATOM   2979  N   LEU A 667     -10.810  -0.481  31.923  1.00 42.98           N  
ATOM   2980  CA  LEU A 667     -11.805  -0.822  30.949  1.00 42.98           C  
ATOM   2981  C   LEU A 667     -12.674   0.374  30.733  1.00 42.98           C  
ATOM   2982  O   LEU A 667     -13.047   0.681  29.602  1.00 42.98           O  
ATOM   2983  CB  LEU A 667     -12.712  -1.978  31.405  1.00 42.98           C  
ATOM   2984  CG  LEU A 667     -11.958  -3.306  31.609  1.00 42.98           C  
ATOM   2985  CD1 LEU A 667     -12.911  -4.429  32.047  1.00 42.98           C  
ATOM   2986  CD2 LEU A 667     -11.130  -3.673  30.368  1.00 42.98           C  
ATOM   2987  H   LEU A 667     -10.735  -1.032  32.768  1.00  0.00           H  
ATOM   2988  HA  LEU A 667     -11.319  -1.060  30.001  1.00  0.00           H  
ATOM   2989  HB3 LEU A 667     -13.475  -2.143  30.644  1.00  0.00           H  
ATOM   2990  HB2 LEU A 667     -13.243  -1.720  32.322  1.00  0.00           H  
ATOM   2991  HG  LEU A 667     -11.259  -3.181  32.430  1.00  0.00           H  
ATOM   2992 HD11 LEU A 667     -12.356  -5.319  32.341  1.00  0.00           H  
ATOM   2993 HD12 LEU A 667     -13.512  -4.105  32.890  1.00  0.00           H  
ATOM   2994 HD13 LEU A 667     -13.593  -4.707  31.243  1.00  0.00           H  
ATOM   2995 HD21 LEU A 667     -10.922  -4.741  30.329  1.00  0.00           H  
ATOM   2996 HD22 LEU A 667     -11.690  -3.316  29.513  1.00  0.00           H  
ATOM   2997 HD23 LEU A 667     -10.172  -3.152  30.366  1.00  0.00           H  
ATOM   2998  N   MET A 668     -13.079   1.047  31.821  1.00 68.04           N  
ATOM   2999  CA  MET A 668     -13.886   2.257  31.779  1.00 68.04           C  
ATOM   3000  C   MET A 668     -13.138   3.373  31.061  1.00 68.04           C  
ATOM   3001  O   MET A 668     -13.748   4.122  30.292  1.00 68.04           O  
ATOM   3002  CB  MET A 668     -14.215   2.705  33.201  1.00 68.04           C  
ATOM   3003  CG  MET A 668     -15.241   3.850  33.266  1.00 68.04           C  
ATOM   3004  SD  MET A 668     -14.906   4.995  34.623  1.00 68.04           S  
ATOM   3005  CE  MET A 668     -13.494   5.900  33.928  1.00 68.04           C  
ATOM   3006  H   MET A 668     -12.779   0.713  32.729  1.00  0.00           H  
ATOM   3007  HA  MET A 668     -14.808   2.049  31.253  1.00  0.00           H  
ATOM   3008  HB3 MET A 668     -13.296   2.981  33.718  1.00  0.00           H  
ATOM   3009  HB2 MET A 668     -14.605   1.853  33.746  1.00  0.00           H  
ATOM   3010  HG3 MET A 668     -16.239   3.432  33.376  1.00  0.00           H  
ATOM   3011  HG2 MET A 668     -15.279   4.442  32.352  1.00  0.00           H  
ATOM   3012  HE1 MET A 668     -13.175   6.680  34.620  1.00  0.00           H  
ATOM   3013  HE2 MET A 668     -12.650   5.235  33.751  1.00  0.00           H  
ATOM   3014  HE3 MET A 668     -13.770   6.370  32.984  1.00  0.00           H  
ATOM   3015  N   LEU A 669     -11.817   3.456  31.288  1.00 94.53           N  
ATOM   3016  CA  LEU A 669     -11.016   4.501  30.716  1.00 94.53           C  
ATOM   3017  C   LEU A 669     -10.955   4.312  29.234  1.00 94.53           C  
ATOM   3018  O   LEU A 669     -11.093   5.272  28.477  1.00 94.53           O  
ATOM   3019  CB  LEU A 669      -9.573   4.477  31.266  1.00 94.53           C  
ATOM   3020  CG  LEU A 669      -8.658   5.640  30.823  1.00 94.53           C  
ATOM   3021  CD1 LEU A 669      -8.309   5.591  29.326  1.00 94.53           C  
ATOM   3022  CD2 LEU A 669      -9.242   6.991  31.262  1.00 94.53           C  
ATOM   3023  H   LEU A 669     -11.375   2.808  31.927  1.00  0.00           H  
ATOM   3024  HA  LEU A 669     -11.490   5.456  30.946  1.00  0.00           H  
ATOM   3025  HB3 LEU A 669      -9.079   3.537  31.023  1.00  0.00           H  
ATOM   3026  HB2 LEU A 669      -9.622   4.500  32.355  1.00  0.00           H  
ATOM   3027  HG  LEU A 669      -7.722   5.501  31.366  1.00  0.00           H  
ATOM   3028 HD11 LEU A 669      -7.312   6.009  29.188  1.00  0.00           H  
ATOM   3029 HD12 LEU A 669      -8.258   4.577  28.927  1.00  0.00           H  
ATOM   3030 HD13 LEU A 669      -8.946   6.219  28.708  1.00  0.00           H  
ATOM   3031 HD21 LEU A 669      -8.517   7.791  31.106  1.00  0.00           H  
ATOM   3032 HD22 LEU A 669     -10.135   7.254  30.694  1.00  0.00           H  
ATOM   3033 HD23 LEU A 669      -9.503   6.988  32.320  1.00  0.00           H  
ATOM   3034  N   PHE A 670     -10.741   3.064  28.781  1.00 41.25           N  
ATOM   3035  CA  PHE A 670     -10.634   2.799  27.375  1.00 41.25           C  
ATOM   3036  C   PHE A 670     -11.940   3.056  26.696  1.00 41.25           C  
ATOM   3037  O   PHE A 670     -11.978   3.637  25.613  1.00 41.25           O  
ATOM   3038  CB  PHE A 670     -10.214   1.356  27.040  1.00 41.25           C  
ATOM   3039  CG  PHE A 670      -8.753   1.225  27.301  1.00 41.25           C  
ATOM   3040  CD1 PHE A 670      -8.279   0.882  28.546  1.00 41.25           C  
ATOM   3041  CD2 PHE A 670      -7.850   1.451  26.287  1.00 41.25           C  
ATOM   3042  CE1 PHE A 670      -6.928   0.763  28.774  1.00 41.25           C  
ATOM   3043  CE2 PHE A 670      -6.498   1.334  26.509  1.00 41.25           C  
ATOM   3044  CZ  PHE A 670      -6.034   0.989  27.755  1.00 41.25           C  
ATOM   3045  H   PHE A 670     -10.603   2.304  29.437  1.00  0.00           H  
ATOM   3046  HA  PHE A 670      -9.900   3.486  26.944  1.00  0.00           H  
ATOM   3047  HB3 PHE A 670     -10.032   1.043  26.093  1.00  0.00           H  
ATOM   3048  HB2 PHE A 670     -10.793   0.598  27.571  1.00  0.00           H  
ATOM   3049  HD1 PHE A 670      -8.909   0.269  29.137  1.00  0.00           H  
ATOM   3050  HD2 PHE A 670      -8.182   1.733  25.298  1.00  0.00           H  
ATOM   3051  HE1 PHE A 670      -6.558   0.371  29.704  1.00  0.00           H  
ATOM   3052  HE2 PHE A 670      -5.802   1.508  25.702  1.00  0.00           H  
ATOM   3053  HZ  PHE A 670      -4.975   0.867  27.925  1.00  0.00           H  
ATOM   3054  N   GLY A 671     -13.054   2.632  27.316  1.00 24.64           N  
ATOM   3055  CA  GLY A 671     -14.331   2.767  26.680  1.00 24.64           C  
ATOM   3056  C   GLY A 671     -14.626   4.213  26.447  1.00 24.64           C  
ATOM   3057  O   GLY A 671     -15.116   4.593  25.384  1.00 24.64           O  
ATOM   3058  H   GLY A 671     -12.993   2.154  28.206  1.00  0.00           H  
ATOM   3059  HA3 GLY A 671     -15.100   2.331  27.315  1.00  0.00           H  
ATOM   3060  HA2 GLY A 671     -14.360   2.228  25.731  1.00  0.00           H  
ATOM   3061  N   CYS A 672     -14.318   5.062  27.440  1.00 35.91           N  
ATOM   3062  CA  CYS A 672     -14.632   6.455  27.365  1.00 35.91           C  
ATOM   3063  C   CYS A 672     -13.912   7.074  26.208  1.00 35.91           C  
ATOM   3064  O   CYS A 672     -14.478   7.894  25.488  1.00 35.91           O  
ATOM   3065  CB  CYS A 672     -14.197   7.221  28.624  1.00 35.91           C  
ATOM   3066  SG  CYS A 672     -14.610   8.984  28.515  1.00 35.91           S  
ATOM   3067  H   CYS A 672     -13.906   4.704  28.293  1.00  0.00           H  
ATOM   3068  HA  CYS A 672     -15.684   6.604  27.128  1.00  0.00           H  
ATOM   3069  HB3 CYS A 672     -13.110   7.174  28.710  1.00  0.00           H  
ATOM   3070  HB2 CYS A 672     -14.523   6.784  29.564  1.00  0.00           H  
ATOM   3071  HG  CYS A 672     -14.003   9.200  27.345  1.00  0.00           H  
ATOM   3072  N   PHE A 673     -12.639   6.699  25.988  1.00 42.33           N  
ATOM   3073  CA  PHE A 673     -11.900   7.340  24.939  1.00 42.33           C  
ATOM   3074  C   PHE A 673     -12.552   7.082  23.618  1.00 42.33           C  
ATOM   3075  O   PHE A 673     -12.766   8.004  22.834  1.00 42.33           O  
ATOM   3076  CB  PHE A 673     -10.445   6.857  24.819  1.00 42.33           C  
ATOM   3077  CG  PHE A 673      -9.842   7.624  23.691  1.00 42.33           C  
ATOM   3078  CD1 PHE A 673      -9.354   8.895  23.888  1.00 42.33           C  
ATOM   3079  CD2 PHE A 673      -9.769   7.073  22.431  1.00 42.33           C  
ATOM   3080  CE1 PHE A 673      -8.802   9.604  22.847  1.00 42.33           C  
ATOM   3081  CE2 PHE A 673      -9.218   7.778  21.386  1.00 42.33           C  
ATOM   3082  CZ  PHE A 673      -8.732   9.046  21.593  1.00 42.33           C  
ATOM   3083  H   PHE A 673     -12.188   6.014  26.578  1.00  0.00           H  
ATOM   3084  HA  PHE A 673     -11.899   8.417  25.129  1.00  0.00           H  
ATOM   3085  HB3 PHE A 673     -10.342   5.782  24.710  1.00  0.00           H  
ATOM   3086  HB2 PHE A 673      -9.908   7.100  25.736  1.00  0.00           H  
ATOM   3087  HD1 PHE A 673      -9.405   9.348  24.867  1.00  0.00           H  
ATOM   3088  HD2 PHE A 673     -10.134   6.090  22.210  1.00  0.00           H  
ATOM   3089  HE1 PHE A 673      -8.425  10.602  23.014  1.00  0.00           H  
ATOM   3090  HE2 PHE A 673      -9.171   7.336  20.401  1.00  0.00           H  
ATOM   3091  HZ  PHE A 673      -8.302   9.603  20.774  1.00  0.00           H  
ATOM   3092  N   LEU A 674     -12.879   5.808  23.341  1.00 84.80           N  
ATOM   3093  CA  LEU A 674     -13.460   5.417  22.090  1.00 84.80           C  
ATOM   3094  C   LEU A 674     -14.836   5.993  21.968  1.00 84.80           C  
ATOM   3095  O   LEU A 674     -15.234   6.449  20.897  1.00 84.80           O  
ATOM   3096  CB  LEU A 674     -13.539   3.888  21.954  1.00 84.80           C  
ATOM   3097  CG  LEU A 674     -12.154   3.216  21.810  1.00 84.80           C  
ATOM   3098  CD1 LEU A 674     -11.219   3.554  22.980  1.00 84.80           C  
ATOM   3099  CD2 LEU A 674     -12.293   1.700  21.628  1.00 84.80           C  
ATOM   3100  H   LEU A 674     -12.689   5.089  24.026  1.00  0.00           H  
ATOM   3101  HA  LEU A 674     -12.851   5.812  21.274  1.00  0.00           H  
ATOM   3102  HB3 LEU A 674     -14.138   3.660  21.072  1.00  0.00           H  
ATOM   3103  HB2 LEU A 674     -14.050   3.488  22.828  1.00  0.00           H  
ATOM   3104  HG  LEU A 674     -11.698   3.610  20.900  1.00  0.00           H  
ATOM   3105 HD11 LEU A 674     -10.293   2.984  22.913  1.00  0.00           H  
ATOM   3106 HD12 LEU A 674     -10.952   4.563  23.185  1.00  0.00           H  
ATOM   3107 HD13 LEU A 674     -11.920   3.101  23.620  1.00  0.00           H  
ATOM   3108 HD21 LEU A 674     -11.453   1.239  21.111  1.00  0.00           H  
ATOM   3109 HD22 LEU A 674     -12.632   1.144  22.489  1.00  0.00           H  
ATOM   3110 HD23 LEU A 674     -13.171   1.769  21.069  1.00  0.00           H  
ATOM   3111  N   ALA A 675     -15.599   5.989  23.077  1.00 30.92           N  
ATOM   3112  CA  ALA A 675     -16.953   6.465  23.088  1.00 30.92           C  
ATOM   3113  C   ALA A 675     -16.975   7.922  22.752  1.00 30.92           C  
ATOM   3114  O   ALA A 675     -17.863   8.385  22.037  1.00 30.92           O  
ATOM   3115  CB  ALA A 675     -17.627   6.298  24.460  1.00 30.92           C  
ATOM   3116  H   ALA A 675     -15.229   5.589  23.932  1.00  0.00           H  
ATOM   3117  HA  ALA A 675     -17.523   5.869  22.383  1.00  0.00           H  
ATOM   3118  HB1 ALA A 675     -18.676   6.574  24.390  1.00  0.00           H  
ATOM   3119  HB2 ALA A 675     -17.597   5.257  24.780  1.00  0.00           H  
ATOM   3120  HB3 ALA A 675     -17.160   6.903  25.239  1.00  0.00           H  
ATOM   3121  N   TRP A 676     -16.001   8.690  23.270  1.00 44.79           N  
ATOM   3122  CA  TRP A 676     -15.963  10.104  23.031  1.00 44.79           C  
ATOM   3123  C   TRP A 676     -15.765  10.349  21.568  1.00 44.79           C  
ATOM   3124  O   TRP A 676     -16.381  11.245  20.994  1.00 44.79           O  
ATOM   3125  CB  TRP A 676     -14.820  10.817  23.774  1.00 44.79           C  
ATOM   3126  CG  TRP A 676     -14.766  12.309  23.531  1.00 44.79           C  
ATOM   3127  CD2 TRP A 676     -13.901  12.945  22.577  1.00 44.79           C  
ATOM   3128  CD1 TRP A 676     -15.474  13.307  24.135  1.00 44.79           C  
ATOM   3129  NE1 TRP A 676     -15.107  14.525  23.614  1.00 44.79           N  
ATOM   3130  CE2 TRP A 676     -14.139  14.318  22.654  1.00 44.79           C  
ATOM   3131  CE3 TRP A 676     -12.982  12.430  21.707  1.00 44.79           C  
ATOM   3132  CZ2 TRP A 676     -13.459  15.199  21.862  1.00 44.79           C  
ATOM   3133  CZ3 TRP A 676     -12.299  13.321  20.908  1.00 44.79           C  
ATOM   3134  CH2 TRP A 676     -12.533  14.678  20.984  1.00 44.79           C  
ATOM   3135  H   TRP A 676     -15.301   8.279  23.878  1.00  0.00           H  
ATOM   3136  HA  TRP A 676     -16.913  10.541  23.344  1.00  0.00           H  
ATOM   3137  HB3 TRP A 676     -13.851  10.373  23.542  1.00  0.00           H  
ATOM   3138  HB2 TRP A 676     -14.960  10.670  24.846  1.00  0.00           H  
ATOM   3139  HD1 TRP A 676     -16.128  13.184  24.960  1.00  0.00           H  
ATOM   3140  HE1 TRP A 676     -15.466  15.411  23.944  1.00  0.00           H  
ATOM   3141  HE3 TRP A 676     -12.790  11.370  21.641  1.00  0.00           H  
ATOM   3142  HZ2 TRP A 676     -13.629  16.263  21.927  1.00  0.00           H  
ATOM   3143  HZ3 TRP A 676     -11.562  12.949  20.211  1.00  0.00           H  
ATOM   3144  HH2 TRP A 676     -11.975  15.346  20.345  1.00  0.00           H  
ATOM   3145  N   GLU A 677     -14.886   9.568  20.922  1.00 79.18           N  
ATOM   3146  CA  GLU A 677     -14.621   9.793  19.529  1.00 79.18           C  
ATOM   3147  C   GLU A 677     -15.861   9.525  18.726  1.00 79.18           C  
ATOM   3148  O   GLU A 677     -16.187  10.261  17.796  1.00 79.18           O  
ATOM   3149  CB  GLU A 677     -13.512   8.880  18.981  1.00 79.18           C  
ATOM   3150  CG  GLU A 677     -13.179   9.138  17.510  1.00 79.18           C  
ATOM   3151  CD  GLU A 677     -12.406  10.447  17.422  1.00 79.18           C  
ATOM   3152  OE1 GLU A 677     -12.202  11.087  18.487  1.00 79.18           O  
ATOM   3153  OE2 GLU A 677     -12.010  10.824  16.286  1.00 79.18           O1-
ATOM   3154  H   GLU A 677     -14.375   8.848  21.415  1.00  0.00           H  
ATOM   3155  HA  GLU A 677     -14.373  10.847  19.412  1.00  0.00           H  
ATOM   3156  HB3 GLU A 677     -13.828   7.841  19.078  1.00  0.00           H  
ATOM   3157  HB2 GLU A 677     -12.621   8.940  19.610  1.00  0.00           H  
ATOM   3158  HG3 GLU A 677     -14.041   9.160  16.845  1.00  0.00           H  
ATOM   3159  HG2 GLU A 677     -12.516   8.398  17.087  1.00  0.00           H  
ATOM   3160  N   THR A 678     -16.567   8.438  19.074  1.00 75.17           N  
ATOM   3161  CA  THR A 678     -17.742   7.924  18.422  1.00 75.17           C  
ATOM   3162  C   THR A 678     -18.973   8.732  18.702  1.00 75.17           C  
ATOM   3163  O   THR A 678     -19.950   8.635  17.964  1.00 75.17           O  
ATOM   3164  CB  THR A 678     -18.040   6.509  18.820  1.00 75.17           C  
ATOM   3165  OG1 THR A 678     -18.339   6.439  20.206  1.00 75.17           O  
ATOM   3166  CG2 THR A 678     -16.808   5.646  18.502  1.00 75.17           C  
ATOM   3167  H   THR A 678     -16.200   7.887  19.839  1.00  0.00           H  
ATOM   3168  HA  THR A 678     -17.486   7.946  17.369  1.00  0.00           H  
ATOM   3169  HB  THR A 678     -18.929   6.180  18.298  1.00  0.00           H  
ATOM   3170  HG1 THR A 678     -17.625   6.824  20.692  1.00  0.00           H  
ATOM   3171 HG21 THR A 678     -16.862   4.666  18.962  1.00  0.00           H  
ATOM   3172 HG22 THR A 678     -16.560   5.597  17.453  1.00  0.00           H  
ATOM   3173 HG23 THR A 678     -15.871   6.069  18.814  1.00  0.00           H  
ATOM   3174  N   ARG A 679     -18.993   9.523  19.787  1.00105.68           N  
ATOM   3175  CA  ARG A 679     -20.209  10.175  20.194  1.00105.68           C  
ATOM   3176  C   ARG A 679     -20.775  10.995  19.079  1.00105.68           C  
ATOM   3177  O   ARG A 679     -21.979  10.948  18.832  1.00105.68           O  
ATOM   3178  CB  ARG A 679     -20.000  11.110  21.396  1.00105.68           C  
ATOM   3179  CG  ARG A 679     -18.952  12.187  21.122  1.00105.68           C  
ATOM   3180  CD  ARG A 679     -18.639  13.089  22.315  1.00105.68           C  
ATOM   3181  NE  ARG A 679     -17.370  13.796  21.985  1.00105.68           N  
ATOM   3182  CZ  ARG A 679     -17.385  14.920  21.212  1.00105.68           C  
ATOM   3183  NH1 ARG A 679     -18.571  15.443  20.785  1.00105.68           N  
ATOM   3184  NH2 ARG A 679     -16.207  15.507  20.852  1.00105.68           N1+
ATOM   3185  H   ARG A 679     -18.192   9.553  20.404  1.00  0.00           H  
ATOM   3186  HA  ARG A 679     -20.935   9.408  20.473  1.00  0.00           H  
ATOM   3187  HB3 ARG A 679     -19.670  10.507  22.243  1.00  0.00           H  
ATOM   3188  HB2 ARG A 679     -20.944  11.562  21.707  1.00  0.00           H  
ATOM   3189  HG3 ARG A 679     -19.550  12.912  20.573  1.00  0.00           H  
ATOM   3190  HG2 ARG A 679     -18.257  12.035  20.315  1.00  0.00           H  
ATOM   3191  HD3 ARG A 679     -18.446  12.473  23.191  1.00  0.00           H  
ATOM   3192  HD2 ARG A 679     -19.453  13.766  22.576  1.00  0.00           H  
ATOM   3193  HE  ARG A 679     -16.495  13.394  22.297  1.00  0.00           H  
ATOM   3194 HH12 ARG A 679     -18.600  16.242  20.167  1.00  0.00           H  
ATOM   3195 HH11 ARG A 679     -19.439  14.999  21.043  1.00  0.00           H  
ATOM   3196 HH22 ARG A 679     -16.195  16.362  20.315  1.00  0.00           H  
ATOM   3197 HH21 ARG A 679     -15.332  15.101  21.157  1.00  0.00           H  
ATOM   3198  N   ASN A 680     -19.928  11.757  18.368  1.00 37.59           N  
ATOM   3199  CA  ASN A 680     -20.410  12.605  17.317  1.00 37.59           C  
ATOM   3200  C   ASN A 680     -20.997  11.773  16.219  1.00 37.59           C  
ATOM   3201  O   ASN A 680     -22.047  12.109  15.676  1.00 37.59           O  
ATOM   3202  CB  ASN A 680     -19.297  13.466  16.697  1.00 37.59           C  
ATOM   3203  CG  ASN A 680     -18.841  14.465  17.749  1.00 37.59           C  
ATOM   3204  OD1 ASN A 680     -19.655  15.149  18.368  1.00 37.59           O  
ATOM   3205  ND2 ASN A 680     -17.501  14.549  17.966  1.00 37.59           N  
ATOM   3206  H   ASN A 680     -18.940  11.744  18.578  1.00  0.00           H  
ATOM   3207  HA  ASN A 680     -21.209  13.242  17.706  1.00  0.00           H  
ATOM   3208  HB3 ASN A 680     -19.662  14.024  15.833  1.00  0.00           H  
ATOM   3209  HB2 ASN A 680     -18.461  12.850  16.358  1.00  0.00           H  
ATOM   3210 HD22 ASN A 680     -17.142  15.180  18.665  1.00  0.00           H  
ATOM   3211 HD21 ASN A 680     -16.867  13.966  17.438  1.00  0.00           H  
ATOM   3212  N   VAL A 681     -20.346  10.645  15.872  1.00137.44           N  
ATOM   3213  CA  VAL A 681     -20.808   9.885  14.748  1.00137.44           C  
ATOM   3214  C   VAL A 681     -22.125   9.263  15.057  1.00137.44           C  
ATOM   3215  O   VAL A 681     -22.426   8.910  16.195  1.00137.44           O  
ATOM   3216  CB  VAL A 681     -19.870   8.801  14.290  1.00137.44           C  
ATOM   3217  CG1 VAL A 681     -18.541   9.452  13.874  1.00137.44           C  
ATOM   3218  CG2 VAL A 681     -19.742   7.733  15.387  1.00137.44           C  
ATOM   3219  H   VAL A 681     -19.525  10.342  16.376  1.00  0.00           H  
ATOM   3220  HA  VAL A 681     -20.937  10.572  13.907  1.00  0.00           H  
ATOM   3221  HB  VAL A 681     -20.289   8.310  13.409  1.00  0.00           H  
ATOM   3222 HG11 VAL A 681     -17.776   8.745  14.179  1.00  0.00           H  
ATOM   3223 HG12 VAL A 681     -18.542   9.660  12.804  1.00  0.00           H  
ATOM   3224 HG13 VAL A 681     -18.308  10.381  14.394  1.00  0.00           H  
ATOM   3225 HG21 VAL A 681     -19.374   6.824  14.911  1.00  0.00           H  
ATOM   3226 HG22 VAL A 681     -18.928   8.016  16.018  1.00  0.00           H  
ATOM   3227 HG23 VAL A 681     -20.610   7.392  15.941  1.00  0.00           H  
ATOM   3228  N   SER A 682     -22.969   9.156  14.015  1.00165.06           N  
ATOM   3229  CA  SER A 682     -24.250   8.547  14.166  1.00165.06           C  
ATOM   3230  C   SER A 682     -24.418   7.619  13.011  1.00165.06           C  
ATOM   3231  O   SER A 682     -23.778   7.776  11.972  1.00165.06           O  
ATOM   3232  CB  SER A 682     -25.419   9.545  14.120  1.00165.06           C  
ATOM   3233  OG  SER A 682     -26.653   8.860  14.277  1.00165.06           O  
ATOM   3234  H   SER A 682     -22.683   9.447  13.090  1.00  0.00           H  
ATOM   3235  HA  SER A 682     -24.321   7.948  15.077  1.00  0.00           H  
ATOM   3236  HB3 SER A 682     -25.463   9.954  13.108  1.00  0.00           H  
ATOM   3237  HB2 SER A 682     -25.324  10.464  14.681  1.00  0.00           H  
ATOM   3238  HG  SER A 682     -26.762   8.246  13.564  1.00  0.00           H  
ATOM   3239  N   ILE A 683     -25.281   6.605  13.184  1.00155.65           N  
ATOM   3240  CA  ILE A 683     -25.550   5.665  12.139  1.00155.65           C  
ATOM   3241  C   ILE A 683     -27.022   5.727  11.938  1.00155.65           C  
ATOM   3242  O   ILE A 683     -27.744   6.100  12.863  1.00155.65           O  
ATOM   3243  CB  ILE A 683     -25.208   4.244  12.490  1.00155.65           C  
ATOM   3244  CG1 ILE A 683     -26.072   3.736  13.660  1.00155.65           C  
ATOM   3245  CG2 ILE A 683     -23.696   4.182  12.763  1.00155.65           C  
ATOM   3246  CD1 ILE A 683     -25.860   4.495  14.970  1.00155.65           C  
ATOM   3247  H   ILE A 683     -25.783   6.505  14.054  1.00  0.00           H  
ATOM   3248  HA  ILE A 683     -25.049   5.930  11.206  1.00  0.00           H  
ATOM   3249  HB  ILE A 683     -25.230   3.483  11.740  1.00  0.00           H  
ATOM   3250 HG13 ILE A 683     -25.731   2.720  13.836  1.00  0.00           H  
ATOM   3251 HG12 ILE A 683     -27.130   3.612  13.430  1.00  0.00           H  
ATOM   3252 HG21 ILE A 683     -23.395   3.173  13.049  1.00  0.00           H  
ATOM   3253 HG22 ILE A 683     -23.130   4.442  11.868  1.00  0.00           H  
ATOM   3254 HG23 ILE A 683     -23.359   4.850  13.554  1.00  0.00           H  
ATOM   3255 HD11 ILE A 683     -26.204   3.878  15.801  1.00  0.00           H  
ATOM   3256 HD12 ILE A 683     -24.820   4.731  15.185  1.00  0.00           H  
ATOM   3257 HD13 ILE A 683     -26.457   5.403  15.040  1.00  0.00           H  
ATOM   3258  N   PRO A 684     -27.468   5.425  10.741  1.00111.55           N  
ATOM   3259  CA  PRO A 684     -28.872   5.473  10.429  1.00111.55           C  
ATOM   3260  C   PRO A 684     -29.606   4.696  11.469  1.00111.55           C  
ATOM   3261  O   PRO A 684     -29.477   3.473  11.499  1.00111.55           O  
ATOM   3262  CD  PRO A 684     -26.763   4.474   9.896  1.00111.55           C  
ATOM   3263  CB  PRO A 684     -29.012   4.828   9.055  1.00111.55           C  
ATOM   3264  CG  PRO A 684     -27.857   3.810   9.039  1.00111.55           C  
ATOM   3265  HA  PRO A 684     -29.223   6.507  10.399  1.00  0.00           H  
ATOM   3266  HD2 PRO A 684     -26.381   3.564  10.303  1.00  0.00           H  
ATOM   3267  HD3 PRO A 684     -26.012   4.965   9.277  1.00  0.00           H  
ATOM   3268  HB3 PRO A 684     -28.850   5.579   8.280  1.00  0.00           H  
ATOM   3269  HB2 PRO A 684     -29.985   4.371   8.871  1.00  0.00           H  
ATOM   3270  HG2 PRO A 684     -28.177   2.858   9.464  1.00  0.00           H  
ATOM   3271  HG3 PRO A 684     -27.511   3.601   8.026  1.00  0.00           H  
ATOM   3272  N   ALA A 685     -30.385   5.413  12.302  1.00304.23           N  
ATOM   3273  CA  ALA A 685     -31.123   4.883  13.411  1.00304.23           C  
ATOM   3274  C   ALA A 685     -30.948   5.909  14.476  1.00304.23           C  
ATOM   3275  O   ALA A 685     -30.403   6.982  14.225  1.00304.23           O  
ATOM   3276  CB  ALA A 685     -30.588   3.561  13.991  1.00304.23           C  
ATOM   3277  H   ALA A 685     -30.379   6.420  12.215  1.00  0.00           H  
ATOM   3278  HA  ALA A 685     -32.178   4.800  13.149  1.00  0.00           H  
ATOM   3279  HB1 ALA A 685     -31.082   3.271  14.919  1.00  0.00           H  
ATOM   3280  HB2 ALA A 685     -30.792   2.718  13.333  1.00  0.00           H  
ATOM   3281  HB3 ALA A 685     -29.516   3.597  14.196  1.00  0.00           H  
ATOM   3282  N   LEU A 686     -31.420   5.619  15.699  1.00259.39           N  
ATOM   3283  CA  LEU A 686     -31.185   6.572  16.737  1.00259.39           C  
ATOM   3284  C   LEU A 686     -29.712   6.545  16.976  1.00259.39           C  
ATOM   3285  O   LEU A 686     -29.073   5.504  16.836  1.00259.39           O  
ATOM   3286  CB  LEU A 686     -31.895   6.236  18.060  1.00259.39           C  
ATOM   3287  CG  LEU A 686     -33.431   6.267  17.953  1.00259.39           C  
ATOM   3288  CD1 LEU A 686     -33.944   5.196  16.979  1.00259.39           C  
ATOM   3289  CD2 LEU A 686     -34.091   6.179  19.338  1.00259.39           C  
ATOM   3290  H   LEU A 686     -31.864   4.737  15.906  1.00  0.00           H  
ATOM   3291  HA  LEU A 686     -31.500   7.570  16.422  1.00  0.00           H  
ATOM   3292  HB3 LEU A 686     -31.583   6.956  18.819  1.00  0.00           H  
ATOM   3293  HB2 LEU A 686     -31.575   5.259  18.428  1.00  0.00           H  
ATOM   3294  HG  LEU A 686     -33.712   7.240  17.548  1.00  0.00           H  
ATOM   3295 HD11 LEU A 686     -35.001   4.999  17.157  1.00  0.00           H  
ATOM   3296 HD12 LEU A 686     -33.887   5.511  15.938  1.00  0.00           H  
ATOM   3297 HD13 LEU A 686     -33.423   4.246  17.101  1.00  0.00           H  
ATOM   3298 HD21 LEU A 686     -35.122   6.517  19.302  1.00  0.00           H  
ATOM   3299 HD22 LEU A 686     -34.022   5.169  19.738  1.00  0.00           H  
ATOM   3300 HD23 LEU A 686     -33.590   6.837  20.049  1.00  0.00           H  
ATOM   3301  N   ASN A 687     -29.125   7.704  17.324  1.00161.22           N  
ATOM   3302  CA  ASN A 687     -27.707   7.746  17.528  1.00161.22           C  
ATOM   3303  C   ASN A 687     -27.427   7.014  18.796  1.00161.22           C  
ATOM   3304  O   ASN A 687     -27.587   7.549  19.892  1.00161.22           O  
ATOM   3305  CB  ASN A 687     -27.156   9.175  17.677  1.00161.22           C  
ATOM   3306  CG  ASN A 687     -25.636   9.111  17.653  1.00161.22           C  
ATOM   3307  OD1 ASN A 687     -25.026   8.238  18.269  1.00161.22           O  
ATOM   3308  ND2 ASN A 687     -25.002  10.064  16.918  1.00161.22           N  
ATOM   3309  H   ASN A 687     -29.668   8.548  17.425  1.00  0.00           H  
ATOM   3310  HA  ASN A 687     -27.210   7.264  16.681  1.00  0.00           H  
ATOM   3311  HB3 ASN A 687     -27.573   9.574  18.570  1.00  0.00           H  
ATOM   3312  HB2 ASN A 687     -27.514   9.789  16.850  1.00  0.00           H  
ATOM   3313 HD22 ASN A 687     -23.990  10.043  16.861  1.00  0.00           H  
ATOM   3314 HD21 ASN A 687     -25.527  10.749  16.397  1.00  0.00           H  
ATOM   3315  N   ASP A 688     -27.004   5.745  18.656  1.00 88.16           N  
ATOM   3316  CA  ASP A 688     -26.734   4.896  19.776  1.00 88.16           C  
ATOM   3317  C   ASP A 688     -25.542   5.400  20.527  1.00 88.16           C  
ATOM   3318  O   ASP A 688     -25.546   5.436  21.757  1.00 88.16           O  
ATOM   3319  CB  ASP A 688     -26.437   3.447  19.353  1.00 88.16           C  
ATOM   3320  CG  ASP A 688     -26.424   2.575  20.601  1.00 88.16           C  
ATOM   3321  OD1 ASP A 688     -26.611   3.130  21.716  1.00 88.16           O  
ATOM   3322  OD2 ASP A 688     -26.227   1.340  20.455  1.00 88.16           O1-
ATOM   3323  H   ASP A 688     -26.937   5.350  17.729  1.00  0.00           H  
ATOM   3324  HA  ASP A 688     -27.640   4.896  20.377  1.00  0.00           H  
ATOM   3325  HB3 ASP A 688     -25.490   3.353  18.819  1.00  0.00           H  
ATOM   3326  HB2 ASP A 688     -27.219   3.080  18.687  1.00  0.00           H  
ATOM   3327  N   SER A 689     -24.506   5.849  19.797  1.00 79.07           N  
ATOM   3328  CA  SER A 689     -23.250   6.216  20.389  1.00 79.07           C  
ATOM   3329  C   SER A 689     -23.437   7.324  21.370  1.00 79.07           C  
ATOM   3330  O   SER A 689     -22.708   7.408  22.357  1.00 79.07           O  
ATOM   3331  CB  SER A 689     -22.222   6.695  19.349  1.00 79.07           C  
ATOM   3332  OG  SER A 689     -21.902   5.637  18.457  1.00 79.07           O  
ATOM   3333  H   SER A 689     -24.573   5.856  18.789  1.00  0.00           H  
ATOM   3334  HA  SER A 689     -22.775   5.387  20.896  1.00  0.00           H  
ATOM   3335  HB3 SER A 689     -21.298   7.009  19.836  1.00  0.00           H  
ATOM   3336  HB2 SER A 689     -22.585   7.548  18.776  1.00  0.00           H  
ATOM   3337  HG  SER A 689     -21.307   5.976  17.804  1.00  0.00           H  
ATOM   3338  N   LYS A 690     -24.423   8.205  21.137  1.00 55.66           N  
ATOM   3339  CA  LYS A 690     -24.604   9.301  22.042  1.00 55.66           C  
ATOM   3340  C   LYS A 690     -24.906   8.731  23.389  1.00 55.66           C  
ATOM   3341  O   LYS A 690     -24.394   9.201  24.403  1.00 55.66           O  
ATOM   3342  CB  LYS A 690     -25.786  10.203  21.654  1.00 55.66           C  
ATOM   3343  CG  LYS A 690     -25.586  10.936  20.327  1.00 55.66           C  
ATOM   3344  CD  LYS A 690     -26.868  11.565  19.778  1.00 55.66           C  
ATOM   3345  CE  LYS A 690     -26.672  12.297  18.450  1.00 55.66           C  
ATOM   3346  NZ  LYS A 690     -27.959  12.867  17.992  1.00 55.66           N1+
ATOM   3347  H   LYS A 690     -25.002   8.125  20.311  1.00  0.00           H  
ATOM   3348  HA  LYS A 690     -23.691   9.898  22.090  1.00  0.00           H  
ATOM   3349  HB3 LYS A 690     -25.980  10.940  22.435  1.00  0.00           H  
ATOM   3350  HB2 LYS A 690     -26.691   9.596  21.582  1.00  0.00           H  
ATOM   3351  HG3 LYS A 690     -25.023  10.331  19.647  1.00  0.00           H  
ATOM   3352  HG2 LYS A 690     -24.886  11.750  20.519  1.00  0.00           H  
ATOM   3353  HD3 LYS A 690     -27.109  12.352  20.495  1.00  0.00           H  
ATOM   3354  HD2 LYS A 690     -27.764  10.960  19.877  1.00  0.00           H  
ATOM   3355  HE3 LYS A 690     -26.393  11.714  17.609  1.00  0.00           H  
ATOM   3356  HE2 LYS A 690     -25.933  13.092  18.551  1.00  0.00           H  
ATOM   3357  HZ1 LYS A 690     -28.630  12.126  17.852  1.00  0.00           H  
ATOM   3358  HZ2 LYS A 690     -28.310  13.509  18.689  1.00  0.00           H  
ATOM   3359  HZ3 LYS A 690     -27.820  13.363  17.123  1.00  0.00           H  
ATOM   3360  N   TYR A 691     -25.752   7.687  23.421  1.00 42.11           N  
ATOM   3361  CA  TYR A 691     -26.163   7.069  24.648  1.00 42.11           C  
ATOM   3362  C   TYR A 691     -24.984   6.423  25.308  1.00 42.11           C  
ATOM   3363  O   TYR A 691     -24.830   6.508  26.526  1.00 42.11           O  
ATOM   3364  CB  TYR A 691     -27.236   5.989  24.432  1.00 42.11           C  
ATOM   3365  CG  TYR A 691     -28.433   6.686  23.884  1.00 42.11           C  
ATOM   3366  CD1 TYR A 691     -29.315   7.328  24.722  1.00 42.11           C  
ATOM   3367  CD2 TYR A 691     -28.673   6.697  22.529  1.00 42.11           C  
ATOM   3368  CE1 TYR A 691     -30.419   7.973  24.217  1.00 42.11           C  
ATOM   3369  CE2 TYR A 691     -29.774   7.340  22.017  1.00 42.11           C  
ATOM   3370  CZ  TYR A 691     -30.649   7.979  22.862  1.00 42.11           C  
ATOM   3371  OH  TYR A 691     -31.782   8.641  22.339  1.00 42.11           O  
ATOM   3372  H   TYR A 691     -26.110   7.309  22.554  1.00  0.00           H  
ATOM   3373  HA  TYR A 691     -26.551   7.838  25.320  1.00  0.00           H  
ATOM   3374  HB3 TYR A 691     -27.496   5.521  25.380  1.00  0.00           H  
ATOM   3375  HB2 TYR A 691     -26.916   5.182  23.775  1.00  0.00           H  
ATOM   3376  HD1 TYR A 691     -29.145   7.326  25.790  1.00  0.00           H  
ATOM   3377  HD2 TYR A 691     -27.985   6.195  21.885  1.00  0.00           H  
ATOM   3378  HE1 TYR A 691     -31.105   8.471  24.887  1.00  0.00           H  
ATOM   3379  HE2 TYR A 691     -29.954   7.335  20.953  1.00  0.00           H  
ATOM   3380  HH  TYR A 691     -31.849   8.574  21.399  1.00  0.00           H  
ATOM   3381  N   ILE A 692     -24.123   5.747  24.522  1.00 87.54           N  
ATOM   3382  CA  ILE A 692     -22.997   5.066  25.097  1.00 87.54           C  
ATOM   3383  C   ILE A 692     -22.069   6.048  25.737  1.00 87.54           C  
ATOM   3384  O   ILE A 692     -21.543   5.794  26.818  1.00 87.54           O  
ATOM   3385  CB  ILE A 692     -22.162   4.275  24.122  1.00 87.54           C  
ATOM   3386  CG1 ILE A 692     -22.903   3.031  23.600  1.00 87.54           C  
ATOM   3387  CG2 ILE A 692     -20.844   3.925  24.833  1.00 87.54           C  
ATOM   3388  CD1 ILE A 692     -24.022   3.323  22.609  1.00 87.54           C  
ATOM   3389  H   ILE A 692     -24.286   5.684  23.526  1.00  0.00           H  
ATOM   3390  HA  ILE A 692     -23.361   4.390  25.875  1.00  0.00           H  
ATOM   3391  HB  ILE A 692     -21.908   4.893  23.259  1.00  0.00           H  
ATOM   3392 HG13 ILE A 692     -23.290   2.445  24.435  1.00  0.00           H  
ATOM   3393 HG12 ILE A 692     -22.185   2.384  23.094  1.00  0.00           H  
ATOM   3394 HG21 ILE A 692     -20.335   3.145  24.266  1.00  0.00           H  
ATOM   3395 HG22 ILE A 692     -20.102   4.724  24.868  1.00  0.00           H  
ATOM   3396 HG23 ILE A 692     -20.989   3.497  25.827  1.00  0.00           H  
ATOM   3397 HD11 ILE A 692     -24.353   2.345  22.268  1.00  0.00           H  
ATOM   3398 HD12 ILE A 692     -24.838   3.772  23.162  1.00  0.00           H  
ATOM   3399 HD13 ILE A 692     -23.684   3.849  21.738  1.00  0.00           H  
ATOM   3400  N   GLY A 693     -21.827   7.195  25.079  1.00 21.63           N  
ATOM   3401  CA  GLY A 693     -20.892   8.147  25.605  1.00 21.63           C  
ATOM   3402  C   GLY A 693     -21.366   8.653  26.930  1.00 21.63           C  
ATOM   3403  O   GLY A 693     -20.573   8.811  27.856  1.00 21.63           O  
ATOM   3404  H   GLY A 693     -22.264   7.371  24.182  1.00  0.00           H  
ATOM   3405  HA3 GLY A 693     -20.794   8.981  24.910  1.00  0.00           H  
ATOM   3406  HA2 GLY A 693     -19.905   7.704  25.729  1.00  0.00           H  
ATOM   3407  N   MET A 694     -22.680   8.914  27.055  1.00 59.59           N  
ATOM   3408  CA  MET A 694     -23.216   9.486  28.257  1.00 59.59           C  
ATOM   3409  C   MET A 694     -22.997   8.555  29.406  1.00 59.59           C  
ATOM   3410  O   MET A 694     -22.643   8.985  30.502  1.00 59.59           O  
ATOM   3411  CB  MET A 694     -24.728   9.754  28.161  1.00 59.59           C  
ATOM   3412  CG  MET A 694     -25.303  10.466  29.386  1.00 59.59           C  
ATOM   3413  SD  MET A 694     -24.782  12.200  29.559  1.00 59.59           S  
ATOM   3414  CE  MET A 694     -25.686  12.781  28.094  1.00 59.59           C  
ATOM   3415  H   MET A 694     -23.298   8.762  26.268  1.00  0.00           H  
ATOM   3416  HA  MET A 694     -22.856  10.469  28.424  1.00  0.00           H  
ATOM   3417  HB3 MET A 694     -25.262   8.838  27.939  1.00  0.00           H  
ATOM   3418  HB2 MET A 694     -24.913  10.347  27.268  1.00  0.00           H  
ATOM   3419  HG3 MET A 694     -25.066   9.951  30.309  1.00  0.00           H  
ATOM   3420  HG2 MET A 694     -26.391  10.455  29.323  1.00  0.00           H  
ATOM   3421  HE1 MET A 694     -25.730  13.869  28.109  1.00  0.00           H  
ATOM   3422  HE2 MET A 694     -25.183  12.493  27.172  1.00  0.00           H  
ATOM   3423  HE3 MET A 694     -26.709  12.405  28.079  1.00  0.00           H  
ATOM   3424  N   SER A 695     -23.194   7.243  29.184  1.00 26.27           N  
ATOM   3425  CA  SER A 695     -23.055   6.291  30.250  1.00 26.27           C  
ATOM   3426  C   SER A 695     -21.642   6.307  30.740  1.00 26.27           C  
ATOM   3427  O   SER A 695     -21.389   6.224  31.940  1.00 26.27           O  
ATOM   3428  CB  SER A 695     -23.371   4.852  29.805  1.00 26.27           C  
ATOM   3429  OG  SER A 695     -24.733   4.749  29.415  1.00 26.27           O  
ATOM   3430  H   SER A 695     -23.463   6.921  28.264  1.00  0.00           H  
ATOM   3431  HA  SER A 695     -23.687   6.563  31.094  1.00  0.00           H  
ATOM   3432  HB3 SER A 695     -23.195   4.143  30.615  1.00  0.00           H  
ATOM   3433  HB2 SER A 695     -22.744   4.543  28.966  1.00  0.00           H  
ATOM   3434  HG  SER A 695     -24.873   5.293  28.654  1.00  0.00           H  
ATOM   3435  N   VAL A 696     -20.682   6.423  29.806  1.00 44.16           N  
ATOM   3436  CA  VAL A 696     -19.284   6.404  30.125  1.00 44.16           C  
ATOM   3437  C   VAL A 696     -18.936   7.597  30.950  1.00 44.16           C  
ATOM   3438  O   VAL A 696     -18.044   7.526  31.793  1.00 44.16           O  
ATOM   3439  CB  VAL A 696     -18.412   6.436  28.906  1.00 44.16           C  
ATOM   3440  CG1 VAL A 696     -16.947   6.472  29.367  1.00 44.16           C  
ATOM   3441  CG2 VAL A 696     -18.759   5.227  28.020  1.00 44.16           C  
ATOM   3442  H   VAL A 696     -20.945   6.500  28.833  1.00  0.00           H  
ATOM   3443  HA  VAL A 696     -19.074   5.502  30.704  1.00  0.00           H  
ATOM   3444  HB  VAL A 696     -18.607   7.332  28.318  1.00  0.00           H  
ATOM   3445 HG11 VAL A 696     -16.403   5.737  28.801  1.00  0.00           H  
ATOM   3446 HG12 VAL A 696     -16.592   7.491  29.325  1.00  0.00           H  
ATOM   3447 HG13 VAL A 696     -16.782   6.081  30.370  1.00  0.00           H  
ATOM   3448 HG21 VAL A 696     -18.592   5.458  26.970  1.00  0.00           H  
ATOM   3449 HG22 VAL A 696     -18.123   4.375  28.259  1.00  0.00           H  
ATOM   3450 HG23 VAL A 696     -19.772   4.850  28.121  1.00  0.00           H  
ATOM   3451  N   TYR A 697     -19.584   8.748  30.698  1.00 47.19           N  
ATOM   3452  CA  TYR A 697     -19.241   9.909  31.466  1.00 47.19           C  
ATOM   3453  C   TYR A 697     -19.608   9.692  32.901  1.00 47.19           C  
ATOM   3454  O   TYR A 697     -18.798   9.932  33.792  1.00 47.19           O  
ATOM   3455  CB  TYR A 697     -19.946  11.195  30.997  1.00 47.19           C  
ATOM   3456  CG  TYR A 697     -19.434  11.508  29.633  1.00 47.19           C  
ATOM   3457  CD1 TYR A 697     -18.125  11.889  29.454  1.00 47.19           C  
ATOM   3458  CD2 TYR A 697     -20.265  11.448  28.538  1.00 47.19           C  
ATOM   3459  CE1 TYR A 697     -17.645  12.183  28.200  1.00 47.19           C  
ATOM   3460  CE2 TYR A 697     -19.792  11.741  27.281  1.00 47.19           C  
ATOM   3461  CZ  TYR A 697     -18.479  12.107  27.110  1.00 47.19           C  
ATOM   3462  OH  TYR A 697     -17.989  12.408  25.822  1.00 47.19           O  
ATOM   3463  H   TYR A 697     -20.278   8.808  29.965  1.00  0.00           H  
ATOM   3464  HA  TYR A 697     -18.160  10.059  31.425  1.00  0.00           H  
ATOM   3465  HB3 TYR A 697     -19.717  12.035  31.656  1.00  0.00           H  
ATOM   3466  HB2 TYR A 697     -21.031  11.084  30.990  1.00  0.00           H  
ATOM   3467  HD1 TYR A 697     -17.457  11.961  30.300  1.00  0.00           H  
ATOM   3468  HD2 TYR A 697     -21.288  11.336  28.735  1.00  0.00           H  
ATOM   3469  HE1 TYR A 697     -16.612  12.474  28.073  1.00  0.00           H  
ATOM   3470  HE2 TYR A 697     -20.467  11.721  26.439  1.00  0.00           H  
ATOM   3471  HH  TYR A 697     -18.653  12.327  25.156  1.00  0.00           H  
ATOM   3472  N   ASN A 698     -20.840   9.193  33.101  1.00 29.65           N  
ATOM   3473  CA  ASN A 698     -21.520   8.921  34.363  1.00 29.65           C  
ATOM   3474  C   ASN A 698     -20.837   7.856  35.215  1.00 29.65           C  
ATOM   3475  O   ASN A 698     -20.741   8.042  36.426  1.00 29.65           O  
ATOM   3476  CB  ASN A 698     -22.990   8.537  34.100  1.00 29.65           C  
ATOM   3477  CG  ASN A 698     -23.838   9.784  33.877  1.00 29.65           C  
ATOM   3478  OD1 ASN A 698     -24.329  10.376  34.828  1.00 29.65           O  
ATOM   3479  ND2 ASN A 698     -23.994  10.222  32.636  1.00 29.65           N  
ATOM   3480  H   ASN A 698     -21.378   9.002  32.266  1.00  0.00           H  
ATOM   3481  HA  ASN A 698     -21.497   9.840  34.948  1.00  0.00           H  
ATOM   3482  HB3 ASN A 698     -23.413   8.010  34.958  1.00  0.00           H  
ATOM   3483  HB2 ASN A 698     -23.082   7.858  33.252  1.00  0.00           H  
ATOM   3484 HD22 ASN A 698     -24.537  11.057  32.467  1.00  0.00           H  
ATOM   3485 HD21 ASN A 698     -23.557   9.734  31.863  1.00  0.00           H  
ATOM   3486  N   VAL A 699     -20.302   6.783  34.611  1.00 87.64           N  
ATOM   3487  CA  VAL A 699     -19.445   5.835  35.327  1.00 87.64           C  
ATOM   3488  C   VAL A 699     -18.144   6.540  35.747  1.00 87.64           C  
ATOM   3489  O   VAL A 699     -17.717   6.355  36.879  1.00 87.64           O  
ATOM   3490  CB  VAL A 699     -19.153   4.564  34.492  1.00 87.64           C  
ATOM   3491  CG1 VAL A 699     -18.291   3.537  35.248  1.00 87.64           C  
ATOM   3492  CG2 VAL A 699     -20.441   3.850  34.085  1.00 87.64           C  
ATOM   3493  H   VAL A 699     -20.427   6.663  33.614  1.00  0.00           H  
ATOM   3494  HA  VAL A 699     -19.968   5.524  36.235  1.00  0.00           H  
ATOM   3495  HB  VAL A 699     -18.625   4.858  33.582  1.00  0.00           H  
ATOM   3496 HG11 VAL A 699     -18.085   2.666  34.626  1.00  0.00           H  
ATOM   3497 HG12 VAL A 699     -17.336   3.951  35.555  1.00  0.00           H  
ATOM   3498 HG13 VAL A 699     -18.789   3.187  36.150  1.00  0.00           H  
ATOM   3499 HG21 VAL A 699     -20.221   3.036  33.405  1.00  0.00           H  
ATOM   3500 HG22 VAL A 699     -20.966   3.439  34.948  1.00  0.00           H  
ATOM   3501 HG23 VAL A 699     -21.129   4.507  33.573  1.00  0.00           H  
ATOM   3502  N   GLY A 700     -17.568   7.416  34.911  1.00 22.21           N  
ATOM   3503  CA  GLY A 700     -16.419   8.256  35.252  1.00 22.21           C  
ATOM   3504  C   GLY A 700     -16.683   9.161  36.461  1.00 22.21           C  
ATOM   3505  O   GLY A 700     -15.917   9.154  37.422  1.00 22.21           O  
ATOM   3506  H   GLY A 700     -17.978   7.548  33.995  1.00  0.00           H  
ATOM   3507  HA3 GLY A 700     -16.172   8.878  34.390  1.00  0.00           H  
ATOM   3508  HA2 GLY A 700     -15.547   7.636  35.454  1.00  0.00           H  
ATOM   3509  N   ILE A 701     -17.827   9.854  36.456  1.00 72.04           N  
ATOM   3510  CA  ILE A 701     -18.344  10.710  37.528  1.00 72.04           C  
ATOM   3511  C   ILE A 701     -18.651   9.924  38.828  1.00 72.04           C  
ATOM   3512  O   ILE A 701     -18.670  10.515  39.907  1.00 72.04           O  
ATOM   3513  CB  ILE A 701     -19.580  11.486  36.973  1.00 72.04           C  
ATOM   3514  CG1 ILE A 701     -19.165  12.461  35.839  1.00 72.04           C  
ATOM   3515  CG2 ILE A 701     -20.388  12.255  38.042  1.00 72.04           C  
ATOM   3516  CD1 ILE A 701     -20.318  12.887  34.916  1.00 72.04           C  
ATOM   3517  H   ILE A 701     -18.395   9.790  35.620  1.00  0.00           H  
ATOM   3518  HA  ILE A 701     -17.568  11.436  37.778  1.00  0.00           H  
ATOM   3519  HB  ILE A 701     -20.254  10.745  36.548  1.00  0.00           H  
ATOM   3520 HG13 ILE A 701     -18.392  12.023  35.211  1.00  0.00           H  
ATOM   3521 HG12 ILE A 701     -18.702  13.347  36.273  1.00  0.00           H  
ATOM   3522 HG21 ILE A 701     -21.205  12.824  37.601  1.00  0.00           H  
ATOM   3523 HG22 ILE A 701     -20.848  11.584  38.766  1.00  0.00           H  
ATOM   3524 HG23 ILE A 701     -19.755  12.956  38.587  1.00  0.00           H  
ATOM   3525 HD11 ILE A 701     -19.946  13.512  34.104  1.00  0.00           H  
ATOM   3526 HD12 ILE A 701     -20.809  12.026  34.464  1.00  0.00           H  
ATOM   3527 HD13 ILE A 701     -21.076  13.464  35.445  1.00  0.00           H  
ATOM   3528  N   MET A 702     -18.856   8.604  38.754  1.00104.58           N  
ATOM   3529  CA  MET A 702     -19.058   7.733  39.911  1.00104.58           C  
ATOM   3530  C   MET A 702     -17.718   7.091  40.335  1.00104.58           C  
ATOM   3531  O   MET A 702     -17.457   6.910  41.522  1.00104.58           O  
ATOM   3532  CB  MET A 702     -20.061   6.633  39.492  1.00104.58           C  
ATOM   3533  CG  MET A 702     -20.906   6.089  40.658  1.00104.58           C  
ATOM   3534  SD  MET A 702     -22.015   4.706  40.246  1.00104.58           S  
ATOM   3535  CE  MET A 702     -22.904   5.360  38.802  1.00104.58           C  
ATOM   3536  H   MET A 702     -18.852   8.173  37.840  1.00  0.00           H  
ATOM   3537  HA  MET A 702     -19.471   8.298  40.748  1.00  0.00           H  
ATOM   3538  HB3 MET A 702     -19.557   5.813  38.976  1.00  0.00           H  
ATOM   3539  HB2 MET A 702     -20.757   7.052  38.768  1.00  0.00           H  
ATOM   3540  HG3 MET A 702     -21.513   6.895  41.071  1.00  0.00           H  
ATOM   3541  HG2 MET A 702     -20.252   5.752  41.462  1.00  0.00           H  
ATOM   3542  HE1 MET A 702     -23.709   4.684  38.517  1.00  0.00           H  
ATOM   3543  HE2 MET A 702     -23.338   6.334  39.028  1.00  0.00           H  
ATOM   3544  HE3 MET A 702     -22.235   5.460  37.947  1.00  0.00           H  
ATOM   3545  N   CYS A 703     -16.844   6.762  39.377  1.00 48.73           N  
ATOM   3546  CA  CYS A 703     -15.574   6.072  39.576  1.00 48.73           C  
ATOM   3547  C   CYS A 703     -14.453   7.016  40.029  1.00 48.73           C  
ATOM   3548  O   CYS A 703     -13.478   6.541  40.610  1.00 48.73           O  
ATOM   3549  CB  CYS A 703     -15.186   5.365  38.254  1.00 48.73           C  
ATOM   3550  SG  CYS A 703     -13.891   4.108  38.469  1.00 48.73           S  
ATOM   3551  H   CYS A 703     -17.123   6.921  38.416  1.00  0.00           H  
ATOM   3552  HA  CYS A 703     -15.714   5.312  40.347  1.00  0.00           H  
ATOM   3553  HB3 CYS A 703     -14.879   6.086  37.496  1.00  0.00           H  
ATOM   3554  HB2 CYS A 703     -16.043   4.822  37.857  1.00  0.00           H  
ATOM   3555  HG  CYS A 703     -12.972   4.941  38.967  1.00  0.00           H  
ATOM   3556  N   ILE A 704     -14.608   8.334  39.845  1.00144.41           N  
ATOM   3557  CA  ILE A 704     -13.725   9.380  40.371  1.00144.41           C  
ATOM   3558  C   ILE A 704     -13.680   9.380  41.915  1.00144.41           C  
ATOM   3559  O   ILE A 704     -12.663   9.751  42.497  1.00144.41           O  
ATOM   3560  CB  ILE A 704     -14.180  10.753  39.798  1.00144.41           C  
ATOM   3561  CG1 ILE A 704     -13.133  11.865  40.021  1.00144.41           C  
ATOM   3562  CG2 ILE A 704     -15.567  11.187  40.313  1.00144.41           C  
ATOM   3563  CD1 ILE A 704     -13.413  13.144  39.218  1.00144.41           C  
ATOM   3564  H   ILE A 704     -15.418   8.644  39.324  1.00  0.00           H  
ATOM   3565  HA  ILE A 704     -12.719   9.164  40.007  1.00  0.00           H  
ATOM   3566  HB  ILE A 704     -14.259  10.625  38.719  1.00  0.00           H  
ATOM   3567 HG13 ILE A 704     -12.149  11.492  39.735  1.00  0.00           H  
ATOM   3568 HG12 ILE A 704     -13.063  12.116  41.080  1.00  0.00           H  
ATOM   3569 HG21 ILE A 704     -16.012  11.950  39.675  1.00  0.00           H  
ATOM   3570 HG22 ILE A 704     -16.247  10.341  40.342  1.00  0.00           H  
ATOM   3571 HG23 ILE A 704     -15.514  11.591  41.324  1.00  0.00           H  
ATOM   3572 HD11 ILE A 704     -12.608  13.866  39.353  1.00  0.00           H  
ATOM   3573 HD12 ILE A 704     -13.491  12.931  38.152  1.00  0.00           H  
ATOM   3574 HD13 ILE A 704     -14.338  13.624  39.535  1.00  0.00           H  
ATOM   3575  N   ILE A 705     -14.766   8.934  42.563  1.00278.37           N  
ATOM   3576  CA  ILE A 705     -14.812   8.658  43.992  1.00278.37           C  
ATOM   3577  C   ILE A 705     -14.622   7.144  44.181  1.00278.37           C  
ATOM   3578  O   ILE A 705     -13.620   6.749  44.768  1.00278.37           O  
ATOM   3579  CB  ILE A 705     -16.111   9.235  44.631  1.00278.37           C  
ATOM   3580  CG1 ILE A 705     -17.440   8.844  43.931  1.00278.37           C  
ATOM   3581  CG2 ILE A 705     -15.979  10.768  44.733  1.00278.37           C  
ATOM   3582  CD1 ILE A 705     -18.706   9.420  44.579  1.00278.37           C  
ATOM   3583  H   ILE A 705     -15.566   8.656  42.013  1.00  0.00           H  
ATOM   3584  HA  ILE A 705     -13.968   9.129  44.499  1.00  0.00           H  
ATOM   3585  HB  ILE A 705     -16.158   8.861  45.655  1.00  0.00           H  
ATOM   3586 HG13 ILE A 705     -17.557   7.764  43.944  1.00  0.00           H  
ATOM   3587 HG12 ILE A 705     -17.421   9.152  42.885  1.00  0.00           H  
ATOM   3588 HG21 ILE A 705     -16.769  11.203  45.345  1.00  0.00           H  
ATOM   3589 HG22 ILE A 705     -15.035  11.055  45.198  1.00  0.00           H  
ATOM   3590 HG23 ILE A 705     -16.019  11.238  43.751  1.00  0.00           H  
ATOM   3591 HD11 ILE A 705     -19.597   8.987  44.123  1.00  0.00           H  
ATOM   3592 HD12 ILE A 705     -18.744   9.206  45.646  1.00  0.00           H  
ATOM   3593 HD13 ILE A 705     -18.772  10.499  44.447  1.00  0.00           H  
ATOM   3594  N   GLY A 706     -15.506   6.299  43.629  1.00242.71           N  
ATOM   3595  CA  GLY A 706     -15.428   4.837  43.598  1.00242.71           C  
ATOM   3596  C   GLY A 706     -15.002   4.172  44.913  1.00242.71           C  
ATOM   3597  O   GLY A 706     -15.789   4.073  45.852  1.00242.71           O  
ATOM   3598  H   GLY A 706     -16.286   6.707  43.129  1.00  0.00           H  
ATOM   3599  HA3 GLY A 706     -14.748   4.560  42.798  1.00  0.00           H  
ATOM   3600  HA2 GLY A 706     -16.408   4.451  43.316  1.00  0.00           H  
ATOM   3601  N   ALA A 707     -13.730   3.763  45.000  1.00 63.94           N  
ATOM   3602  CA  ALA A 707     -13.139   3.152  46.190  1.00 63.94           C  
ATOM   3603  C   ALA A 707     -12.991   4.120  47.371  1.00 63.94           C  
ATOM   3604  O   ALA A 707     -12.914   3.656  48.504  1.00 63.94           O  
ATOM   3605  CB  ALA A 707     -11.754   2.600  45.838  1.00 63.94           C  
ATOM   3606  H   ALA A 707     -13.123   3.909  44.205  1.00  0.00           H  
ATOM   3607  HA  ALA A 707     -13.774   2.324  46.509  1.00  0.00           H  
ATOM   3608  HB1 ALA A 707     -11.249   2.186  46.712  1.00  0.00           H  
ATOM   3609  HB2 ALA A 707     -11.835   1.802  45.101  1.00  0.00           H  
ATOM   3610  HB3 ALA A 707     -11.107   3.377  45.429  1.00  0.00           H  
ATOM   3611  N   ALA A 708     -13.010   5.439  47.135  1.00 32.72           N  
ATOM   3612  CA  ALA A 708     -12.960   6.472  48.171  1.00 32.72           C  
ATOM   3613  C   ALA A 708     -14.300   6.621  48.910  1.00 32.72           C  
ATOM   3614  O   ALA A 708     -14.351   7.264  49.956  1.00 32.72           O  
ATOM   3615  CB  ALA A 708     -12.626   7.825  47.525  1.00 32.72           C  
ATOM   3616  H   ALA A 708     -13.104   5.756  46.177  1.00  0.00           H  
ATOM   3617  HA  ALA A 708     -12.173   6.222  48.878  1.00  0.00           H  
ATOM   3618  HB1 ALA A 708     -12.424   8.581  48.285  1.00  0.00           H  
ATOM   3619  HB2 ALA A 708     -11.737   7.754  46.897  1.00  0.00           H  
ATOM   3620  HB3 ALA A 708     -13.443   8.200  46.907  1.00  0.00           H  
ATOM   3621  N   VAL A 709     -15.382   6.028  48.381  1.00 35.58           N  
ATOM   3622  CA  VAL A 709     -16.669   5.920  49.064  1.00 35.58           C  
ATOM   3623  C   VAL A 709     -16.559   4.805  50.127  1.00 35.58           C  
ATOM   3624  O   VAL A 709     -17.048   4.969  51.240  1.00 35.58           O  
ATOM   3625  CB  VAL A 709     -17.785   5.585  48.030  1.00 35.58           C  
ATOM   3626  CG1 VAL A 709     -19.195   5.650  48.648  1.00 35.58           C  
ATOM   3627  CG2 VAL A 709     -17.750   6.515  46.801  1.00 35.58           C  
ATOM   3628  H   VAL A 709     -15.279   5.538  47.502  1.00  0.00           H  
ATOM   3629  HA  VAL A 709     -16.903   6.867  49.553  1.00  0.00           H  
ATOM   3630  HB  VAL A 709     -17.636   4.566  47.670  1.00  0.00           H  
ATOM   3631 HG11 VAL A 709     -19.954   5.351  47.925  1.00  0.00           H  
ATOM   3632 HG12 VAL A 709     -19.297   4.995  49.511  1.00  0.00           H  
ATOM   3633 HG13 VAL A 709     -19.432   6.661  48.979  1.00  0.00           H  
ATOM   3634 HG21 VAL A 709     -18.548   6.271  46.099  1.00  0.00           H  
ATOM   3635 HG22 VAL A 709     -17.877   7.555  47.101  1.00  0.00           H  
ATOM   3636 HG23 VAL A 709     -16.814   6.447  46.250  1.00  0.00           H  
ATOM   3637  N   SER A 710     -15.883   3.699  49.788  1.00103.34           N  
ATOM   3638  CA  SER A 710     -15.623   2.572  50.675  1.00103.34           C  
ATOM   3639  C   SER A 710     -14.498   2.898  51.674  1.00103.34           C  
ATOM   3640  O   SER A 710     -14.711   2.871  52.886  1.00103.34           O  
ATOM   3641  CB  SER A 710     -15.215   1.352  49.811  1.00103.34           C  
ATOM   3642  OG  SER A 710     -16.339   0.534  49.570  1.00103.34           O  
ATOM   3643  H   SER A 710     -15.498   3.647  48.857  1.00  0.00           H  
ATOM   3644  HA  SER A 710     -16.522   2.340  51.251  1.00  0.00           H  
ATOM   3645  HB3 SER A 710     -14.468   0.729  50.306  1.00  0.00           H  
ATOM   3646  HB2 SER A 710     -14.777   1.654  48.858  1.00  0.00           H  
ATOM   3647  HG  SER A 710     -16.619   0.175  50.401  1.00  0.00           H  
ATOM   3648  N   PHE A 711     -13.297   3.203  51.173  1.00199.67           N  
ATOM   3649  CA  PHE A 711     -12.117   3.454  51.981  1.00199.67           C  
ATOM   3650  C   PHE A 711     -11.922   4.962  52.084  1.00199.67           C  
ATOM   3651  O   PHE A 711     -11.470   5.627  51.154  1.00199.67           O  
ATOM   3652  CB  PHE A 711     -10.888   2.786  51.335  1.00199.67           C  
ATOM   3653  CG  PHE A 711     -10.893   1.275  51.501  1.00199.67           C  
ATOM   3654  CD1 PHE A 711     -10.875   0.708  52.796  1.00199.67           C  
ATOM   3655  CD2 PHE A 711     -10.946   0.431  50.375  1.00199.67           C  
ATOM   3656  CE1 PHE A 711     -10.951  -0.687  52.965  1.00199.67           C  
ATOM   3657  CE2 PHE A 711     -10.995  -0.964  50.551  1.00199.67           C  
ATOM   3658  CZ  PHE A 711     -11.018  -1.526  51.840  1.00199.67           C  
ATOM   3659  H   PHE A 711     -13.186   3.259  50.167  1.00  0.00           H  
ATOM   3660  HA  PHE A 711     -12.236   3.054  52.990  1.00  0.00           H  
ATOM   3661  HB3 PHE A 711      -9.974   3.156  51.801  1.00  0.00           H  
ATOM   3662  HB2 PHE A 711     -10.815   3.048  50.278  1.00  0.00           H  
ATOM   3663  HD1 PHE A 711     -10.824   1.344  53.668  1.00  0.00           H  
ATOM   3664  HD2 PHE A 711     -10.953   0.854  49.382  1.00  0.00           H  
ATOM   3665  HE1 PHE A 711     -10.953  -1.112  53.958  1.00  0.00           H  
ATOM   3666  HE2 PHE A 711     -11.015  -1.616  49.697  1.00  0.00           H  
ATOM   3667  HZ  PHE A 711     -11.065  -2.599  51.963  1.00  0.00           H  
ATOM   3668  N   LEU A 712     -12.255   5.468  53.268  1.00243.07           N  
ATOM   3669  CA  LEU A 712     -11.990   6.800  53.715  1.00243.07           C  
ATOM   3670  C   LEU A 712     -10.596   6.810  54.239  1.00243.07           C  
ATOM   3671  O   LEU A 712     -10.135   5.837  54.833  1.00243.07           O  
ATOM   3672  CB  LEU A 712     -12.926   7.273  54.840  1.00243.07           C  
ATOM   3673  CG  LEU A 712     -14.392   7.416  54.389  1.00243.07           C  
ATOM   3674  CD1 LEU A 712     -14.551   8.542  53.355  1.00243.07           C  
ATOM   3675  CD2 LEU A 712     -14.958   6.075  53.896  1.00243.07           C  
ATOM   3676  H   LEU A 712     -12.624   4.831  53.959  1.00  0.00           H  
ATOM   3677  HA  LEU A 712     -12.047   7.489  52.871  1.00  0.00           H  
ATOM   3678  HB3 LEU A 712     -12.586   8.232  55.234  1.00  0.00           H  
ATOM   3679  HB2 LEU A 712     -12.879   6.577  55.680  1.00  0.00           H  
ATOM   3680  HG  LEU A 712     -14.960   7.702  55.274  1.00  0.00           H  
ATOM   3681 HD11 LEU A 712     -15.605   8.716  53.138  1.00  0.00           H  
ATOM   3682 HD12 LEU A 712     -14.132   9.479  53.722  1.00  0.00           H  
ATOM   3683 HD13 LEU A 712     -14.066   8.306  52.409  1.00  0.00           H  
ATOM   3684 HD21 LEU A 712     -16.046   6.070  53.952  1.00  0.00           H  
ATOM   3685 HD22 LEU A 712     -14.738   5.925  52.838  1.00  0.00           H  
ATOM   3686 HD23 LEU A 712     -14.558   5.216  54.430  1.00  0.00           H  
ATOM   3687  N   THR A 713      -9.876   7.921  54.005  1.00 59.83           N  
ATOM   3688  CA  THR A 713      -8.525   8.013  54.464  1.00 59.83           C  
ATOM   3689  C   THR A 713      -8.565   7.929  55.951  1.00 59.83           C  
ATOM   3690  O   THR A 713      -7.777   7.213  56.566  1.00 59.83           O  
ATOM   3691  CB  THR A 713      -7.874   9.316  54.101  1.00 59.83           C  
ATOM   3692  OG1 THR A 713      -7.873   9.485  52.692  1.00 59.83           O  
ATOM   3693  CG2 THR A 713      -6.433   9.309  54.637  1.00 59.83           C  
ATOM   3694  H   THR A 713     -10.263   8.686  53.472  1.00  0.00           H  
ATOM   3695  HA  THR A 713      -7.947   7.179  54.059  1.00  0.00           H  
ATOM   3696  HB  THR A 713      -8.415  10.166  54.522  1.00  0.00           H  
ATOM   3697  HG1 THR A 713      -7.409  10.282  52.483  1.00  0.00           H  
ATOM   3698 HG21 THR A 713      -5.882  10.164  54.243  1.00  0.00           H  
ATOM   3699 HG22 THR A 713      -6.371   9.394  55.722  1.00  0.00           H  
ATOM   3700 HG23 THR A 713      -5.891   8.413  54.333  1.00  0.00           H  
ATOM   3701  N   ARG A 714      -9.517   8.652  56.567  1.00234.34           N  
ATOM   3702  CA  ARG A 714      -9.618   8.626  57.993  1.00234.34           C  
ATOM   3703  C   ARG A 714     -10.074   7.257  58.360  1.00234.34           C  
ATOM   3704  O   ARG A 714     -10.839   6.631  57.628  1.00234.34           O  
ATOM   3705  CB  ARG A 714     -10.638   9.632  58.552  1.00234.34           C  
ATOM   3706  CG  ARG A 714     -10.744   9.626  60.078  1.00234.34           C  
ATOM   3707  CD  ARG A 714      -9.490  10.155  60.776  1.00234.34           C  
ATOM   3708  NE  ARG A 714      -9.778  10.207  62.237  1.00234.34           N  
ATOM   3709  CZ  ARG A 714     -10.324  11.334  62.780  1.00234.34           C  
ATOM   3710  NH1 ARG A 714     -10.607  12.406  61.986  1.00234.34           N  
ATOM   3711  NH2 ARG A 714     -10.589  11.388  64.119  1.00234.34           N1+
ATOM   3712  H   ARG A 714     -10.177   9.195  56.031  1.00  0.00           H  
ATOM   3713  HA  ARG A 714      -8.633   8.827  58.421  1.00  0.00           H  
ATOM   3714  HB3 ARG A 714     -11.623   9.430  58.127  1.00  0.00           H  
ATOM   3715  HB2 ARG A 714     -10.376  10.636  58.215  1.00  0.00           H  
ATOM   3716  HG3 ARG A 714     -10.984   8.651  60.494  1.00  0.00           H  
ATOM   3717  HG2 ARG A 714     -11.582  10.266  60.350  1.00  0.00           H  
ATOM   3718  HD3 ARG A 714      -9.164  11.116  60.377  1.00  0.00           H  
ATOM   3719  HD2 ARG A 714      -8.659   9.466  60.631  1.00  0.00           H  
ATOM   3720  HE  ARG A 714      -9.589   9.389  62.800  1.00  0.00           H  
ATOM   3721 HH12 ARG A 714     -11.003  13.247  62.381  1.00  0.00           H  
ATOM   3722 HH11 ARG A 714     -10.404  12.373  60.998  1.00  0.00           H  
ATOM   3723 HH22 ARG A 714     -11.002  12.214  64.528  1.00  0.00           H  
ATOM   3724 HH21 ARG A 714     -10.367  10.602  64.713  1.00  0.00           H  
ATOM   3725  N   ASP A 715      -9.591   6.743  59.505  1.00161.39           N  
ATOM   3726  CA  ASP A 715      -9.987   5.423  59.888  1.00161.39           C  
ATOM   3727  C   ASP A 715     -11.283   5.543  60.612  1.00161.39           C  
ATOM   3728  O   ASP A 715     -11.318   5.710  61.829  1.00161.39           O  
ATOM   3729  CB  ASP A 715      -8.988   4.732  60.831  1.00161.39           C  
ATOM   3730  CG  ASP A 715      -7.732   4.420  60.030  1.00161.39           C  
ATOM   3731  OD1 ASP A 715      -7.761   4.613  58.785  1.00161.39           O  
ATOM   3732  OD2 ASP A 715      -6.728   3.979  60.651  1.00161.39           O1-
ATOM   3733  H   ASP A 715      -8.925   7.246  60.071  1.00  0.00           H  
ATOM   3734  HA  ASP A 715     -10.166   4.766  59.031  1.00  0.00           H  
ATOM   3735  HB3 ASP A 715      -9.384   3.793  61.221  1.00  0.00           H  
ATOM   3736  HB2 ASP A 715      -8.721   5.362  61.681  1.00  0.00           H  
ATOM   3737  N   GLN A 716     -12.392   5.470  59.857  1.00217.03           N  
ATOM   3738  CA  GLN A 716     -13.689   5.540  60.455  1.00217.03           C  
ATOM   3739  C   GLN A 716     -14.411   4.325  59.985  1.00217.03           C  
ATOM   3740  O   GLN A 716     -14.168   3.836  58.883  1.00217.03           O  
ATOM   3741  CB  GLN A 716     -14.512   6.754  59.994  1.00217.03           C  
ATOM   3742  CG  GLN A 716     -13.898   8.097  60.395  1.00217.03           C  
ATOM   3743  CD  GLN A 716     -14.812   9.199  59.879  1.00217.03           C  
ATOM   3744  OE1 GLN A 716     -15.858   8.932  59.291  1.00217.03           O  
ATOM   3745  NE2 GLN A 716     -14.405  10.479  60.100  1.00217.03           N  
ATOM   3746  H   GLN A 716     -12.319   5.335  58.858  1.00  0.00           H  
ATOM   3747  HA  GLN A 716     -13.618   5.618  61.534  1.00  0.00           H  
ATOM   3748  HB3 GLN A 716     -15.514   6.673  60.424  1.00  0.00           H  
ATOM   3749  HB2 GLN A 716     -14.634   6.711  58.909  1.00  0.00           H  
ATOM   3750  HG3 GLN A 716     -12.943   8.192  59.896  1.00  0.00           H  
ATOM   3751  HG2 GLN A 716     -13.753   8.179  61.473  1.00  0.00           H  
ATOM   3752 HE22 GLN A 716     -14.982  11.243  59.781  1.00  0.00           H  
ATOM   3753 HE21 GLN A 716     -13.543  10.659  60.592  1.00  0.00           H  
ATOM   3754  N   PRO A 717     -15.271   3.800  60.804  1.00115.91           N  
ATOM   3755  CA  PRO A 717     -16.015   2.655  60.379  1.00115.91           C  
ATOM   3756  C   PRO A 717     -17.066   3.089  59.417  1.00115.91           C  
ATOM   3757  O   PRO A 717     -17.599   4.187  59.569  1.00115.91           O  
ATOM   3758  CD  PRO A 717     -15.067   3.812  62.241  1.00115.91           C  
ATOM   3759  CB  PRO A 717     -16.544   1.986  61.652  1.00115.91           C  
ATOM   3760  CG  PRO A 717     -16.258   3.001  62.776  1.00115.91           C  
ATOM   3761  HA  PRO A 717     -15.366   1.926  59.885  1.00  0.00           H  
ATOM   3762  HD2 PRO A 717     -15.119   4.805  62.689  1.00  0.00           H  
ATOM   3763  HD3 PRO A 717     -14.118   3.342  62.504  1.00  0.00           H  
ATOM   3764  HB3 PRO A 717     -15.988   1.066  61.841  1.00  0.00           H  
ATOM   3765  HB2 PRO A 717     -17.602   1.721  61.602  1.00  0.00           H  
ATOM   3766  HG2 PRO A 717     -17.121   3.656  62.899  1.00  0.00           H  
ATOM   3767  HG3 PRO A 717     -16.054   2.529  63.738  1.00  0.00           H  
ATOM   3768  N   ASN A 718     -17.366   2.251  58.409  1.00192.44           N  
ATOM   3769  CA  ASN A 718     -18.387   2.583  57.466  1.00192.44           C  
ATOM   3770  C   ASN A 718     -18.988   1.290  57.041  1.00192.44           C  
ATOM   3771  O   ASN A 718     -18.438   0.224  57.318  1.00192.44           O  
ATOM   3772  CB  ASN A 718     -17.860   3.289  56.206  1.00192.44           C  
ATOM   3773  CG  ASN A 718     -17.405   4.681  56.618  1.00192.44           C  
ATOM   3774  OD1 ASN A 718     -18.161   5.442  57.220  1.00192.44           O  
ATOM   3775  ND2 ASN A 718     -16.130   5.025  56.294  1.00192.44           N  
ATOM   3776  H   ASN A 718     -16.918   1.348  58.336  1.00  0.00           H  
ATOM   3777  HA  ASN A 718     -19.195   3.153  57.932  1.00  0.00           H  
ATOM   3778  HB3 ASN A 718     -18.635   3.404  55.446  1.00  0.00           H  
ATOM   3779  HB2 ASN A 718     -17.040   2.732  55.750  1.00  0.00           H  
ATOM   3780 HD22 ASN A 718     -15.780   5.934  56.560  1.00  0.00           H  
ATOM   3781 HD21 ASN A 718     -15.537   4.375  55.799  1.00  0.00           H  
ATOM   3782  N   VAL A 719     -20.156   1.345  56.375  1.00 59.93           N  
ATOM   3783  CA  VAL A 719     -20.743   0.116  55.944  1.00 59.93           C  
ATOM   3784  C   VAL A 719     -20.291  -0.112  54.541  1.00 59.93           C  
ATOM   3785  O   VAL A 719     -20.792   0.507  53.603  1.00 59.93           O  
ATOM   3786  CB  VAL A 719     -22.240   0.146  55.924  1.00 59.93           C  
ATOM   3787  CG1 VAL A 719     -22.736  -1.190  55.352  1.00 59.93           C  
ATOM   3788  CG2 VAL A 719     -22.747   0.454  57.343  1.00 59.93           C  
ATOM   3789  H   VAL A 719     -20.600   2.224  56.152  1.00  0.00           H  
ATOM   3790  HA  VAL A 719     -20.449  -0.729  56.573  1.00  0.00           H  
ATOM   3791  HB  VAL A 719     -22.520   1.041  55.393  1.00  0.00           H  
ATOM   3792 HG11 VAL A 719     -23.803  -1.283  55.515  1.00  0.00           H  
ATOM   3793 HG12 VAL A 719     -22.489  -1.311  54.327  1.00  0.00           H  
ATOM   3794 HG13 VAL A 719     -22.123  -1.872  55.892  1.00  0.00           H  
ATOM   3795 HG21 VAL A 719     -23.837   0.456  57.365  1.00  0.00           H  
ATOM   3796 HG22 VAL A 719     -22.408  -0.297  58.057  1.00  0.00           H  
ATOM   3797 HG23 VAL A 719     -22.421   1.431  57.701  1.00  0.00           H  
ATOM   3798  N   GLN A 720     -19.276  -0.969  54.416  1.00 74.84           N  
ATOM   3799  CA  GLN A 720     -18.689  -1.359  53.152  1.00 74.84           C  
ATOM   3800  C   GLN A 720     -19.710  -2.120  52.317  1.00 74.84           C  
ATOM   3801  O   GLN A 720     -19.813  -1.867  51.123  1.00 74.84           O  
ATOM   3802  CB  GLN A 720     -17.461  -2.261  53.418  1.00 74.84           C  
ATOM   3803  CG  GLN A 720     -16.320  -1.589  54.214  1.00 74.84           C  
ATOM   3804  CD  GLN A 720     -15.890  -0.264  53.597  1.00 74.84           C  
ATOM   3805  OE1 GLN A 720     -15.946  -0.105  52.382  1.00 74.84           O  
ATOM   3806  NE2 GLN A 720     -15.517   0.713  54.410  1.00 74.84           N  
ATOM   3807  H   GLN A 720     -18.890  -1.379  55.255  1.00  0.00           H  
ATOM   3808  HA  GLN A 720     -18.422  -0.461  52.595  1.00  0.00           H  
ATOM   3809  HB3 GLN A 720     -17.060  -2.609  52.464  1.00  0.00           H  
ATOM   3810  HB2 GLN A 720     -17.768  -3.162  53.950  1.00  0.00           H  
ATOM   3811  HG3 GLN A 720     -15.456  -2.253  54.258  1.00  0.00           H  
ATOM   3812  HG2 GLN A 720     -16.637  -1.422  55.245  1.00  0.00           H  
ATOM   3813 HE22 GLN A 720     -15.235   1.602  54.010  1.00  0.00           H  
ATOM   3814 HE21 GLN A 720     -15.493   0.567  55.408  1.00  0.00           H  
ATOM   3815  N   PHE A 721     -20.504  -3.010  52.939  1.00106.58           N  
ATOM   3816  CA  PHE A 721     -21.399  -3.841  52.192  1.00106.58           C  
ATOM   3817  C   PHE A 721     -22.500  -3.042  51.568  1.00106.58           C  
ATOM   3818  O   PHE A 721     -22.781  -3.203  50.381  1.00106.58           O  
ATOM   3819  CB  PHE A 721     -21.997  -5.003  53.015  1.00106.58           C  
ATOM   3820  CG  PHE A 721     -22.743  -4.492  54.202  1.00106.58           C  
ATOM   3821  CD1 PHE A 721     -24.069  -4.138  54.109  1.00106.58           C  
ATOM   3822  CD2 PHE A 721     -22.111  -4.381  55.420  1.00106.58           C  
ATOM   3823  CE1 PHE A 721     -24.750  -3.677  55.211  1.00106.58           C  
ATOM   3824  CE2 PHE A 721     -22.786  -3.920  56.525  1.00106.58           C  
ATOM   3825  CZ  PHE A 721     -24.110  -3.566  56.422  1.00106.58           C  
ATOM   3826  H   PHE A 721     -20.421  -3.153  53.935  1.00  0.00           H  
ATOM   3827  HA  PHE A 721     -20.829  -4.300  51.380  1.00  0.00           H  
ATOM   3828  HB3 PHE A 721     -21.201  -5.672  53.346  1.00  0.00           H  
ATOM   3829  HB2 PHE A 721     -22.662  -5.613  52.399  1.00  0.00           H  
ATOM   3830  HD1 PHE A 721     -24.611  -4.304  53.188  1.00  0.00           H  
ATOM   3831  HD2 PHE A 721     -21.072  -4.662  55.518  1.00  0.00           H  
ATOM   3832  HE1 PHE A 721     -25.824  -3.720  55.191  1.00  0.00           H  
ATOM   3833  HE2 PHE A 721     -22.283  -3.856  57.478  1.00  0.00           H  
ATOM   3834  HZ  PHE A 721     -24.662  -3.276  57.304  1.00  0.00           H  
ATOM   3835  N   CYS A 722     -23.145  -2.142  52.332  1.00121.00           N  
ATOM   3836  CA  CYS A 722     -24.251  -1.407  51.783  1.00121.00           C  
ATOM   3837  C   CYS A 722     -23.779  -0.508  50.687  1.00121.00           C  
ATOM   3838  O   CYS A 722     -24.438  -0.378  49.657  1.00121.00           O  
ATOM   3839  CB  CYS A 722     -24.971  -0.517  52.808  1.00121.00           C  
ATOM   3840  SG  CYS A 722     -23.952   0.859  53.414  1.00121.00           S  
ATOM   3841  H   CYS A 722     -22.903  -2.026  53.305  1.00  0.00           H  
ATOM   3842  HA  CYS A 722     -24.925  -2.165  51.425  1.00  0.00           H  
ATOM   3843  HB3 CYS A 722     -25.047  -1.269  53.542  1.00  0.00           H  
ATOM   3844  HB2 CYS A 722     -25.868  -0.216  52.301  1.00  0.00           H  
ATOM   3845  HG  CYS A 722     -24.839   1.312  54.304  1.00  0.00           H  
ATOM   3846  N   ILE A 723     -22.556   0.064  50.772  1.00103.01           N  
ATOM   3847  CA  ILE A 723     -21.909   0.917  49.763  1.00103.01           C  
ATOM   3848  C   ILE A 723     -21.571   0.130  48.489  1.00103.01           C  
ATOM   3849  O   ILE A 723     -21.929   0.555  47.389  1.00103.01           O  
ATOM   3850  CB  ILE A 723     -20.635   1.582  50.378  1.00103.01           C  
ATOM   3851  CG1 ILE A 723     -21.047   2.687  51.378  1.00103.01           C  
ATOM   3852  CG2 ILE A 723     -19.631   2.143  49.339  1.00103.01           C  
ATOM   3853  CD1 ILE A 723     -19.901   3.218  52.253  1.00103.01           C  
ATOM   3854  H   ILE A 723     -22.033  -0.094  51.622  1.00  0.00           H  
ATOM   3855  HA  ILE A 723     -22.609   1.705  49.480  1.00  0.00           H  
ATOM   3856  HB  ILE A 723     -20.097   0.816  50.937  1.00  0.00           H  
ATOM   3857 HG13 ILE A 723     -21.822   2.309  52.042  1.00  0.00           H  
ATOM   3858 HG12 ILE A 723     -21.507   3.518  50.843  1.00  0.00           H  
ATOM   3859 HG21 ILE A 723     -18.790   2.641  49.817  1.00  0.00           H  
ATOM   3860 HG22 ILE A 723     -19.190   1.359  48.723  1.00  0.00           H  
ATOM   3861 HG23 ILE A 723     -20.113   2.858  48.672  1.00  0.00           H  
ATOM   3862 HD11 ILE A 723     -20.291   3.805  53.085  1.00  0.00           H  
ATOM   3863 HD12 ILE A 723     -19.293   2.414  52.667  1.00  0.00           H  
ATOM   3864 HD13 ILE A 723     -19.248   3.870  51.681  1.00  0.00           H  
ATOM   3865  N   VAL A 724     -20.882  -1.007  48.636  1.00 40.23           N  
ATOM   3866  CA  VAL A 724     -20.445  -1.875  47.545  1.00 40.23           C  
ATOM   3867  C   VAL A 724     -21.650  -2.512  46.820  1.00 40.23           C  
ATOM   3868  O   VAL A 724     -21.544  -2.846  45.647  1.00 40.23           O  
ATOM   3869  CB  VAL A 724     -19.422  -2.903  48.107  1.00 40.23           C  
ATOM   3870  CG1 VAL A 724     -19.020  -4.008  47.120  1.00 40.23           C  
ATOM   3871  CG2 VAL A 724     -18.133  -2.196  48.573  1.00 40.23           C  
ATOM   3872  H   VAL A 724     -20.617  -1.286  49.574  1.00  0.00           H  
ATOM   3873  HA  VAL A 724     -19.929  -1.256  46.808  1.00  0.00           H  
ATOM   3874  HB  VAL A 724     -19.875  -3.396  48.968  1.00  0.00           H  
ATOM   3875 HG11 VAL A 724     -18.258  -4.662  47.546  1.00  0.00           H  
ATOM   3876 HG12 VAL A 724     -19.865  -4.639  46.859  1.00  0.00           H  
ATOM   3877 HG13 VAL A 724     -18.614  -3.577  46.206  1.00  0.00           H  
ATOM   3878 HG21 VAL A 724     -18.326  -1.340  49.216  1.00  0.00           H  
ATOM   3879 HG22 VAL A 724     -17.487  -2.879  49.125  1.00  0.00           H  
ATOM   3880 HG23 VAL A 724     -17.564  -1.821  47.722  1.00  0.00           H  
ATOM   3881  N   ALA A 725     -22.823  -2.598  47.460  1.00 33.55           N  
ATOM   3882  CA  ALA A 725     -24.080  -2.887  46.784  1.00 33.55           C  
ATOM   3883  C   ALA A 725     -24.578  -1.654  46.010  1.00 33.55           C  
ATOM   3884  O   ALA A 725     -24.824  -1.765  44.809  1.00 33.55           O  
ATOM   3885  CB  ALA A 725     -25.121  -3.280  47.832  1.00 33.55           C  
ATOM   3886  H   ALA A 725     -22.862  -2.338  48.437  1.00  0.00           H  
ATOM   3887  HA  ALA A 725     -23.952  -3.713  46.083  1.00  0.00           H  
ATOM   3888  HB1 ALA A 725     -26.104  -3.432  47.387  1.00  0.00           H  
ATOM   3889  HB2 ALA A 725     -24.838  -4.203  48.338  1.00  0.00           H  
ATOM   3890  HB3 ALA A 725     -25.219  -2.509  48.589  1.00  0.00           H  
ATOM   3891  N   LEU A 726     -24.707  -0.494  46.680  1.00122.55           N  
ATOM   3892  CA  LEU A 726     -25.223   0.766  46.130  1.00122.55           C  
ATOM   3893  C   LEU A 726     -24.523   1.217  44.843  1.00122.55           C  
ATOM   3894  O   LEU A 726     -25.181   1.449  43.835  1.00122.55           O  
ATOM   3895  CB  LEU A 726     -25.191   1.907  47.173  1.00122.55           C  
ATOM   3896  CG  LEU A 726     -26.250   1.811  48.291  1.00122.55           C  
ATOM   3897  CD1 LEU A 726     -25.898   2.726  49.472  1.00122.55           C  
ATOM   3898  CD2 LEU A 726     -27.685   2.073  47.807  1.00122.55           C  
ATOM   3899  H   LEU A 726     -24.465  -0.491  47.662  1.00  0.00           H  
ATOM   3900  HA  LEU A 726     -26.265   0.588  45.876  1.00  0.00           H  
ATOM   3901  HB3 LEU A 726     -25.315   2.872  46.679  1.00  0.00           H  
ATOM   3902  HB2 LEU A 726     -24.197   1.941  47.620  1.00  0.00           H  
ATOM   3903  HG  LEU A 726     -26.240   0.797  48.663  1.00  0.00           H  
ATOM   3904 HD11 LEU A 726     -26.616   2.612  50.285  1.00  0.00           H  
ATOM   3905 HD12 LEU A 726     -24.913   2.492  49.875  1.00  0.00           H  
ATOM   3906 HD13 LEU A 726     -25.896   3.775  49.173  1.00  0.00           H  
ATOM   3907 HD21 LEU A 726     -28.391   2.018  48.635  1.00  0.00           H  
ATOM   3908 HD22 LEU A 726     -27.780   3.061  47.357  1.00  0.00           H  
ATOM   3909 HD23 LEU A 726     -28.005   1.336  47.074  1.00  0.00           H  
ATOM   3910  N   VAL A 727     -23.192   1.320  44.834  1.00 90.73           N  
ATOM   3911  CA  VAL A 727     -22.481   1.843  43.666  1.00 90.73           C  
ATOM   3912  C   VAL A 727     -22.555   0.883  42.452  1.00 90.73           C  
ATOM   3913  O   VAL A 727     -22.543   1.323  41.301  1.00 90.73           O  
ATOM   3914  CB  VAL A 727     -21.030   2.199  44.061  1.00 90.73           C  
ATOM   3915  CG1 VAL A 727     -20.968   3.219  45.215  1.00 90.73           C  
ATOM   3916  CG2 VAL A 727     -20.119   0.996  44.354  1.00 90.73           C  
ATOM   3917  H   VAL A 727     -22.665   1.098  45.670  1.00  0.00           H  
ATOM   3918  HA  VAL A 727     -22.967   2.772  43.363  1.00  0.00           H  
ATOM   3919  HB  VAL A 727     -20.593   2.703  43.197  1.00  0.00           H  
ATOM   3920 HG11 VAL A 727     -19.947   3.565  45.378  1.00  0.00           H  
ATOM   3921 HG12 VAL A 727     -21.576   4.097  44.994  1.00  0.00           H  
ATOM   3922 HG13 VAL A 727     -21.323   2.800  46.155  1.00  0.00           H  
ATOM   3923 HG21 VAL A 727     -19.134   1.320  44.691  1.00  0.00           H  
ATOM   3924 HG22 VAL A 727     -20.537   0.354  45.128  1.00  0.00           H  
ATOM   3925 HG23 VAL A 727     -19.963   0.384  43.465  1.00  0.00           H  
ATOM   3926  N   ILE A 728     -22.702  -0.422  42.709  1.00 82.25           N  
ATOM   3927  CA  ILE A 728     -22.772  -1.469  41.699  1.00 82.25           C  
ATOM   3928  C   ILE A 728     -24.178  -1.539  41.085  1.00 82.25           C  
ATOM   3929  O   ILE A 728     -24.272  -1.616  39.855  1.00 82.25           O  
ATOM   3930  CB  ILE A 728     -22.323  -2.806  42.345  1.00 82.25           C  
ATOM   3931  CG1 ILE A 728     -20.849  -2.724  42.798  1.00 82.25           C  
ATOM   3932  CG2 ILE A 728     -22.544  -4.061  41.477  1.00 82.25           C  
ATOM   3933  CD1 ILE A 728     -19.823  -2.533  41.677  1.00 82.25           C  
ATOM   3934  H   ILE A 728     -22.751  -0.712  43.676  1.00  0.00           H  
ATOM   3935  HA  ILE A 728     -22.097  -1.222  40.879  1.00  0.00           H  
ATOM   3936  HB  ILE A 728     -22.922  -2.957  43.245  1.00  0.00           H  
ATOM   3937 HG13 ILE A 728     -20.612  -3.631  43.349  1.00  0.00           H  
ATOM   3938 HG12 ILE A 728     -20.714  -1.908  43.505  1.00  0.00           H  
ATOM   3939 HG21 ILE A 728     -22.119  -4.949  41.947  1.00  0.00           H  
ATOM   3940 HG22 ILE A 728     -23.606  -4.258  41.340  1.00  0.00           H  
ATOM   3941 HG23 ILE A 728     -22.086  -3.953  40.493  1.00  0.00           H  
ATOM   3942 HD11 ILE A 728     -18.814  -2.493  42.084  1.00  0.00           H  
ATOM   3943 HD12 ILE A 728     -19.850  -3.351  40.958  1.00  0.00           H  
ATOM   3944 HD13 ILE A 728     -19.969  -1.599  41.137  1.00  0.00           H  
ATOM   3945  N   ILE A 729     -25.262  -1.412  41.880  1.00 99.30           N  
ATOM   3946  CA  ILE A 729     -26.588  -1.336  41.348  1.00 99.30           C  
ATOM   3947  C   ILE A 729     -26.758  -0.068  40.569  1.00 99.30           C  
ATOM   3948  O   ILE A 729     -27.465  -0.054  39.565  1.00 99.30           O  
ATOM   3949  CB  ILE A 729     -27.656  -1.406  42.400  1.00 99.30           C  
ATOM   3950  CG1 ILE A 729     -27.558  -0.213  43.359  1.00 99.30           C  
ATOM   3951  CG2 ILE A 729     -27.542  -2.776  43.092  1.00 99.30           C  
ATOM   3952  CD1 ILE A 729     -28.763  -0.082  44.286  1.00 99.30           C  
ATOM   3953  H   ILE A 729     -25.141  -1.340  42.883  1.00  0.00           H  
ATOM   3954  HA  ILE A 729     -26.731  -2.171  40.657  1.00  0.00           H  
ATOM   3955  HB  ILE A 729     -28.630  -1.369  41.908  1.00  0.00           H  
ATOM   3956 HG13 ILE A 729     -27.483   0.761  42.894  1.00  0.00           H  
ATOM   3957 HG12 ILE A 729     -26.689  -0.374  43.976  1.00  0.00           H  
ATOM   3958 HG21 ILE A 729     -28.332  -2.914  43.830  1.00  0.00           H  
ATOM   3959 HG22 ILE A 729     -27.653  -3.585  42.370  1.00  0.00           H  
ATOM   3960 HG23 ILE A 729     -26.595  -2.933  43.600  1.00  0.00           H  
ATOM   3961 HD11 ILE A 729     -28.594   0.759  44.956  1.00  0.00           H  
ATOM   3962 HD12 ILE A 729     -29.643   0.118  43.679  1.00  0.00           H  
ATOM   3963 HD13 ILE A 729     -28.917  -0.983  44.879  1.00  0.00           H  
ATOM   3964  N   PHE A 730     -26.061   1.030  40.932  1.00 40.88           N  
ATOM   3965  CA  PHE A 730     -26.092   2.317  40.236  1.00 40.88           C  
ATOM   3966  C   PHE A 730     -25.376   2.211  38.884  1.00 40.88           C  
ATOM   3967  O   PHE A 730     -26.001   2.503  37.866  1.00 40.88           O  
ATOM   3968  CB  PHE A 730     -25.415   3.431  41.066  1.00 40.88           C  
ATOM   3969  CG  PHE A 730     -26.061   3.864  42.375  1.00 40.88           C  
ATOM   3970  CD1 PHE A 730     -27.395   3.534  42.709  1.00 40.88           C  
ATOM   3971  CD2 PHE A 730     -25.282   4.598  43.294  1.00 40.88           C  
ATOM   3972  CE1 PHE A 730     -27.925   3.903  43.960  1.00 40.88           C  
ATOM   3973  CE2 PHE A 730     -25.814   4.972  44.542  1.00 40.88           C  
ATOM   3974  CZ  PHE A 730     -27.135   4.622  44.877  1.00 40.88           C  
ATOM   3975  H   PHE A 730     -25.490   0.973  41.765  1.00  0.00           H  
ATOM   3976  HA  PHE A 730     -27.129   2.593  40.037  1.00  0.00           H  
ATOM   3977  HB3 PHE A 730     -25.341   4.334  40.457  1.00  0.00           H  
ATOM   3978  HB2 PHE A 730     -24.389   3.144  41.291  1.00  0.00           H  
ATOM   3979  HD1 PHE A 730     -28.020   2.977  42.028  1.00  0.00           H  
ATOM   3980  HD2 PHE A 730     -24.263   4.861  43.051  1.00  0.00           H  
ATOM   3981  HE1 PHE A 730     -28.939   3.634  44.216  1.00  0.00           H  
ATOM   3982  HE2 PHE A 730     -25.207   5.524  45.245  1.00  0.00           H  
ATOM   3983  HZ  PHE A 730     -27.544   4.909  45.834  1.00  0.00           H  
ATOM   3984  N   CYS A 731     -24.116   1.744  38.849  1.00 76.11           N  
ATOM   3985  CA  CYS A 731     -23.318   1.540  37.628  1.00 76.11           C  
ATOM   3986  C   CYS A 731     -24.017   0.650  36.588  1.00 76.11           C  
ATOM   3987  O   CYS A 731     -23.954   0.894  35.381  1.00 76.11           O  
ATOM   3988  CB  CYS A 731     -21.931   0.960  37.982  1.00 76.11           C  
ATOM   3989  SG  CYS A 731     -20.707   2.288  38.069  1.00 76.11           S  
ATOM   3990  H   CYS A 731     -23.669   1.515  39.729  1.00  0.00           H  
ATOM   3991  HA  CYS A 731     -23.194   2.514  37.151  1.00  0.00           H  
ATOM   3992  HB3 CYS A 731     -21.579   0.267  37.216  1.00  0.00           H  
ATOM   3993  HB2 CYS A 731     -21.948   0.397  38.915  1.00  0.00           H  
ATOM   3994  HG  CYS A 731     -21.301   2.963  39.057  1.00  0.00           H  
ATOM   3995  N   SER A 732     -24.752  -0.353  37.068  1.00 69.02           N  
ATOM   3996  CA  SER A 732     -25.543  -1.209  36.228  1.00 69.02           C  
ATOM   3997  C   SER A 732     -26.839  -0.531  35.781  1.00 69.02           C  
ATOM   3998  O   SER A 732     -27.175  -0.657  34.600  1.00 69.02           O  
ATOM   3999  CB  SER A 732     -25.867  -2.433  37.047  1.00 69.02           C  
ATOM   4000  OG  SER A 732     -26.414  -3.419  36.212  1.00 69.02           O  
ATOM   4001  H   SER A 732     -24.772  -0.516  38.066  1.00  0.00           H  
ATOM   4002  HA  SER A 732     -24.959  -1.505  35.353  1.00  0.00           H  
ATOM   4003  HB3 SER A 732     -26.544  -2.222  37.877  1.00  0.00           H  
ATOM   4004  HB2 SER A 732     -24.936  -2.807  37.470  1.00  0.00           H  
ATOM   4005  HG  SER A 732     -27.260  -3.123  35.912  1.00  0.00           H  
ATOM   4006  N   THR A 733     -27.529   0.247  36.649  1.00 29.36           N  
ATOM   4007  CA  THR A 733     -28.780   0.829  36.252  1.00 29.36           C  
ATOM   4008  C   THR A 733     -28.551   1.834  35.168  1.00 29.36           C  
ATOM   4009  O   THR A 733     -29.307   1.894  34.200  1.00 29.36           O  
ATOM   4010  CB  THR A 733     -29.477   1.527  37.382  1.00 29.36           C  
ATOM   4011  OG1 THR A 733     -29.723   0.614  38.441  1.00 29.36           O  
ATOM   4012  CG2 THR A 733     -30.805   2.102  36.861  1.00 29.36           C  
ATOM   4013  H   THR A 733     -27.207   0.366  37.601  1.00  0.00           H  
ATOM   4014  HA  THR A 733     -29.426   0.040  35.862  1.00  0.00           H  
ATOM   4015  HB  THR A 733     -28.866   2.333  37.794  1.00  0.00           H  
ATOM   4016  HG1 THR A 733     -28.891   0.368  38.830  1.00  0.00           H  
ATOM   4017 HG21 THR A 733     -31.470   2.331  37.694  1.00  0.00           H  
ATOM   4018 HG22 THR A 733     -30.639   3.052  36.357  1.00  0.00           H  
ATOM   4019 HG23 THR A 733     -31.340   1.413  36.205  1.00  0.00           H  
ATOM   4020  N   ILE A 734     -27.489   2.649  35.299  1.00121.71           N  
ATOM   4021  CA  ILE A 734     -27.228   3.685  34.343  1.00121.71           C  
ATOM   4022  C   ILE A 734     -26.956   3.071  33.006  1.00121.71           C  
ATOM   4023  O   ILE A 734     -27.432   3.561  31.983  1.00121.71           O  
ATOM   4024  CB  ILE A 734     -26.104   4.602  34.761  1.00121.71           C  
ATOM   4025  CG1 ILE A 734     -24.751   3.879  34.899  1.00121.71           C  
ATOM   4026  CG2 ILE A 734     -26.559   5.299  36.054  1.00121.71           C  
ATOM   4027  CD1 ILE A 734     -24.016   3.646  33.580  1.00121.71           C  
ATOM   4028  H   ILE A 734     -26.888   2.570  36.110  1.00  0.00           H  
ATOM   4029  HA  ILE A 734     -28.135   4.287  34.242  1.00  0.00           H  
ATOM   4030  HB  ILE A 734     -25.984   5.389  34.014  1.00  0.00           H  
ATOM   4031 HG13 ILE A 734     -24.933   2.969  35.442  1.00  0.00           H  
ATOM   4032 HG12 ILE A 734     -24.093   4.457  35.549  1.00  0.00           H  
ATOM   4033 HG21 ILE A 734     -25.803   6.008  36.392  1.00  0.00           H  
ATOM   4034 HG22 ILE A 734     -27.475   5.868  35.893  1.00  0.00           H  
ATOM   4035 HG23 ILE A 734     -26.745   4.616  36.878  1.00  0.00           H  
ATOM   4036 HD11 ILE A 734     -23.427   2.735  33.588  1.00  0.00           H  
ATOM   4037 HD12 ILE A 734     -24.554   3.765  32.646  1.00  0.00           H  
ATOM   4038 HD13 ILE A 734     -23.288   4.450  33.494  1.00  0.00           H  
ATOM   4039  N   THR A 735     -26.193   1.967  32.974  1.00 31.47           N  
ATOM   4040  CA  THR A 735     -25.884   1.332  31.727  1.00 31.47           C  
ATOM   4041  C   THR A 735     -27.161   0.834  31.135  1.00 31.47           C  
ATOM   4042  O   THR A 735     -27.364   0.904  29.926  1.00 31.47           O  
ATOM   4043  CB  THR A 735     -24.976   0.149  31.892  1.00 31.47           C  
ATOM   4044  OG1 THR A 735     -23.758   0.547  32.504  1.00 31.47           O  
ATOM   4045  CG2 THR A 735     -24.701  -0.455  30.505  1.00 31.47           C  
ATOM   4046  H   THR A 735     -25.831   1.578  33.833  1.00  0.00           H  
ATOM   4047  HA  THR A 735     -25.427   2.062  31.053  1.00  0.00           H  
ATOM   4048  HB  THR A 735     -25.419  -0.612  32.536  1.00  0.00           H  
ATOM   4049  HG1 THR A 735     -23.957   0.847  33.381  1.00  0.00           H  
ATOM   4050 HG21 THR A 735     -23.887  -1.179  30.569  1.00  0.00           H  
ATOM   4051 HG22 THR A 735     -25.548  -1.005  30.096  1.00  0.00           H  
ATOM   4052 HG23 THR A 735     -24.396   0.301  29.780  1.00  0.00           H  
ATOM   4053  N   LEU A 736     -28.048   0.277  31.975  1.00 49.21           N  
ATOM   4054  CA  LEU A 736     -29.294  -0.264  31.512  1.00 49.21           C  
ATOM   4055  C   LEU A 736     -30.193   0.825  31.014  1.00 49.21           C  
ATOM   4056  O   LEU A 736     -30.821   0.687  29.965  1.00 49.21           O  
ATOM   4057  CB  LEU A 736     -30.042  -1.011  32.630  1.00 49.21           C  
ATOM   4058  CG  LEU A 736     -31.390  -1.621  32.201  1.00 49.21           C  
ATOM   4059  CD1 LEU A 736     -31.198  -2.703  31.127  1.00 49.21           C  
ATOM   4060  CD2 LEU A 736     -32.179  -2.130  33.419  1.00 49.21           C  
ATOM   4061  H   LEU A 736     -27.833   0.214  32.962  1.00  0.00           H  
ATOM   4062  HA  LEU A 736     -29.018  -1.040  30.841  1.00  0.00           H  
ATOM   4063  HB3 LEU A 736     -30.221  -0.343  33.472  1.00  0.00           H  
ATOM   4064  HB2 LEU A 736     -29.399  -1.801  33.024  1.00  0.00           H  
ATOM   4065  HG  LEU A 736     -32.039  -0.863  31.764  1.00  0.00           H  
ATOM   4066 HD11 LEU A 736     -32.148  -3.178  30.878  1.00  0.00           H  
ATOM   4067 HD12 LEU A 736     -30.809  -2.292  30.205  1.00  0.00           H  
ATOM   4068 HD13 LEU A 736     -30.517  -3.485  31.465  1.00  0.00           H  
ATOM   4069 HD21 LEU A 736     -32.796  -2.983  33.176  1.00  0.00           H  
ATOM   4070 HD22 LEU A 736     -31.476  -2.553  34.137  1.00  0.00           H  
ATOM   4071 HD23 LEU A 736     -32.640  -1.306  33.950  1.00  0.00           H  
ATOM   4072  N   CYS A 737     -30.293   1.936  31.770  1.00 42.88           N  
ATOM   4073  CA  CYS A 737     -31.202   2.988  31.421  1.00 42.88           C  
ATOM   4074  C   CYS A 737     -30.813   3.662  30.144  1.00 42.88           C  
ATOM   4075  O   CYS A 737     -31.642   3.831  29.252  1.00 42.88           O  
ATOM   4076  CB  CYS A 737     -31.288   4.078  32.503  1.00 42.88           C  
ATOM   4077  SG  CYS A 737     -31.994   3.459  34.060  1.00 42.88           S  
ATOM   4078  H   CYS A 737     -29.778   1.999  32.642  1.00  0.00           H  
ATOM   4079  HA  CYS A 737     -32.171   2.553  31.461  1.00  0.00           H  
ATOM   4080  HB3 CYS A 737     -31.875   4.937  32.174  1.00  0.00           H  
ATOM   4081  HB2 CYS A 737     -30.300   4.425  32.785  1.00  0.00           H  
ATOM   4082  HG  CYS A 737     -31.045   2.539  34.278  1.00  0.00           H  
ATOM   4083  N   LEU A 738     -29.544   4.096  30.032  1.00106.05           N  
ATOM   4084  CA  LEU A 738     -29.116   4.848  28.886  1.00106.05           C  
ATOM   4085  C   LEU A 738     -29.022   4.047  27.621  1.00106.05           C  
ATOM   4086  O   LEU A 738     -29.541   4.470  26.590  1.00106.05           O  
ATOM   4087  CB  LEU A 738     -27.747   5.517  29.102  1.00106.05           C  
ATOM   4088  CG  LEU A 738     -27.772   6.657  30.139  1.00106.05           C  
ATOM   4089  CD1 LEU A 738     -28.201   6.153  31.526  1.00106.05           C  
ATOM   4090  CD2 LEU A 738     -26.429   7.404  30.171  1.00106.05           C  
ATOM   4091  H   LEU A 738     -28.879   3.927  30.777  1.00  0.00           H  
ATOM   4092  HA  LEU A 738     -29.842   5.645  28.708  1.00  0.00           H  
ATOM   4093  HB3 LEU A 738     -27.350   5.897  28.157  1.00  0.00           H  
ATOM   4094  HB2 LEU A 738     -27.081   4.735  29.447  1.00  0.00           H  
ATOM   4095  HG  LEU A 738     -28.523   7.369  29.795  1.00  0.00           H  
ATOM   4096 HD11 LEU A 738     -28.414   7.066  32.083  1.00  0.00           H  
ATOM   4097 HD12 LEU A 738     -29.131   5.646  31.663  1.00  0.00           H  
ATOM   4098 HD13 LEU A 738     -27.367   5.784  32.107  1.00  0.00           H  
ATOM   4099 HD21 LEU A 738     -26.577   8.408  30.558  1.00  0.00           H  
ATOM   4100 HD22 LEU A 738     -25.743   6.897  30.841  1.00  0.00           H  
ATOM   4101 HD23 LEU A 738     -25.982   7.429  29.188  1.00  0.00           H  
ATOM   4102  N   VAL A 739     -28.315   2.898  27.637  1.00134.12           N  
ATOM   4103  CA  VAL A 739     -28.131   2.206  26.391  1.00134.12           C  
ATOM   4104  C   VAL A 739     -29.348   1.463  25.917  1.00134.12           C  
ATOM   4105  O   VAL A 739     -29.749   1.604  24.765  1.00134.12           O  
ATOM   4106  CB  VAL A 739     -26.962   1.254  26.376  1.00134.12           C  
ATOM   4107  CG1 VAL A 739     -25.686   2.056  26.680  1.00134.12           C  
ATOM   4108  CG2 VAL A 739     -27.219   0.076  27.323  1.00134.12           C  
ATOM   4109  H   VAL A 739     -27.886   2.547  28.482  1.00  0.00           H  
ATOM   4110  HA  VAL A 739     -27.899   2.941  25.614  1.00  0.00           H  
ATOM   4111  HB  VAL A 739     -26.840   0.856  25.366  1.00  0.00           H  
ATOM   4112 HG11 VAL A 739     -24.803   1.424  26.577  1.00  0.00           H  
ATOM   4113 HG12 VAL A 739     -25.563   2.895  25.993  1.00  0.00           H  
ATOM   4114 HG13 VAL A 739     -25.681   2.450  27.697  1.00  0.00           H  
ATOM   4115 HG21 VAL A 739     -26.322  -0.195  27.880  1.00  0.00           H  
ATOM   4116 HG22 VAL A 739     -28.035   0.203  27.995  1.00  0.00           H  
ATOM   4117 HG23 VAL A 739     -27.443  -0.770  26.678  1.00  0.00           H  
ATOM   4118  N   PHE A 740     -29.937   0.616  26.785  1.00 77.36           N  
ATOM   4119  CA  PHE A 740     -31.029  -0.254  26.432  1.00 77.36           C  
ATOM   4120  C   PHE A 740     -32.374   0.407  26.335  1.00 77.36           C  
ATOM   4121  O   PHE A 740     -33.132   0.142  25.404  1.00 77.36           O  
ATOM   4122  CB  PHE A 740     -31.168  -1.431  27.410  1.00 77.36           C  
ATOM   4123  CG  PHE A 740     -29.891  -2.192  27.328  1.00 77.36           C  
ATOM   4124  CD1 PHE A 740     -29.627  -3.017  26.259  1.00 77.36           C  
ATOM   4125  CD2 PHE A 740     -28.954  -2.083  28.328  1.00 77.36           C  
ATOM   4126  CE1 PHE A 740     -28.446  -3.717  26.187  1.00 77.36           C  
ATOM   4127  CE2 PHE A 740     -27.772  -2.780  28.262  1.00 77.36           C  
ATOM   4128  CZ  PHE A 740     -27.515  -3.599  27.189  1.00 77.36           C  
ATOM   4129  H   PHE A 740     -29.570   0.551  27.723  1.00  0.00           H  
ATOM   4130  HA  PHE A 740     -30.823  -0.661  25.440  1.00  0.00           H  
ATOM   4131  HB3 PHE A 740     -31.986  -2.090  27.236  1.00  0.00           H  
ATOM   4132  HB2 PHE A 740     -31.337  -1.074  28.419  1.00  0.00           H  
ATOM   4133  HD1 PHE A 740     -30.194  -2.919  25.361  1.00  0.00           H  
ATOM   4134  HD2 PHE A 740     -29.145  -1.332  29.040  1.00  0.00           H  
ATOM   4135  HE1 PHE A 740     -28.229  -4.305  25.311  1.00  0.00           H  
ATOM   4136  HE2 PHE A 740     -27.028  -2.651  29.034  1.00  0.00           H  
ATOM   4137  HZ  PHE A 740     -26.578  -4.130  27.121  1.00  0.00           H  
ATOM   4138  N   VAL A 741     -32.704   1.290  27.295  1.00 42.78           N  
ATOM   4139  CA  VAL A 741     -34.038   1.814  27.418  1.00 42.78           C  
ATOM   4140  C   VAL A 741     -34.470   2.551  26.191  1.00 42.78           C  
ATOM   4141  O   VAL A 741     -35.591   2.346  25.725  1.00 42.78           O  
ATOM   4142  CB  VAL A 741     -34.190   2.748  28.585  1.00 42.78           C  
ATOM   4143  CG1 VAL A 741     -35.618   3.321  28.570  1.00 42.78           C  
ATOM   4144  CG2 VAL A 741     -33.835   1.988  29.874  1.00 42.78           C  
ATOM   4145  H   VAL A 741     -32.038   1.504  28.025  1.00  0.00           H  
ATOM   4146  HA  VAL A 741     -34.709   0.963  27.557  1.00  0.00           H  
ATOM   4147  HB  VAL A 741     -33.714   3.676  28.660  1.00  0.00           H  
ATOM   4148 HG11 VAL A 741     -35.843   3.780  29.534  1.00  0.00           H  
ATOM   4149 HG12 VAL A 741     -35.771   4.112  27.834  1.00  0.00           H  
ATOM   4150 HG13 VAL A 741     -36.372   2.547  28.416  1.00  0.00           H  
ATOM   4151 HG21 VAL A 741     -34.029   2.617  30.742  1.00  0.00           H  
ATOM   4152 HG22 VAL A 741     -34.498   1.130  29.984  1.00  0.00           H  
ATOM   4153 HG23 VAL A 741     -32.855   1.579  29.834  1.00  0.00           H  
ATOM   4154  N   PRO A 742     -33.660   3.398  25.629  1.00 69.94           N  
ATOM   4155  CA  PRO A 742     -34.109   4.136  24.486  1.00 69.94           C  
ATOM   4156  C   PRO A 742     -34.415   3.230  23.341  1.00 69.94           C  
ATOM   4157  O   PRO A 742     -35.262   3.579  22.523  1.00 69.94           O  
ATOM   4158  CD  PRO A 742     -32.633   4.109  26.373  1.00 69.94           C  
ATOM   4159  CB  PRO A 742     -33.021   5.172  24.215  1.00 69.94           C  
ATOM   4160  CG  PRO A 742     -32.421   5.430  25.612  1.00 69.94           C  
ATOM   4161  HA  PRO A 742     -34.989   4.705  24.782  1.00  0.00           H  
ATOM   4162  HD2 PRO A 742     -31.728   3.514  26.431  1.00  0.00           H  
ATOM   4163  HD3 PRO A 742     -32.860   4.575  27.302  1.00  0.00           H  
ATOM   4164  HB3 PRO A 742     -33.405   6.081  23.749  1.00  0.00           H  
ATOM   4165  HB2 PRO A 742     -32.248   4.764  23.562  1.00  0.00           H  
ATOM   4166  HG2 PRO A 742     -31.383   5.739  25.566  1.00  0.00           H  
ATOM   4167  HG3 PRO A 742     -32.980   6.240  26.084  1.00  0.00           H  
ATOM   4168  N   LYS A 743     -33.705   2.093  23.235  1.00 71.47           N  
ATOM   4169  CA  LYS A 743     -33.941   1.145  22.190  1.00 71.47           C  
ATOM   4170  C   LYS A 743     -35.247   0.456  22.423  1.00 71.47           C  
ATOM   4171  O   LYS A 743     -35.990   0.179  21.485  1.00 71.47           O  
ATOM   4172  CB  LYS A 743     -32.860   0.056  22.110  1.00 71.47           C  
ATOM   4173  CG  LYS A 743     -31.491   0.586  21.683  1.00 71.47           C  
ATOM   4174  CD  LYS A 743     -30.361  -0.428  21.871  1.00 71.47           C  
ATOM   4175  CE  LYS A 743     -30.472  -1.641  20.947  1.00 71.47           C  
ATOM   4176  NZ  LYS A 743     -29.346  -2.571  21.190  1.00 71.47           N1+
ATOM   4177  H   LYS A 743     -33.007   1.874  23.933  1.00  0.00           H  
ATOM   4178  HA  LYS A 743     -33.950   1.820  21.348  1.00  0.00           H  
ATOM   4179  HB3 LYS A 743     -33.150  -0.750  21.441  1.00  0.00           H  
ATOM   4180  HB2 LYS A 743     -32.752  -0.423  23.077  1.00  0.00           H  
ATOM   4181  HG3 LYS A 743     -31.246   1.470  22.274  1.00  0.00           H  
ATOM   4182  HG2 LYS A 743     -31.524   0.920  20.647  1.00  0.00           H  
ATOM   4183  HD3 LYS A 743     -30.334  -0.751  22.913  1.00  0.00           H  
ATOM   4184  HD2 LYS A 743     -29.410   0.076  21.689  1.00  0.00           H  
ATOM   4185  HE3 LYS A 743     -30.459  -1.330  19.901  1.00  0.00           H  
ATOM   4186  HE2 LYS A 743     -31.402  -2.183  21.115  1.00  0.00           H  
ATOM   4187  HZ1 LYS A 743     -29.421  -3.363  20.568  1.00  0.00           H  
ATOM   4188  HZ2 LYS A 743     -28.473  -2.091  21.019  1.00  0.00           H  
ATOM   4189  HZ3 LYS A 743     -29.371  -2.891  22.147  1.00  0.00           H  
ATOM   4190  N   LEU A 744     -35.539   0.125  23.694  1.00 96.33           N  
ATOM   4191  CA  LEU A 744     -36.735  -0.578  24.055  1.00 96.33           C  
ATOM   4192  C   LEU A 744     -37.918   0.298  23.795  1.00 96.33           C  
ATOM   4193  O   LEU A 744     -38.942  -0.164  23.294  1.00 96.33           O  
ATOM   4194  CB  LEU A 744     -36.735  -0.988  25.544  1.00 96.33           C  
ATOM   4195  CG  LEU A 744     -37.970  -1.781  26.029  1.00 96.33           C  
ATOM   4196  CD1 LEU A 744     -39.237  -0.915  26.125  1.00 96.33           C  
ATOM   4197  CD2 LEU A 744     -38.174  -3.048  25.184  1.00 96.33           C  
ATOM   4198  H   LEU A 744     -34.881   0.364  24.426  1.00  0.00           H  
ATOM   4199  HA  LEU A 744     -36.816  -1.469  23.428  1.00  0.00           H  
ATOM   4200  HB3 LEU A 744     -36.397  -0.225  26.246  1.00  0.00           H  
ATOM   4201  HB2 LEU A 744     -36.194  -1.881  25.634  1.00  0.00           H  
ATOM   4202  HG  LEU A 744     -37.736  -2.106  27.046  1.00  0.00           H  
ATOM   4203 HD11 LEU A 744     -39.794  -1.260  26.994  1.00  0.00           H  
ATOM   4204 HD12 LEU A 744     -38.981   0.114  26.376  1.00  0.00           H  
ATOM   4205 HD13 LEU A 744     -39.839  -0.888  25.239  1.00  0.00           H  
ATOM   4206 HD21 LEU A 744     -38.684  -3.818  25.751  1.00  0.00           H  
ATOM   4207 HD22 LEU A 744     -38.701  -2.853  24.254  1.00  0.00           H  
ATOM   4208 HD23 LEU A 744     -37.231  -3.513  24.899  1.00  0.00           H  
ATOM   4209  N   ILE A 745     -37.809   1.596  24.129  1.00 79.32           N  
ATOM   4210  CA  ILE A 745     -38.940   2.464  23.990  1.00 79.32           C  
ATOM   4211  C   ILE A 745     -39.336   2.558  22.551  1.00 79.32           C  
ATOM   4212  O   ILE A 745     -40.511   2.418  22.219  1.00 79.32           O  
ATOM   4213  CB  ILE A 745     -38.689   3.851  24.519  1.00 79.32           C  
ATOM   4214  CG1 ILE A 745     -39.999   4.656  24.544  1.00 79.32           C  
ATOM   4215  CG2 ILE A 745     -37.558   4.507  23.708  1.00 79.32           C  
ATOM   4216  CD1 ILE A 745     -39.900   5.956  25.340  1.00 79.32           C  
ATOM   4217  H   ILE A 745     -36.958   1.948  24.552  1.00  0.00           H  
ATOM   4218  HA  ILE A 745     -39.765   2.022  24.553  1.00  0.00           H  
ATOM   4219  HB  ILE A 745     -38.353   3.752  25.553  1.00  0.00           H  
ATOM   4220 HG13 ILE A 745     -40.753   4.050  25.043  1.00  0.00           H  
ATOM   4221 HG12 ILE A 745     -40.353   4.883  23.539  1.00  0.00           H  
ATOM   4222 HG21 ILE A 745     -37.333   5.479  24.143  1.00  0.00           H  
ATOM   4223 HG22 ILE A 745     -36.762   3.893  24.036  1.00  0.00           H  
ATOM   4224 HG23 ILE A 745     -37.650   4.718  22.654  1.00  0.00           H  
ATOM   4225 HD11 ILE A 745     -40.874   6.443  25.402  1.00  0.00           H  
ATOM   4226 HD12 ILE A 745     -39.556   5.773  26.358  1.00  0.00           H  
ATOM   4227 HD13 ILE A 745     -39.213   6.661  24.873  1.00  0.00           H  
ATOM   4228  N   THR A 746     -38.364   2.756  21.646  1.00 96.75           N  
ATOM   4229  CA  THR A 746     -38.686   2.910  20.259  1.00 96.75           C  
ATOM   4230  C   THR A 746     -39.311   1.647  19.768  1.00 96.75           C  
ATOM   4231  O   THR A 746     -40.282   1.674  19.013  1.00 96.75           O  
ATOM   4232  CB  THR A 746     -37.481   3.177  19.408  1.00 96.75           C  
ATOM   4233  OG1 THR A 746     -36.584   2.077  19.468  1.00 96.75           O  
ATOM   4234  CG2 THR A 746     -36.790   4.452  19.921  1.00 96.75           C  
ATOM   4235  H   THR A 746     -37.405   2.868  21.947  1.00  0.00           H  
ATOM   4236  HA  THR A 746     -39.364   3.754  20.212  1.00  0.00           H  
ATOM   4237  HB  THR A 746     -37.788   3.320  18.370  1.00  0.00           H  
ATOM   4238  HG1 THR A 746     -36.313   1.944  20.365  1.00  0.00           H  
ATOM   4239 HG21 THR A 746     -35.853   4.252  20.413  1.00  0.00           H  
ATOM   4240 HG22 THR A 746     -36.563   5.037  19.034  1.00  0.00           H  
ATOM   4241 HG23 THR A 746     -37.421   5.092  20.535  1.00  0.00           H  
ATOM   4242  N   LEU A 747     -38.762   0.497  20.188  1.00153.52           N  
ATOM   4243  CA  LEU A 747     -39.249  -0.756  19.700  1.00153.52           C  
ATOM   4244  C   LEU A 747     -40.665  -0.979  20.137  1.00153.52           C  
ATOM   4245  O   LEU A 747     -41.491  -1.421  19.340  1.00153.52           O  
ATOM   4246  CB  LEU A 747     -38.408  -1.938  20.202  1.00153.52           C  
ATOM   4247  CG  LEU A 747     -36.933  -1.863  19.765  1.00153.52           C  
ATOM   4248  CD1 LEU A 747     -36.148  -3.102  20.223  1.00153.52           C  
ATOM   4249  CD2 LEU A 747     -36.807  -1.595  18.256  1.00153.52           C  
ATOM   4250  H   LEU A 747     -37.954   0.507  20.796  1.00  0.00           H  
ATOM   4251  HA  LEU A 747     -39.298  -0.701  18.615  1.00  0.00           H  
ATOM   4252  HB3 LEU A 747     -38.838  -2.776  19.670  1.00  0.00           H  
ATOM   4253  HB2 LEU A 747     -38.491  -2.066  21.283  1.00  0.00           H  
ATOM   4254  HG  LEU A 747     -36.581  -0.934  19.923  1.00  0.00           H  
ATOM   4255 HD11 LEU A 747     -35.085  -2.880  20.158  1.00  0.00           H  
ATOM   4256 HD12 LEU A 747     -36.301  -3.326  21.275  1.00  0.00           H  
ATOM   4257 HD13 LEU A 747     -36.245  -3.964  19.567  1.00  0.00           H  
ATOM   4258 HD21 LEU A 747     -36.217  -2.361  17.773  1.00  0.00           H  
ATOM   4259 HD22 LEU A 747     -37.768  -1.682  17.780  1.00  0.00           H  
ATOM   4260 HD23 LEU A 747     -36.629  -0.607  17.868  1.00  0.00           H  
ATOM   4261  N   ARG A 748     -40.970  -0.762  21.433  1.00 53.05           N  
ATOM   4262  CA  ARG A 748     -42.308  -0.960  21.921  1.00 53.05           C  
ATOM   4263  C   ARG A 748     -43.253   0.126  21.500  1.00 53.05           C  
ATOM   4264  O   ARG A 748     -44.314  -0.148  20.938  1.00 53.05           O  
ATOM   4265  CB  ARG A 748     -42.371  -1.033  23.456  1.00 53.05           C  
ATOM   4266  CG  ARG A 748     -41.703  -2.279  24.042  1.00 53.05           C  
ATOM   4267  CD  ARG A 748     -41.771  -2.346  25.569  1.00 53.05           C  
ATOM   4268  NE  ARG A 748     -41.088  -3.600  25.997  1.00 53.05           N  
ATOM   4269  CZ  ARG A 748     -41.808  -4.750  26.147  1.00 53.05           C  
ATOM   4270  NH1 ARG A 748     -43.152  -4.750  25.911  1.00 53.05           N  
ATOM   4271  NH2 ARG A 748     -41.185  -5.900  26.535  1.00 53.05           N1+
ATOM   4272  H   ARG A 748     -40.255  -0.431  22.071  1.00  0.00           H  
ATOM   4273  HA  ARG A 748     -42.694  -1.907  21.535  1.00  0.00           H  
ATOM   4274  HB3 ARG A 748     -43.411  -1.022  23.791  1.00  0.00           H  
ATOM   4275  HB2 ARG A 748     -41.905  -0.146  23.888  1.00  0.00           H  
ATOM   4276  HG3 ARG A 748     -40.676  -2.324  23.693  1.00  0.00           H  
ATOM   4277  HG2 ARG A 748     -42.193  -3.160  23.628  1.00  0.00           H  
ATOM   4278  HD3 ARG A 748     -42.827  -2.402  25.819  1.00  0.00           H  
ATOM   4279  HD2 ARG A 748     -41.584  -1.434  26.112  1.00  0.00           H  
ATOM   4280  HE  ARG A 748     -40.089  -3.578  26.141  1.00  0.00           H  
ATOM   4281 HH12 ARG A 748     -43.620  -3.899  25.637  1.00  0.00           H  
ATOM   4282 HH11 ARG A 748     -43.692  -5.597  26.017  1.00  0.00           H  
ATOM   4283 HH22 ARG A 748     -41.711  -6.756  26.639  1.00  0.00           H  
ATOM   4284 HH21 ARG A 748     -40.196  -5.902  26.742  1.00  0.00           H  
ATOM   4285  N   THR A 749     -42.883   1.398  21.766  1.00116.72           N  
ATOM   4286  CA  THR A 749     -43.790   2.488  21.545  1.00116.72           C  
ATOM   4287  C   THR A 749     -44.060   2.696  20.096  1.00116.72           C  
ATOM   4288  O   THR A 749     -45.215   2.717  19.675  1.00116.72           O  
ATOM   4289  CB  THR A 749     -43.294   3.799  22.088  1.00116.72           C  
ATOM   4290  OG1 THR A 749     -42.142   4.229  21.379  1.00116.72           O  
ATOM   4291  CG2 THR A 749     -42.964   3.618  23.579  1.00116.72           C  
ATOM   4292  H   THR A 749     -41.970   1.597  22.158  1.00  0.00           H  
ATOM   4293  HA  THR A 749     -44.735   2.253  22.043  1.00  0.00           H  
ATOM   4294  HB  THR A 749     -44.061   4.569  21.982  1.00  0.00           H  
ATOM   4295  HG1 THR A 749     -41.446   3.605  21.546  1.00  0.00           H  
ATOM   4296 HG21 THR A 749     -42.661   4.571  24.008  1.00  0.00           H  
ATOM   4297 HG22 THR A 749     -43.862   3.321  24.120  1.00  0.00           H  
ATOM   4298 HG23 THR A 749     -42.216   2.866  23.812  1.00  0.00           H  
ATOM   4299  N   ASN A 750     -43.002   2.839  19.276  1.00105.21           N  
ATOM   4300  CA  ASN A 750     -43.292   3.126  17.905  1.00105.21           C  
ATOM   4301  C   ASN A 750     -42.522   2.225  17.001  1.00105.21           C  
ATOM   4302  O   ASN A 750     -41.327   2.392  16.764  1.00105.21           O  
ATOM   4303  CB  ASN A 750     -43.001   4.590  17.524  1.00105.21           C  
ATOM   4304  CG  ASN A 750     -41.545   4.910  17.837  1.00105.21           C  
ATOM   4305  OD1 ASN A 750     -40.860   4.157  18.528  1.00105.21           O  
ATOM   4306  ND2 ASN A 750     -41.065   6.079  17.336  1.00105.21           N  
ATOM   4307  H   ASN A 750     -42.044   2.825  19.601  1.00  0.00           H  
ATOM   4308  HA  ASN A 750     -44.340   3.058  17.615  1.00  0.00           H  
ATOM   4309  HB3 ASN A 750     -43.642   5.264  18.094  1.00  0.00           H  
ATOM   4310  HB2 ASN A 750     -43.203   4.770  16.467  1.00  0.00           H  
ATOM   4311 HD22 ASN A 750     -40.110   6.345  17.526  1.00  0.00           H  
ATOM   4312 HD21 ASN A 750     -41.664   6.679  16.788  1.00  0.00           H  
ATOM   4313  N   PRO A 751     -43.222   1.256  16.492  1.00 63.25           N  
ATOM   4314  CA  PRO A 751     -42.621   0.361  15.547  1.00 63.25           C  
ATOM   4315  C   PRO A 751     -42.400   1.052  14.241  1.00 63.25           C  
ATOM   4316  O   PRO A 751     -41.580   0.589  13.451  1.00 63.25           O  
ATOM   4317  CD  PRO A 751     -44.244   0.597  17.290  1.00 63.25           C  
ATOM   4318  CB  PRO A 751     -43.555  -0.844  15.461  1.00 63.25           C  
ATOM   4319  CG  PRO A 751     -44.235  -0.872  16.841  1.00 63.25           C  
ATOM   4320  HA  PRO A 751     -41.660   0.011  15.932  1.00  0.00           H  
ATOM   4321  HD2 PRO A 751     -45.219   1.044  17.091  1.00  0.00           H  
ATOM   4322  HD3 PRO A 751     -44.061   0.608  18.361  1.00  0.00           H  
ATOM   4323  HB3 PRO A 751     -43.027  -1.770  15.234  1.00  0.00           H  
ATOM   4324  HB2 PRO A 751     -44.313  -0.694  14.689  1.00  0.00           H  
ATOM   4325  HG2 PRO A 751     -45.230  -1.316  16.818  1.00  0.00           H  
ATOM   4326  HG3 PRO A 751     -43.625  -1.459  17.530  1.00  0.00           H  
ATOM   4327  N   ASP A 752     -43.137   2.147  13.983  1.00 22.21           N  
ATOM   4328  CA  ASP A 752     -43.024   2.839  12.734  1.00 22.21           C  
ATOM   4329  C   ASP A 752     -41.646   3.401  12.629  1.00 22.21           C  
ATOM   4330  O   ASP A 752     -41.018   3.343  11.574  1.00 22.21           O  
ATOM   4331  CB  ASP A 752     -44.002   4.021  12.620  1.00 22.21           C  
ATOM   4332  CG  ASP A 752     -45.414   3.462  12.529  1.00 22.21           C  
ATOM   4333  OD1 ASP A 752     -45.550   2.226  12.327  1.00 22.21           O  
ATOM   4334  OD2 ASP A 752     -46.376   4.265  12.665  1.00 22.21           O1-
ATOM   4335  H   ASP A 752     -43.838   2.452  14.643  1.00  0.00           H  
ATOM   4336  HA  ASP A 752     -43.146   2.141  11.902  1.00  0.00           H  
ATOM   4337  HB3 ASP A 752     -43.812   4.611  11.722  1.00  0.00           H  
ATOM   4338  HB2 ASP A 752     -43.930   4.691  13.478  1.00  0.00           H  
ATOM   4339  N   ALA A 753     -41.139   3.949  13.745  1.00 23.54           N  
ATOM   4340  CA  ALA A 753     -39.860   4.590  13.744  1.00 23.54           C  
ATOM   4341  C   ALA A 753     -38.795   3.601  13.402  1.00 23.54           C  
ATOM   4342  O   ALA A 753     -37.883   3.911  12.637  1.00 23.54           O  
ATOM   4343  CB  ALA A 753     -39.493   5.194  15.109  1.00 23.54           C  
ATOM   4344  H   ALA A 753     -41.678   3.935  14.599  1.00  0.00           H  
ATOM   4345  HA  ALA A 753     -39.855   5.383  12.993  1.00  0.00           H  
ATOM   4346  HB1 ALA A 753     -38.440   5.476  15.155  1.00  0.00           H  
ATOM   4347  HB2 ALA A 753     -40.047   6.122  15.204  1.00  0.00           H  
ATOM   4348  HB3 ALA A 753     -39.673   4.489  15.918  1.00  0.00           H  
ATOM   4349  N   ALA A 754     -38.880   2.370  13.938  1.00 48.96           N  
ATOM   4350  CA  ALA A 754     -37.785   1.479  13.698  1.00 48.96           C  
ATOM   4351  C   ALA A 754     -38.013   0.702  12.446  1.00 48.96           C  
ATOM   4352  O   ALA A 754     -38.877  -0.169  12.379  1.00 48.96           O  
ATOM   4353  CB  ALA A 754     -37.565   0.463  14.831  1.00 48.96           C  
ATOM   4354  H   ALA A 754     -39.653   2.092  14.526  1.00  0.00           H  
ATOM   4355  HA  ALA A 754     -36.832   2.011  13.628  1.00  0.00           H  
ATOM   4356  HB1 ALA A 754     -36.752  -0.230  14.604  1.00  0.00           H  
ATOM   4357  HB2 ALA A 754     -37.305   0.973  15.759  1.00  0.00           H  
ATOM   4358  HB3 ALA A 754     -38.462  -0.127  15.030  1.00  0.00           H  
ATOM   4359  N   THR A 755     -37.178   0.966  11.423  1.00 71.15           N  
ATOM   4360  CA  THR A 755     -37.323   0.277  10.178  1.00 71.15           C  
ATOM   4361  C   THR A 755     -37.043  -1.198  10.428  1.00 71.15           C  
ATOM   4362  O   THR A 755     -36.700  -1.552  11.587  1.00 71.15           O  
ATOM   4363  CB  THR A 755     -36.364   0.753   9.127  1.00 71.15           C  
ATOM   4364  OG1 THR A 755     -36.677   0.162   7.874  1.00 71.15           O  
ATOM   4365  CG2 THR A 755     -34.937   0.376   9.555  1.00 71.15           C  
ATOM   4366  OXT THR A 755     -37.168  -1.993   9.458  1.00 71.15           O1-
ATOM   4367  H   THR A 755     -36.467   1.675  11.516  1.00  0.00           H  
ATOM   4368  HA  THR A 755     -38.348   0.397   9.820  1.00  0.00           H  
ATOM   4369  HB  THR A 755     -36.451   1.834   9.008  1.00  0.00           H  
ATOM   4370  HG1 THR A 755     -36.823  -0.763   8.031  1.00  0.00           H  
ATOM   4371 HG21 THR A 755     -34.313  -0.040   8.763  1.00  0.00           H  
ATOM   4372 HG22 THR A 755     -34.442   1.343   9.640  1.00  0.00           H  
ATOM   4373 HG23 THR A 755     -34.782   0.055  10.568  1.00  0.00           H  
CONECT 1097 2679
CONECT 2679 1097
ENDMDL
END   
