# Supplementary material for: Ligand-guided homology modelling of the GABAB2 subunit of the GABAB receptor
Source: PLoS One. 2017 Mar 21;12(3):e0173889. doi: 10.1371/journal.pone.0173889 (PMC5360267; doi:10.1371/journal.pone.0173889)
Supplement: S8 Model — Cluster 5 based model 2. Template 4oo9. (PDB) [file pone.0173889.s011.pdb]

REMARK   4      COMPLIES WITH FORMAT V. 3.0, 1-DEC-2006
REMARK 888
REMARK 888 WRITTEN BY MAESTRO (A PRODUCT OF SCHRODINGER, LLC)
TITLE     c5_m2_4oo9
HELIX    1   1 TYR A  482  LYS A  505  1
HELIX    2   2 LYS A  510  LYS A  513  1
HELIX    3   3 MET A  519  LEU A  536  1
HELIX    4   4 THR A  551  LYS A  586  1
HELIX    5   5 ASP A  594  VAL A  618  1
HELIX    6   6 THR A  654  ARG A  679  1
HELIX    7   7 ASP A  688  ILE A  704  1
HELIX    8   8 ALA A  707  SER A  710  1
HELIX    9   9 GLN A  720  THR A  749  1
TURN     1   1 LYS A 476  LEU A 481
TURN     2   2 ASN A 506  GLN A 509
TURN     3   3 MET A 514  TYR A 518
TURN     4   4 PHE A 537  GLU A 550
TURN     5   5 MET A 587  LYS A 593
TURN     6   6 ASP A 619  MET A 653
TURN     7   7 ASN A 680  ASN A 687
TURN     8   8 ILE A 705  GLY A 706
TURN     9   9 PHE A 711  VAL A 719
TURN    10  10 ASN A 750  THR A 755
SEQRES   1 A  269  LYS ILE SER LEU PRO LEU TYR SER ILE LEU SER ALA LEU
SEQRES   2 A  269  THR ILE LEU GLY MET ILE MET ALA SER ALA PHE LEU PHE
SEQRES   3 A  269  PHE ASN ILE LYS ASN ARG ASN GLN LYS LEU ILE LYS MET
SEQRES   4 A  269  SER SER PRO TYR MET ASN ASN LEU ILE ILE LEU GLY GLY
SEQRES   5 A  269  MET LEU SER TYR ALA SER ILE PHE LEU PHE PHE GLU THR
SEQRES   6 A  269  LEU CYS THR VAL ARG THR TRP ILE LEU THR VAL GLY TYR
SEQRES   7 A  269  THR THR ALA PHE GLY ALA MET PHE ALA LYS THR TRP ARG
SEQRES   8 A  269  VAL HIS ALA ILE PHE LYS ASN VAL LYS MET LYS LYS LYS
SEQRES   9 A  269  ILE ILE LYS ASP GLN LYS LEU LEU VAL ILE VAL GLY GLY
SEQRES  10 A  269  MET LEU LEU ILE ASP LEU CYS ILE LEU ILE CYS TRP GLN
SEQRES  11 A  269  ALA VAL ASP PRO LEU ARG ARG THR VAL GLU LYS TYR SER
SEQRES  12 A  269  MET GLU PRO ASP PRO ALA GLY ARG ASP ILE SER ILE ARG
SEQRES  13 A  269  PRO LEU LEU GLU HIS CYS GLU ASN THR HIS MET THR ILE
SEQRES  14 A  269  TRP LEU GLY ILE VAL TYR ALA TYR LYS GLY LEU LEU MET
SEQRES  15 A  269  LEU PHE GLY CYS PHE LEU ALA TRP GLU THR ARG ASN VAL
SEQRES  16 A  269  SER ILE PRO ALA LEU ASN ASP SER LYS TYR ILE GLY MET
SEQRES  17 A  269  SER VAL TYR ASN VAL GLY ILE MET CYS ILE ILE GLY ALA
SEQRES  18 A  269  ALA VAL SER PHE LEU THR ARG ASP GLN PRO ASN VAL GLN
SEQRES  19 A  269  PHE CYS ILE VAL ALA LEU VAL ILE ILE PHE CYS SER THR
SEQRES  20 A  269  ILE THR LEU CYS LEU VAL PHE VAL PRO LYS LEU ILE THR
SEQRES  21 A  269  LEU ARG THR ASN PRO ASP ALA ALA THR
SSBOND   1 CYS A  553    CYS A  648                          1555   1555  2.02
MODEL        1
ATOM      1  N   LYS A 476     -37.757  -0.783  60.425  1.00 72.41           N1+
ATOM      2  CA  LYS A 476     -38.372  -0.791  61.772  1.00 72.41           C  
ATOM      3  C   LYS A 476     -37.309  -0.886  62.814  1.00 72.41           C  
ATOM      4  O   LYS A 476     -36.442  -0.018  62.914  1.00 72.41           O  
ATOM      5  CB  LYS A 476     -39.316  -1.997  61.918  1.00 72.41           C  
ATOM      6  CG  LYS A 476     -40.150  -1.976  63.202  1.00 72.41           C  
ATOM      7  CD  LYS A 476     -41.296  -2.990  63.205  1.00 72.41           C  
ATOM      8  CE  LYS A 476     -42.449  -2.615  62.271  1.00 72.41           C  
ATOM      9  NZ  LYS A 476     -43.508  -3.648  62.335  1.00 72.41           N1+
ATOM     10  H1  LYS A 476     -37.085  -0.029  60.382  1.00  0.00           H  
ATOM     11  H2  LYS A 476     -37.275  -1.657  60.268  1.00  0.00           H  
ATOM     12  H3  LYS A 476     -38.466  -0.650  59.718  1.00  0.00           H  
ATOM     13  HA  LYS A 476     -38.919   0.143  61.906  1.00  0.00           H  
ATOM     14  HB3 LYS A 476     -38.811  -2.951  61.775  1.00  0.00           H  
ATOM     15  HB2 LYS A 476     -40.001  -1.942  61.073  1.00  0.00           H  
ATOM     16  HG3 LYS A 476     -40.587  -0.982  63.308  1.00  0.00           H  
ATOM     17  HG2 LYS A 476     -39.624  -2.117  64.130  1.00  0.00           H  
ATOM     18  HD3 LYS A 476     -41.684  -3.070  64.222  1.00  0.00           H  
ATOM     19  HD2 LYS A 476     -40.909  -3.978  62.952  1.00  0.00           H  
ATOM     20  HE3 LYS A 476     -42.119  -2.538  61.236  1.00  0.00           H  
ATOM     21  HE2 LYS A 476     -42.874  -1.651  62.551  1.00  0.00           H  
ATOM     22  HZ1 LYS A 476     -43.129  -4.542  62.058  1.00  0.00           H  
ATOM     23  HZ2 LYS A 476     -43.862  -3.712  63.279  1.00  0.00           H  
ATOM     24  HZ3 LYS A 476     -44.263  -3.397  61.712  1.00  0.00           H  
ATOM     25  N   ILE A 477     -37.358  -1.953  63.632  1.00133.31           N  
ATOM     26  CA  ILE A 477     -36.368  -2.129  64.647  1.00133.31           C  
ATOM     27  C   ILE A 477     -35.064  -2.314  63.952  1.00133.31           C  
ATOM     28  O   ILE A 477     -34.049  -1.739  64.343  1.00133.31           O  
ATOM     29  CB  ILE A 477     -36.616  -3.327  65.525  1.00133.31           C  
ATOM     30  CG1 ILE A 477     -36.568  -4.643  64.727  1.00133.31           C  
ATOM     31  CG2 ILE A 477     -37.951  -3.097  66.252  1.00133.31           C  
ATOM     32  CD1 ILE A 477     -37.649  -4.761  63.652  1.00133.31           C  
ATOM     33  H   ILE A 477     -38.087  -2.644  63.537  1.00  0.00           H  
ATOM     34  HA  ILE A 477     -36.314  -1.230  65.267  1.00  0.00           H  
ATOM     35  HB  ILE A 477     -35.834  -3.364  66.286  1.00  0.00           H  
ATOM     36 HG13 ILE A 477     -36.796  -5.421  65.456  1.00  0.00           H  
ATOM     37 HG12 ILE A 477     -35.582  -4.950  64.384  1.00  0.00           H  
ATOM     38 HG21 ILE A 477     -38.022  -3.780  67.099  1.00  0.00           H  
ATOM     39 HG22 ILE A 477     -38.015  -2.090  66.665  1.00  0.00           H  
ATOM     40 HG23 ILE A 477     -38.844  -3.269  65.667  1.00  0.00           H  
ATOM     41 HD11 ILE A 477     -37.783  -5.818  63.419  1.00  0.00           H  
ATOM     42 HD12 ILE A 477     -38.634  -4.406  63.937  1.00  0.00           H  
ATOM     43 HD13 ILE A 477     -37.360  -4.315  62.705  1.00  0.00           H  
ATOM     44  N   SER A 478     -35.073  -3.121  62.877  1.00 86.00           N  
ATOM     45  CA  SER A 478     -33.877  -3.366  62.135  1.00 86.00           C  
ATOM     46  C   SER A 478     -33.637  -2.163  61.289  1.00 86.00           C  
ATOM     47  O   SER A 478     -34.425  -1.218  61.295  1.00 86.00           O  
ATOM     48  CB  SER A 478     -33.971  -4.580  61.197  1.00 86.00           C  
ATOM     49  OG  SER A 478     -34.938  -4.341  60.184  1.00 86.00           O  
ATOM     50  H   SER A 478     -35.928  -3.565  62.579  1.00  0.00           H  
ATOM     51  HA  SER A 478     -33.032  -3.515  62.812  1.00  0.00           H  
ATOM     52  HB3 SER A 478     -34.259  -5.470  61.757  1.00  0.00           H  
ATOM     53  HB2 SER A 478     -33.008  -4.804  60.736  1.00  0.00           H  
ATOM     54  HG  SER A 478     -34.918  -5.055  59.562  1.00  0.00           H  
ATOM     55  N   LEU A 479     -32.506  -2.159  60.558  1.00100.64           N  
ATOM     56  CA  LEU A 479     -32.184  -1.044  59.720  1.00100.64           C  
ATOM     57  C   LEU A 479     -32.711  -1.405  58.358  1.00100.64           C  
ATOM     58  O   LEU A 479     -32.682  -2.565  57.950  1.00100.64           O  
ATOM     59  CB  LEU A 479     -30.660  -0.802  59.645  1.00100.64           C  
ATOM     60  CG  LEU A 479     -30.198   0.566  59.094  1.00100.64           C  
ATOM     61  CD1 LEU A 479     -28.663   0.654  59.078  1.00100.64           C  
ATOM     62  CD2 LEU A 479     -30.815   0.916  57.736  1.00100.64           C  
ATOM     63  H   LEU A 479     -31.881  -2.952  60.575  1.00  0.00           H  
ATOM     64  HA  LEU A 479     -32.545  -0.139  60.204  1.00  0.00           H  
ATOM     65  HB3 LEU A 479     -30.186  -1.605  59.076  1.00  0.00           H  
ATOM     66  HB2 LEU A 479     -30.254  -0.899  60.653  1.00  0.00           H  
ATOM     67  HG  LEU A 479     -30.541   1.331  59.793  1.00  0.00           H  
ATOM     68 HD11 LEU A 479     -28.326   1.644  58.772  1.00  0.00           H  
ATOM     69 HD12 LEU A 479     -28.247   0.460  60.067  1.00  0.00           H  
ATOM     70 HD13 LEU A 479     -28.231  -0.072  58.389  1.00  0.00           H  
ATOM     71 HD21 LEU A 479     -30.152   1.620  57.233  1.00  0.00           H  
ATOM     72 HD22 LEU A 479     -30.570  -0.031  57.350  1.00  0.00           H  
ATOM     73 HD23 LEU A 479     -31.760   1.385  57.578  1.00  0.00           H  
ATOM     74  N   PRO A 480     -33.247  -0.424  57.688  1.00127.79           N  
ATOM     75  CA  PRO A 480     -33.825  -0.597  56.375  1.00127.79           C  
ATOM     76  C   PRO A 480     -32.831  -0.806  55.271  1.00127.79           C  
ATOM     77  O   PRO A 480     -33.252  -1.018  54.135  1.00127.79           O  
ATOM     78  CD  PRO A 480     -33.902   0.643  58.428  1.00127.79           C  
ATOM     79  CB  PRO A 480     -34.699   0.633  56.139  1.00127.79           C  
ATOM     80  CG  PRO A 480     -35.082   1.093  57.555  1.00127.79           C  
ATOM     81  HA  PRO A 480     -34.480  -1.472  56.400  1.00  0.00           H  
ATOM     82  HD2 PRO A 480     -33.315   1.496  58.758  1.00  0.00           H  
ATOM     83  HD3 PRO A 480     -34.397   0.278  59.326  1.00  0.00           H  
ATOM     84  HB3 PRO A 480     -35.570   0.418  55.519  1.00  0.00           H  
ATOM     85  HB2 PRO A 480     -34.130   1.426  55.650  1.00  0.00           H  
ATOM     86  HG2 PRO A 480     -35.269   2.166  57.615  1.00  0.00           H  
ATOM     87  HG3 PRO A 480     -35.993   0.578  57.865  1.00  0.00           H  
ATOM     88  N   LEU A 481     -31.523  -0.743  55.569  1.00138.74           N  
ATOM     89  CA  LEU A 481     -30.473  -0.779  54.590  1.00138.74           C  
ATOM     90  C   LEU A 481     -30.518  -2.032  53.765  1.00138.74           C  
ATOM     91  O   LEU A 481     -30.466  -1.971  52.537  1.00138.74           O  
ATOM     92  CB  LEU A 481     -29.107  -0.729  55.293  1.00138.74           C  
ATOM     93  CG  LEU A 481     -27.880  -0.768  54.373  1.00138.74           C  
ATOM     94  CD1 LEU A 481     -27.802   0.472  53.469  1.00138.74           C  
ATOM     95  CD2 LEU A 481     -26.609  -0.990  55.209  1.00138.74           C  
ATOM     96  H   LEU A 481     -31.261  -0.579  56.528  1.00  0.00           H  
ATOM     97  HA  LEU A 481     -30.590   0.090  53.943  1.00  0.00           H  
ATOM     98  HB3 LEU A 481     -29.050  -1.544  56.018  1.00  0.00           H  
ATOM     99  HB2 LEU A 481     -29.020   0.191  55.865  1.00  0.00           H  
ATOM    100  HG  LEU A 481     -27.944  -1.633  53.712  1.00  0.00           H  
ATOM    101 HD11 LEU A 481     -26.926   1.094  53.642  1.00  0.00           H  
ATOM    102 HD12 LEU A 481     -27.899   0.213  52.414  1.00  0.00           H  
ATOM    103 HD13 LEU A 481     -28.633   1.149  53.665  1.00  0.00           H  
ATOM    104 HD21 LEU A 481     -25.897  -0.168  55.206  1.00  0.00           H  
ATOM    105 HD22 LEU A 481     -26.839  -1.157  56.262  1.00  0.00           H  
ATOM    106 HD23 LEU A 481     -26.236  -1.901  54.867  1.00  0.00           H  
ATOM    107  N   TYR A 482     -30.630  -3.209  54.403  1.00 94.81           N  
ATOM    108  CA  TYR A 482     -30.609  -4.436  53.658  1.00 94.81           C  
ATOM    109  C   TYR A 482     -31.821  -4.533  52.786  1.00 94.81           C  
ATOM    110  O   TYR A 482     -31.737  -4.985  51.647  1.00 94.81           O  
ATOM    111  CB  TYR A 482     -30.532  -5.687  54.553  1.00 94.81           C  
ATOM    112  CG  TYR A 482     -31.766  -5.773  55.382  1.00 94.81           C  
ATOM    113  CD1 TYR A 482     -32.876  -6.436  54.913  1.00 94.81           C  
ATOM    114  CD2 TYR A 482     -31.812  -5.195  56.630  1.00 94.81           C  
ATOM    115  CE1 TYR A 482     -34.016  -6.520  55.675  1.00 94.81           C  
ATOM    116  CE2 TYR A 482     -32.950  -5.275  57.396  1.00 94.81           C  
ATOM    117  CZ  TYR A 482     -34.054  -5.939  56.920  1.00 94.81           C  
ATOM    118  OH  TYR A 482     -35.224  -6.024  57.704  1.00 94.81           O  
ATOM    119  H   TYR A 482     -30.698  -3.243  55.410  1.00  0.00           H  
ATOM    120  HA  TYR A 482     -29.723  -4.437  53.019  1.00  0.00           H  
ATOM    121  HB3 TYR A 482     -29.650  -5.645  55.194  1.00  0.00           H  
ATOM    122  HB2 TYR A 482     -30.428  -6.590  53.948  1.00  0.00           H  
ATOM    123  HD1 TYR A 482     -32.860  -6.913  53.943  1.00  0.00           H  
ATOM    124  HD2 TYR A 482     -30.946  -4.682  57.023  1.00  0.00           H  
ATOM    125  HE1 TYR A 482     -34.876  -7.052  55.294  1.00  0.00           H  
ATOM    126  HE2 TYR A 482     -32.964  -4.870  58.395  1.00  0.00           H  
ATOM    127  HH  TYR A 482     -35.915  -6.504  57.273  1.00  0.00           H  
ATOM    128  N   SER A 483     -32.990  -4.113  53.304  1.00 31.27           N  
ATOM    129  CA  SER A 483     -34.225  -4.232  52.580  1.00 31.27           C  
ATOM    130  C   SER A 483     -34.181  -3.414  51.325  1.00 31.27           C  
ATOM    131  O   SER A 483     -34.662  -3.855  50.283  1.00 31.27           O  
ATOM    132  CB  SER A 483     -35.440  -3.742  53.387  1.00 31.27           C  
ATOM    133  OG  SER A 483     -35.631  -4.558  54.533  1.00 31.27           O  
ATOM    134  H   SER A 483     -33.021  -3.760  54.249  1.00  0.00           H  
ATOM    135  HA  SER A 483     -34.378  -5.279  52.310  1.00  0.00           H  
ATOM    136  HB3 SER A 483     -36.352  -3.784  52.789  1.00  0.00           H  
ATOM    137  HB2 SER A 483     -35.316  -2.708  53.712  1.00  0.00           H  
ATOM    138  HG  SER A 483     -36.382  -4.237  55.010  1.00  0.00           H  
ATOM    139  N   ILE A 484     -33.604  -2.199  51.387  1.00 81.71           N  
ATOM    140  CA  ILE A 484     -33.597  -1.329  50.244  1.00 81.71           C  
ATOM    141  C   ILE A 484     -32.777  -1.929  49.145  1.00 81.71           C  
ATOM    142  O   ILE A 484     -33.173  -1.895  47.981  1.00 81.71           O  
ATOM    143  CB  ILE A 484     -33.044   0.038  50.537  1.00 81.71           C  
ATOM    144  CG1 ILE A 484     -31.563  -0.036  50.936  1.00 81.71           C  
ATOM    145  CG2 ILE A 484     -33.943   0.686  51.603  1.00 81.71           C  
ATOM    146  CD1 ILE A 484     -30.878   1.330  50.975  1.00 81.71           C  
ATOM    147  H   ILE A 484     -33.219  -1.864  52.261  1.00  0.00           H  
ATOM    148  HA  ILE A 484     -34.623  -1.217  49.885  1.00  0.00           H  
ATOM    149  HB  ILE A 484     -33.109   0.646  49.631  1.00  0.00           H  
ATOM    150 HG13 ILE A 484     -30.825  -0.622  50.421  1.00  0.00           H  
ATOM    151 HG12 ILE A 484     -31.652  -0.249  51.983  1.00  0.00           H  
ATOM    152 HG21 ILE A 484     -33.466   1.518  52.117  1.00  0.00           H  
ATOM    153 HG22 ILE A 484     -34.828   1.097  51.116  1.00  0.00           H  
ATOM    154 HG23 ILE A 484     -34.338   0.011  52.351  1.00  0.00           H  
ATOM    155 HD11 ILE A 484     -29.861   1.238  51.356  1.00  0.00           H  
ATOM    156 HD12 ILE A 484     -30.811   1.758  49.975  1.00  0.00           H  
ATOM    157 HD13 ILE A 484     -31.394   2.048  51.611  1.00  0.00           H  
ATOM    158  N   LEU A 485     -31.613  -2.507  49.489  1.00 39.37           N  
ATOM    159  CA  LEU A 485     -30.724  -3.047  48.501  1.00 39.37           C  
ATOM    160  C   LEU A 485     -31.406  -4.160  47.772  1.00 39.37           C  
ATOM    161  O   LEU A 485     -31.210  -4.322  46.568  1.00 39.37           O  
ATOM    162  CB  LEU A 485     -29.426  -3.614  49.103  1.00 39.37           C  
ATOM    163  CG  LEU A 485     -28.535  -2.543  49.758  1.00 39.37           C  
ATOM    164  CD1 LEU A 485     -27.253  -3.162  50.338  1.00 39.37           C  
ATOM    165  CD2 LEU A 485     -28.252  -1.382  48.791  1.00 39.37           C  
ATOM    166  H   LEU A 485     -31.332  -2.527  50.460  1.00  0.00           H  
ATOM    167  HA  LEU A 485     -30.503  -2.281  47.758  1.00  0.00           H  
ATOM    168  HB3 LEU A 485     -28.849  -4.111  48.321  1.00  0.00           H  
ATOM    169  HB2 LEU A 485     -29.658  -4.383  49.842  1.00  0.00           H  
ATOM    170  HG  LEU A 485     -29.063  -2.104  50.596  1.00  0.00           H  
ATOM    171 HD11 LEU A 485     -26.537  -2.367  50.407  1.00  0.00           H  
ATOM    172 HD12 LEU A 485     -27.426  -3.564  51.337  1.00  0.00           H  
ATOM    173 HD13 LEU A 485     -26.864  -3.972  49.726  1.00  0.00           H  
ATOM    174 HD21 LEU A 485     -27.549  -0.701  49.255  1.00  0.00           H  
ATOM    175 HD22 LEU A 485     -27.830  -1.720  47.845  1.00  0.00           H  
ATOM    176 HD23 LEU A 485     -29.141  -0.790  48.577  1.00  0.00           H  
ATOM    177  N   SER A 486     -32.201  -4.976  48.488  1.00 65.96           N  
ATOM    178  CA  SER A 486     -32.886  -6.078  47.874  1.00 65.96           C  
ATOM    179  C   SER A 486     -33.896  -5.562  46.893  1.00 65.96           C  
ATOM    180  O   SER A 486     -34.008  -6.060  45.775  1.00 65.96           O  
ATOM    181  CB  SER A 486     -33.636  -6.952  48.894  1.00 65.96           C  
ATOM    182  OG  SER A 486     -34.292  -8.023  48.233  1.00 65.96           O  
ATOM    183  H   SER A 486     -32.316  -4.820  49.480  1.00  0.00           H  
ATOM    184  HA  SER A 486     -32.149  -6.775  47.518  1.00  0.00           H  
ATOM    185  HB3 SER A 486     -34.373  -6.378  49.458  1.00  0.00           H  
ATOM    186  HB2 SER A 486     -32.937  -7.367  49.621  1.00  0.00           H  
ATOM    187  HG  SER A 486     -34.958  -7.668  47.665  1.00  0.00           H  
ATOM    188  N   ALA A 487     -34.669  -4.533  47.278  1.00 19.07           N  
ATOM    189  CA  ALA A 487     -35.676  -4.025  46.390  1.00 19.07           C  
ATOM    190  C   ALA A 487     -34.992  -3.486  45.178  1.00 19.07           C  
ATOM    191  O   ALA A 487     -35.445  -3.677  44.050  1.00 19.07           O  
ATOM    192  CB  ALA A 487     -36.496  -2.882  47.011  1.00 19.07           C  
ATOM    193  H   ALA A 487     -34.566  -4.126  48.198  1.00  0.00           H  
ATOM    194  HA  ALA A 487     -36.421  -4.796  46.257  1.00  0.00           H  
ATOM    195  HB1 ALA A 487     -37.272  -2.534  46.329  1.00  0.00           H  
ATOM    196  HB2 ALA A 487     -36.990  -3.214  47.924  1.00  0.00           H  
ATOM    197  HB3 ALA A 487     -35.874  -2.025  47.275  1.00  0.00           H  
ATOM    198  N   LEU A 488     -33.861  -2.794  45.383  1.00131.65           N  
ATOM    199  CA  LEU A 488     -33.175  -2.218  44.270  1.00131.65           C  
ATOM    200  C   LEU A 488     -32.718  -3.322  43.368  1.00131.65           C  
ATOM    201  O   LEU A 488     -32.867  -3.236  42.151  1.00131.65           O  
ATOM    202  CB  LEU A 488     -31.947  -1.398  44.698  1.00131.65           C  
ATOM    203  CG  LEU A 488     -32.317  -0.193  45.585  1.00131.65           C  
ATOM    204  CD1 LEU A 488     -31.078   0.617  45.995  1.00131.65           C  
ATOM    205  CD2 LEU A 488     -33.404   0.670  44.926  1.00131.65           C  
ATOM    206  H   LEU A 488     -33.516  -2.634  46.322  1.00  0.00           H  
ATOM    207  HA  LEU A 488     -33.862  -1.599  43.691  1.00  0.00           H  
ATOM    208  HB3 LEU A 488     -31.449  -1.040  43.798  1.00  0.00           H  
ATOM    209  HB2 LEU A 488     -31.225  -2.025  45.223  1.00  0.00           H  
ATOM    210  HG  LEU A 488     -32.789  -0.442  46.490  1.00  0.00           H  
ATOM    211 HD11 LEU A 488     -31.343   1.291  46.810  1.00  0.00           H  
ATOM    212 HD12 LEU A 488     -30.284  -0.016  46.388  1.00  0.00           H  
ATOM    213 HD13 LEU A 488     -30.741   1.267  45.191  1.00  0.00           H  
ATOM    214 HD21 LEU A 488     -33.548   1.597  45.483  1.00  0.00           H  
ATOM    215 HD22 LEU A 488     -33.133   0.942  43.905  1.00  0.00           H  
ATOM    216 HD23 LEU A 488     -34.374   0.173  44.904  1.00  0.00           H  
ATOM    217  N   THR A 489     -32.153  -4.403  43.941  1.00110.33           N  
ATOM    218  CA  THR A 489     -31.667  -5.467  43.112  1.00110.33           C  
ATOM    219  C   THR A 489     -32.794  -6.166  42.425  1.00110.33           C  
ATOM    220  O   THR A 489     -32.661  -6.555  41.266  1.00110.33           O  
ATOM    221  CB  THR A 489     -30.867  -6.519  43.821  1.00110.33           C  
ATOM    222  OG1 THR A 489     -30.398  -7.452  42.862  1.00110.33           O  
ATOM    223  CG2 THR A 489     -31.738  -7.252  44.846  1.00110.33           C  
ATOM    224  H   THR A 489     -32.024  -4.451  44.944  1.00  0.00           H  
ATOM    225  HA  THR A 489     -31.048  -5.019  42.350  1.00  0.00           H  
ATOM    226  HB  THR A 489     -30.084  -5.820  44.077  1.00  0.00           H  
ATOM    227  HG1 THR A 489     -29.551  -7.778  43.142  1.00  0.00           H  
ATOM    228 HG21 THR A 489     -31.339  -8.220  45.020  1.00  0.00           H  
ATOM    229 HG22 THR A 489     -31.693  -6.616  45.689  1.00  0.00           H  
ATOM    230 HG23 THR A 489     -32.718  -7.612  44.609  1.00  0.00           H  
ATOM    231  N   ILE A 490     -33.930  -6.368  43.122  1.00 80.24           N  
ATOM    232  CA  ILE A 490     -35.020  -7.088  42.525  1.00 80.24           C  
ATOM    233  C   ILE A 490     -35.559  -6.314  41.366  1.00 80.24           C  
ATOM    234  O   ILE A 490     -35.816  -6.875  40.302  1.00 80.24           O  
ATOM    235  CB  ILE A 490     -36.159  -7.355  43.470  1.00 80.24           C  
ATOM    236  CG1 ILE A 490     -36.814  -6.046  43.935  1.00 80.24           C  
ATOM    237  CG2 ILE A 490     -35.628  -8.225  44.620  1.00 80.24           C  
ATOM    238  CD1 ILE A 490     -38.144  -6.256  44.657  1.00 80.24           C  
ATOM    239  H   ILE A 490     -34.002  -6.071  44.089  1.00  0.00           H  
ATOM    240  HA  ILE A 490     -34.647  -8.046  42.152  1.00  0.00           H  
ATOM    241  HB  ILE A 490     -36.910  -7.938  42.932  1.00  0.00           H  
ATOM    242 HG13 ILE A 490     -37.136  -5.287  43.248  1.00  0.00           H  
ATOM    243 HG12 ILE A 490     -36.080  -5.732  44.615  1.00  0.00           H  
ATOM    244 HG21 ILE A 490     -35.699  -7.750  45.596  1.00  0.00           H  
ATOM    245 HG22 ILE A 490     -36.254  -9.113  44.704  1.00  0.00           H  
ATOM    246 HG23 ILE A 490     -34.619  -8.602  44.474  1.00  0.00           H  
ATOM    247 HD11 ILE A 490     -38.529  -5.313  45.047  1.00  0.00           H  
ATOM    248 HD12 ILE A 490     -38.896  -6.665  43.981  1.00  0.00           H  
ATOM    249 HD13 ILE A 490     -38.041  -6.942  45.498  1.00  0.00           H  
ATOM    250  N   LEU A 491     -35.732  -4.991  41.536  1.00 31.62           N  
ATOM    251  CA  LEU A 491     -36.288  -4.189  40.486  1.00 31.62           C  
ATOM    252  C   LEU A 491     -35.359  -4.240  39.316  1.00 31.62           C  
ATOM    253  O   LEU A 491     -35.794  -4.283  38.168  1.00 31.62           O  
ATOM    254  CB  LEU A 491     -36.458  -2.711  40.881  1.00 31.62           C  
ATOM    255  CG  LEU A 491     -37.473  -2.487  42.018  1.00 31.62           C  
ATOM    256  CD1 LEU A 491     -37.667  -0.990  42.304  1.00 31.62           C  
ATOM    257  CD2 LEU A 491     -38.796  -3.219  41.741  1.00 31.62           C  
ATOM    258  H   LEU A 491     -35.508  -4.555  42.423  1.00  0.00           H  
ATOM    259  HA  LEU A 491     -37.249  -4.603  40.195  1.00  0.00           H  
ATOM    260  HB3 LEU A 491     -36.784  -2.140  40.010  1.00  0.00           H  
ATOM    261  HB2 LEU A 491     -35.496  -2.288  41.178  1.00  0.00           H  
ATOM    262  HG  LEU A 491     -37.167  -2.909  42.948  1.00  0.00           H  
ATOM    263 HD11 LEU A 491     -38.361  -0.833  43.130  1.00  0.00           H  
ATOM    264 HD12 LEU A 491     -36.722  -0.518  42.575  1.00  0.00           H  
ATOM    265 HD13 LEU A 491     -38.064  -0.468  41.432  1.00  0.00           H  
ATOM    266 HD21 LEU A 491     -39.551  -2.937  42.475  1.00  0.00           H  
ATOM    267 HD22 LEU A 491     -39.191  -2.967  40.756  1.00  0.00           H  
ATOM    268 HD23 LEU A 491     -38.701  -4.302  41.804  1.00  0.00           H  
ATOM    269  N   GLY A 492     -34.042  -4.224  39.581  1.00 18.29           N  
ATOM    270  CA  GLY A 492     -33.074  -4.237  38.522  1.00 18.29           C  
ATOM    271  C   GLY A 492     -33.166  -5.513  37.744  1.00 18.29           C  
ATOM    272  O   GLY A 492     -33.064  -5.504  36.518  1.00 18.29           O  
ATOM    273  H   GLY A 492     -33.718  -4.172  40.538  1.00  0.00           H  
ATOM    274  HA3 GLY A 492     -32.118  -4.217  39.009  1.00  0.00           H  
ATOM    275  HA2 GLY A 492     -33.161  -3.359  37.880  1.00  0.00           H  
ATOM    276  N   MET A 493     -33.341  -6.653  38.437  1.00130.80           N  
ATOM    277  CA  MET A 493     -33.379  -7.920  37.762  1.00130.80           C  
ATOM    278  C   MET A 493     -34.551  -7.971  36.838  1.00130.80           C  
ATOM    279  O   MET A 493     -34.431  -8.427  35.701  1.00130.80           O  
ATOM    280  CB  MET A 493     -33.505  -9.114  38.721  1.00130.80           C  
ATOM    281  CG  MET A 493     -33.547 -10.459  37.995  1.00130.80           C  
ATOM    282  SD  MET A 493     -31.988 -10.936  37.190  1.00130.80           S  
ATOM    283  CE  MET A 493     -32.694 -12.367  36.324  1.00130.80           C  
ATOM    284  H   MET A 493     -33.395  -6.630  39.448  1.00  0.00           H  
ATOM    285  HA  MET A 493     -32.460  -8.027  37.181  1.00  0.00           H  
ATOM    286  HB3 MET A 493     -34.401  -9.011  39.335  1.00  0.00           H  
ATOM    287  HB2 MET A 493     -32.667  -9.108  39.420  1.00  0.00           H  
ATOM    288  HG3 MET A 493     -34.371 -10.536  37.287  1.00  0.00           H  
ATOM    289  HG2 MET A 493     -33.753 -11.231  38.737  1.00  0.00           H  
ATOM    290  HE1 MET A 493     -31.916 -12.878  35.756  1.00  0.00           H  
ATOM    291  HE2 MET A 493     -33.124 -13.074  37.033  1.00  0.00           H  
ATOM    292  HE3 MET A 493     -33.472 -12.050  35.628  1.00  0.00           H  
ATOM    293  N   ILE A 494     -35.721  -7.492  37.296  1.00 71.19           N  
ATOM    294  CA  ILE A 494     -36.889  -7.570  36.470  1.00 71.19           C  
ATOM    295  C   ILE A 494     -36.676  -6.724  35.256  1.00 71.19           C  
ATOM    296  O   ILE A 494     -37.027  -7.122  34.146  1.00 71.19           O  
ATOM    297  CB  ILE A 494     -38.152  -7.125  37.162  1.00 71.19           C  
ATOM    298  CG1 ILE A 494     -39.382  -7.542  36.340  1.00 71.19           C  
ATOM    299  CG2 ILE A 494     -38.075  -5.616  37.436  1.00 71.19           C  
ATOM    300  CD1 ILE A 494     -40.699  -7.400  37.102  1.00 71.19           C  
ATOM    301  H   ILE A 494     -35.792  -7.115  38.232  1.00  0.00           H  
ATOM    302  HA  ILE A 494     -37.007  -8.612  36.163  1.00  0.00           H  
ATOM    303  HB  ILE A 494     -38.213  -7.648  38.118  1.00  0.00           H  
ATOM    304 HG13 ILE A 494     -39.285  -8.587  36.041  1.00  0.00           H  
ATOM    305 HG12 ILE A 494     -39.450  -6.966  35.416  1.00  0.00           H  
ATOM    306 HG21 ILE A 494     -39.068  -5.307  37.755  1.00  0.00           H  
ATOM    307 HG22 ILE A 494     -37.569  -5.539  38.374  1.00  0.00           H  
ATOM    308 HG23 ILE A 494     -37.883  -4.850  36.694  1.00  0.00           H  
ATOM    309 HD11 ILE A 494     -41.521  -7.824  36.524  1.00  0.00           H  
ATOM    310 HD12 ILE A 494     -40.664  -7.927  38.056  1.00  0.00           H  
ATOM    311 HD13 ILE A 494     -40.953  -6.359  37.299  1.00  0.00           H  
ATOM    312  N   MET A 495     -36.083  -5.529  35.435  1.00123.04           N  
ATOM    313  CA  MET A 495     -35.884  -4.630  34.337  1.00123.04           C  
ATOM    314  C   MET A 495     -34.976  -5.271  33.333  1.00123.04           C  
ATOM    315  O   MET A 495     -35.236  -5.225  32.132  1.00123.04           O  
ATOM    316  CB  MET A 495     -35.234  -3.306  34.773  1.00123.04           C  
ATOM    317  CG  MET A 495     -35.122  -2.269  33.653  1.00123.04           C  
ATOM    318  SD  MET A 495     -36.706  -1.540  33.139  1.00123.04           S  
ATOM    319  CE  MET A 495     -35.971  -0.427  31.906  1.00123.04           C  
ATOM    320  H   MET A 495     -35.813  -5.235  36.365  1.00  0.00           H  
ATOM    321  HA  MET A 495     -36.852  -4.425  33.875  1.00  0.00           H  
ATOM    322  HB3 MET A 495     -34.243  -3.490  35.190  1.00  0.00           H  
ATOM    323  HB2 MET A 495     -35.812  -2.875  35.591  1.00  0.00           H  
ATOM    324  HG3 MET A 495     -34.692  -2.639  32.727  1.00  0.00           H  
ATOM    325  HG2 MET A 495     -34.606  -1.398  34.033  1.00  0.00           H  
ATOM    326  HE1 MET A 495     -36.749   0.167  31.427  1.00  0.00           H  
ATOM    327  HE2 MET A 495     -35.260   0.255  32.374  1.00  0.00           H  
ATOM    328  HE3 MET A 495     -35.452  -0.995  31.133  1.00  0.00           H  
ATOM    329  N   ALA A 496     -33.886  -5.901  33.807  1.00 24.34           N  
ATOM    330  CA  ALA A 496     -32.936  -6.527  32.934  1.00 24.34           C  
ATOM    331  C   ALA A 496     -33.609  -7.649  32.212  1.00 24.34           C  
ATOM    332  O   ALA A 496     -33.375  -7.865  31.024  1.00 24.34           O  
ATOM    333  CB  ALA A 496     -31.730  -7.115  33.686  1.00 24.34           C  
ATOM    334  H   ALA A 496     -33.705  -5.909  34.804  1.00  0.00           H  
ATOM    335  HA  ALA A 496     -32.578  -5.793  32.208  1.00  0.00           H  
ATOM    336  HB1 ALA A 496     -31.021  -7.585  33.003  1.00  0.00           H  
ATOM    337  HB2 ALA A 496     -31.193  -6.331  34.220  1.00  0.00           H  
ATOM    338  HB3 ALA A 496     -32.029  -7.861  34.424  1.00  0.00           H  
ATOM    339  N   SER A 497     -34.464  -8.403  32.926  1.00 59.38           N  
ATOM    340  CA  SER A 497     -35.129  -9.530  32.342  1.00 59.38           C  
ATOM    341  C   SER A 497     -36.036  -9.055  31.253  1.00 59.38           C  
ATOM    342  O   SER A 497     -36.110  -9.665  30.187  1.00 59.38           O  
ATOM    343  CB  SER A 497     -35.994 -10.297  33.357  1.00 59.38           C  
ATOM    344  OG  SER A 497     -36.628 -11.400  32.725  1.00 59.38           O  
ATOM    345  H   SER A 497     -34.605  -8.209  33.911  1.00  0.00           H  
ATOM    346  HA  SER A 497     -34.382 -10.208  31.924  1.00  0.00           H  
ATOM    347  HB3 SER A 497     -36.757  -9.666  33.810  1.00  0.00           H  
ATOM    348  HB2 SER A 497     -35.372 -10.674  34.169  1.00  0.00           H  
ATOM    349  HG  SER A 497     -37.202 -11.075  32.048  1.00  0.00           H  
ATOM    350  N   ALA A 498     -36.751  -7.943  31.494  1.00 24.73           N  
ATOM    351  CA  ALA A 498     -37.694  -7.454  30.532  1.00 24.73           C  
ATOM    352  C   ALA A 498     -36.990  -7.041  29.277  1.00 24.73           C  
ATOM    353  O   ALA A 498     -37.439  -7.353  28.176  1.00 24.73           O  
ATOM    354  CB  ALA A 498     -38.482  -6.234  31.040  1.00 24.73           C  
ATOM    355  H   ALA A 498     -36.675  -7.475  32.390  1.00  0.00           H  
ATOM    356  HA  ALA A 498     -38.404  -8.250  30.297  1.00  0.00           H  
ATOM    357  HB1 ALA A 498     -39.201  -5.884  30.298  1.00  0.00           H  
ATOM    358  HB2 ALA A 498     -39.042  -6.487  31.940  1.00  0.00           H  
ATOM    359  HB3 ALA A 498     -37.828  -5.398  31.292  1.00  0.00           H  
ATOM    360  N   PHE A 499     -35.849  -6.340  29.413  1.00 43.68           N  
ATOM    361  CA  PHE A 499     -35.171  -5.802  28.271  1.00 43.68           C  
ATOM    362  C   PHE A 499     -34.656  -6.898  27.388  1.00 43.68           C  
ATOM    363  O   PHE A 499     -34.780  -6.825  26.167  1.00 43.68           O  
ATOM    364  CB  PHE A 499     -33.981  -4.905  28.642  1.00 43.68           C  
ATOM    365  CG  PHE A 499     -33.617  -4.189  27.391  1.00 43.68           C  
ATOM    366  CD1 PHE A 499     -34.314  -3.062  27.022  1.00 43.68           C  
ATOM    367  CD2 PHE A 499     -32.596  -4.636  26.586  1.00 43.68           C  
ATOM    368  CE1 PHE A 499     -33.999  -2.386  25.870  1.00 43.68           C  
ATOM    369  CE2 PHE A 499     -32.278  -3.961  25.431  1.00 43.68           C  
ATOM    370  CZ  PHE A 499     -32.977  -2.835  25.069  1.00 43.68           C  
ATOM    371  H   PHE A 499     -35.507  -6.114  30.339  1.00  0.00           H  
ATOM    372  HA  PHE A 499     -35.906  -5.216  27.713  1.00  0.00           H  
ATOM    373  HB3 PHE A 499     -33.136  -5.468  29.044  1.00  0.00           H  
ATOM    374  HB2 PHE A 499     -34.266  -4.180  29.406  1.00  0.00           H  
ATOM    375  HD1 PHE A 499     -35.102  -2.685  27.657  1.00  0.00           H  
ATOM    376  HD2 PHE A 499     -32.027  -5.513  26.859  1.00  0.00           H  
ATOM    377  HE1 PHE A 499     -34.426  -1.477  25.585  1.00  0.00           H  
ATOM    378  HE2 PHE A 499     -31.460  -4.257  24.811  1.00  0.00           H  
ATOM    379  HZ  PHE A 499     -32.702  -2.297  24.177  1.00  0.00           H  
ATOM    380  N   LEU A 500     -34.062  -7.949  27.984  1.00123.26           N  
ATOM    381  CA  LEU A 500     -33.461  -9.004  27.215  1.00123.26           C  
ATOM    382  C   LEU A 500     -34.528  -9.686  26.418  1.00123.26           C  
ATOM    383  O   LEU A 500     -34.332  -9.991  25.242  1.00123.26           O  
ATOM    384  CB  LEU A 500     -32.764 -10.047  28.119  1.00123.26           C  
ATOM    385  CG  LEU A 500     -31.862 -11.093  27.418  1.00123.26           C  
ATOM    386  CD1 LEU A 500     -31.250 -12.048  28.455  1.00123.26           C  
ATOM    387  CD2 LEU A 500     -32.568 -11.865  26.291  1.00123.26           C  
ATOM    388  H   LEU A 500     -33.984  -7.977  28.993  1.00  0.00           H  
ATOM    389  HA  LEU A 500     -32.723  -8.568  26.538  1.00  0.00           H  
ATOM    390  HB3 LEU A 500     -33.514 -10.569  28.718  1.00  0.00           H  
ATOM    391  HB2 LEU A 500     -32.159  -9.511  28.848  1.00  0.00           H  
ATOM    392  HG  LEU A 500     -31.026 -10.557  26.965  1.00  0.00           H  
ATOM    393 HD11 LEU A 500     -30.543 -12.736  27.990  1.00  0.00           H  
ATOM    394 HD12 LEU A 500     -30.709 -11.498  29.226  1.00  0.00           H  
ATOM    395 HD13 LEU A 500     -32.020 -12.642  28.948  1.00  0.00           H  
ATOM    396 HD21 LEU A 500     -32.049 -12.805  26.102  1.00  0.00           H  
ATOM    397 HD22 LEU A 500     -33.606 -12.129  26.486  1.00  0.00           H  
ATOM    398 HD23 LEU A 500     -32.399 -11.281  25.397  1.00  0.00           H  
ATOM    399  N   PHE A 501     -35.697  -9.928  27.032  1.00 31.18           N  
ATOM    400  CA  PHE A 501     -36.747 -10.643  26.367  1.00 31.18           C  
ATOM    401  C   PHE A 501     -37.166  -9.856  25.168  1.00 31.18           C  
ATOM    402  O   PHE A 501     -37.425 -10.417  24.105  1.00 31.18           O  
ATOM    403  CB  PHE A 501     -37.989 -10.847  27.251  1.00 31.18           C  
ATOM    404  CG  PHE A 501     -38.978 -11.633  26.459  1.00 31.18           C  
ATOM    405  CD1 PHE A 501     -38.880 -13.004  26.391  1.00 31.18           C  
ATOM    406  CD2 PHE A 501     -40.001 -11.004  25.789  1.00 31.18           C  
ATOM    407  CE1 PHE A 501     -39.788 -13.738  25.663  1.00 31.18           C  
ATOM    408  CE2 PHE A 501     -40.912 -11.732  25.060  1.00 31.18           C  
ATOM    409  CZ  PHE A 501     -40.807 -13.101  24.995  1.00 31.18           C  
ATOM    410  H   PHE A 501     -35.826  -9.654  27.998  1.00  0.00           H  
ATOM    411  HA  PHE A 501     -36.358 -11.629  26.137  1.00  0.00           H  
ATOM    412  HB3 PHE A 501     -38.421  -9.898  27.574  1.00  0.00           H  
ATOM    413  HB2 PHE A 501     -37.726 -11.393  28.158  1.00  0.00           H  
ATOM    414  HD1 PHE A 501     -38.085 -13.515  26.913  1.00  0.00           H  
ATOM    415  HD2 PHE A 501     -40.097  -9.929  25.830  1.00  0.00           H  
ATOM    416  HE1 PHE A 501     -39.702 -14.813  25.618  1.00  0.00           H  
ATOM    417  HE2 PHE A 501     -41.710 -11.228  24.536  1.00  0.00           H  
ATOM    418  HZ  PHE A 501     -41.521 -13.674  24.423  1.00  0.00           H  
ATOM    419  N   PHE A 502     -37.250  -8.524  25.303  1.00 90.27           N  
ATOM    420  CA  PHE A 502     -37.695  -7.738  24.193  1.00 90.27           C  
ATOM    421  C   PHE A 502     -36.723  -7.898  23.062  1.00 90.27           C  
ATOM    422  O   PHE A 502     -37.124  -8.059  21.911  1.00 90.27           O  
ATOM    423  CB  PHE A 502     -37.793  -6.237  24.498  1.00 90.27           C  
ATOM    424  CG  PHE A 502     -38.493  -5.644  23.327  1.00 90.27           C  
ATOM    425  CD1 PHE A 502     -37.785  -5.237  22.222  1.00 90.27           C  
ATOM    426  CD2 PHE A 502     -39.863  -5.520  23.327  1.00 90.27           C  
ATOM    427  CE1 PHE A 502     -38.437  -4.698  21.139  1.00 90.27           C  
ATOM    428  CE2 PHE A 502     -40.519  -4.981  22.247  1.00 90.27           C  
ATOM    429  CZ  PHE A 502     -39.804  -4.567  21.149  1.00 90.27           C  
ATOM    430  H   PHE A 502     -37.028  -8.076  26.183  1.00  0.00           H  
ATOM    431  HA  PHE A 502     -38.676  -8.112  23.888  1.00  0.00           H  
ATOM    432  HB3 PHE A 502     -36.816  -5.776  24.654  1.00  0.00           H  
ATOM    433  HB2 PHE A 502     -38.372  -6.075  25.408  1.00  0.00           H  
ATOM    434  HD1 PHE A 502     -36.713  -5.358  22.177  1.00  0.00           H  
ATOM    435  HD2 PHE A 502     -40.441  -5.866  24.165  1.00  0.00           H  
ATOM    436  HE1 PHE A 502     -37.970  -4.578  20.191  1.00  0.00           H  
ATOM    437  HE2 PHE A 502     -41.596  -4.904  22.249  1.00  0.00           H  
ATOM    438  HZ  PHE A 502     -40.334  -4.186  20.288  1.00  0.00           H  
ATOM    439  N   ASN A 503     -35.412  -7.864  23.365  1.00 41.76           N  
ATOM    440  CA  ASN A 503     -34.405  -7.959  22.347  1.00 41.76           C  
ATOM    441  C   ASN A 503     -34.520  -9.268  21.637  1.00 41.76           C  
ATOM    442  O   ASN A 503     -34.324  -9.332  20.425  1.00 41.76           O  
ATOM    443  CB  ASN A 503     -32.971  -7.890  22.898  1.00 41.76           C  
ATOM    444  CG  ASN A 503     -32.687  -6.475  23.370  1.00 41.76           C  
ATOM    445  OD1 ASN A 503     -31.467  -6.265  23.932  1.00 41.76           O  
ATOM    446  ND2 ASN A 503     -33.518  -5.578  23.232  1.00 41.76           N  
ATOM    447  H   ASN A 503     -35.123  -7.751  24.328  1.00  0.00           H  
ATOM    448  HA  ASN A 503     -34.575  -7.191  21.587  1.00  0.00           H  
ATOM    449  HB3 ASN A 503     -32.236  -8.131  22.126  1.00  0.00           H  
ATOM    450  HB2 ASN A 503     -32.810  -8.586  23.722  1.00  0.00           H  
ATOM    451 HD22 ASN A 503     -33.312  -4.653  23.582  1.00  0.00           H  
ATOM    452 HD21 ASN A 503     -34.418  -5.780  22.823  1.00  0.00           H  
ATOM    453  N   ILE A 504     -34.796 -10.364  22.370  1.00 94.70           N  
ATOM    454  CA  ILE A 504     -34.869 -11.637  21.711  1.00 94.70           C  
ATOM    455  C   ILE A 504     -36.047 -11.674  20.790  1.00 94.70           C  
ATOM    456  O   ILE A 504     -35.935 -12.122  19.650  1.00 94.70           O  
ATOM    457  CB  ILE A 504     -34.955 -12.819  22.641  1.00 94.70           C  
ATOM    458  CG1 ILE A 504     -36.247 -12.803  23.469  1.00 94.70           C  
ATOM    459  CG2 ILE A 504     -33.673 -12.841  23.488  1.00 94.70           C  
ATOM    460  CD1 ILE A 504     -36.512 -14.113  24.210  1.00 94.70           C  
ATOM    461  H   ILE A 504     -34.923 -10.303  23.372  1.00  0.00           H  
ATOM    462  HA  ILE A 504     -33.968 -11.769  21.105  1.00  0.00           H  
ATOM    463  HB  ILE A 504     -34.964 -13.731  22.042  1.00  0.00           H  
ATOM    464 HG13 ILE A 504     -37.204 -12.630  23.006  1.00  0.00           H  
ATOM    465 HG12 ILE A 504     -36.005 -12.104  24.236  1.00  0.00           H  
ATOM    466 HG21 ILE A 504     -33.753 -13.499  24.351  1.00  0.00           H  
ATOM    467 HG22 ILE A 504     -32.828 -13.186  22.892  1.00  0.00           H  
ATOM    468 HG23 ILE A 504     -33.429 -11.844  23.807  1.00  0.00           H  
ATOM    469 HD11 ILE A 504     -37.527 -14.173  24.571  1.00  0.00           H  
ATOM    470 HD12 ILE A 504     -36.382 -14.966  23.543  1.00  0.00           H  
ATOM    471 HD13 ILE A 504     -35.839 -14.248  25.057  1.00  0.00           H  
ATOM    472  N   LYS A 505     -37.216 -11.187  21.251  1.00108.76           N  
ATOM    473  CA  LYS A 505     -38.393 -11.273  20.438  1.00108.76           C  
ATOM    474  C   LYS A 505     -38.201 -10.499  19.173  1.00108.76           C  
ATOM    475  O   LYS A 505     -38.465 -11.017  18.090  1.00108.76           O  
ATOM    476  CB  LYS A 505     -39.645 -10.695  21.118  1.00108.76           C  
ATOM    477  CG  LYS A 505     -40.892 -10.796  20.236  1.00108.76           C  
ATOM    478  CD  LYS A 505     -42.199 -10.474  20.960  1.00108.76           C  
ATOM    479  CE  LYS A 505     -43.430 -10.581  20.058  1.00108.76           C  
ATOM    480  NZ  LYS A 505     -43.325  -9.614  18.942  1.00108.76           N1+
ATOM    481  H   LYS A 505     -37.281 -10.809  22.188  1.00  0.00           H  
ATOM    482  HA  LYS A 505     -38.576 -12.323  20.197  1.00  0.00           H  
ATOM    483  HB3 LYS A 505     -39.486  -9.659  21.421  1.00  0.00           H  
ATOM    484  HB2 LYS A 505     -39.817 -11.249  22.042  1.00  0.00           H  
ATOM    485  HG3 LYS A 505     -40.962 -11.805  19.826  1.00  0.00           H  
ATOM    486  HG2 LYS A 505     -40.797 -10.123  19.385  1.00  0.00           H  
ATOM    487  HD3 LYS A 505     -42.142  -9.471  21.386  1.00  0.00           H  
ATOM    488  HD2 LYS A 505     -42.319 -11.154  21.805  1.00  0.00           H  
ATOM    489  HE3 LYS A 505     -44.338 -10.374  20.626  1.00  0.00           H  
ATOM    490  HE2 LYS A 505     -43.523 -11.589  19.654  1.00  0.00           H  
ATOM    491  HZ1 LYS A 505     -42.483  -9.795  18.414  1.00  0.00           H  
ATOM    492  HZ2 LYS A 505     -44.127  -9.711  18.335  1.00  0.00           H  
ATOM    493  HZ3 LYS A 505     -43.295  -8.674  19.309  1.00  0.00           H  
ATOM    494  N   ASN A 506     -37.726  -9.240  19.267  1.00119.74           N  
ATOM    495  CA  ASN A 506     -37.588  -8.480  18.058  1.00119.74           C  
ATOM    496  C   ASN A 506     -36.138  -8.392  17.704  1.00119.74           C  
ATOM    497  O   ASN A 506     -35.591  -7.303  17.536  1.00119.74           O  
ATOM    498  CB  ASN A 506     -38.109  -7.040  18.194  1.00119.74           C  
ATOM    499  CG  ASN A 506     -39.618  -7.105  18.382  1.00119.74           C  
ATOM    500  OD1 ASN A 506     -40.331  -7.686  17.380  1.00119.74           O  
ATOM    501  ND2 ASN A 506     -40.150  -6.653  19.395  1.00119.74           N  
ATOM    502  H   ASN A 506     -37.483  -8.831  20.161  1.00  0.00           H  
ATOM    503  HA  ASN A 506     -38.071  -8.913  17.179  1.00  0.00           H  
ATOM    504  HB3 ASN A 506     -37.803  -6.524  17.329  1.00  0.00           H  
ATOM    505  HB2 ASN A 506     -37.645  -6.539  19.045  1.00  0.00           H  
ATOM    506 HD22 ASN A 506     -41.152  -6.694  19.495  1.00  0.00           H  
ATOM    507 HD21 ASN A 506     -39.586  -6.226  20.117  1.00  0.00           H  
ATOM    508  N   ARG A 507     -35.486  -9.555  17.546  1.00 99.13           N  
ATOM    509  CA  ARG A 507     -34.099  -9.600  17.189  1.00 99.13           C  
ATOM    510  C   ARG A 507     -33.952  -9.104  15.784  1.00 99.13           C  
ATOM    511  O   ARG A 507     -32.958  -8.472  15.433  1.00 99.13           O  
ATOM    512  CB  ARG A 507     -33.511 -11.020  17.260  1.00 99.13           C  
ATOM    513  CG  ARG A 507     -34.196 -12.024  16.330  1.00 99.13           C  
ATOM    514  CD  ARG A 507     -33.758 -13.469  16.578  1.00 99.13           C  
ATOM    515  NE  ARG A 507     -34.403 -13.912  17.847  1.00 99.13           N  
ATOM    516  CZ  ARG A 507     -33.890 -14.966  18.548  1.00 99.13           C  
ATOM    517  NH1 ARG A 507     -32.772 -15.605  18.100  1.00 99.13           N  
ATOM    518  NH2 ARG A 507     -34.495 -15.376  19.700  1.00 99.13           N1+
ATOM    519  H   ARG A 507     -35.971 -10.423  17.722  1.00  0.00           H  
ATOM    520  HA  ARG A 507     -33.540  -8.957  17.862  1.00  0.00           H  
ATOM    521  HB3 ARG A 507     -33.588 -11.362  18.292  1.00  0.00           H  
ATOM    522  HB2 ARG A 507     -32.442 -10.992  17.042  1.00  0.00           H  
ATOM    523  HG3 ARG A 507     -33.963 -11.802  15.289  1.00  0.00           H  
ATOM    524  HG2 ARG A 507     -35.281 -11.960  16.420  1.00  0.00           H  
ATOM    525  HD3 ARG A 507     -32.670 -13.518  16.628  1.00  0.00           H  
ATOM    526  HD2 ARG A 507     -34.089 -14.119  15.767  1.00  0.00           H  
ATOM    527  HE  ARG A 507     -35.218 -13.412  18.182  1.00  0.00           H  
ATOM    528 HH12 ARG A 507     -32.322 -15.303  17.249  1.00  0.00           H  
ATOM    529 HH11 ARG A 507     -32.388 -16.387  18.610  1.00  0.00           H  
ATOM    530 HH22 ARG A 507     -34.126 -16.154  20.228  1.00  0.00           H  
ATOM    531 HH21 ARG A 507     -35.325 -14.903  20.029  1.00  0.00           H  
ATOM    532  N   ASN A 508     -34.960  -9.401  14.943  1.00 58.82           N  
ATOM    533  CA  ASN A 508     -34.977  -9.094  13.540  1.00 58.82           C  
ATOM    534  C   ASN A 508     -35.016  -7.615  13.306  1.00 58.82           C  
ATOM    535  O   ASN A 508     -34.457  -7.134  12.321  1.00 58.82           O  
ATOM    536  CB  ASN A 508     -36.200  -9.694  12.828  1.00 58.82           C  
ATOM    537  CG  ASN A 508     -36.067 -11.208  12.875  1.00 58.82           C  
ATOM    538  OD1 ASN A 508     -36.885 -11.897  13.483  1.00 58.82           O  
ATOM    539  ND2 ASN A 508     -35.006 -11.746  12.216  1.00 58.82           N  
ATOM    540  H   ASN A 508     -35.748  -9.913  15.314  1.00  0.00           H  
ATOM    541  HA  ASN A 508     -34.050  -9.460  13.093  1.00  0.00           H  
ATOM    542  HB3 ASN A 508     -36.254  -9.381  11.783  1.00  0.00           H  
ATOM    543  HB2 ASN A 508     -37.132  -9.387  13.307  1.00  0.00           H  
ATOM    544 HD22 ASN A 508     -34.883 -12.749  12.208  1.00  0.00           H  
ATOM    545 HD21 ASN A 508     -34.362 -11.150  11.717  1.00  0.00           H  
ATOM    546  N   GLN A 509     -35.681  -6.855  14.195  1.00 50.71           N  
ATOM    547  CA  GLN A 509     -35.863  -5.446  13.981  1.00 50.71           C  
ATOM    548  C   GLN A 509     -34.535  -4.777  13.802  1.00 50.71           C  
ATOM    549  O   GLN A 509     -33.531  -5.164  14.397  1.00 50.71           O  
ATOM    550  CB  GLN A 509     -36.612  -4.752  15.130  1.00 50.71           C  
ATOM    551  CG  GLN A 509     -38.053  -5.245  15.282  1.00 50.71           C  
ATOM    552  CD  GLN A 509     -38.696  -4.499  16.442  1.00 50.71           C  
ATOM    553  OE1 GLN A 509     -38.033  -3.750  17.158  1.00 50.71           O  
ATOM    554  NE2 GLN A 509     -40.025  -4.708  16.636  1.00 50.71           N  
ATOM    555  H   GLN A 509     -36.088  -7.279  15.015  1.00  0.00           H  
ATOM    556  HA  GLN A 509     -36.444  -5.321  13.064  1.00  0.00           H  
ATOM    557  HB3 GLN A 509     -36.616  -3.672  14.961  1.00  0.00           H  
ATOM    558  HB2 GLN A 509     -36.055  -4.919  16.055  1.00  0.00           H  
ATOM    559  HG3 GLN A 509     -38.135  -6.328  15.347  1.00  0.00           H  
ATOM    560  HG2 GLN A 509     -38.604  -4.977  14.380  1.00  0.00           H  
ATOM    561 HE22 GLN A 509     -40.502  -4.222  17.381  1.00  0.00           H  
ATOM    562 HE21 GLN A 509     -40.533  -5.338  16.032  1.00  0.00           H  
ATOM    563  N   LYS A 510     -34.528  -3.721  12.963  1.00111.63           N  
ATOM    564  CA  LYS A 510     -33.346  -3.003  12.576  1.00111.63           C  
ATOM    565  C   LYS A 510     -32.701  -2.395  13.779  1.00111.63           C  
ATOM    566  O   LYS A 510     -31.477  -2.317  13.859  1.00111.63           O  
ATOM    567  CB  LYS A 510     -33.641  -1.864  11.586  1.00111.63           C  
ATOM    568  CG  LYS A 510     -34.145  -2.359  10.229  1.00111.63           C  
ATOM    569  CD  LYS A 510     -33.146  -3.253   9.493  1.00111.63           C  
ATOM    570  CE  LYS A 510     -33.668  -3.783   8.156  1.00111.63           C  
ATOM    571  NZ  LYS A 510     -33.794  -2.675   7.184  1.00111.63           N1+
ATOM    572  H   LYS A 510     -35.398  -3.434  12.533  1.00  0.00           H  
ATOM    573  HA  LYS A 510     -32.647  -3.703  12.142  1.00  0.00           H  
ATOM    574  HB3 LYS A 510     -32.745  -1.263  11.417  1.00  0.00           H  
ATOM    575  HB2 LYS A 510     -34.349  -1.205  12.082  1.00  0.00           H  
ATOM    576  HG3 LYS A 510     -34.606  -1.784   9.485  1.00  0.00           H  
ATOM    577  HG2 LYS A 510     -34.962  -3.038  10.467  1.00  0.00           H  
ATOM    578  HD3 LYS A 510     -32.895  -4.125  10.094  1.00  0.00           H  
ATOM    579  HD2 LYS A 510     -32.211  -2.712   9.336  1.00  0.00           H  
ATOM    580  HE3 LYS A 510     -34.635  -4.273   8.282  1.00  0.00           H  
ATOM    581  HE2 LYS A 510     -32.979  -4.524   7.751  1.00  0.00           H  
ATOM    582  HZ1 LYS A 510     -34.460  -2.000   7.532  1.00  0.00           H  
ATOM    583  HZ2 LYS A 510     -32.897  -2.228   7.058  1.00  0.00           H  
ATOM    584  HZ3 LYS A 510     -34.119  -3.036   6.298  1.00  0.00           H  
ATOM    585  N   LEU A 511     -33.505  -1.941  14.755  1.00 53.89           N  
ATOM    586  CA  LEU A 511     -32.933  -1.298  15.901  1.00 53.89           C  
ATOM    587  C   LEU A 511     -32.036  -2.267  16.608  1.00 53.89           C  
ATOM    588  O   LEU A 511     -31.004  -1.873  17.146  1.00 53.89           O  
ATOM    589  CB  LEU A 511     -33.990  -0.825  16.912  1.00 53.89           C  
ATOM    590  CG  LEU A 511     -33.383  -0.131  18.145  1.00 53.89           C  
ATOM    591  CD1 LEU A 511     -32.644   1.159  17.754  1.00 53.89           C  
ATOM    592  CD2 LEU A 511     -34.441   0.098  19.235  1.00 53.89           C  
ATOM    593  H   LEU A 511     -34.509  -2.009  14.666  1.00  0.00           H  
ATOM    594  HA  LEU A 511     -32.350  -0.447  15.546  1.00  0.00           H  
ATOM    595  HB3 LEU A 511     -34.455  -1.734  17.247  1.00  0.00           H  
ATOM    596  HB2 LEU A 511     -34.743  -0.199  16.431  1.00  0.00           H  
ATOM    597  HG  LEU A 511     -32.651  -0.765  18.643  1.00  0.00           H  
ATOM    598 HD11 LEU A 511     -32.289   1.707  18.625  1.00  0.00           H  
ATOM    599 HD12 LEU A 511     -31.765   0.961  17.141  1.00  0.00           H  
ATOM    600 HD13 LEU A 511     -33.299   1.828  17.195  1.00  0.00           H  
ATOM    601 HD21 LEU A 511     -34.065   0.935  19.750  1.00  0.00           H  
ATOM    602 HD22 LEU A 511     -35.301   0.451  18.740  1.00  0.00           H  
ATOM    603 HD23 LEU A 511     -34.539  -0.790  19.841  1.00  0.00           H  
ATOM    604  N   ILE A 512     -32.462  -3.541  16.709  1.00104.39           N  
ATOM    605  CA  ILE A 512     -31.681  -4.594  17.305  1.00104.39           C  
ATOM    606  C   ILE A 512     -30.572  -5.029  16.393  1.00104.39           C  
ATOM    607  O   ILE A 512     -29.445  -5.259  16.829  1.00104.39           O  
ATOM    608  CB  ILE A 512     -32.498  -5.815  17.608  1.00104.39           C  
ATOM    609  CG1 ILE A 512     -33.599  -5.483  18.629  1.00104.39           C  
ATOM    610  CG2 ILE A 512     -31.538  -6.921  18.076  1.00104.39           C  
ATOM    611  CD1 ILE A 512     -33.055  -4.986  19.969  1.00104.39           C  
ATOM    612  H   ILE A 512     -33.333  -3.798  16.267  1.00  0.00           H  
ATOM    613  HA  ILE A 512     -31.207  -4.221  18.214  1.00  0.00           H  
ATOM    614  HB  ILE A 512     -33.006  -6.170  16.712  1.00  0.00           H  
ATOM    615 HG13 ILE A 512     -34.083  -6.401  18.930  1.00  0.00           H  
ATOM    616 HG12 ILE A 512     -34.355  -4.810  18.224  1.00  0.00           H  
ATOM    617 HG21 ILE A 512     -32.069  -7.662  18.669  1.00  0.00           H  
ATOM    618 HG22 ILE A 512     -31.077  -7.472  17.254  1.00  0.00           H  
ATOM    619 HG23 ILE A 512     -30.753  -6.551  18.737  1.00  0.00           H  
ATOM    620 HD11 ILE A 512     -33.872  -4.910  20.684  1.00  0.00           H  
ATOM    621 HD12 ILE A 512     -32.310  -5.660  20.392  1.00  0.00           H  
ATOM    622 HD13 ILE A 512     -32.620  -3.991  19.892  1.00  0.00           H  
ATOM    623  N   LYS A 513     -30.891  -5.164  15.091  1.00 81.14           N  
ATOM    624  CA  LYS A 513     -30.031  -5.714  14.076  1.00 81.14           C  
ATOM    625  C   LYS A 513     -28.810  -4.876  13.854  1.00 81.14           C  
ATOM    626  O   LYS A 513     -27.740  -5.405  13.561  1.00 81.14           O  
ATOM    627  CB  LYS A 513     -30.741  -5.853  12.718  1.00 81.14           C  
ATOM    628  CG  LYS A 513     -29.899  -6.558  11.652  1.00 81.14           C  
ATOM    629  CD  LYS A 513     -29.662  -8.042  11.941  1.00 81.14           C  
ATOM    630  CE  LYS A 513     -28.821  -8.746  10.874  1.00 81.14           C  
ATOM    631  NZ  LYS A 513     -28.639 -10.171  11.232  1.00 81.14           N1+
ATOM    632  H   LYS A 513     -31.849  -4.977  14.821  1.00  0.00           H  
ATOM    633  HA  LYS A 513     -29.720  -6.696  14.435  1.00  0.00           H  
ATOM    634  HB3 LYS A 513     -30.970  -4.862  12.339  1.00  0.00           H  
ATOM    635  HB2 LYS A 513     -31.690  -6.375  12.839  1.00  0.00           H  
ATOM    636  HG3 LYS A 513     -28.958  -6.049  11.452  1.00  0.00           H  
ATOM    637  HG2 LYS A 513     -30.446  -6.489  10.711  1.00  0.00           H  
ATOM    638  HD3 LYS A 513     -30.625  -8.545  12.043  1.00  0.00           H  
ATOM    639  HD2 LYS A 513     -29.154  -8.155  12.898  1.00  0.00           H  
ATOM    640  HE3 LYS A 513     -27.842  -8.274  10.784  1.00  0.00           H  
ATOM    641  HE2 LYS A 513     -29.305  -8.682   9.899  1.00  0.00           H  
ATOM    642  HZ1 LYS A 513     -29.540 -10.621  11.298  1.00  0.00           H  
ATOM    643  HZ2 LYS A 513     -28.086 -10.629  10.521  1.00  0.00           H  
ATOM    644  HZ3 LYS A 513     -28.163 -10.237  12.120  1.00  0.00           H  
ATOM    645  N   MET A 514     -28.930  -3.546  13.990  1.00121.28           N  
ATOM    646  CA  MET A 514     -27.851  -2.664  13.654  1.00121.28           C  
ATOM    647  C   MET A 514     -26.636  -2.965  14.480  1.00121.28           C  
ATOM    648  O   MET A 514     -25.523  -2.920  13.959  1.00121.28           O  
ATOM    649  CB  MET A 514     -28.218  -1.183  13.877  1.00121.28           C  
ATOM    650  CG  MET A 514     -27.178  -0.179  13.367  1.00121.28           C  
ATOM    651  SD  MET A 514     -25.653  -0.061  14.353  1.00121.28           S  
ATOM    652  CE  MET A 514     -26.426   0.819  15.742  1.00121.28           C  
ATOM    653  H   MET A 514     -29.832  -3.146  14.220  1.00  0.00           H  
ATOM    654  HA  MET A 514     -27.609  -2.812  12.599  1.00  0.00           H  
ATOM    655  HB3 MET A 514     -28.468  -0.996  14.921  1.00  0.00           H  
ATOM    656  HB2 MET A 514     -29.140  -0.988  13.329  1.00  0.00           H  
ATOM    657  HG3 MET A 514     -27.625   0.814  13.304  1.00  0.00           H  
ATOM    658  HG2 MET A 514     -26.896  -0.441  12.347  1.00  0.00           H  
ATOM    659  HE1 MET A 514     -25.658   1.189  16.422  1.00  0.00           H  
ATOM    660  HE2 MET A 514     -27.023   1.664  15.405  1.00  0.00           H  
ATOM    661  HE3 MET A 514     -27.078   0.153  16.305  1.00  0.00           H  
ATOM    662  N   SER A 515     -26.801  -3.259  15.785  1.00103.86           N  
ATOM    663  CA  SER A 515     -25.658  -3.482  16.631  1.00103.86           C  
ATOM    664  C   SER A 515     -25.314  -4.933  16.729  1.00103.86           C  
ATOM    665  O   SER A 515     -26.042  -5.803  16.255  1.00103.86           O  
ATOM    666  CB  SER A 515     -25.843  -2.997  18.077  1.00103.86           C  
ATOM    667  OG  SER A 515     -25.873  -1.581  18.124  1.00103.86           O  
ATOM    668  H   SER A 515     -27.730  -3.342  16.173  1.00  0.00           H  
ATOM    669  HA  SER A 515     -24.774  -2.968  16.247  1.00  0.00           H  
ATOM    670  HB3 SER A 515     -25.050  -3.317  18.751  1.00  0.00           H  
ATOM    671  HB2 SER A 515     -26.776  -3.381  18.493  1.00  0.00           H  
ATOM    672  HG  SER A 515     -26.603  -1.280  17.603  1.00  0.00           H  
ATOM    673  N   SER A 516     -24.148  -5.219  17.355  1.00 63.73           N  
ATOM    674  CA  SER A 516     -23.729  -6.575  17.556  1.00 63.73           C  
ATOM    675  C   SER A 516     -24.548  -7.118  18.683  1.00 63.73           C  
ATOM    676  O   SER A 516     -24.413  -6.707  19.835  1.00 63.73           O  
ATOM    677  CB  SER A 516     -22.246  -6.697  17.945  1.00 63.73           C  
ATOM    678  OG  SER A 516     -21.425  -6.208  16.895  1.00 63.73           O  
ATOM    679  H   SER A 516     -23.569  -4.479  17.721  1.00  0.00           H  
ATOM    680  HA  SER A 516     -23.776  -7.041  16.577  1.00  0.00           H  
ATOM    681  HB3 SER A 516     -21.975  -7.737  18.138  1.00  0.00           H  
ATOM    682  HB2 SER A 516     -22.020  -6.129  18.849  1.00  0.00           H  
ATOM    683  HG  SER A 516     -21.512  -6.779  16.144  1.00  0.00           H  
ATOM    684  N   PRO A 517     -25.412  -8.036  18.349  1.00 90.34           N  
ATOM    685  CA  PRO A 517     -26.305  -8.678  19.272  1.00 90.34           C  
ATOM    686  C   PRO A 517     -25.595  -9.500  20.301  1.00 90.34           C  
ATOM    687  O   PRO A 517     -26.073  -9.590  21.430  1.00 90.34           O  
ATOM    688  CD  PRO A 517     -25.581  -8.496  16.982  1.00 90.34           C  
ATOM    689  CB  PRO A 517     -27.248  -9.519  18.410  1.00 90.34           C  
ATOM    690  CG  PRO A 517     -26.458  -9.751  17.108  1.00 90.34           C  
ATOM    691  HA  PRO A 517     -26.898  -7.823  19.506  1.00  0.00           H  
ATOM    692  HD2 PRO A 517     -24.669  -8.837  16.490  1.00  0.00           H  
ATOM    693  HD3 PRO A 517     -26.191  -7.941  16.297  1.00  0.00           H  
ATOM    694  HB3 PRO A 517     -28.155  -8.954  18.188  1.00  0.00           H  
ATOM    695  HB2 PRO A 517     -27.558 -10.455  18.877  1.00  0.00           H  
ATOM    696  HG2 PRO A 517     -25.828 -10.634  17.225  1.00  0.00           H  
ATOM    697  HG3 PRO A 517     -27.102  -9.920  16.244  1.00  0.00           H  
ATOM    698  N   TYR A 518     -24.463 -10.122  19.930  1.00 34.52           N  
ATOM    699  CA  TYR A 518     -23.763 -10.987  20.834  1.00 34.52           C  
ATOM    700  C   TYR A 518     -23.240 -10.180  21.976  1.00 34.52           C  
ATOM    701  O   TYR A 518     -23.316 -10.594  23.131  1.00 34.52           O  
ATOM    702  CB  TYR A 518     -22.559 -11.685  20.177  1.00 34.52           C  
ATOM    703  CG  TYR A 518     -23.074 -12.592  19.112  1.00 34.52           C  
ATOM    704  CD1 TYR A 518     -23.398 -12.098  17.869  1.00 34.52           C  
ATOM    705  CD2 TYR A 518     -23.230 -13.938  19.353  1.00 34.52           C  
ATOM    706  CE1 TYR A 518     -23.870 -12.932  16.883  1.00 34.52           C  
ATOM    707  CE2 TYR A 518     -23.703 -14.778  18.371  1.00 34.52           C  
ATOM    708  CZ  TYR A 518     -24.025 -14.274  17.135  1.00 34.52           C  
ATOM    709  OH  TYR A 518     -24.511 -15.132  16.125  1.00 34.52           O  
ATOM    710  H   TYR A 518     -24.128 -10.035  18.982  1.00  0.00           H  
ATOM    711  HA  TYR A 518     -24.447 -11.745  21.219  1.00  0.00           H  
ATOM    712  HB3 TYR A 518     -21.990 -12.262  20.909  1.00  0.00           H  
ATOM    713  HB2 TYR A 518     -21.866 -10.964  19.739  1.00  0.00           H  
ATOM    714  HD1 TYR A 518     -23.269 -11.048  17.649  1.00  0.00           H  
ATOM    715  HD2 TYR A 518     -22.982 -14.348  20.322  1.00  0.00           H  
ATOM    716  HE1 TYR A 518     -24.117 -12.530  15.911  1.00  0.00           H  
ATOM    717  HE2 TYR A 518     -23.820 -15.831  18.579  1.00  0.00           H  
ATOM    718  HH  TYR A 518     -24.568 -16.034  16.398  1.00  0.00           H  
ATOM    719  N   MET A 519     -22.688  -8.994  21.667  1.00 66.15           N  
ATOM    720  CA  MET A 519     -22.082  -8.157  22.659  1.00 66.15           C  
ATOM    721  C   MET A 519     -23.105  -7.698  23.650  1.00 66.15           C  
ATOM    722  O   MET A 519     -22.827  -7.658  24.848  1.00 66.15           O  
ATOM    723  CB  MET A 519     -21.436  -6.897  22.056  1.00 66.15           C  
ATOM    724  CG  MET A 519     -20.225  -7.187  21.167  1.00 66.15           C  
ATOM    725  SD  MET A 519     -18.765  -7.819  22.049  1.00 66.15           S  
ATOM    726  CE  MET A 519     -19.455  -9.468  22.374  1.00 66.15           C  
ATOM    727  H   MET A 519     -22.677  -8.688  20.705  1.00  0.00           H  
ATOM    728  HA  MET A 519     -21.473  -8.706  23.341  1.00  0.00           H  
ATOM    729  HB3 MET A 519     -21.121  -6.214  22.848  1.00  0.00           H  
ATOM    730  HB2 MET A 519     -22.175  -6.350  21.467  1.00  0.00           H  
ATOM    731  HG3 MET A 519     -19.920  -6.256  20.689  1.00  0.00           H  
ATOM    732  HG2 MET A 519     -20.485  -7.865  20.354  1.00  0.00           H  
ATOM    733  HE1 MET A 519     -18.641 -10.183  22.279  1.00  0.00           H  
ATOM    734  HE2 MET A 519     -19.761  -9.530  23.388  1.00  0.00           H  
ATOM    735  HE3 MET A 519     -20.217  -9.790  21.668  1.00  0.00           H  
ATOM    736  N   ASN A 520     -24.319  -7.341  23.185  1.00 93.40           N  
ATOM    737  CA  ASN A 520     -25.303  -6.826  24.095  1.00 93.40           C  
ATOM    738  C   ASN A 520     -25.680  -7.884  25.080  1.00 93.40           C  
ATOM    739  O   ASN A 520     -25.935  -7.591  26.246  1.00 93.40           O  
ATOM    740  CB  ASN A 520     -26.587  -6.272  23.435  1.00 93.40           C  
ATOM    741  CG  ASN A 520     -27.372  -7.367  22.729  1.00 93.40           C  
ATOM    742  OD1 ASN A 520     -27.396  -7.426  21.501  1.00 93.40           O  
ATOM    743  ND2 ASN A 520     -28.052  -8.245  23.513  1.00 93.40           N  
ATOM    744  H   ASN A 520     -24.532  -7.394  22.198  1.00  0.00           H  
ATOM    745  HA  ASN A 520     -24.853  -6.008  24.651  1.00  0.00           H  
ATOM    746  HB3 ASN A 520     -26.333  -5.487  22.722  1.00  0.00           H  
ATOM    747  HB2 ASN A 520     -27.229  -5.815  24.185  1.00  0.00           H  
ATOM    748 HD22 ASN A 520     -28.572  -8.998  23.085  1.00  0.00           H  
ATOM    749 HD21 ASN A 520     -28.021  -8.163  24.519  1.00  0.00           H  
ATOM    750  N   ASN A 521     -25.720  -9.155  24.641  1.00 25.42           N  
ATOM    751  CA  ASN A 521     -26.103 -10.209  25.533  1.00 25.42           C  
ATOM    752  C   ASN A 521     -25.129 -10.238  26.669  1.00 25.42           C  
ATOM    753  O   ASN A 521     -25.519 -10.414  27.821  1.00 25.42           O  
ATOM    754  CB  ASN A 521     -26.076 -11.595  24.866  1.00 25.42           C  
ATOM    755  CG  ASN A 521     -27.193 -11.644  23.832  1.00 25.42           C  
ATOM    756  OD1 ASN A 521     -28.342 -11.315  24.126  1.00 25.42           O  
ATOM    757  ND2 ASN A 521     -26.847 -12.059  22.585  1.00 25.42           N  
ATOM    758  H   ASN A 521     -25.514  -9.370  23.674  1.00  0.00           H  
ATOM    759  HA  ASN A 521     -27.092 -10.004  25.947  1.00  0.00           H  
ATOM    760  HB3 ASN A 521     -26.267 -12.381  25.598  1.00  0.00           H  
ATOM    761  HB2 ASN A 521     -25.111 -11.816  24.411  1.00  0.00           H  
ATOM    762 HD22 ASN A 521     -25.890 -12.306  22.381  1.00  0.00           H  
ATOM    763 HD21 ASN A 521     -27.551 -12.108  21.863  1.00  0.00           H  
ATOM    764  N   LEU A 522     -23.828 -10.062  26.367  1.00 32.47           N  
ATOM    765  CA  LEU A 522     -22.804 -10.103  27.375  1.00 32.47           C  
ATOM    766  C   LEU A 522     -22.993  -8.960  28.327  1.00 32.47           C  
ATOM    767  O   LEU A 522     -22.842  -9.122  29.538  1.00 32.47           O  
ATOM    768  CB  LEU A 522     -21.388  -9.990  26.786  1.00 32.47           C  
ATOM    769  CG  LEU A 522     -21.018 -11.164  25.860  1.00 32.47           C  
ATOM    770  CD1 LEU A 522     -19.596 -11.009  25.298  1.00 32.47           C  
ATOM    771  CD2 LEU A 522     -21.246 -12.517  26.553  1.00 32.47           C  
ATOM    772  H   LEU A 522     -23.555  -9.908  25.406  1.00  0.00           H  
ATOM    773  HA  LEU A 522     -22.904 -11.019  27.959  1.00  0.00           H  
ATOM    774  HB3 LEU A 522     -20.661  -9.956  27.600  1.00  0.00           H  
ATOM    775  HB2 LEU A 522     -21.266  -9.052  26.247  1.00  0.00           H  
ATOM    776  HG  LEU A 522     -21.687 -11.123  25.002  1.00  0.00           H  
ATOM    777 HD11 LEU A 522     -19.482 -11.488  24.325  1.00  0.00           H  
ATOM    778 HD12 LEU A 522     -19.299  -9.965  25.272  1.00  0.00           H  
ATOM    779 HD13 LEU A 522     -18.878 -11.486  25.966  1.00  0.00           H  
ATOM    780 HD21 LEU A 522     -20.856 -13.330  25.940  1.00  0.00           H  
ATOM    781 HD22 LEU A 522     -20.741 -12.562  27.518  1.00  0.00           H  
ATOM    782 HD23 LEU A 522     -22.304 -12.730  26.708  1.00  0.00           H  
ATOM    783  N   ILE A 523     -23.324  -7.766  27.800  1.00 32.15           N  
ATOM    784  CA  ILE A 523     -23.502  -6.595  28.614  1.00 32.15           C  
ATOM    785  C   ILE A 523     -24.664  -6.811  29.536  1.00 32.15           C  
ATOM    786  O   ILE A 523     -24.605  -6.474  30.717  1.00 32.15           O  
ATOM    787  CB  ILE A 523     -23.814  -5.370  27.802  1.00 32.15           C  
ATOM    788  CG1 ILE A 523     -22.665  -5.055  26.829  1.00 32.15           C  
ATOM    789  CG2 ILE A 523     -24.128  -4.222  28.776  1.00 32.15           C  
ATOM    790  CD1 ILE A 523     -23.030  -4.013  25.771  1.00 32.15           C  
ATOM    791  H   ILE A 523     -23.427  -7.678  26.797  1.00  0.00           H  
ATOM    792  HA  ILE A 523     -22.606  -6.443  29.208  1.00  0.00           H  
ATOM    793  HB  ILE A 523     -24.702  -5.547  27.197  1.00  0.00           H  
ATOM    794 HG13 ILE A 523     -22.298  -5.941  26.332  1.00  0.00           H  
ATOM    795 HG12 ILE A 523     -21.805  -4.695  27.395  1.00  0.00           H  
ATOM    796 HG21 ILE A 523     -24.132  -3.268  28.250  1.00  0.00           H  
ATOM    797 HG22 ILE A 523     -25.114  -4.284  29.237  1.00  0.00           H  
ATOM    798 HG23 ILE A 523     -23.379  -4.135  29.564  1.00  0.00           H  
ATOM    799 HD11 ILE A 523     -22.295  -4.009  24.966  1.00  0.00           H  
ATOM    800 HD12 ILE A 523     -24.009  -4.182  25.331  1.00  0.00           H  
ATOM    801 HD13 ILE A 523     -23.042  -3.012  26.201  1.00  0.00           H  
ATOM    802  N   ILE A 524     -25.762  -7.380  29.006  1.00 36.37           N  
ATOM    803  CA  ILE A 524     -26.958  -7.616  29.766  1.00 36.37           C  
ATOM    804  C   ILE A 524     -26.660  -8.590  30.859  1.00 36.37           C  
ATOM    805  O   ILE A 524     -27.189  -8.476  31.963  1.00 36.37           O  
ATOM    806  CB  ILE A 524     -28.068  -8.207  28.944  1.00 36.37           C  
ATOM    807  CG1 ILE A 524     -28.486  -7.239  27.824  1.00 36.37           C  
ATOM    808  CG2 ILE A 524     -29.216  -8.583  29.894  1.00 36.37           C  
ATOM    809  CD1 ILE A 524     -29.415  -7.872  26.789  1.00 36.37           C  
ATOM    810  H   ILE A 524     -25.764  -7.625  28.023  1.00  0.00           H  
ATOM    811  HA  ILE A 524     -27.287  -6.673  30.208  1.00  0.00           H  
ATOM    812  HB  ILE A 524     -27.718  -9.121  28.461  1.00  0.00           H  
ATOM    813 HG13 ILE A 524     -27.678  -6.698  27.358  1.00  0.00           H  
ATOM    814 HG12 ILE A 524     -29.046  -6.430  28.294  1.00  0.00           H  
ATOM    815 HG21 ILE A 524     -30.127  -8.767  29.334  1.00  0.00           H  
ATOM    816 HG22 ILE A 524     -29.051  -9.510  30.446  1.00  0.00           H  
ATOM    817 HG23 ILE A 524     -29.454  -7.784  30.599  1.00  0.00           H  
ATOM    818 HD11 ILE A 524     -29.633  -7.163  25.990  1.00  0.00           H  
ATOM    819 HD12 ILE A 524     -28.968  -8.754  26.334  1.00  0.00           H  
ATOM    820 HD13 ILE A 524     -30.371  -8.165  27.220  1.00  0.00           H  
ATOM    821  N   LEU A 525     -25.834  -9.606  30.550  1.00 87.24           N  
ATOM    822  CA  LEU A 525     -25.479 -10.632  31.487  1.00 87.24           C  
ATOM    823  C   LEU A 525     -24.699 -10.011  32.608  1.00 87.24           C  
ATOM    824  O   LEU A 525     -24.928 -10.322  33.776  1.00 87.24           O  
ATOM    825  CB  LEU A 525     -24.633 -11.733  30.806  1.00 87.24           C  
ATOM    826  CG  LEU A 525     -24.267 -12.984  31.643  1.00 87.24           C  
ATOM    827  CD1 LEU A 525     -23.519 -14.003  30.768  1.00 87.24           C  
ATOM    828  CD2 LEU A 525     -23.462 -12.654  32.912  1.00 87.24           C  
ATOM    829  H   LEU A 525     -25.465  -9.671  29.609  1.00  0.00           H  
ATOM    830  HA  LEU A 525     -26.382 -11.080  31.859  1.00  0.00           H  
ATOM    831  HB3 LEU A 525     -23.710 -11.306  30.417  1.00  0.00           H  
ATOM    832  HB2 LEU A 525     -25.181 -12.075  29.927  1.00  0.00           H  
ATOM    833  HG  LEU A 525     -25.202 -13.474  31.929  1.00  0.00           H  
ATOM    834 HD11 LEU A 525     -23.311 -14.919  31.321  1.00  0.00           H  
ATOM    835 HD12 LEU A 525     -24.104 -14.276  29.889  1.00  0.00           H  
ATOM    836 HD13 LEU A 525     -22.566 -13.600  30.421  1.00  0.00           H  
ATOM    837 HD21 LEU A 525     -22.981 -13.524  33.358  1.00  0.00           H  
ATOM    838 HD22 LEU A 525     -22.761 -11.823  32.831  1.00  0.00           H  
ATOM    839 HD23 LEU A 525     -24.353 -12.452  33.425  1.00  0.00           H  
ATOM    840  N   GLY A 526     -23.763  -9.099  32.290  1.00 23.08           N  
ATOM    841  CA  GLY A 526     -22.920  -8.521  33.299  1.00 23.08           C  
ATOM    842  C   GLY A 526     -23.749  -7.758  34.283  1.00 23.08           C  
ATOM    843  O   GLY A 526     -23.469  -7.776  35.481  1.00 23.08           O  
ATOM    844  H   GLY A 526     -23.594  -8.868  31.319  1.00  0.00           H  
ATOM    845  HA3 GLY A 526     -22.228  -7.829  32.819  1.00  0.00           H  
ATOM    846  HA2 GLY A 526     -22.330  -9.291  33.801  1.00  0.00           H  
ATOM    847  N   GLY A 527     -24.765  -7.028  33.788  1.00 26.56           N  
ATOM    848  CA  GLY A 527     -25.624  -6.234  34.621  1.00 26.56           C  
ATOM    849  C   GLY A 527     -26.435  -7.112  35.527  1.00 26.56           C  
ATOM    850  O   GLY A 527     -26.681  -6.765  36.681  1.00 26.56           O  
ATOM    851  H   GLY A 527     -24.930  -7.027  32.789  1.00  0.00           H  
ATOM    852  HA3 GLY A 527     -26.296  -5.651  33.991  1.00  0.00           H  
ATOM    853  HA2 GLY A 527     -25.031  -5.529  35.205  1.00  0.00           H  
ATOM    854  N   MET A 528     -26.903  -8.270  35.029  1.00102.27           N  
ATOM    855  CA  MET A 528     -27.739  -9.095  35.854  1.00102.27           C  
ATOM    856  C   MET A 528     -26.953  -9.543  37.044  1.00102.27           C  
ATOM    857  O   MET A 528     -27.462  -9.562  38.163  1.00102.27           O  
ATOM    858  CB  MET A 528     -28.281 -10.349  35.142  1.00102.27           C  
ATOM    859  CG  MET A 528     -27.222 -11.402  34.821  1.00102.27           C  
ATOM    860  SD  MET A 528     -27.893 -12.949  34.142  1.00102.27           S  
ATOM    861  CE  MET A 528     -28.491 -12.198  32.602  1.00102.27           C  
ATOM    862  H   MET A 528     -26.710  -8.542  34.074  1.00  0.00           H  
ATOM    863  HA  MET A 528     -28.598  -8.509  36.185  1.00  0.00           H  
ATOM    864  HB3 MET A 528     -28.814 -10.016  34.254  1.00  0.00           H  
ATOM    865  HB2 MET A 528     -29.044 -10.806  35.774  1.00  0.00           H  
ATOM    866  HG3 MET A 528     -27.064 -11.918  35.740  1.00  0.00           H  
ATOM    867  HG2 MET A 528     -26.653 -11.424  33.946  1.00  0.00           H  
ATOM    868  HE1 MET A 528     -29.548 -12.437  32.486  1.00  0.00           H  
ATOM    869  HE2 MET A 528     -28.402 -11.118  32.527  1.00  0.00           H  
ATOM    870  HE3 MET A 528     -27.973 -12.646  31.754  1.00  0.00           H  
ATOM    871  N   LEU A 529     -25.677  -9.907  36.830  1.00 86.95           N  
ATOM    872  CA  LEU A 529     -24.833 -10.344  37.903  1.00 86.95           C  
ATOM    873  C   LEU A 529     -24.616  -9.210  38.853  1.00 86.95           C  
ATOM    874  O   LEU A 529     -24.448  -9.431  40.052  1.00 86.95           O  
ATOM    875  CB  LEU A 529     -23.461 -10.862  37.441  1.00 86.95           C  
ATOM    876  CG  LEU A 529     -23.531 -12.261  36.802  1.00 86.95           C  
ATOM    877  CD1 LEU A 529     -23.845 -13.334  37.858  1.00 86.95           C  
ATOM    878  CD2 LEU A 529     -24.529 -12.295  35.637  1.00 86.95           C  
ATOM    879  H   LEU A 529     -25.298  -9.877  35.893  1.00  0.00           H  
ATOM    880  HA  LEU A 529     -25.356 -11.128  38.449  1.00  0.00           H  
ATOM    881  HB3 LEU A 529     -22.796 -10.936  38.282  1.00  0.00           H  
ATOM    882  HB2 LEU A 529     -22.999 -10.150  36.755  1.00  0.00           H  
ATOM    883  HG  LEU A 529     -22.538 -12.488  36.407  1.00  0.00           H  
ATOM    884 HD11 LEU A 529     -24.704 -13.940  37.567  1.00  0.00           H  
ATOM    885 HD12 LEU A 529     -23.020 -14.038  37.953  1.00  0.00           H  
ATOM    886 HD13 LEU A 529     -24.089 -12.931  38.840  1.00  0.00           H  
ATOM    887 HD21 LEU A 529     -24.510 -13.302  35.221  1.00  0.00           H  
ATOM    888 HD22 LEU A 529     -25.352 -12.171  36.275  1.00  0.00           H  
ATOM    889 HD23 LEU A 529     -23.954 -11.524  35.179  1.00  0.00           H  
ATOM    890  N   SER A 530     -24.586  -7.963  38.347  1.00 40.71           N  
ATOM    891  CA  SER A 530     -24.327  -6.857  39.224  1.00 40.71           C  
ATOM    892  C   SER A 530     -25.410  -6.779  40.257  1.00 40.71           C  
ATOM    893  O   SER A 530     -25.137  -6.514  41.425  1.00 40.71           O  
ATOM    894  CB  SER A 530     -24.259  -5.487  38.524  1.00 40.71           C  
ATOM    895  OG  SER A 530     -25.560  -5.021  38.202  1.00 40.71           O  
ATOM    896  H   SER A 530     -24.728  -7.796  37.360  1.00  0.00           H  
ATOM    897  HA  SER A 530     -23.364  -7.026  39.709  1.00  0.00           H  
ATOM    898  HB3 SER A 530     -23.688  -5.580  37.599  1.00  0.00           H  
ATOM    899  HB2 SER A 530     -23.775  -4.706  39.090  1.00  0.00           H  
ATOM    900  HG  SER A 530     -25.522  -4.429  37.462  1.00  0.00           H  
ATOM    901  N   TYR A 531     -26.676  -6.991  39.849  1.00 53.52           N  
ATOM    902  CA  TYR A 531     -27.781  -6.964  40.768  1.00 53.52           C  
ATOM    903  C   TYR A 531     -27.654  -8.131  41.700  1.00 53.52           C  
ATOM    904  O   TYR A 531     -27.898  -8.021  42.901  1.00 53.52           O  
ATOM    905  CB  TYR A 531     -29.149  -7.038  40.066  1.00 53.52           C  
ATOM    906  CG  TYR A 531     -29.334  -5.769  39.299  1.00 53.52           C  
ATOM    907  CD1 TYR A 531     -29.667  -4.604  39.953  1.00 53.52           C  
ATOM    908  CD2 TYR A 531     -29.188  -5.740  37.930  1.00 53.52           C  
ATOM    909  CE1 TYR A 531     -29.843  -3.429  39.259  1.00 53.52           C  
ATOM    910  CE2 TYR A 531     -29.363  -4.568  37.229  1.00 53.52           C  
ATOM    911  CZ  TYR A 531     -29.690  -3.410  37.894  1.00 53.52           C  
ATOM    912  OH  TYR A 531     -29.870  -2.206  37.178  1.00 53.52           O  
ATOM    913  H   TYR A 531     -26.859  -7.150  38.867  1.00  0.00           H  
ATOM    914  HA  TYR A 531     -27.731  -6.052  41.368  1.00  0.00           H  
ATOM    915  HB3 TYR A 531     -30.029  -7.150  40.669  1.00  0.00           H  
ATOM    916  HB2 TYR A 531     -29.174  -7.885  39.380  1.00  0.00           H  
ATOM    917  HD1 TYR A 531     -29.688  -4.575  41.023  1.00  0.00           H  
ATOM    918  HD2 TYR A 531     -28.978  -6.651  37.397  1.00  0.00           H  
ATOM    919  HE1 TYR A 531     -30.077  -2.521  39.795  1.00  0.00           H  
ATOM    920  HE2 TYR A 531     -29.254  -4.565  36.154  1.00  0.00           H  
ATOM    921  HH  TYR A 531     -30.071  -1.465  37.732  1.00  0.00           H  
ATOM    922  N   ALA A 532     -27.233  -9.285  41.160  1.00 46.94           N  
ATOM    923  CA  ALA A 532     -27.113 -10.517  41.885  1.00 46.94           C  
ATOM    924  C   ALA A 532     -26.139 -10.334  43.007  1.00 46.94           C  
ATOM    925  O   ALA A 532     -26.245 -10.985  44.045  1.00 46.94           O  
ATOM    926  CB  ALA A 532     -26.594 -11.672  41.011  1.00 46.94           C  
ATOM    927  H   ALA A 532     -27.042  -9.307  40.166  1.00  0.00           H  
ATOM    928  HA  ALA A 532     -28.110 -10.783  42.215  1.00  0.00           H  
ATOM    929  HB1 ALA A 532     -26.704 -12.625  41.530  1.00  0.00           H  
ATOM    930  HB2 ALA A 532     -27.163 -11.745  40.083  1.00  0.00           H  
ATOM    931  HB3 ALA A 532     -25.541 -11.575  40.752  1.00  0.00           H  
ATOM    932  N   SER A 533     -25.150  -9.444  42.821  1.00 49.70           N  
ATOM    933  CA  SER A 533     -24.092  -9.258  43.773  1.00 49.70           C  
ATOM    934  C   SER A 533     -24.661  -8.973  45.130  1.00 49.70           C  
ATOM    935  O   SER A 533     -24.154  -9.476  46.132  1.00 49.70           O  
ATOM    936  CB  SER A 533     -23.206  -8.046  43.440  1.00 49.70           C  
ATOM    937  OG  SER A 533     -22.671  -8.159  42.131  1.00 49.70           O  
ATOM    938  H   SER A 533     -25.104  -8.947  41.942  1.00  0.00           H  
ATOM    939  HA  SER A 533     -23.485 -10.165  43.806  1.00  0.00           H  
ATOM    940  HB3 SER A 533     -22.346  -8.085  44.092  1.00  0.00           H  
ATOM    941  HB2 SER A 533     -23.709  -7.086  43.561  1.00  0.00           H  
ATOM    942  HG  SER A 533     -23.385  -8.153  41.511  1.00  0.00           H  
ATOM    943  N   ILE A 534     -25.749  -8.186  45.196  1.00139.80           N  
ATOM    944  CA  ILE A 534     -26.316  -7.755  46.443  1.00139.80           C  
ATOM    945  C   ILE A 534     -26.741  -8.942  47.242  1.00139.80           C  
ATOM    946  O   ILE A 534     -26.639  -8.939  48.468  1.00139.80           O  
ATOM    947  CB  ILE A 534     -27.486  -6.817  46.270  1.00139.80           C  
ATOM    948  CG1 ILE A 534     -28.682  -7.481  45.559  1.00139.80           C  
ATOM    949  CG2 ILE A 534     -26.959  -5.564  45.550  1.00139.80           C  
ATOM    950  CD1 ILE A 534     -29.541  -8.368  46.460  1.00139.80           C  
ATOM    951  H   ILE A 534     -26.161  -7.839  44.340  1.00  0.00           H  
ATOM    952  HA  ILE A 534     -25.551  -7.246  47.017  1.00  0.00           H  
ATOM    953  HB  ILE A 534     -27.816  -6.487  47.258  1.00  0.00           H  
ATOM    954 HG13 ILE A 534     -28.530  -8.223  44.840  1.00  0.00           H  
ATOM    955 HG12 ILE A 534     -29.272  -6.623  45.485  1.00  0.00           H  
ATOM    956 HG21 ILE A 534     -27.698  -4.763  45.576  1.00  0.00           H  
ATOM    957 HG22 ILE A 534     -26.048  -5.185  46.010  1.00  0.00           H  
ATOM    958 HG23 ILE A 534     -26.737  -5.763  44.501  1.00  0.00           H  
ATOM    959 HD11 ILE A 534     -29.956  -9.252  46.060  1.00  0.00           H  
ATOM    960 HD12 ILE A 534     -29.150  -8.607  47.440  1.00  0.00           H  
ATOM    961 HD13 ILE A 534     -30.361  -7.784  46.858  1.00  0.00           H  
ATOM    962  N   PHE A 535     -27.248  -9.992  46.577  1.00 40.17           N  
ATOM    963  CA  PHE A 535     -27.694 -11.124  47.326  1.00 40.17           C  
ATOM    964  C   PHE A 535     -26.522 -11.660  48.079  1.00 40.17           C  
ATOM    965  O   PHE A 535     -26.617 -11.946  49.272  1.00 40.17           O  
ATOM    966  CB  PHE A 535     -28.264 -12.239  46.437  1.00 40.17           C  
ATOM    967  CG  PHE A 535     -29.539 -11.715  45.871  1.00 40.17           C  
ATOM    968  CD1 PHE A 535     -30.712 -11.833  46.579  1.00 40.17           C  
ATOM    969  CD2 PHE A 535     -29.560 -11.099  44.641  1.00 40.17           C  
ATOM    970  CE1 PHE A 535     -31.892 -11.351  46.065  1.00 40.17           C  
ATOM    971  CE2 PHE A 535     -30.738 -10.614  44.121  1.00 40.17           C  
ATOM    972  CZ  PHE A 535     -31.905 -10.739  44.835  1.00 40.17           C  
ATOM    973  H   PHE A 535     -27.301  -9.998  45.568  1.00  0.00           H  
ATOM    974  HA  PHE A 535     -28.452 -10.816  48.050  1.00  0.00           H  
ATOM    975  HB3 PHE A 535     -28.469 -13.142  47.015  1.00  0.00           H  
ATOM    976  HB2 PHE A 535     -27.582 -12.524  45.636  1.00  0.00           H  
ATOM    977  HD1 PHE A 535     -30.712 -12.308  47.549  1.00  0.00           H  
ATOM    978  HD2 PHE A 535     -28.643 -10.982  44.113  1.00  0.00           H  
ATOM    979  HE1 PHE A 535     -32.808 -11.447  46.630  1.00  0.00           H  
ATOM    980  HE2 PHE A 535     -30.743 -10.129  43.156  1.00  0.00           H  
ATOM    981  HZ  PHE A 535     -32.830 -10.355  44.430  1.00  0.00           H  
ATOM    982  N   LEU A 536     -25.373 -11.800  47.401  1.00 84.85           N  
ATOM    983  CA  LEU A 536     -24.207 -12.308  48.059  1.00 84.85           C  
ATOM    984  C   LEU A 536     -23.760 -11.326  49.094  1.00 84.85           C  
ATOM    985  O   LEU A 536     -23.269 -11.721  50.151  1.00 84.85           O  
ATOM    986  CB  LEU A 536     -23.050 -12.622  47.102  1.00 84.85           C  
ATOM    987  CG  LEU A 536     -23.388 -13.805  46.177  1.00 84.85           C  
ATOM    988  CD1 LEU A 536     -23.633 -15.085  46.994  1.00 84.85           C  
ATOM    989  CD2 LEU A 536     -24.553 -13.462  45.232  1.00 84.85           C  
ATOM    990  H   LEU A 536     -25.313 -11.524  46.431  1.00  0.00           H  
ATOM    991  HA  LEU A 536     -24.491 -13.208  48.605  1.00  0.00           H  
ATOM    992  HB3 LEU A 536     -22.168 -12.897  47.667  1.00  0.00           H  
ATOM    993  HB2 LEU A 536     -22.776 -11.744  46.515  1.00  0.00           H  
ATOM    994  HG  LEU A 536     -22.476 -13.897  45.636  1.00  0.00           H  
ATOM    995 HD11 LEU A 536     -23.283 -15.975  46.471  1.00  0.00           H  
ATOM    996 HD12 LEU A 536     -23.286 -14.885  47.984  1.00  0.00           H  
ATOM    997 HD13 LEU A 536     -24.704 -15.242  47.127  1.00  0.00           H  
ATOM    998 HD21 LEU A 536     -24.548 -14.140  44.379  1.00  0.00           H  
ATOM    999 HD22 LEU A 536     -25.534 -13.576  45.687  1.00  0.00           H  
ATOM   1000 HD23 LEU A 536     -24.437 -12.458  44.831  1.00  0.00           H  
ATOM   1001  N   PHE A 537     -23.846 -10.002  48.897  1.00 85.13           N  
ATOM   1002  CA  PHE A 537     -23.401  -8.981  49.863  1.00 85.13           C  
ATOM   1003  C   PHE A 537     -24.091  -9.046  51.238  1.00 85.13           C  
ATOM   1004  O   PHE A 537     -23.342  -9.196  52.230  1.00 85.13           O  
ATOM   1005  CB  PHE A 537     -23.540  -7.563  49.289  1.00 85.13           C  
ATOM   1006  CG  PHE A 537     -22.753  -7.257  48.029  1.00 85.13           C  
ATOM   1007  CD1 PHE A 537     -21.590  -7.977  47.672  1.00 85.13           C  
ATOM   1008  CD2 PHE A 537     -23.198  -6.212  47.202  1.00 85.13           C  
ATOM   1009  CE1 PHE A 537     -20.894  -7.660  46.495  1.00 85.13           C  
ATOM   1010  CE2 PHE A 537     -22.483  -5.878  46.043  1.00 85.13           C  
ATOM   1011  CZ  PHE A 537     -21.325  -6.585  45.698  1.00 85.13           C  
ATOM   1012  OXT PHE A 537     -25.330  -8.902  51.292  1.00 85.13           O1-
ATOM   1013  H   PHE A 537     -24.237  -9.676  48.022  1.00  0.00           H  
ATOM   1014  HA  PHE A 537     -22.347  -9.160  50.049  1.00  0.00           H  
ATOM   1015  HB3 PHE A 537     -23.217  -6.837  50.037  1.00  0.00           H  
ATOM   1016  HB2 PHE A 537     -24.593  -7.345  49.109  1.00  0.00           H  
ATOM   1017  HD1 PHE A 537     -21.218  -8.781  48.283  1.00  0.00           H  
ATOM   1018  HD2 PHE A 537     -24.079  -5.653  47.463  1.00  0.00           H  
ATOM   1019  HE1 PHE A 537     -20.030  -8.242  46.214  1.00  0.00           H  
ATOM   1020  HE2 PHE A 537     -22.817  -5.070  45.426  1.00  0.00           H  
ATOM   1021  HZ  PHE A 537     -20.811  -6.325  44.788  1.00  0.00           H  
ATOM   1022  N   PHE A 549     -17.972 -19.922  53.528  1.00142.07           N1+
ATOM   1023  CA  PHE A 549     -19.240 -20.665  53.714  1.00142.07           C  
ATOM   1024  C   PHE A 549     -19.545 -21.375  52.458  1.00142.07           C  
ATOM   1025  O   PHE A 549     -18.887 -22.313  52.014  1.00142.07           O  
ATOM   1026  CB  PHE A 549     -20.470 -19.752  53.741  1.00142.07           C  
ATOM   1027  CG  PHE A 549     -20.378 -18.702  54.768  1.00142.07           C  
ATOM   1028  CD1 PHE A 549     -20.760 -18.948  56.062  1.00142.07           C  
ATOM   1029  CD2 PHE A 549     -19.919 -17.459  54.402  1.00142.07           C  
ATOM   1030  CE1 PHE A 549     -20.672 -17.940  56.990  1.00142.07           C  
ATOM   1031  CE2 PHE A 549     -19.830 -16.451  55.324  1.00142.07           C  
ATOM   1032  CZ  PHE A 549     -20.203 -16.701  56.621  1.00142.07           C  
ATOM   1033  H1  PHE A 549     -17.214 -20.581  53.423  1.00  0.00           H  
ATOM   1034  H2  PHE A 549     -18.039 -19.356  52.695  1.00  0.00           H  
ATOM   1035  H3  PHE A 549     -17.807 -19.330  54.330  1.00  0.00           H  
ATOM   1036  HA  PHE A 549     -19.195 -21.340  54.569  1.00  0.00           H  
ATOM   1037  HB3 PHE A 549     -21.391 -20.281  54.017  1.00  0.00           H  
ATOM   1038  HB2 PHE A 549     -20.667 -18.998  52.956  1.00  0.00           H  
ATOM   1039  HD1 PHE A 549     -21.129 -19.920  56.357  1.00  0.00           H  
ATOM   1040  HD2 PHE A 549     -19.612 -17.242  53.389  1.00  0.00           H  
ATOM   1041  HE1 PHE A 549     -20.969 -18.121  58.012  1.00  0.00           H  
ATOM   1042  HE2 PHE A 549     -19.469 -15.474  55.037  1.00  0.00           H  
ATOM   1043  HZ  PHE A 549     -20.134 -15.915  57.359  1.00  0.00           H  
ATOM   1044  N   GLU A 550     -20.604 -20.836  51.848  1.00226.59           N  
ATOM   1045  CA  GLU A 550     -21.172 -21.329  50.657  1.00226.59           C  
ATOM   1046  C   GLU A 550     -20.563 -20.513  49.578  1.00226.59           C  
ATOM   1047  O   GLU A 550     -19.533 -19.851  49.717  1.00226.59           O  
ATOM   1048  CB  GLU A 550     -22.653 -20.970  50.504  1.00226.59           C  
ATOM   1049  CG  GLU A 550     -23.502 -21.005  51.774  1.00226.59           C  
ATOM   1050  CD  GLU A 550     -24.177 -19.633  51.780  1.00226.59           C  
ATOM   1051  OE1 GLU A 550     -23.919 -18.893  50.794  1.00226.59           O  
ATOM   1052  OE2 GLU A 550     -24.942 -19.300  52.724  1.00226.59           O1-
ATOM   1053  H   GLU A 550     -21.077 -20.056  52.278  1.00  0.00           H  
ATOM   1054  HA  GLU A 550     -20.973 -22.393  50.500  1.00  0.00           H  
ATOM   1055  HB3 GLU A 550     -22.947 -21.956  50.139  1.00  0.00           H  
ATOM   1056  HB2 GLU A 550     -23.155 -20.552  49.630  1.00  0.00           H  
ATOM   1057  HG3 GLU A 550     -22.957 -21.181  52.698  1.00  0.00           H  
ATOM   1058  HG2 GLU A 550     -24.284 -21.764  51.716  1.00  0.00           H  
ATOM   1059  N   THR A 551     -21.288 -20.527  48.463  1.00153.61           N  
ATOM   1060  CA  THR A 551     -20.913 -19.844  47.285  1.00153.61           C  
ATOM   1061  C   THR A 551     -20.836 -18.408  47.655  1.00153.61           C  
ATOM   1062  O   THR A 551     -20.064 -17.678  47.050  1.00153.61           O  
ATOM   1063  CB  THR A 551     -21.945 -19.975  46.202  1.00153.61           C  
ATOM   1064  OG1 THR A 551     -23.134 -19.288  46.569  1.00153.61           O  
ATOM   1065  CG2 THR A 551     -22.259 -21.470  46.017  1.00153.61           C  
ATOM   1066  H   THR A 551     -22.148 -21.056  48.441  1.00  0.00           H  
ATOM   1067  HA  THR A 551     -19.943 -20.208  46.940  1.00  0.00           H  
ATOM   1068  HB  THR A 551     -21.558 -19.629  45.250  1.00  0.00           H  
ATOM   1069  HG1 THR A 551     -23.777 -19.408  45.887  1.00  0.00           H  
ATOM   1070 HG21 THR A 551     -22.913 -21.615  45.157  1.00  0.00           H  
ATOM   1071 HG22 THR A 551     -21.352 -22.046  45.831  1.00  0.00           H  
ATOM   1072 HG23 THR A 551     -22.769 -21.909  46.875  1.00  0.00           H  
ATOM   1073  N   LEU A 552     -21.590 -17.968  48.684  1.00174.33           N  
ATOM   1074  CA  LEU A 552     -21.734 -16.555  48.906  1.00174.33           C  
ATOM   1075  C   LEU A 552     -20.413 -15.860  49.049  1.00174.33           C  
ATOM   1076  O   LEU A 552     -20.200 -14.850  48.384  1.00174.33           O  
ATOM   1077  CB  LEU A 552     -22.630 -16.197  50.126  1.00174.33           C  
ATOM   1078  CG  LEU A 552     -21.944 -15.915  51.488  1.00174.33           C  
ATOM   1079  CD1 LEU A 552     -21.236 -14.548  51.534  1.00174.33           C  
ATOM   1080  CD2 LEU A 552     -22.955 -16.025  52.635  1.00174.33           C  
ATOM   1081  H   LEU A 552     -22.209 -18.601  49.173  1.00  0.00           H  
ATOM   1082  HA  LEU A 552     -22.009 -16.305  47.930  1.00  0.00           H  
ATOM   1083  HB3 LEU A 552     -23.510 -16.809  50.174  1.00  0.00           H  
ATOM   1084  HB2 LEU A 552     -23.106 -15.239  49.937  1.00  0.00           H  
ATOM   1085  HG  LEU A 552     -21.223 -16.708  51.683  1.00  0.00           H  
ATOM   1086 HD11 LEU A 552     -20.197 -14.643  51.841  1.00  0.00           H  
ATOM   1087 HD12 LEU A 552     -21.307 -13.970  50.615  1.00  0.00           H  
ATOM   1088 HD13 LEU A 552     -21.695 -13.906  52.287  1.00  0.00           H  
ATOM   1089 HD21 LEU A 552     -22.478 -15.844  53.599  1.00  0.00           H  
ATOM   1090 HD22 LEU A 552     -23.764 -15.302  52.524  1.00  0.00           H  
ATOM   1091 HD23 LEU A 552     -23.401 -17.016  52.681  1.00  0.00           H  
ATOM   1092  N   CYS A 553     -19.470 -16.363  49.869  1.00103.95           N  
ATOM   1093  CA  CYS A 553     -18.261 -15.601  50.061  1.00103.95           C  
ATOM   1094  C   CYS A 553     -17.489 -15.494  48.788  1.00103.95           C  
ATOM   1095  O   CYS A 553     -17.040 -14.414  48.399  1.00103.95           O  
ATOM   1096  CB  CYS A 553     -17.330 -16.238  51.102  1.00103.95           C  
ATOM   1097  SG  CYS A 553     -15.893 -15.188  51.450  1.00103.95           S  
ATOM   1098  H   CYS A 553     -19.630 -17.217  50.382  1.00  0.00           H  
ATOM   1099  HA  CYS A 553     -18.523 -14.593  50.383  1.00  0.00           H  
ATOM   1100  HB3 CYS A 553     -16.999 -17.222  50.770  1.00  0.00           H  
ATOM   1101  HB2 CYS A 553     -17.865 -16.391  52.038  1.00  0.00           H  
ATOM   1102  N   THR A 554     -17.322 -16.635  48.107  1.00112.44           N  
ATOM   1103  CA  THR A 554     -16.556 -16.692  46.904  1.00112.44           C  
ATOM   1104  C   THR A 554     -17.227 -15.867  45.860  1.00112.44           C  
ATOM   1105  O   THR A 554     -16.577 -15.103  45.149  1.00112.44           O  
ATOM   1106  CB  THR A 554     -16.469 -18.094  46.388  1.00112.44           C  
ATOM   1107  OG1 THR A 554     -17.778 -18.609  46.187  1.00112.44           O  
ATOM   1108  CG2 THR A 554     -15.701 -18.955  47.405  1.00112.44           C  
ATOM   1109  H   THR A 554     -17.761 -17.486  48.430  1.00  0.00           H  
ATOM   1110  HA  THR A 554     -15.553 -16.298  47.085  1.00  0.00           H  
ATOM   1111  HB  THR A 554     -15.937 -18.119  45.435  1.00  0.00           H  
ATOM   1112  HG1 THR A 554     -17.707 -19.492  45.858  1.00  0.00           H  
ATOM   1113 HG21 THR A 554     -15.588 -19.975  47.036  1.00  0.00           H  
ATOM   1114 HG22 THR A 554     -14.699 -18.561  47.572  1.00  0.00           H  
ATOM   1115 HG23 THR A 554     -16.206 -19.016  48.370  1.00  0.00           H  
ATOM   1116  N   VAL A 555     -18.561 -15.982  45.772  1.00 53.35           N  
ATOM   1117  CA  VAL A 555     -19.329 -15.362  44.736  1.00 53.35           C  
ATOM   1118  C   VAL A 555     -19.229 -13.874  44.810  1.00 53.35           C  
ATOM   1119  O   VAL A 555     -19.244 -13.216  43.773  1.00 53.35           O  
ATOM   1120  CB  VAL A 555     -20.782 -15.741  44.745  1.00 53.35           C  
ATOM   1121  CG1 VAL A 555     -21.502 -14.893  43.686  1.00 53.35           C  
ATOM   1122  CG2 VAL A 555     -20.900 -17.251  44.474  1.00 53.35           C  
ATOM   1123  H   VAL A 555     -19.039 -16.640  46.381  1.00  0.00           H  
ATOM   1124  HA  VAL A 555     -18.897 -15.669  43.780  1.00  0.00           H  
ATOM   1125  HB  VAL A 555     -21.169 -15.551  45.742  1.00  0.00           H  
ATOM   1126 HG11 VAL A 555     -22.536 -15.230  43.621  1.00  0.00           H  
ATOM   1127 HG12 VAL A 555     -21.570 -13.817  43.829  1.00  0.00           H  
ATOM   1128 HG13 VAL A 555     -21.081 -15.101  42.705  1.00  0.00           H  
ATOM   1129 HG21 VAL A 555     -21.827 -17.597  44.921  1.00  0.00           H  
ATOM   1130 HG22 VAL A 555     -21.003 -17.423  43.402  1.00  0.00           H  
ATOM   1131 HG23 VAL A 555     -20.050 -17.869  44.751  1.00  0.00           H  
ATOM   1132  N   ARG A 556     -19.191 -13.297  46.039  1.00159.18           N  
ATOM   1133  CA  ARG A 556     -19.102 -11.853  46.327  1.00159.18           C  
ATOM   1134  C   ARG A 556     -17.943 -11.238  45.543  1.00159.18           C  
ATOM   1135  O   ARG A 556     -18.124 -10.309  44.758  1.00159.18           O  
ATOM   1136  CB  ARG A 556     -18.834 -11.544  47.832  1.00159.18           C  
ATOM   1137  CG  ARG A 556     -19.988 -11.625  48.840  1.00159.18           C  
ATOM   1138  CD  ARG A 556     -19.500 -11.440  50.291  1.00159.18           C  
ATOM   1139  NE  ARG A 556     -20.276 -10.420  51.015  1.00159.18           N  
ATOM   1140  CZ  ARG A 556     -19.825  -9.243  51.484  1.00159.18           C  
ATOM   1141  NH1 ARG A 556     -18.556  -8.855  51.310  1.00159.18           N  
ATOM   1142  NH2 ARG A 556     -20.662  -8.436  52.141  1.00159.18           N1+
ATOM   1143  H   ARG A 556     -19.231 -13.915  46.839  1.00  0.00           H  
ATOM   1144  HA  ARG A 556     -20.030 -11.372  46.013  1.00  0.00           H  
ATOM   1145  HB3 ARG A 556     -18.451 -10.525  47.916  1.00  0.00           H  
ATOM   1146  HB2 ARG A 556     -18.021 -12.173  48.186  1.00  0.00           H  
ATOM   1147  HG3 ARG A 556     -20.465 -12.586  48.791  1.00  0.00           H  
ATOM   1148  HG2 ARG A 556     -20.757 -10.900  48.581  1.00  0.00           H  
ATOM   1149  HD3 ARG A 556     -18.438 -11.198  50.318  1.00  0.00           H  
ATOM   1150  HD2 ARG A 556     -19.587 -12.378  50.835  1.00  0.00           H  
ATOM   1151  HE  ARG A 556     -21.250 -10.649  51.175  1.00  0.00           H  
ATOM   1152 HH12 ARG A 556     -18.234  -7.967  51.667  1.00  0.00           H  
ATOM   1153 HH11 ARG A 556     -17.914  -9.447  50.804  1.00  0.00           H  
ATOM   1154 HH22 ARG A 556     -20.349  -7.551  52.509  1.00  0.00           H  
ATOM   1155 HH21 ARG A 556     -21.637  -8.712  52.268  1.00  0.00           H  
ATOM   1156  N   THR A 557     -16.753 -11.806  45.771  1.00119.79           N  
ATOM   1157  CA  THR A 557     -15.507 -11.380  45.158  1.00119.79           C  
ATOM   1158  C   THR A 557     -15.531 -11.603  43.648  1.00119.79           C  
ATOM   1159  O   THR A 557     -15.137 -10.689  42.917  1.00119.79           O  
ATOM   1160  CB  THR A 557     -14.301 -12.084  45.828  1.00119.79           C  
ATOM   1161  OG1 THR A 557     -14.208 -13.488  45.609  1.00119.79           O  
ATOM   1162  CG2 THR A 557     -14.212 -11.810  47.326  1.00119.79           C  
ATOM   1163  H   THR A 557     -16.713 -12.581  46.419  1.00  0.00           H  
ATOM   1164  HA  THR A 557     -15.408 -10.306  45.333  1.00  0.00           H  
ATOM   1165  HB  THR A 557     -13.401 -11.643  45.404  1.00  0.00           H  
ATOM   1166  HG1 THR A 557     -14.992 -13.906  45.934  1.00  0.00           H  
ATOM   1167 HG21 THR A 557     -13.234 -12.135  47.672  1.00  0.00           H  
ATOM   1168 HG22 THR A 557     -14.298 -10.745  47.545  1.00  0.00           H  
ATOM   1169 HG23 THR A 557     -14.979 -12.340  47.893  1.00  0.00           H  
ATOM   1170  N   TRP A 558     -16.035 -12.768  43.177  1.00182.64           N  
ATOM   1171  CA  TRP A 558     -15.999 -13.055  41.784  1.00182.64           C  
ATOM   1172  C   TRP A 558     -16.995 -12.184  41.082  1.00182.64           C  
ATOM   1173  O   TRP A 558     -16.754 -11.748  39.960  1.00182.64           O  
ATOM   1174  CB  TRP A 558     -16.288 -14.523  41.438  1.00182.64           C  
ATOM   1175  CG  TRP A 558     -15.822 -14.847  40.042  1.00182.64           C  
ATOM   1176  CD2 TRP A 558     -16.571 -14.593  38.846  1.00182.64           C  
ATOM   1177  CD1 TRP A 558     -14.625 -15.369  39.646  1.00182.64           C  
ATOM   1178  NE1 TRP A 558     -14.576 -15.447  38.277  1.00182.64           N  
ATOM   1179  CE2 TRP A 558     -15.768 -14.974  37.770  1.00182.64           C  
ATOM   1180  CE3 TRP A 558     -17.819 -14.075  38.659  1.00182.64           C  
ATOM   1181  CZ2 TRP A 558     -16.204 -14.841  36.485  1.00182.64           C  
ATOM   1182  CZ3 TRP A 558     -18.261 -13.954  37.361  1.00182.64           C  
ATOM   1183  CH2 TRP A 558     -17.468 -14.329  36.296  1.00182.64           C  
ATOM   1184  H   TRP A 558     -16.365 -13.477  43.819  1.00  0.00           H  
ATOM   1185  HA  TRP A 558     -15.009 -12.810  41.411  1.00  0.00           H  
ATOM   1186  HB3 TRP A 558     -17.341 -14.782  41.564  1.00  0.00           H  
ATOM   1187  HB2 TRP A 558     -15.734 -15.165  42.124  1.00  0.00           H  
ATOM   1188  HD1 TRP A 558     -13.832 -15.655  40.320  1.00  0.00           H  
ATOM   1189  HE1 TRP A 558     -13.786 -15.798  37.755  1.00  0.00           H  
ATOM   1190  HE3 TRP A 558     -18.442 -13.815  39.497  1.00  0.00           H  
ATOM   1191  HZ2 TRP A 558     -15.654 -15.122  35.622  1.00  0.00           H  
ATOM   1192  HZ3 TRP A 558     -19.248 -13.561  37.169  1.00  0.00           H  
ATOM   1193  HH2 TRP A 558     -17.852 -14.224  35.292  1.00  0.00           H  
ATOM   1194  N   ILE A 559     -18.162 -11.877  41.645  1.00107.22           N  
ATOM   1195  CA  ILE A 559     -19.126 -11.084  40.898  1.00107.22           C  
ATOM   1196  C   ILE A 559     -18.740  -9.597  40.911  1.00107.22           C  
ATOM   1197  O   ILE A 559     -18.910  -8.941  39.882  1.00107.22           O  
ATOM   1198  CB  ILE A 559     -20.548 -11.329  41.413  1.00107.22           C  
ATOM   1199  CG1 ILE A 559     -20.959 -12.809  41.267  1.00107.22           C  
ATOM   1200  CG2 ILE A 559     -21.517 -10.466  40.618  1.00107.22           C  
ATOM   1201  CD1 ILE A 559     -21.218 -13.281  39.845  1.00107.22           C  
ATOM   1202  H   ILE A 559     -18.416 -12.244  42.555  1.00  0.00           H  
ATOM   1203  HA  ILE A 559     -19.122 -11.388  39.849  1.00  0.00           H  
ATOM   1204  HB  ILE A 559     -20.604 -11.052  42.467  1.00  0.00           H  
ATOM   1205 HG13 ILE A 559     -21.872 -12.970  41.837  1.00  0.00           H  
ATOM   1206 HG12 ILE A 559     -20.191 -13.467  41.651  1.00  0.00           H  
ATOM   1207 HG21 ILE A 559     -22.549 -10.708  40.861  1.00  0.00           H  
ATOM   1208 HG22 ILE A 559     -21.340  -9.410  40.752  1.00  0.00           H  
ATOM   1209 HG23 ILE A 559     -21.322 -10.608  39.563  1.00  0.00           H  
ATOM   1210 HD11 ILE A 559     -21.445 -14.346  39.814  1.00  0.00           H  
ATOM   1211 HD12 ILE A 559     -22.066 -12.739  39.466  1.00  0.00           H  
ATOM   1212 HD13 ILE A 559     -20.397 -13.082  39.166  1.00  0.00           H  
ATOM   1213  N   LEU A 560     -18.159  -9.077  42.000  1.00140.29           N  
ATOM   1214  CA  LEU A 560     -17.640  -7.712  42.051  1.00140.29           C  
ATOM   1215  C   LEU A 560     -16.623  -7.444  40.938  1.00140.29           C  
ATOM   1216  O   LEU A 560     -16.754  -6.475  40.194  1.00140.29           O  
ATOM   1217  CB  LEU A 560     -17.023  -7.423  43.435  1.00140.29           C  
ATOM   1218  CG  LEU A 560     -18.035  -6.828  44.423  1.00140.29           C  
ATOM   1219  CD1 LEU A 560     -17.610  -7.075  45.880  1.00140.29           C  
ATOM   1220  CD2 LEU A 560     -18.267  -5.329  44.142  1.00140.29           C  
ATOM   1221  H   LEU A 560     -18.037  -9.661  42.818  1.00  0.00           H  
ATOM   1222  HA  LEU A 560     -18.481  -7.039  41.873  1.00  0.00           H  
ATOM   1223  HB3 LEU A 560     -16.195  -6.721  43.344  1.00  0.00           H  
ATOM   1224  HB2 LEU A 560     -16.579  -8.335  43.837  1.00  0.00           H  
ATOM   1225  HG  LEU A 560     -18.972  -7.361  44.270  1.00  0.00           H  
ATOM   1226 HD11 LEU A 560     -18.292  -6.601  46.581  1.00  0.00           H  
ATOM   1227 HD12 LEU A 560     -17.593  -8.138  46.113  1.00  0.00           H  
ATOM   1228 HD13 LEU A 560     -16.617  -6.695  46.087  1.00  0.00           H  
ATOM   1229 HD21 LEU A 560     -19.081  -4.921  44.735  1.00  0.00           H  
ATOM   1230 HD22 LEU A 560     -17.381  -4.738  44.362  1.00  0.00           H  
ATOM   1231 HD23 LEU A 560     -18.513  -5.149  43.099  1.00  0.00           H  
ATOM   1232  N   THR A 561     -15.648  -8.339  40.778  1.00128.16           N  
ATOM   1233  CA  THR A 561     -14.596  -8.178  39.802  1.00128.16           C  
ATOM   1234  C   THR A 561     -15.024  -8.538  38.363  1.00128.16           C  
ATOM   1235  O   THR A 561     -14.209  -8.330  37.466  1.00128.16           O  
ATOM   1236  CB  THR A 561     -13.402  -9.029  40.284  1.00128.16           C  
ATOM   1237  OG1 THR A 561     -12.232  -8.780  39.557  1.00128.16           O  
ATOM   1238  CG2 THR A 561     -13.619 -10.526  40.221  1.00128.16           C  
ATOM   1239  H   THR A 561     -15.606  -9.140  41.396  1.00  0.00           H  
ATOM   1240  HA  THR A 561     -14.306  -7.131  39.818  1.00  0.00           H  
ATOM   1241  HB  THR A 561     -13.198  -8.766  41.323  1.00  0.00           H  
ATOM   1242  HG1 THR A 561     -12.399  -8.963  38.644  1.00  0.00           H  
ATOM   1243 HG21 THR A 561     -13.118 -10.974  41.058  1.00  0.00           H  
ATOM   1244 HG22 THR A 561     -14.661 -10.770  40.331  1.00  0.00           H  
ATOM   1245 HG23 THR A 561     -13.239 -10.977  39.305  1.00  0.00           H  
ATOM   1246  N   VAL A 562     -16.244  -9.061  38.120  1.00 61.20           N  
ATOM   1247  CA  VAL A 562     -16.664  -9.543  36.797  1.00 61.20           C  
ATOM   1248  C   VAL A 562     -18.037  -9.062  36.311  1.00 61.20           C  
ATOM   1249  O   VAL A 562     -18.209  -8.906  35.101  1.00 61.20           O  
ATOM   1250  CB  VAL A 562     -16.377 -11.045  36.549  1.00 61.20           C  
ATOM   1251  CG1 VAL A 562     -16.549 -11.428  35.064  1.00 61.20           C  
ATOM   1252  CG2 VAL A 562     -14.998 -11.501  37.040  1.00 61.20           C  
ATOM   1253  H   VAL A 562     -16.873  -9.206  38.897  1.00  0.00           H  
ATOM   1254  HA  VAL A 562     -16.027  -9.035  36.094  1.00  0.00           H  
ATOM   1255  HB  VAL A 562     -17.111 -11.600  37.128  1.00  0.00           H  
ATOM   1256 HG11 VAL A 562     -16.270 -12.455  34.867  1.00  0.00           H  
ATOM   1257 HG12 VAL A 562     -17.590 -11.361  34.760  1.00  0.00           H  
ATOM   1258 HG13 VAL A 562     -15.951 -10.794  34.408  1.00  0.00           H  
ATOM   1259 HG21 VAL A 562     -14.189 -10.910  36.610  1.00  0.00           H  
ATOM   1260 HG22 VAL A 562     -14.950 -11.440  38.119  1.00  0.00           H  
ATOM   1261 HG23 VAL A 562     -14.814 -12.543  36.806  1.00  0.00           H  
ATOM   1262  N   GLY A 563     -19.003  -8.738  37.180  1.00 33.49           N  
ATOM   1263  CA  GLY A 563     -20.305  -8.191  36.769  1.00 33.49           C  
ATOM   1264  C   GLY A 563     -20.137  -6.853  36.035  1.00 33.49           C  
ATOM   1265  O   GLY A 563     -20.714  -6.620  34.973  1.00 33.49           O  
ATOM   1266  H   GLY A 563     -18.839  -8.853  38.174  1.00  0.00           H  
ATOM   1267  HA3 GLY A 563     -20.927  -8.041  37.652  1.00  0.00           H  
ATOM   1268  HA2 GLY A 563     -20.824  -8.905  36.128  1.00  0.00           H  
ATOM   1269  N   TYR A 564     -19.197  -6.041  36.529  1.00 49.40           N  
ATOM   1270  CA  TYR A 564     -18.735  -4.824  35.885  1.00 49.40           C  
ATOM   1271  C   TYR A 564     -17.938  -5.100  34.604  1.00 49.40           C  
ATOM   1272  O   TYR A 564     -18.144  -4.433  33.590  1.00 49.40           O  
ATOM   1273  CB  TYR A 564     -17.762  -4.114  36.838  1.00 49.40           C  
ATOM   1274  CG  TYR A 564     -18.344  -3.410  38.041  1.00 49.40           C  
ATOM   1275  CD1 TYR A 564     -19.477  -2.582  37.919  1.00 49.40           C  
ATOM   1276  CD2 TYR A 564     -17.693  -3.525  39.283  1.00 49.40           C  
ATOM   1277  CE1 TYR A 564     -19.926  -1.857  39.033  1.00 49.40           C  
ATOM   1278  CE2 TYR A 564     -18.145  -2.792  40.393  1.00 49.40           C  
ATOM   1279  CZ  TYR A 564     -19.244  -1.934  40.256  1.00 49.40           C  
ATOM   1280  OH  TYR A 564     -19.629  -1.151  41.294  1.00 49.40           O  
ATOM   1281  H   TYR A 564     -18.735  -6.316  37.384  1.00  0.00           H  
ATOM   1282  HA  TYR A 564     -19.584  -4.188  35.631  1.00  0.00           H  
ATOM   1283  HB3 TYR A 564     -17.229  -3.350  36.281  1.00  0.00           H  
ATOM   1284  HB2 TYR A 564     -16.995  -4.814  37.176  1.00  0.00           H  
ATOM   1285  HD1 TYR A 564     -19.991  -2.472  36.977  1.00  0.00           H  
ATOM   1286  HD2 TYR A 564     -16.808  -4.135  39.380  1.00  0.00           H  
ATOM   1287  HE1 TYR A 564     -20.788  -1.227  38.939  1.00  0.00           H  
ATOM   1288  HE2 TYR A 564     -17.617  -2.862  41.333  1.00  0.00           H  
ATOM   1289  HH  TYR A 564     -19.157  -1.333  42.091  1.00  0.00           H  
ATOM   1290  N   THR A 565     -16.968  -6.019  34.660  1.00120.80           N  
ATOM   1291  CA  THR A 565     -15.972  -6.155  33.604  1.00120.80           C  
ATOM   1292  C   THR A 565     -16.542  -6.939  32.418  1.00120.80           C  
ATOM   1293  O   THR A 565     -16.143  -6.621  31.294  1.00120.80           O  
ATOM   1294  CB  THR A 565     -14.657  -6.757  34.149  1.00120.80           C  
ATOM   1295  OG1 THR A 565     -14.718  -8.139  34.398  1.00120.80           O  
ATOM   1296  CG2 THR A 565     -14.152  -6.017  35.403  1.00120.80           C  
ATOM   1297  H   THR A 565     -16.837  -6.560  35.502  1.00  0.00           H  
ATOM   1298  HA  THR A 565     -15.724  -5.154  33.242  1.00  0.00           H  
ATOM   1299  HB  THR A 565     -13.915  -6.647  33.362  1.00  0.00           H  
ATOM   1300  HG1 THR A 565     -13.844  -8.434  34.607  1.00  0.00           H  
ATOM   1301 HG21 THR A 565     -13.245  -6.455  35.808  1.00  0.00           H  
ATOM   1302 HG22 THR A 565     -13.914  -4.985  35.162  1.00  0.00           H  
ATOM   1303 HG23 THR A 565     -14.881  -6.016  36.212  1.00  0.00           H  
ATOM   1304  N   THR A 566     -17.559  -7.815  32.629  1.00 40.70           N  
ATOM   1305  CA  THR A 566     -18.339  -8.375  31.564  1.00 40.70           C  
ATOM   1306  C   THR A 566     -18.959  -7.278  30.747  1.00 40.70           C  
ATOM   1307  O   THR A 566     -19.020  -7.371  29.522  1.00 40.70           O  
ATOM   1308  CB  THR A 566     -19.455  -9.248  32.062  1.00 40.70           C  
ATOM   1309  OG1 THR A 566     -18.931 -10.315  32.841  1.00 40.70           O  
ATOM   1310  CG2 THR A 566     -20.224  -9.806  30.853  1.00 40.70           C  
ATOM   1311  H   THR A 566     -17.837  -8.019  33.581  1.00  0.00           H  
ATOM   1312  HA  THR A 566     -17.864  -9.002  30.845  1.00  0.00           H  
ATOM   1313  HB  THR A 566     -20.125  -8.683  32.708  1.00  0.00           H  
ATOM   1314  HG1 THR A 566     -18.543  -9.948  33.625  1.00  0.00           H  
ATOM   1315 HG21 THR A 566     -21.037 -10.449  31.191  1.00  0.00           H  
ATOM   1316 HG22 THR A 566     -20.670  -9.045  30.234  1.00  0.00           H  
ATOM   1317 HG23 THR A 566     -19.584 -10.414  30.212  1.00  0.00           H  
ATOM   1318  N   ALA A 567     -19.511  -6.237  31.405  1.00 53.67           N  
ATOM   1319  CA  ALA A 567     -20.162  -5.178  30.680  1.00 53.67           C  
ATOM   1320  C   ALA A 567     -19.214  -4.293  29.914  1.00 53.67           C  
ATOM   1321  O   ALA A 567     -19.388  -4.070  28.718  1.00 53.67           O  
ATOM   1322  CB  ALA A 567     -20.989  -4.261  31.596  1.00 53.67           C  
ATOM   1323  H   ALA A 567     -19.463  -6.187  32.413  1.00  0.00           H  
ATOM   1324  HA  ALA A 567     -20.843  -5.619  29.959  1.00  0.00           H  
ATOM   1325  HB1 ALA A 567     -21.485  -3.469  31.033  1.00  0.00           H  
ATOM   1326  HB2 ALA A 567     -21.769  -4.831  32.102  1.00  0.00           H  
ATOM   1327  HB3 ALA A 567     -20.383  -3.787  32.369  1.00  0.00           H  
ATOM   1328  N   PHE A 568     -18.186  -3.772  30.599  1.00120.45           N  
ATOM   1329  CA  PHE A 568     -17.304  -2.746  30.043  1.00120.45           C  
ATOM   1330  C   PHE A 568     -16.228  -3.310  29.102  1.00120.45           C  
ATOM   1331  O   PHE A 568     -15.808  -2.600  28.189  1.00120.45           O  
ATOM   1332  CB  PHE A 568     -16.677  -1.905  31.174  1.00120.45           C  
ATOM   1333  CG  PHE A 568     -17.666  -0.863  31.673  1.00120.45           C  
ATOM   1334  CD1 PHE A 568     -18.450  -1.099  32.821  1.00120.45           C  
ATOM   1335  CD2 PHE A 568     -17.886   0.303  30.907  1.00120.45           C  
ATOM   1336  CE1 PHE A 568     -19.472  -0.198  33.179  1.00120.45           C  
ATOM   1337  CE2 PHE A 568     -18.913   1.199  31.259  1.00120.45           C  
ATOM   1338  CZ  PHE A 568     -19.714   0.943  32.389  1.00120.45           C  
ATOM   1339  H   PHE A 568     -18.084  -4.007  31.578  1.00  0.00           H  
ATOM   1340  HA  PHE A 568     -17.911  -2.073  29.438  1.00  0.00           H  
ATOM   1341  HB3 PHE A 568     -15.796  -1.369  30.817  1.00  0.00           H  
ATOM   1342  HB2 PHE A 568     -16.338  -2.538  31.996  1.00  0.00           H  
ATOM   1343  HD1 PHE A 568     -18.295  -1.984  33.414  1.00  0.00           H  
ATOM   1344  HD2 PHE A 568     -17.299   0.489  30.019  1.00  0.00           H  
ATOM   1345  HE1 PHE A 568     -20.083  -0.391  34.048  1.00  0.00           H  
ATOM   1346  HE2 PHE A 568     -19.095   2.076  30.655  1.00  0.00           H  
ATOM   1347  HZ  PHE A 568     -20.508   1.625  32.654  1.00  0.00           H  
ATOM   1348  N   GLY A 569     -15.836  -4.588  29.235  1.00 41.13           N  
ATOM   1349  CA  GLY A 569     -14.916  -5.222  28.332  1.00 41.13           C  
ATOM   1350  C   GLY A 569     -15.600  -5.504  27.031  1.00 41.13           C  
ATOM   1351  O   GLY A 569     -14.958  -5.538  25.983  1.00 41.13           O  
ATOM   1352  H   GLY A 569     -16.211  -5.147  29.990  1.00  0.00           H  
ATOM   1353  HA3 GLY A 569     -14.555  -6.154  28.768  1.00  0.00           H  
ATOM   1354  HA2 GLY A 569     -14.054  -4.577  28.165  1.00  0.00           H  
ATOM   1355  N   ALA A 570     -16.897  -5.852  27.090  1.00 45.52           N  
ATOM   1356  CA  ALA A 570     -17.698  -6.078  25.919  1.00 45.52           C  
ATOM   1357  C   ALA A 570     -17.944  -4.772  25.225  1.00 45.52           C  
ATOM   1358  O   ALA A 570     -17.995  -4.705  23.999  1.00 45.52           O  
ATOM   1359  CB  ALA A 570     -19.069  -6.694  26.244  1.00 45.52           C  
ATOM   1360  H   ALA A 570     -17.355  -5.888  27.990  1.00  0.00           H  
ATOM   1361  HA  ALA A 570     -17.119  -6.717  25.316  1.00  0.00           H  
ATOM   1362  HB1 ALA A 570     -19.640  -6.900  25.337  1.00  0.00           H  
ATOM   1363  HB2 ALA A 570     -18.958  -7.640  26.774  1.00  0.00           H  
ATOM   1364  HB3 ALA A 570     -19.674  -6.044  26.878  1.00  0.00           H  
ATOM   1365  N   MET A 571     -18.162  -3.707  26.022  1.00 80.37           N  
ATOM   1366  CA  MET A 571     -18.469  -2.388  25.545  1.00 80.37           C  
ATOM   1367  C   MET A 571     -17.297  -1.787  24.829  1.00 80.37           C  
ATOM   1368  O   MET A 571     -17.467  -1.047  23.862  1.00 80.37           O  
ATOM   1369  CB  MET A 571     -18.859  -1.423  26.677  1.00 80.37           C  
ATOM   1370  CG  MET A 571     -19.193  -0.013  26.184  1.00 80.37           C  
ATOM   1371  SD  MET A 571     -19.661   1.153  27.498  1.00 80.37           S  
ATOM   1372  CE  MET A 571     -21.295   0.413  27.785  1.00 80.37           C  
ATOM   1373  H   MET A 571     -18.158  -3.850  27.023  1.00  0.00           H  
ATOM   1374  HA  MET A 571     -19.304  -2.462  24.845  1.00  0.00           H  
ATOM   1375  HB3 MET A 571     -18.046  -1.347  27.396  1.00  0.00           H  
ATOM   1376  HB2 MET A 571     -19.708  -1.845  27.211  1.00  0.00           H  
ATOM   1377  HG3 MET A 571     -19.977  -0.041  25.426  1.00  0.00           H  
ATOM   1378  HG2 MET A 571     -18.330   0.461  25.720  1.00  0.00           H  
ATOM   1379  HE1 MET A 571     -21.863   1.041  28.472  1.00  0.00           H  
ATOM   1380  HE2 MET A 571     -21.860   0.336  26.856  1.00  0.00           H  
ATOM   1381  HE3 MET A 571     -21.214  -0.575  28.235  1.00  0.00           H  
ATOM   1382  N   PHE A 572     -16.069  -2.063  25.304  1.00 80.77           N  
ATOM   1383  CA  PHE A 572     -14.894  -1.481  24.721  1.00 80.77           C  
ATOM   1384  C   PHE A 572     -14.760  -1.939  23.302  1.00 80.77           C  
ATOM   1385  O   PHE A 572     -14.460  -1.146  22.411  1.00 80.77           O  
ATOM   1386  CB  PHE A 572     -13.604  -1.871  25.462  1.00 80.77           C  
ATOM   1387  CG  PHE A 572     -12.468  -1.209  24.760  1.00 80.77           C  
ATOM   1388  CD1 PHE A 572     -12.195   0.122  24.974  1.00 80.77           C  
ATOM   1389  CD2 PHE A 572     -11.672  -1.921  23.892  1.00 80.77           C  
ATOM   1390  CE1 PHE A 572     -11.147   0.736  24.328  1.00 80.77           C  
ATOM   1391  CE2 PHE A 572     -10.623  -1.313  23.245  1.00 80.77           C  
ATOM   1392  CZ  PHE A 572     -10.359   0.018  23.461  1.00 80.77           C  
ATOM   1393  H   PHE A 572     -15.967  -2.642  26.127  1.00  0.00           H  
ATOM   1394  HA  PHE A 572     -15.004  -0.396  24.753  1.00  0.00           H  
ATOM   1395  HB3 PHE A 572     -13.464  -2.953  25.493  1.00  0.00           H  
ATOM   1396  HB2 PHE A 572     -13.640  -1.531  26.498  1.00  0.00           H  
ATOM   1397  HD1 PHE A 572     -12.810   0.672  25.662  1.00  0.00           H  
ATOM   1398  HD2 PHE A 572     -11.865  -2.969  23.714  1.00  0.00           H  
ATOM   1399  HE1 PHE A 572     -10.889   1.747  24.521  1.00  0.00           H  
ATOM   1400  HE2 PHE A 572      -9.998  -1.881  22.572  1.00  0.00           H  
ATOM   1401  HZ  PHE A 572      -9.527   0.494  22.963  1.00  0.00           H  
ATOM   1402  N   ALA A 573     -14.985  -3.242  23.056  1.00 30.53           N  
ATOM   1403  CA  ALA A 573     -14.853  -3.802  21.744  1.00 30.53           C  
ATOM   1404  C   ALA A 573     -15.850  -3.147  20.841  1.00 30.53           C  
ATOM   1405  O   ALA A 573     -15.565  -2.899  19.671  1.00 30.53           O  
ATOM   1406  CB  ALA A 573     -15.127  -5.315  21.714  1.00 30.53           C  
ATOM   1407  H   ALA A 573     -15.231  -3.857  23.820  1.00  0.00           H  
ATOM   1408  HA  ALA A 573     -13.845  -3.612  21.370  1.00  0.00           H  
ATOM   1409  HB1 ALA A 573     -14.390  -5.838  22.324  1.00  0.00           H  
ATOM   1410  HB2 ALA A 573     -16.110  -5.561  22.118  1.00  0.00           H  
ATOM   1411  HB3 ALA A 573     -15.063  -5.741  20.722  1.00  0.00           H  
ATOM   1412  N   LYS A 574     -17.060  -2.876  21.363  1.00 74.94           N  
ATOM   1413  CA  LYS A 574     -18.102  -2.268  20.588  1.00 74.94           C  
ATOM   1414  C   LYS A 574     -17.672  -0.894  20.173  1.00 74.94           C  
ATOM   1415  O   LYS A 574     -17.815  -0.515  19.012  1.00 74.94           O  
ATOM   1416  CB  LYS A 574     -19.402  -2.113  21.398  1.00 74.94           C  
ATOM   1417  CG  LYS A 574     -20.624  -1.716  20.568  1.00 74.94           C  
ATOM   1418  CD  LYS A 574     -21.941  -1.864  21.335  1.00 74.94           C  
ATOM   1419  CE  LYS A 574     -23.188  -1.797  20.452  1.00 74.94           C  
ATOM   1420  NZ  LYS A 574     -23.298  -0.464  19.821  1.00 74.94           N1+
ATOM   1421  H   LYS A 574     -17.250  -3.116  22.326  1.00  0.00           H  
ATOM   1422  HA  LYS A 574     -18.289  -2.883  19.706  1.00  0.00           H  
ATOM   1423  HB3 LYS A 574     -19.294  -1.406  22.219  1.00  0.00           H  
ATOM   1424  HB2 LYS A 574     -19.609  -3.074  21.872  1.00  0.00           H  
ATOM   1425  HG3 LYS A 574     -20.662  -2.355  19.684  1.00  0.00           H  
ATOM   1426  HG2 LYS A 574     -20.518  -0.694  20.203  1.00  0.00           H  
ATOM   1427  HD3 LYS A 574     -21.995  -1.111  22.123  1.00  0.00           H  
ATOM   1428  HD2 LYS A 574     -21.949  -2.828  21.845  1.00  0.00           H  
ATOM   1429  HE3 LYS A 574     -24.087  -1.988  21.040  1.00  0.00           H  
ATOM   1430  HE2 LYS A 574     -23.135  -2.559  19.675  1.00  0.00           H  
ATOM   1431  HZ1 LYS A 574     -24.119  -0.443  19.230  1.00  0.00           H  
ATOM   1432  HZ2 LYS A 574     -23.399   0.244  20.536  1.00  0.00           H  
ATOM   1433  HZ3 LYS A 574     -22.476  -0.271  19.268  1.00  0.00           H  
ATOM   1434  N   THR A 575     -17.130  -0.111  21.126  1.00 39.51           N  
ATOM   1435  CA  THR A 575     -16.704   1.238  20.879  1.00 39.51           C  
ATOM   1436  C   THR A 575     -15.517   1.249  19.967  1.00 39.51           C  
ATOM   1437  O   THR A 575     -15.413   2.105  19.090  1.00 39.51           O  
ATOM   1438  CB  THR A 575     -16.335   1.968  22.138  1.00 39.51           C  
ATOM   1439  OG1 THR A 575     -15.255   1.318  22.790  1.00 39.51           O  
ATOM   1440  CG2 THR A 575     -17.569   2.009  23.059  1.00 39.51           C  
ATOM   1441  H   THR A 575     -17.060  -0.471  22.069  1.00  0.00           H  
ATOM   1442  HA  THR A 575     -17.517   1.781  20.394  1.00  0.00           H  
ATOM   1443  HB  THR A 575     -16.065   2.998  21.916  1.00  0.00           H  
ATOM   1444  HG1 THR A 575     -15.460   0.401  22.898  1.00  0.00           H  
ATOM   1445 HG21 THR A 575     -17.297   2.351  24.058  1.00  0.00           H  
ATOM   1446 HG22 THR A 575     -18.289   2.729  22.669  1.00  0.00           H  
ATOM   1447 HG23 THR A 575     -18.116   1.081  23.159  1.00  0.00           H  
ATOM   1448  N   TRP A 576     -14.585   0.296  20.151  1.00 68.51           N  
ATOM   1449  CA  TRP A 576     -13.395   0.242  19.350  1.00 68.51           C  
ATOM   1450  C   TRP A 576     -13.787   0.031  17.927  1.00 68.51           C  
ATOM   1451  O   TRP A 576     -13.240   0.659  17.022  1.00 68.51           O  
ATOM   1452  CB  TRP A 576     -12.455  -0.914  19.742  1.00 68.51           C  
ATOM   1453  CG  TRP A 576     -11.194  -0.994  18.914  1.00 68.51           C  
ATOM   1454  CD2 TRP A 576     -10.170  -1.985  19.101  1.00 68.51           C  
ATOM   1455  CD1 TRP A 576     -10.781  -0.206  17.879  1.00 68.51           C  
ATOM   1456  NE1 TRP A 576      -9.566  -0.645  17.409  1.00 68.51           N  
ATOM   1457  CE2 TRP A 576      -9.178  -1.739  18.152  1.00 68.51           C  
ATOM   1458  CE3 TRP A 576     -10.069  -3.017  19.990  1.00 68.51           C  
ATOM   1459  CZ2 TRP A 576      -8.063  -2.524  18.079  1.00 68.51           C  
ATOM   1460  CZ3 TRP A 576      -8.943  -3.806  19.913  1.00 68.51           C  
ATOM   1461  CH2 TRP A 576      -7.960  -3.565  18.976  1.00 68.51           C  
ATOM   1462  H   TRP A 576     -14.681  -0.363  20.915  1.00  0.00           H  
ATOM   1463  HA  TRP A 576     -12.849   1.180  19.267  1.00  0.00           H  
ATOM   1464  HB3 TRP A 576     -12.974  -1.870  19.656  1.00  0.00           H  
ATOM   1465  HB2 TRP A 576     -12.171  -0.840  20.790  1.00  0.00           H  
ATOM   1466  HD1 TRP A 576     -11.160   0.740  17.557  1.00  0.00           H  
ATOM   1467  HE1 TRP A 576      -9.043  -0.191  16.674  1.00  0.00           H  
ATOM   1468  HE3 TRP A 576     -10.841  -3.210  20.720  1.00  0.00           H  
ATOM   1469  HZ2 TRP A 576      -7.292  -2.337  17.347  1.00  0.00           H  
ATOM   1470  HZ3 TRP A 576      -8.829  -4.632  20.601  1.00  0.00           H  
ATOM   1471  HH2 TRP A 576      -7.090  -4.204  18.945  1.00  0.00           H  
ATOM   1472  N   ARG A 577     -14.758  -0.866  17.693  1.00113.60           N  
ATOM   1473  CA  ARG A 577     -15.176  -1.150  16.356  1.00113.60           C  
ATOM   1474  C   ARG A 577     -15.720   0.115  15.775  1.00113.60           C  
ATOM   1475  O   ARG A 577     -15.429   0.452  14.629  1.00113.60           O  
ATOM   1476  CB  ARG A 577     -16.281  -2.222  16.300  1.00113.60           C  
ATOM   1477  CG  ARG A 577     -16.756  -2.554  14.884  1.00113.60           C  
ATOM   1478  CD  ARG A 577     -18.121  -1.954  14.536  1.00113.60           C  
ATOM   1479  NE  ARG A 577     -19.127  -2.586  15.434  1.00113.60           N  
ATOM   1480  CZ  ARG A 577     -20.457  -2.343  15.253  1.00113.60           C  
ATOM   1481  NH1 ARG A 577     -20.871  -1.523  14.243  1.00113.60           N  
ATOM   1482  NH2 ARG A 577     -21.375  -2.922  16.081  1.00113.60           N1+
ATOM   1483  H   ARG A 577     -15.174  -1.379  18.461  1.00  0.00           H  
ATOM   1484  HA  ARG A 577     -14.316  -1.483  15.771  1.00  0.00           H  
ATOM   1485  HB3 ARG A 577     -17.113  -1.952  16.950  1.00  0.00           H  
ATOM   1486  HB2 ARG A 577     -15.871  -3.133  16.738  1.00  0.00           H  
ATOM   1487  HG3 ARG A 577     -16.827  -3.638  14.786  1.00  0.00           H  
ATOM   1488  HG2 ARG A 577     -16.013  -2.257  14.143  1.00  0.00           H  
ATOM   1489  HD3 ARG A 577     -18.397  -2.202  13.513  1.00  0.00           H  
ATOM   1490  HD2 ARG A 577     -18.165  -0.881  14.697  1.00  0.00           H  
ATOM   1491  HE  ARG A 577     -18.802  -3.187  16.178  1.00  0.00           H  
ATOM   1492 HH12 ARG A 577     -20.195  -1.077  13.640  1.00  0.00           H  
ATOM   1493 HH11 ARG A 577     -21.856  -1.369  14.078  1.00  0.00           H  
ATOM   1494 HH22 ARG A 577     -22.361  -2.757  15.937  1.00  0.00           H  
ATOM   1495 HH21 ARG A 577     -21.079  -3.583  16.786  1.00  0.00           H  
ATOM   1496  N   VAL A 578     -16.496   0.867  16.575  1.00 34.56           N  
ATOM   1497  CA  VAL A 578     -17.109   2.084  16.127  1.00 34.56           C  
ATOM   1498  C   VAL A 578     -16.029   3.043  15.749  1.00 34.56           C  
ATOM   1499  O   VAL A 578     -16.182   3.822  14.810  1.00 34.56           O  
ATOM   1500  CB  VAL A 578     -17.938   2.737  17.193  1.00 34.56           C  
ATOM   1501  CG1 VAL A 578     -18.470   4.074  16.651  1.00 34.56           C  
ATOM   1502  CG2 VAL A 578     -19.039   1.755  17.627  1.00 34.56           C  
ATOM   1503  H   VAL A 578     -16.689   0.552  17.516  1.00  0.00           H  
ATOM   1504  HA  VAL A 578     -17.725   1.873  15.250  1.00  0.00           H  
ATOM   1505  HB  VAL A 578     -17.344   2.926  18.071  1.00  0.00           H  
ATOM   1506 HG11 VAL A 578     -19.180   4.478  17.360  1.00  0.00           H  
ATOM   1507 HG12 VAL A 578     -17.834   4.846  16.248  1.00  0.00           H  
ATOM   1508 HG13 VAL A 578     -19.101   3.840  15.792  1.00  0.00           H  
ATOM   1509 HG21 VAL A 578     -19.128   1.712  18.712  1.00  0.00           H  
ATOM   1510 HG22 VAL A 578     -20.009   2.090  17.260  1.00  0.00           H  
ATOM   1511 HG23 VAL A 578     -18.930   0.744  17.239  1.00  0.00           H  
ATOM   1512  N   HIS A 579     -14.914   3.031  16.499  1.00 62.48           N  
ATOM   1513  CA  HIS A 579     -13.815   3.908  16.226  1.00 62.48           C  
ATOM   1514  C   HIS A 579     -13.242   3.556  14.887  1.00 62.48           C  
ATOM   1515  O   HIS A 579     -12.871   4.438  14.117  1.00 62.48           O  
ATOM   1516  ND1 HIS A 579     -10.373   4.578  16.383  1.00 62.48           N  
ATOM   1517  CG  HIS A 579     -11.566   4.759  17.014  1.00 62.48           C  
ATOM   1518  CB  HIS A 579     -12.685   3.792  17.263  1.00 62.48           C  
ATOM   1519  NE2 HIS A 579     -10.407   6.622  17.013  1.00 62.48           N  
ATOM   1520  CD2 HIS A 579     -11.581   6.075  17.416  1.00 62.48           C  
ATOM   1521  CE1 HIS A 579      -9.641   5.751  16.381  1.00 62.48           C  
ATOM   1522  H   HIS A 579     -14.852   2.404  17.291  1.00  0.00           H  
ATOM   1523  HA  HIS A 579     -14.179   4.938  16.208  1.00  0.00           H  
ATOM   1524  HD1 HIS A 579     -10.065   3.709  15.972  1.00  0.00           H  
ATOM   1525  HB3 HIS A 579     -12.241   2.803  17.304  1.00  0.00           H  
ATOM   1526  HB2 HIS A 579     -13.088   3.986  18.258  1.00  0.00           H  
ATOM   1527  HD2 HIS A 579     -12.326   6.591  17.995  1.00  0.00           H  
ATOM   1528  HE1 HIS A 579      -8.662   5.920  15.956  1.00  0.00           H  
ATOM   1529  N   ALA A 580     -13.147   2.245  14.585  1.00 33.15           N  
ATOM   1530  CA  ALA A 580     -12.577   1.770  13.355  1.00 33.15           C  
ATOM   1531  C   ALA A 580     -13.395   2.237  12.188  1.00 33.15           C  
ATOM   1532  O   ALA A 580     -12.841   2.677  11.181  1.00 33.15           O  
ATOM   1533  CB  ALA A 580     -12.517   0.235  13.282  1.00 33.15           C  
ATOM   1534  H   ALA A 580     -13.463   1.562  15.262  1.00  0.00           H  
ATOM   1535  HA  ALA A 580     -11.563   2.166  13.269  1.00  0.00           H  
ATOM   1536  HB1 ALA A 580     -11.954  -0.092  12.407  1.00  0.00           H  
ATOM   1537  HB2 ALA A 580     -12.011  -0.172  14.159  1.00  0.00           H  
ATOM   1538  HB3 ALA A 580     -13.497  -0.236  13.224  1.00  0.00           H  
ATOM   1539  N   ILE A 581     -14.737   2.167  12.286  1.00 80.71           N  
ATOM   1540  CA  ILE A 581     -15.549   2.593  11.179  1.00 80.71           C  
ATOM   1541  C   ILE A 581     -15.300   4.045  10.939  1.00 80.71           C  
ATOM   1542  O   ILE A 581     -15.175   4.480   9.796  1.00 80.71           O  
ATOM   1543  CB  ILE A 581     -17.032   2.424  11.381  1.00 80.71           C  
ATOM   1544  CG1 ILE A 581     -17.456   0.947  11.274  1.00 80.71           C  
ATOM   1545  CG2 ILE A 581     -17.740   3.329  10.358  1.00 80.71           C  
ATOM   1546  CD1 ILE A 581     -16.945   0.047  12.391  1.00 80.71           C  
ATOM   1547  H   ILE A 581     -15.174   1.796  13.120  1.00  0.00           H  
ATOM   1548  HA  ILE A 581     -15.257   2.034  10.289  1.00  0.00           H  
ATOM   1549  HB  ILE A 581     -17.312   2.779  12.375  1.00  0.00           H  
ATOM   1550 HG13 ILE A 581     -17.144   0.542  10.311  1.00  0.00           H  
ATOM   1551 HG12 ILE A 581     -18.545   0.895  11.278  1.00  0.00           H  
ATOM   1552 HG21 ILE A 581     -18.791   3.045  10.313  1.00  0.00           H  
ATOM   1553 HG22 ILE A 581     -17.780   4.389  10.617  1.00  0.00           H  
ATOM   1554 HG23 ILE A 581     -17.370   3.200   9.339  1.00  0.00           H  
ATOM   1555 HD11 ILE A 581     -17.345  -0.946  12.218  1.00  0.00           H  
ATOM   1556 HD12 ILE A 581     -15.866  -0.072  12.363  1.00  0.00           H  
ATOM   1557 HD13 ILE A 581     -17.328   0.448  13.321  1.00  0.00           H  
ATOM   1558  N   PHE A 582     -15.210   4.834  12.022  1.00 32.09           N  
ATOM   1559  CA  PHE A 582     -14.998   6.245  11.900  1.00 32.09           C  
ATOM   1560  C   PHE A 582     -13.686   6.442  11.209  1.00 32.09           C  
ATOM   1561  O   PHE A 582     -13.563   7.270  10.308  1.00 32.09           O  
ATOM   1562  CB  PHE A 582     -14.923   6.943  13.270  1.00 32.09           C  
ATOM   1563  CG  PHE A 582     -14.722   8.400  13.037  1.00 32.09           C  
ATOM   1564  CD1 PHE A 582     -15.799   9.218  12.784  1.00 32.09           C  
ATOM   1565  CD2 PHE A 582     -13.461   8.951  13.076  1.00 32.09           C  
ATOM   1566  CE1 PHE A 582     -15.623  10.565  12.570  1.00 32.09           C  
ATOM   1567  CE2 PHE A 582     -13.279  10.297  12.863  1.00 32.09           C  
ATOM   1568  CZ  PHE A 582     -14.361  11.106  12.609  1.00 32.09           C  
ATOM   1569  H   PHE A 582     -15.318   4.436  12.946  1.00  0.00           H  
ATOM   1570  HA  PHE A 582     -15.808   6.678  11.312  1.00  0.00           H  
ATOM   1571  HB3 PHE A 582     -14.121   6.561  13.899  1.00  0.00           H  
ATOM   1572  HB2 PHE A 582     -15.849   6.787  13.825  1.00  0.00           H  
ATOM   1573  HD1 PHE A 582     -16.712   8.725  12.519  1.00  0.00           H  
ATOM   1574  HD2 PHE A 582     -12.602   8.328  13.281  1.00  0.00           H  
ATOM   1575  HE1 PHE A 582     -16.467  11.186  12.311  1.00  0.00           H  
ATOM   1576  HE2 PHE A 582     -12.285  10.719  12.900  1.00  0.00           H  
ATOM   1577  HZ  PHE A 582     -14.217  12.161  12.430  1.00  0.00           H  
ATOM   1578  N   LYS A 583     -12.670   5.661  11.615  1.00123.87           N  
ATOM   1579  CA  LYS A 583     -11.368   5.748  11.024  1.00123.87           C  
ATOM   1580  C   LYS A 583     -11.509   5.377   9.584  1.00123.87           C  
ATOM   1581  O   LYS A 583     -10.813   5.911   8.723  1.00123.87           O  
ATOM   1582  CB  LYS A 583     -10.347   4.786  11.656  1.00123.87           C  
ATOM   1583  CG  LYS A 583      -8.956   4.896  11.028  1.00123.87           C  
ATOM   1584  CD  LYS A 583      -8.275   6.241  11.294  1.00123.87           C  
ATOM   1585  CE  LYS A 583      -6.884   6.361  10.668  1.00123.87           C  
ATOM   1586  NZ  LYS A 583      -7.005   6.537   9.203  1.00123.87           N1+
ATOM   1587  H   LYS A 583     -12.813   5.013  12.380  1.00  0.00           H  
ATOM   1588  HA  LYS A 583     -11.032   6.781  11.108  1.00  0.00           H  
ATOM   1589  HB3 LYS A 583     -10.673   3.752  11.572  1.00  0.00           H  
ATOM   1590  HB2 LYS A 583     -10.279   4.985  12.727  1.00  0.00           H  
ATOM   1591  HG3 LYS A 583      -8.964   4.664   9.964  1.00  0.00           H  
ATOM   1592  HG2 LYS A 583      -8.335   4.116  11.469  1.00  0.00           H  
ATOM   1593  HD3 LYS A 583      -8.182   6.370  12.374  1.00  0.00           H  
ATOM   1594  HD2 LYS A 583      -8.886   7.075  10.951  1.00  0.00           H  
ATOM   1595  HE3 LYS A 583      -6.281   5.478  10.885  1.00  0.00           H  
ATOM   1596  HE2 LYS A 583      -6.356   7.221  11.080  1.00  0.00           H  
ATOM   1597  HZ1 LYS A 583      -7.522   5.759   8.819  1.00  0.00           H  
ATOM   1598  HZ2 LYS A 583      -7.496   7.396   9.001  1.00  0.00           H  
ATOM   1599  HZ3 LYS A 583      -6.085   6.560   8.786  1.00  0.00           H  
ATOM   1600  N   ASN A 584     -12.440   4.451   9.291  1.00 71.08           N  
ATOM   1601  CA  ASN A 584     -12.678   3.993   7.954  1.00 71.08           C  
ATOM   1602  C   ASN A 584     -13.032   5.200   7.155  1.00 71.08           C  
ATOM   1603  O   ASN A 584     -12.696   5.305   5.976  1.00 71.08           O  
ATOM   1604  CB  ASN A 584     -13.862   3.011   7.872  1.00 71.08           C  
ATOM   1605  CG  ASN A 584     -13.950   2.447   6.460  1.00 71.08           C  
ATOM   1606  OD1 ASN A 584     -13.219   2.859   5.561  1.00 71.08           O  
ATOM   1607  ND2 ASN A 584     -14.882   1.479   6.253  1.00 71.08           N  
ATOM   1608  H   ASN A 584     -12.956   4.016  10.045  1.00  0.00           H  
ATOM   1609  HA  ASN A 584     -11.814   3.372   7.819  1.00  0.00           H  
ATOM   1610  HB3 ASN A 584     -14.844   3.463   7.893  1.00  0.00           H  
ATOM   1611  HB2 ASN A 584     -13.793   2.210   8.606  1.00  0.00           H  
ATOM   1612 HD22 ASN A 584     -14.994   1.098   5.326  1.00  0.00           H  
ATOM   1613 HD21 ASN A 584     -15.482   1.183   7.009  1.00  0.00           H  
ATOM   1614  N   VAL A 585     -13.734   6.155   7.785  1.00 22.91           N  
ATOM   1615  CA  VAL A 585     -14.079   7.342   7.068  1.00 22.91           C  
ATOM   1616  C   VAL A 585     -12.797   7.964   6.617  1.00 22.91           C  
ATOM   1617  O   VAL A 585     -12.658   8.340   5.454  1.00 22.91           O  
ATOM   1618  CB  VAL A 585     -14.793   8.346   7.925  1.00 22.91           C  
ATOM   1619  CG1 VAL A 585     -15.019   9.624   7.100  1.00 22.91           C  
ATOM   1620  CG2 VAL A 585     -16.087   7.705   8.454  1.00 22.91           C  
ATOM   1621  H   VAL A 585     -13.997   6.057   8.757  1.00  0.00           H  
ATOM   1622  HA  VAL A 585     -14.692   7.080   6.202  1.00  0.00           H  
ATOM   1623  HB  VAL A 585     -14.196   8.725   8.743  1.00  0.00           H  
ATOM   1624 HG11 VAL A 585     -15.712  10.284   7.622  1.00  0.00           H  
ATOM   1625 HG12 VAL A 585     -14.115  10.214   6.943  1.00  0.00           H  
ATOM   1626 HG13 VAL A 585     -15.463   9.407   6.127  1.00  0.00           H  
ATOM   1627 HG21 VAL A 585     -16.630   8.407   9.087  1.00  0.00           H  
ATOM   1628 HG22 VAL A 585     -16.749   7.423   7.635  1.00  0.00           H  
ATOM   1629 HG23 VAL A 585     -15.910   6.815   9.049  1.00  0.00           H  
ATOM   1630  N   LYS A 586     -11.809   8.071   7.526  1.00 86.78           N  
ATOM   1631  CA  LYS A 586     -10.561   8.663   7.144  1.00 86.78           C  
ATOM   1632  C   LYS A 586      -9.903   7.801   6.111  1.00 86.78           C  
ATOM   1633  O   LYS A 586      -9.490   8.289   5.060  1.00 86.78           O  
ATOM   1634  CB  LYS A 586      -9.578   8.810   8.318  1.00 86.78           C  
ATOM   1635  CG  LYS A 586      -8.266   9.492   7.921  1.00 86.78           C  
ATOM   1636  CD  LYS A 586      -7.421   9.948   9.112  1.00 86.78           C  
ATOM   1637  CE  LYS A 586      -6.112  10.629   8.709  1.00 86.78           C  
ATOM   1638  NZ  LYS A 586      -5.359  11.039   9.915  1.00 86.78           N1+
ATOM   1639  H   LYS A 586     -11.936   7.718   8.464  1.00  0.00           H  
ATOM   1640  HA  LYS A 586     -10.753   9.653   6.724  1.00  0.00           H  
ATOM   1641  HB3 LYS A 586      -9.356   7.856   8.787  1.00  0.00           H  
ATOM   1642  HB2 LYS A 586     -10.065   9.408   9.089  1.00  0.00           H  
ATOM   1643  HG3 LYS A 586      -8.498  10.372   7.319  1.00  0.00           H  
ATOM   1644  HG2 LYS A 586      -7.662   8.854   7.283  1.00  0.00           H  
ATOM   1645  HD3 LYS A 586      -7.209   9.106   9.767  1.00  0.00           H  
ATOM   1646  HD2 LYS A 586      -8.011  10.643   9.711  1.00  0.00           H  
ATOM   1647  HE3 LYS A 586      -6.310  11.509   8.096  1.00  0.00           H  
ATOM   1648  HE2 LYS A 586      -5.493   9.954   8.118  1.00  0.00           H  
ATOM   1649  HZ1 LYS A 586      -5.158  10.233  10.489  1.00  0.00           H  
ATOM   1650  HZ2 LYS A 586      -4.492  11.477   9.639  1.00  0.00           H  
ATOM   1651  HZ3 LYS A 586      -5.908  11.700  10.447  1.00  0.00           H  
ATOM   1652  N   MET A 587      -9.806   6.481   6.372  1.00173.22           N  
ATOM   1653  CA  MET A 587      -9.170   5.601   5.432  1.00173.22           C  
ATOM   1654  C   MET A 587     -10.089   4.448   5.201  1.00173.22           C  
ATOM   1655  O   MET A 587     -10.624   3.861   6.140  1.00173.22           O  
ATOM   1656  CB  MET A 587      -7.831   5.030   5.927  1.00173.22           C  
ATOM   1657  CG  MET A 587      -6.735   6.089   6.071  1.00173.22           C  
ATOM   1658  SD  MET A 587      -5.136   5.452   6.657  1.00173.22           S  
ATOM   1659  CE  MET A 587      -4.303   7.065   6.627  1.00173.22           C  
ATOM   1660  H   MET A 587     -10.213   6.097   7.220  1.00  0.00           H  
ATOM   1661  HA  MET A 587      -8.984   6.065   4.464  1.00  0.00           H  
ATOM   1662  HB3 MET A 587      -7.474   4.261   5.238  1.00  0.00           H  
ATOM   1663  HB2 MET A 587      -7.972   4.531   6.888  1.00  0.00           H  
ATOM   1664  HG3 MET A 587      -7.067   6.890   6.718  1.00  0.00           H  
ATOM   1665  HG2 MET A 587      -6.568   6.550   5.097  1.00  0.00           H  
ATOM   1666  HE1 MET A 587      -3.267   6.956   6.950  1.00  0.00           H  
ATOM   1667  HE2 MET A 587      -4.305   7.481   5.619  1.00  0.00           H  
ATOM   1668  HE3 MET A 587      -4.798   7.768   7.296  1.00  0.00           H  
ATOM   1669  N   LYS A 588     -10.257   4.069   3.923  1.00106.60           N  
ATOM   1670  CA  LYS A 588     -11.192   3.053   3.545  1.00106.60           C  
ATOM   1671  C   LYS A 588     -10.831   1.751   4.185  1.00106.60           C  
ATOM   1672  O   LYS A 588     -11.705   1.029   4.661  1.00106.60           O  
ATOM   1673  CB  LYS A 588     -11.233   2.826   2.023  1.00106.60           C  
ATOM   1674  CG  LYS A 588     -11.809   4.008   1.237  1.00106.60           C  
ATOM   1675  CD  LYS A 588     -10.943   5.269   1.280  1.00106.60           C  
ATOM   1676  CE  LYS A 588     -11.296   6.225   2.423  1.00106.60           C  
ATOM   1677  NZ  LYS A 588     -10.383   7.389   2.411  1.00106.60           N1+
ATOM   1678  H   LYS A 588      -9.756   4.546   3.190  1.00  0.00           H  
ATOM   1679  HA  LYS A 588     -12.181   3.432   3.735  1.00  0.00           H  
ATOM   1680  HB3 LYS A 588     -11.855   1.956   1.803  1.00  0.00           H  
ATOM   1681  HB2 LYS A 588     -10.239   2.584   1.645  1.00  0.00           H  
ATOM   1682  HG3 LYS A 588     -12.828   4.229   1.559  1.00  0.00           H  
ATOM   1683  HG2 LYS A 588     -11.895   3.694   0.196  1.00  0.00           H  
ATOM   1684  HD3 LYS A 588     -11.068   5.805   0.338  1.00  0.00           H  
ATOM   1685  HD2 LYS A 588      -9.888   4.994   1.317  1.00  0.00           H  
ATOM   1686  HE3 LYS A 588     -11.532   5.891   3.420  1.00  0.00           H  
ATOM   1687  HE2 LYS A 588     -12.261   6.650   2.144  1.00  0.00           H  
ATOM   1688  HZ1 LYS A 588     -10.670   8.045   3.125  1.00  0.00           H  
ATOM   1689  HZ2 LYS A 588      -9.438   7.092   2.605  1.00  0.00           H  
ATOM   1690  HZ3 LYS A 588     -10.416   7.840   1.508  1.00  0.00           H  
ATOM   1691  N   LYS A 589      -9.532   1.411   4.234  1.00228.16           N  
ATOM   1692  CA  LYS A 589      -9.194   0.128   4.775  1.00228.16           C  
ATOM   1693  C   LYS A 589      -9.639   0.079   6.201  1.00228.16           C  
ATOM   1694  O   LYS A 589      -9.305   0.951   7.002  1.00228.16           O  
ATOM   1695  CB  LYS A 589      -7.686  -0.175   4.733  1.00228.16           C  
ATOM   1696  CG  LYS A 589      -7.329  -1.595   5.177  1.00228.16           C  
ATOM   1697  CD  LYS A 589      -5.899  -2.002   4.814  1.00228.16           C  
ATOM   1698  CE  LYS A 589      -5.532  -3.421   5.253  1.00228.16           C  
ATOM   1699  NZ  LYS A 589      -4.137  -3.726   4.862  1.00228.16           N1+
ATOM   1700  H   LYS A 589      -8.813   2.017   3.869  1.00  0.00           H  
ATOM   1701  HA  LYS A 589      -9.711  -0.638   4.191  1.00  0.00           H  
ATOM   1702  HB3 LYS A 589      -7.125   0.552   5.324  1.00  0.00           H  
ATOM   1703  HB2 LYS A 589      -7.349  -0.040   3.705  1.00  0.00           H  
ATOM   1704  HG3 LYS A 589      -8.017  -2.302   4.711  1.00  0.00           H  
ATOM   1705  HG2 LYS A 589      -7.468  -1.698   6.254  1.00  0.00           H  
ATOM   1706  HD3 LYS A 589      -5.204  -1.292   5.266  1.00  0.00           H  
ATOM   1707  HD2 LYS A 589      -5.766  -1.914   3.734  1.00  0.00           H  
ATOM   1708  HE3 LYS A 589      -6.199  -4.150   4.791  1.00  0.00           H  
ATOM   1709  HE2 LYS A 589      -5.630  -3.526   6.334  1.00  0.00           H  
ATOM   1710  HZ1 LYS A 589      -3.510  -3.070   5.305  1.00  0.00           H  
ATOM   1711  HZ2 LYS A 589      -3.902  -4.664   5.155  1.00  0.00           H  
ATOM   1712  HZ3 LYS A 589      -4.043  -3.656   3.859  1.00  0.00           H  
ATOM   1713  N   LYS A 590     -10.434  -0.956   6.542  1.00327.01           N  
ATOM   1714  CA  LYS A 590     -10.894  -1.137   7.888  1.00327.01           C  
ATOM   1715  C   LYS A 590     -11.140  -2.597   8.079  1.00327.01           C  
ATOM   1716  O   LYS A 590     -11.273  -3.343   7.111  1.00327.01           O  
ATOM   1717  CB  LYS A 590     -12.192  -0.373   8.214  1.00327.01           C  
ATOM   1718  CG  LYS A 590     -13.407  -0.725   7.346  1.00327.01           C  
ATOM   1719  CD  LYS A 590     -14.012  -2.107   7.610  1.00327.01           C  
ATOM   1720  CE  LYS A 590     -13.911  -3.066   6.421  1.00327.01           C  
ATOM   1721  NZ  LYS A 590     -14.733  -2.569   5.296  1.00327.01           N1+
ATOM   1722  H   LYS A 590     -10.688  -1.652   5.855  1.00  0.00           H  
ATOM   1723  HA  LYS A 590     -10.115  -0.843   8.595  1.00  0.00           H  
ATOM   1724  HB3 LYS A 590     -11.988   0.693   8.106  1.00  0.00           H  
ATOM   1725  HB2 LYS A 590     -12.446  -0.506   9.267  1.00  0.00           H  
ATOM   1726  HG3 LYS A 590     -13.253  -0.504   6.290  1.00  0.00           H  
ATOM   1727  HG2 LYS A 590     -14.163  -0.085   7.781  1.00  0.00           H  
ATOM   1728  HD3 LYS A 590     -15.077  -1.975   7.813  1.00  0.00           H  
ATOM   1729  HD2 LYS A 590     -13.654  -2.551   8.532  1.00  0.00           H  
ATOM   1730  HE3 LYS A 590     -14.157  -4.100   6.654  1.00  0.00           H  
ATOM   1731  HE2 LYS A 590     -12.997  -3.041   5.851  1.00  0.00           H  
ATOM   1732  HZ1 LYS A 590     -14.417  -1.647   5.031  1.00  0.00           H  
ATOM   1733  HZ2 LYS A 590     -14.638  -3.194   4.508  1.00  0.00           H  
ATOM   1734  HZ3 LYS A 590     -15.702  -2.528   5.575  1.00  0.00           H  
ATOM   1735  N   ILE A 591     -11.155  -3.060   9.345  1.00110.19           N  
ATOM   1736  CA  ILE A 591     -11.415  -4.450   9.578  1.00110.19           C  
ATOM   1737  C   ILE A 591     -12.444  -4.564  10.657  1.00110.19           C  
ATOM   1738  O   ILE A 591     -12.340  -3.917  11.697  1.00110.19           O  
ATOM   1739  CB  ILE A 591     -10.205  -5.209  10.039  1.00110.19           C  
ATOM   1740  CG1 ILE A 591      -9.714  -4.665  11.392  1.00110.19           C  
ATOM   1741  CG2 ILE A 591      -9.149  -5.144   8.924  1.00110.19           C  
ATOM   1742  CD1 ILE A 591      -8.674  -5.556  12.068  1.00110.19           C  
ATOM   1743  H   ILE A 591     -11.034  -2.442  10.134  1.00  0.00           H  
ATOM   1744  HA  ILE A 591     -11.825  -4.967   8.707  1.00  0.00           H  
ATOM   1745  HB  ILE A 591     -10.481  -6.258  10.169  1.00  0.00           H  
ATOM   1746 HG13 ILE A 591     -10.392  -4.701  12.230  1.00  0.00           H  
ATOM   1747 HG12 ILE A 591      -9.343  -3.643  11.306  1.00  0.00           H  
ATOM   1748 HG21 ILE A 591      -8.311  -5.805   9.146  1.00  0.00           H  
ATOM   1749 HG22 ILE A 591      -9.558  -5.463   7.965  1.00  0.00           H  
ATOM   1750 HG23 ILE A 591      -8.739  -4.141   8.801  1.00  0.00           H  
ATOM   1751 HD11 ILE A 591      -8.384  -5.154  13.040  1.00  0.00           H  
ATOM   1752 HD12 ILE A 591      -9.056  -6.565  12.226  1.00  0.00           H  
ATOM   1753 HD13 ILE A 591      -7.767  -5.632  11.467  1.00  0.00           H  
ATOM   1754  N   ILE A 592     -13.490  -5.381  10.419  1.00132.81           N  
ATOM   1755  CA  ILE A 592     -14.483  -5.595  11.433  1.00132.81           C  
ATOM   1756  C   ILE A 592     -14.738  -7.067  11.495  1.00132.81           C  
ATOM   1757  O   ILE A 592     -14.866  -7.722  10.461  1.00132.81           O  
ATOM   1758  CB  ILE A 592     -15.802  -4.933  11.149  1.00132.81           C  
ATOM   1759  CG1 ILE A 592     -16.454  -5.514   9.882  1.00132.81           C  
ATOM   1760  CG2 ILE A 592     -15.560  -3.416  11.083  1.00132.81           C  
ATOM   1761  CD1 ILE A 592     -15.651  -5.281   8.603  1.00132.81           C  
ATOM   1762  H   ILE A 592     -13.559  -5.902   9.558  1.00  0.00           H  
ATOM   1763  HA  ILE A 592     -14.146  -5.288  12.426  1.00  0.00           H  
ATOM   1764  HB  ILE A 592     -16.481  -5.116  11.985  1.00  0.00           H  
ATOM   1765 HG13 ILE A 592     -17.376  -4.946   9.755  1.00  0.00           H  
ATOM   1766 HG12 ILE A 592     -16.838  -6.529   9.965  1.00  0.00           H  
ATOM   1767 HG21 ILE A 592     -16.496  -2.889  10.898  1.00  0.00           H  
ATOM   1768 HG22 ILE A 592     -15.171  -3.047  12.032  1.00  0.00           H  
ATOM   1769 HG23 ILE A 592     -14.860  -3.100  10.317  1.00  0.00           H  
ATOM   1770 HD11 ILE A 592     -16.314  -5.373   7.742  1.00  0.00           H  
ATOM   1771 HD12 ILE A 592     -15.233  -4.286   8.561  1.00  0.00           H  
ATOM   1772 HD13 ILE A 592     -14.867  -6.018   8.440  1.00  0.00           H  
ATOM   1773  N   LYS A 593     -14.798  -7.638  12.714  1.00 36.55           N  
ATOM   1774  CA  LYS A 593     -15.077  -9.041  12.804  1.00 36.55           C  
ATOM   1775  C   LYS A 593     -15.904  -9.266  14.029  1.00 36.55           C  
ATOM   1776  O   LYS A 593     -15.502  -8.912  15.136  1.00 36.55           O  
ATOM   1777  CB  LYS A 593     -13.807  -9.897  12.933  1.00 36.55           C  
ATOM   1778  CG  LYS A 593     -12.919  -9.831  11.689  1.00 36.55           C  
ATOM   1779  CD  LYS A 593     -11.500 -10.357  11.911  1.00 36.55           C  
ATOM   1780  CE  LYS A 593     -10.620 -10.286  10.661  1.00 36.55           C  
ATOM   1781  NZ  LYS A 593      -9.263 -10.791  10.968  1.00 36.55           N1+
ATOM   1782  H   LYS A 593     -14.694  -7.096  13.560  1.00  0.00           H  
ATOM   1783  HA  LYS A 593     -15.664  -9.399  11.954  1.00  0.00           H  
ATOM   1784  HB3 LYS A 593     -14.306 -10.848  12.869  1.00  0.00           H  
ATOM   1785  HB2 LYS A 593     -13.257  -9.677  13.822  1.00  0.00           H  
ATOM   1786  HG3 LYS A 593     -12.754  -8.793  11.416  1.00  0.00           H  
ATOM   1787  HG2 LYS A 593     -13.412 -10.291  10.829  1.00  0.00           H  
ATOM   1788  HD3 LYS A 593     -11.863 -11.314  11.763  1.00  0.00           H  
ATOM   1789  HD2 LYS A 593     -11.029 -10.027  12.824  1.00  0.00           H  
ATOM   1790  HE3 LYS A 593     -10.526  -9.250  10.333  1.00  0.00           H  
ATOM   1791  HE2 LYS A 593     -11.047 -10.849   9.829  1.00  0.00           H  
ATOM   1792  HZ1 LYS A 593      -9.306 -11.763  11.238  1.00  0.00           H  
ATOM   1793  HZ2 LYS A 593      -8.678 -10.699  10.149  1.00  0.00           H  
ATOM   1794  HZ3 LYS A 593      -8.863 -10.249  11.721  1.00  0.00           H  
ATOM   1795  N   ASP A 594     -17.104  -9.851  13.852  1.00 28.67           N  
ATOM   1796  CA  ASP A 594     -17.968 -10.113  14.964  1.00 28.67           C  
ATOM   1797  C   ASP A 594     -17.363 -11.172  15.827  1.00 28.67           C  
ATOM   1798  O   ASP A 594     -17.322 -11.041  17.048  1.00 28.67           O  
ATOM   1799  CB  ASP A 594     -19.360 -10.611  14.541  1.00 28.67           C  
ATOM   1800  CG  ASP A 594     -20.111  -9.443  13.922  1.00 28.67           C  
ATOM   1801  OD1 ASP A 594     -19.594  -8.296  14.005  1.00 28.67           O  
ATOM   1802  OD2 ASP A 594     -21.214  -9.679  13.362  1.00 28.67           O1-
ATOM   1803  H   ASP A 594     -17.428 -10.078  12.923  1.00  0.00           H  
ATOM   1804  HA  ASP A 594     -18.049  -9.225  15.598  1.00  0.00           H  
ATOM   1805  HB3 ASP A 594     -19.937 -10.965  15.398  1.00  0.00           H  
ATOM   1806  HB2 ASP A 594     -19.298 -11.431  13.824  1.00  0.00           H  
ATOM   1807  N   GLN A 595     -16.842 -12.243  15.200  1.00 73.16           N  
ATOM   1808  CA  GLN A 595     -16.336 -13.370  15.930  1.00 73.16           C  
ATOM   1809  C   GLN A 595     -15.173 -12.937  16.756  1.00 73.16           C  
ATOM   1810  O   GLN A 595     -15.031 -13.342  17.910  1.00 73.16           O  
ATOM   1811  CB  GLN A 595     -15.853 -14.500  15.005  1.00 73.16           C  
ATOM   1812  CG  GLN A 595     -16.972 -15.106  14.159  1.00 73.16           C  
ATOM   1813  CD  GLN A 595     -16.371 -16.205  13.293  1.00 73.16           C  
ATOM   1814  OE1 GLN A 595     -15.048 -16.464  13.472  1.00 73.16           O  
ATOM   1815  NE2 GLN A 595     -17.060 -16.815  12.476  1.00 73.16           N  
ATOM   1816  H   GLN A 595     -16.893 -12.300  14.194  1.00  0.00           H  
ATOM   1817  HA  GLN A 595     -17.118 -13.757  16.587  1.00  0.00           H  
ATOM   1818  HB3 GLN A 595     -15.403 -15.277  15.629  1.00  0.00           H  
ATOM   1819  HB2 GLN A 595     -15.063 -14.112  14.357  1.00  0.00           H  
ATOM   1820  HG3 GLN A 595     -17.434 -14.354  13.519  1.00  0.00           H  
ATOM   1821  HG2 GLN A 595     -17.753 -15.526  14.795  1.00  0.00           H  
ATOM   1822 HE22 GLN A 595     -16.641 -17.545  11.918  1.00  0.00           H  
ATOM   1823 HE21 GLN A 595     -18.041 -16.597  12.375  1.00  0.00           H  
ATOM   1824  N   LYS A 596     -14.310 -12.085  16.182  1.00 69.50           N  
ATOM   1825  CA  LYS A 596     -13.140 -11.644  16.875  1.00 69.50           C  
ATOM   1826  C   LYS A 596     -13.552 -10.866  18.083  1.00 69.50           C  
ATOM   1827  O   LYS A 596     -12.925 -10.971  19.135  1.00 69.50           O  
ATOM   1828  CB  LYS A 596     -12.234 -10.768  15.996  1.00 69.50           C  
ATOM   1829  CG  LYS A 596     -11.487 -11.588  14.941  1.00 69.50           C  
ATOM   1830  CD  LYS A 596     -12.413 -12.290  13.945  1.00 69.50           C  
ATOM   1831  CE  LYS A 596     -11.673 -13.132  12.904  1.00 69.50           C  
ATOM   1832  NZ  LYS A 596     -12.646 -13.883  12.078  1.00 69.50           N1+
ATOM   1833  H   LYS A 596     -14.487 -11.743  15.250  1.00  0.00           H  
ATOM   1834  HA  LYS A 596     -12.574 -12.516  17.211  1.00  0.00           H  
ATOM   1835  HB3 LYS A 596     -11.451 -10.360  16.638  1.00  0.00           H  
ATOM   1836  HB2 LYS A 596     -12.754  -9.878  15.673  1.00  0.00           H  
ATOM   1837  HG3 LYS A 596     -10.917 -12.356  15.468  1.00  0.00           H  
ATOM   1838  HG2 LYS A 596     -10.700 -10.993  14.499  1.00  0.00           H  
ATOM   1839  HD3 LYS A 596     -13.457 -12.128  13.872  1.00  0.00           H  
ATOM   1840  HD2 LYS A 596     -12.664 -13.135  14.590  1.00  0.00           H  
ATOM   1841  HE3 LYS A 596     -11.187 -13.932  13.466  1.00  0.00           H  
ATOM   1842  HE2 LYS A 596     -10.781 -12.760  12.402  1.00  0.00           H  
ATOM   1843  HZ1 LYS A 596     -13.274 -14.401  12.678  1.00  0.00           H  
ATOM   1844  HZ2 LYS A 596     -13.182 -13.243  11.508  1.00  0.00           H  
ATOM   1845  HZ3 LYS A 596     -12.155 -14.533  11.481  1.00  0.00           H  
ATOM   1846  N   LEU A 597     -14.641 -10.086  17.979  1.00 38.02           N  
ATOM   1847  CA  LEU A 597     -15.045  -9.245  19.067  1.00 38.02           C  
ATOM   1848  C   LEU A 597     -15.341 -10.086  20.269  1.00 38.02           C  
ATOM   1849  O   LEU A 597     -14.996  -9.714  21.389  1.00 38.02           O  
ATOM   1850  CB  LEU A 597     -16.307  -8.424  18.750  1.00 38.02           C  
ATOM   1851  CG  LEU A 597     -16.102  -7.414  17.606  1.00 38.02           C  
ATOM   1852  CD1 LEU A 597     -17.381  -6.606  17.337  1.00 38.02           C  
ATOM   1853  CD2 LEU A 597     -14.873  -6.525  17.857  1.00 38.02           C  
ATOM   1854  H   LEU A 597     -15.155 -10.039  17.109  1.00  0.00           H  
ATOM   1855  HA  LEU A 597     -14.216  -8.602  19.361  1.00  0.00           H  
ATOM   1856  HB3 LEU A 597     -16.593  -7.862  19.642  1.00  0.00           H  
ATOM   1857  HB2 LEU A 597     -17.159  -9.066  18.533  1.00  0.00           H  
ATOM   1858  HG  LEU A 597     -16.021  -8.039  16.848  1.00  0.00           H  
ATOM   1859 HD11 LEU A 597     -17.267  -5.978  16.453  1.00  0.00           H  
ATOM   1860 HD12 LEU A 597     -18.237  -7.260  17.166  1.00  0.00           H  
ATOM   1861 HD13 LEU A 597     -17.621  -5.956  18.179  1.00  0.00           H  
ATOM   1862 HD21 LEU A 597     -14.717  -5.890  16.985  1.00  0.00           H  
ATOM   1863 HD22 LEU A 597     -15.022  -5.845  18.686  1.00  0.00           H  
ATOM   1864 HD23 LEU A 597     -13.936  -7.064  17.983  1.00  0.00           H  
ATOM   1865  N   LEU A 598     -15.998 -11.242  20.076  1.00 77.23           N  
ATOM   1866  CA  LEU A 598     -16.311 -12.083  21.194  1.00 77.23           C  
ATOM   1867  C   LEU A 598     -15.043 -12.575  21.819  1.00 77.23           C  
ATOM   1868  O   LEU A 598     -14.932 -12.628  23.042  1.00 77.23           O  
ATOM   1869  CB  LEU A 598     -17.138 -13.322  20.812  1.00 77.23           C  
ATOM   1870  CG  LEU A 598     -18.591 -13.003  20.422  1.00 77.23           C  
ATOM   1871  CD1 LEU A 598     -18.666 -12.082  19.197  1.00 77.23           C  
ATOM   1872  CD2 LEU A 598     -19.403 -14.292  20.238  1.00 77.23           C  
ATOM   1873  H   LEU A 598     -16.272 -11.527  19.145  1.00  0.00           H  
ATOM   1874  HA  LEU A 598     -16.859 -11.510  21.943  1.00  0.00           H  
ATOM   1875  HB3 LEU A 598     -17.167 -14.011  21.658  1.00  0.00           H  
ATOM   1876  HB2 LEU A 598     -16.652 -13.869  20.002  1.00  0.00           H  
ATOM   1877  HG  LEU A 598     -19.048 -12.466  21.254  1.00  0.00           H  
ATOM   1878 HD11 LEU A 598     -19.701 -11.968  18.874  1.00  0.00           H  
ATOM   1879 HD12 LEU A 598     -18.301 -11.072  19.360  1.00  0.00           H  
ATOM   1880 HD13 LEU A 598     -18.155 -12.623  18.409  1.00  0.00           H  
ATOM   1881 HD21 LEU A 598     -20.442 -14.070  19.997  1.00  0.00           H  
ATOM   1882 HD22 LEU A 598     -18.999 -14.901  19.429  1.00  0.00           H  
ATOM   1883 HD23 LEU A 598     -19.399 -14.896  21.145  1.00  0.00           H  
ATOM   1884  N   VAL A 599     -14.048 -12.953  20.993  1.00 25.84           N  
ATOM   1885  CA  VAL A 599     -12.825 -13.498  21.510  1.00 25.84           C  
ATOM   1886  C   VAL A 599     -12.129 -12.479  22.357  1.00 25.84           C  
ATOM   1887  O   VAL A 599     -11.707 -12.779  23.473  1.00 25.84           O  
ATOM   1888  CB  VAL A 599     -11.865 -13.903  20.429  1.00 25.84           C  
ATOM   1889  CG1 VAL A 599     -10.549 -14.353  21.086  1.00 25.84           C  
ATOM   1890  CG2 VAL A 599     -12.531 -14.984  19.562  1.00 25.84           C  
ATOM   1891  H   VAL A 599     -14.169 -12.881  19.992  1.00  0.00           H  
ATOM   1892  HA  VAL A 599     -13.064 -14.367  22.128  1.00  0.00           H  
ATOM   1893  HB  VAL A 599     -11.644 -13.069  19.766  1.00  0.00           H  
ATOM   1894 HG11 VAL A 599      -9.937 -14.881  20.355  1.00  0.00           H  
ATOM   1895 HG12 VAL A 599      -9.927 -13.528  21.438  1.00  0.00           H  
ATOM   1896 HG13 VAL A 599     -10.716 -15.045  21.912  1.00  0.00           H  
ATOM   1897 HG21 VAL A 599     -11.888 -15.252  18.723  1.00  0.00           H  
ATOM   1898 HG22 VAL A 599     -12.706 -15.892  20.139  1.00  0.00           H  
ATOM   1899 HG23 VAL A 599     -13.484 -14.681  19.148  1.00  0.00           H  
ATOM   1900  N   ILE A 600     -12.002 -11.236  21.854  1.00 74.25           N  
ATOM   1901  CA  ILE A 600     -11.319 -10.215  22.594  1.00 74.25           C  
ATOM   1902  C   ILE A 600     -12.065  -9.930  23.855  1.00 74.25           C  
ATOM   1903  O   ILE A 600     -11.459  -9.752  24.911  1.00 74.25           O  
ATOM   1904  CB  ILE A 600     -11.138  -8.927  21.841  1.00 74.25           C  
ATOM   1905  CG1 ILE A 600     -10.055  -9.083  20.756  1.00 74.25           C  
ATOM   1906  CG2 ILE A 600     -10.810  -7.828  22.865  1.00 74.25           C  
ATOM   1907  CD1 ILE A 600     -10.389 -10.083  19.655  1.00 74.25           C  
ATOM   1908  H   ILE A 600     -12.367 -11.021  20.934  1.00  0.00           H  
ATOM   1909  HA  ILE A 600     -10.334 -10.593  22.877  1.00  0.00           H  
ATOM   1910  HB  ILE A 600     -12.074  -8.652  21.348  1.00  0.00           H  
ATOM   1911 HG13 ILE A 600      -9.115  -9.374  21.227  1.00  0.00           H  
ATOM   1912 HG12 ILE A 600      -9.866  -8.113  20.295  1.00  0.00           H  
ATOM   1913 HG21 ILE A 600     -10.454  -6.947  22.331  1.00  0.00           H  
ATOM   1914 HG22 ILE A 600     -11.666  -7.455  23.432  1.00  0.00           H  
ATOM   1915 HG23 ILE A 600      -9.999  -8.101  23.543  1.00  0.00           H  
ATOM   1916 HD11 ILE A 600      -9.502 -10.178  19.029  1.00  0.00           H  
ATOM   1917 HD12 ILE A 600     -10.595 -11.104  19.943  1.00  0.00           H  
ATOM   1918 HD13 ILE A 600     -11.114  -9.631  18.986  1.00  0.00           H  
ATOM   1919  N   VAL A 601     -13.405  -9.878  23.787  1.00 22.71           N  
ATOM   1920  CA  VAL A 601     -14.176  -9.593  24.960  1.00 22.71           C  
ATOM   1921  C   VAL A 601     -13.903 -10.662  25.969  1.00 22.71           C  
ATOM   1922  O   VAL A 601     -13.732 -10.384  27.154  1.00 22.71           O  
ATOM   1923  CB  VAL A 601     -15.652  -9.585  24.690  1.00 22.71           C  
ATOM   1924  CG1 VAL A 601     -16.394  -9.404  26.024  1.00 22.71           C  
ATOM   1925  CG2 VAL A 601     -15.951  -8.486  23.655  1.00 22.71           C  
ATOM   1926  H   VAL A 601     -13.883 -10.011  22.904  1.00  0.00           H  
ATOM   1927  HA  VAL A 601     -13.868  -8.626  25.367  1.00  0.00           H  
ATOM   1928  HB  VAL A 601     -15.971 -10.536  24.261  1.00  0.00           H  
ATOM   1929 HG11 VAL A 601     -17.417  -9.095  25.842  1.00  0.00           H  
ATOM   1930 HG12 VAL A 601     -16.457 -10.321  26.612  1.00  0.00           H  
ATOM   1931 HG13 VAL A 601     -15.944  -8.627  26.644  1.00  0.00           H  
ATOM   1932 HG21 VAL A 601     -16.469  -8.971  22.845  1.00  0.00           H  
ATOM   1933 HG22 VAL A 601     -16.741  -7.819  23.885  1.00  0.00           H  
ATOM   1934 HG23 VAL A 601     -15.095  -7.917  23.292  1.00  0.00           H  
ATOM   1935  N   GLY A 602     -13.842 -11.927  25.514  1.00 16.89           N  
ATOM   1936  CA  GLY A 602     -13.627 -13.030  26.405  1.00 16.89           C  
ATOM   1937  C   GLY A 602     -12.291 -12.900  27.068  1.00 16.89           C  
ATOM   1938  O   GLY A 602     -12.151 -13.189  28.255  1.00 16.89           O  
ATOM   1939  H   GLY A 602     -14.002 -12.118  24.532  1.00  0.00           H  
ATOM   1940  HA3 GLY A 602     -13.658 -13.958  25.835  1.00  0.00           H  
ATOM   1941  HA2 GLY A 602     -14.423 -13.077  27.151  1.00  0.00           H  
ATOM   1942  N   GLY A 603     -11.262 -12.477  26.310  1.00 15.39           N  
ATOM   1943  CA  GLY A 603      -9.932 -12.384  26.846  1.00 15.39           C  
ATOM   1944  C   GLY A 603      -9.886 -11.368  27.945  1.00 15.39           C  
ATOM   1945  O   GLY A 603      -9.245 -11.582  28.974  1.00 15.39           O  
ATOM   1946  H   GLY A 603     -11.412 -12.268  25.331  1.00  0.00           H  
ATOM   1947  HA3 GLY A 603      -9.249 -12.083  26.051  1.00  0.00           H  
ATOM   1948  HA2 GLY A 603      -9.597 -13.358  27.210  1.00  0.00           H  
ATOM   1949  N   MET A 604     -10.569 -10.227  27.750  1.00 35.29           N  
ATOM   1950  CA  MET A 604     -10.548  -9.147  28.695  1.00 35.29           C  
ATOM   1951  C   MET A 604     -11.167  -9.602  29.978  1.00 35.29           C  
ATOM   1952  O   MET A 604     -10.736  -9.202  31.057  1.00 35.29           O  
ATOM   1953  CB  MET A 604     -11.354  -7.929  28.211  1.00 35.29           C  
ATOM   1954  CG  MET A 604     -10.786  -7.286  26.945  1.00 35.29           C  
ATOM   1955  SD  MET A 604     -11.758  -5.890  26.302  1.00 35.29           S  
ATOM   1956  CE  MET A 604     -11.322  -4.757  27.653  1.00 35.29           C  
ATOM   1957  H   MET A 604     -11.084 -10.102  26.888  1.00  0.00           H  
ATOM   1958  HA  MET A 604      -9.515  -8.849  28.883  1.00  0.00           H  
ATOM   1959  HB3 MET A 604     -11.383  -7.189  29.011  1.00  0.00           H  
ATOM   1960  HB2 MET A 604     -12.391  -8.211  28.023  1.00  0.00           H  
ATOM   1961  HG3 MET A 604     -10.659  -8.000  26.149  1.00  0.00           H  
ATOM   1962  HG2 MET A 604      -9.776  -6.930  27.148  1.00  0.00           H  
ATOM   1963  HE1 MET A 604     -11.638  -3.748  27.388  1.00  0.00           H  
ATOM   1964  HE2 MET A 604     -11.902  -5.121  28.492  1.00  0.00           H  
ATOM   1965  HE3 MET A 604     -10.254  -4.762  27.875  1.00  0.00           H  
ATOM   1966  N   LEU A 605     -12.233 -10.418  29.887  1.00 36.60           N  
ATOM   1967  CA  LEU A 605     -12.899 -10.904  31.060  1.00 36.60           C  
ATOM   1968  C   LEU A 605     -11.976 -11.813  31.808  1.00 36.60           C  
ATOM   1969  O   LEU A 605     -11.889 -11.753  33.032  1.00 36.60           O  
ATOM   1970  CB  LEU A 605     -14.166 -11.715  30.736  1.00 36.60           C  
ATOM   1971  CG  LEU A 605     -15.284 -10.881  30.084  1.00 36.60           C  
ATOM   1972  CD1 LEU A 605     -16.521 -11.744  29.793  1.00 36.60           C  
ATOM   1973  CD2 LEU A 605     -15.616  -9.638  30.925  1.00 36.60           C  
ATOM   1974  H   LEU A 605     -12.577 -10.697  28.978  1.00  0.00           H  
ATOM   1975  HA  LEU A 605     -13.090 -10.088  31.753  1.00  0.00           H  
ATOM   1976  HB3 LEU A 605     -14.562 -12.151  31.656  1.00  0.00           H  
ATOM   1977  HB2 LEU A 605     -13.926 -12.556  30.085  1.00  0.00           H  
ATOM   1978  HG  LEU A 605     -14.923 -10.512  29.136  1.00  0.00           H  
ATOM   1979 HD11 LEU A 605     -17.289 -11.161  29.284  1.00  0.00           H  
ATOM   1980 HD12 LEU A 605     -16.270 -12.589  29.152  1.00  0.00           H  
ATOM   1981 HD13 LEU A 605     -16.957 -12.136  30.713  1.00  0.00           H  
ATOM   1982 HD21 LEU A 605     -16.041  -8.919  30.232  1.00  0.00           H  
ATOM   1983 HD22 LEU A 605     -16.223  -9.907  31.788  1.00  0.00           H  
ATOM   1984 HD23 LEU A 605     -14.762  -9.086  31.299  1.00  0.00           H  
ATOM   1985  N   LEU A 606     -11.235 -12.660  31.072  1.00124.23           N  
ATOM   1986  CA  LEU A 606     -10.380 -13.662  31.646  1.00124.23           C  
ATOM   1987  C   LEU A 606      -9.313 -13.009  32.463  1.00124.23           C  
ATOM   1988  O   LEU A 606      -8.908 -13.539  33.497  1.00124.23           O  
ATOM   1989  CB  LEU A 606      -9.695 -14.529  30.574  1.00124.23           C  
ATOM   1990  CG  LEU A 606      -8.766 -15.620  31.144  1.00124.23           C  
ATOM   1991  CD1 LEU A 606      -9.547 -16.637  31.993  1.00124.23           C  
ATOM   1992  CD2 LEU A 606      -7.946 -16.286  30.029  1.00124.23           C  
ATOM   1993  H   LEU A 606     -11.339 -12.649  30.065  1.00  0.00           H  
ATOM   1994  HA  LEU A 606     -10.997 -14.285  32.293  1.00  0.00           H  
ATOM   1995  HB3 LEU A 606      -9.114 -13.899  29.903  1.00  0.00           H  
ATOM   1996  HB2 LEU A 606     -10.458 -14.996  29.949  1.00  0.00           H  
ATOM   1997  HG  LEU A 606      -8.007 -15.177  31.787  1.00  0.00           H  
ATOM   1998 HD11 LEU A 606      -8.894 -17.444  32.327  1.00  0.00           H  
ATOM   1999 HD12 LEU A 606      -9.970 -16.186  32.890  1.00  0.00           H  
ATOM   2000 HD13 LEU A 606     -10.362 -17.086  31.425  1.00  0.00           H  
ATOM   2001 HD21 LEU A 606      -7.259 -17.030  30.436  1.00  0.00           H  
ATOM   2002 HD22 LEU A 606      -8.593 -16.790  29.310  1.00  0.00           H  
ATOM   2003 HD23 LEU A 606      -7.350 -15.553  29.484  1.00  0.00           H  
ATOM   2004  N   ILE A 607      -8.817 -11.840  32.018  1.00 84.40           N  
ATOM   2005  CA  ILE A 607      -7.762 -11.183  32.734  1.00 84.40           C  
ATOM   2006  C   ILE A 607      -8.248 -10.855  34.111  1.00 84.40           C  
ATOM   2007  O   ILE A 607      -7.538 -11.064  35.092  1.00 84.40           O  
ATOM   2008  CB  ILE A 607      -7.336  -9.894  32.096  1.00 84.40           C  
ATOM   2009  CG1 ILE A 607      -6.723 -10.152  30.709  1.00 84.40           C  
ATOM   2010  CG2 ILE A 607      -6.378  -9.186  33.068  1.00 84.40           C  
ATOM   2011  CD1 ILE A 607      -5.450 -10.992  30.761  1.00 84.40           C  
ATOM   2012  H   ILE A 607      -9.160 -11.435  31.157  1.00  0.00           H  
ATOM   2013  HA  ILE A 607      -6.918 -11.867  32.841  1.00  0.00           H  
ATOM   2014  HB  ILE A 607      -8.200  -9.243  31.947  1.00  0.00           H  
ATOM   2015 HG13 ILE A 607      -6.486  -9.191  30.252  1.00  0.00           H  
ATOM   2016 HG12 ILE A 607      -7.431 -10.616  30.042  1.00  0.00           H  
ATOM   2017 HG21 ILE A 607      -5.800  -8.436  32.530  1.00  0.00           H  
ATOM   2018 HG22 ILE A 607      -6.888  -8.638  33.862  1.00  0.00           H  
ATOM   2019 HG23 ILE A 607      -5.649  -9.862  33.517  1.00  0.00           H  
ATOM   2020 HD11 ILE A 607      -5.001 -11.045  29.769  1.00  0.00           H  
ATOM   2021 HD12 ILE A 607      -4.699 -10.568  31.427  1.00  0.00           H  
ATOM   2022 HD13 ILE A 607      -5.643 -12.019  31.068  1.00  0.00           H  
ATOM   2023  N   ASP A 608      -9.483 -10.332  34.218  1.00 47.64           N  
ATOM   2024  CA  ASP A 608     -10.035  -9.967  35.492  1.00 47.64           C  
ATOM   2025  C   ASP A 608     -10.188 -11.187  36.342  1.00 47.64           C  
ATOM   2026  O   ASP A 608      -9.970 -11.138  37.551  1.00 47.64           O  
ATOM   2027  CB  ASP A 608     -11.409  -9.297  35.366  1.00 47.64           C  
ATOM   2028  CG  ASP A 608     -11.156  -7.862  34.950  1.00 47.64           C  
ATOM   2029  OD1 ASP A 608     -10.488  -7.147  35.743  1.00 47.64           O  
ATOM   2030  OD2 ASP A 608     -11.609  -7.463  33.843  1.00 47.64           O1-
ATOM   2031  H   ASP A 608     -10.038 -10.177  33.388  1.00  0.00           H  
ATOM   2032  HA  ASP A 608      -9.334  -9.293  35.977  1.00  0.00           H  
ATOM   2033  HB3 ASP A 608     -11.934  -9.274  36.323  1.00  0.00           H  
ATOM   2034  HB2 ASP A 608     -12.061  -9.799  34.653  1.00  0.00           H  
ATOM   2035  N   LEU A 609     -10.589 -12.320  35.740  1.00 92.41           N  
ATOM   2036  CA  LEU A 609     -10.739 -13.520  36.510  1.00 92.41           C  
ATOM   2037  C   LEU A 609      -9.407 -13.958  37.030  1.00 92.41           C  
ATOM   2038  O   LEU A 609      -9.303 -14.441  38.156  1.00 92.41           O  
ATOM   2039  CB  LEU A 609     -11.365 -14.695  35.738  1.00 92.41           C  
ATOM   2040  CG  LEU A 609     -12.893 -14.583  35.574  1.00 92.41           C  
ATOM   2041  CD1 LEU A 609     -13.300 -13.361  34.741  1.00 92.41           C  
ATOM   2042  CD2 LEU A 609     -13.492 -15.895  35.043  1.00 92.41           C  
ATOM   2043  H   LEU A 609     -10.788 -12.330  34.748  1.00  0.00           H  
ATOM   2044  HA  LEU A 609     -11.375 -13.309  37.373  1.00  0.00           H  
ATOM   2045  HB3 LEU A 609     -11.166 -15.628  36.271  1.00  0.00           H  
ATOM   2046  HB2 LEU A 609     -10.891 -14.805  34.762  1.00  0.00           H  
ATOM   2047  HG  LEU A 609     -13.286 -14.380  36.558  1.00  0.00           H  
ATOM   2048 HD11 LEU A 609     -14.379 -13.303  34.701  1.00  0.00           H  
ATOM   2049 HD12 LEU A 609     -12.957 -12.401  35.112  1.00  0.00           H  
ATOM   2050 HD13 LEU A 609     -13.016 -13.582  33.719  1.00  0.00           H  
ATOM   2051 HD21 LEU A 609     -14.260 -15.738  34.285  1.00  0.00           H  
ATOM   2052 HD22 LEU A 609     -12.727 -16.481  34.533  1.00  0.00           H  
ATOM   2053 HD23 LEU A 609     -13.882 -16.529  35.838  1.00  0.00           H  
ATOM   2054  N   CYS A 610      -8.345 -13.795  36.222  1.00 65.04           N  
ATOM   2055  CA  CYS A 610      -7.045 -14.252  36.620  1.00 65.04           C  
ATOM   2056  C   CYS A 610      -6.648 -13.539  37.876  1.00 65.04           C  
ATOM   2057  O   CYS A 610      -6.136 -14.155  38.809  1.00 65.04           O  
ATOM   2058  CB  CYS A 610      -5.974 -13.967  35.549  1.00 65.04           C  
ATOM   2059  SG  CYS A 610      -4.321 -14.562  36.015  1.00 65.04           S  
ATOM   2060  H   CYS A 610      -8.470 -13.408  35.295  1.00  0.00           H  
ATOM   2061  HA  CYS A 610      -7.088 -15.327  36.808  1.00  0.00           H  
ATOM   2062  HB3 CYS A 610      -5.887 -12.902  35.341  1.00  0.00           H  
ATOM   2063  HB2 CYS A 610      -6.254 -14.443  34.609  1.00  0.00           H  
ATOM   2064  HG  CYS A 610      -4.248 -13.891  37.168  1.00  0.00           H  
ATOM   2065  N   ILE A 611      -6.882 -12.214  37.939  1.00110.72           N  
ATOM   2066  CA  ILE A 611      -6.521 -11.464  39.108  1.00110.72           C  
ATOM   2067  C   ILE A 611      -7.344 -11.909  40.280  1.00110.72           C  
ATOM   2068  O   ILE A 611      -6.844 -12.003  41.400  1.00110.72           O  
ATOM   2069  CB  ILE A 611      -6.607  -9.968  38.930  1.00110.72           C  
ATOM   2070  CG1 ILE A 611      -8.022  -9.503  38.565  1.00110.72           C  
ATOM   2071  CG2 ILE A 611      -5.540  -9.560  37.904  1.00110.72           C  
ATOM   2072  CD1 ILE A 611      -8.165  -7.981  38.526  1.00110.72           C  
ATOM   2073  H   ILE A 611      -7.305 -11.734  37.156  1.00  0.00           H  
ATOM   2074  HA  ILE A 611      -5.483 -11.702  39.344  1.00  0.00           H  
ATOM   2075  HB  ILE A 611      -6.337  -9.499  39.877  1.00  0.00           H  
ATOM   2076 HG13 ILE A 611      -8.802  -9.869  39.226  1.00  0.00           H  
ATOM   2077 HG12 ILE A 611      -8.132  -9.837  37.549  1.00  0.00           H  
ATOM   2078 HG21 ILE A 611      -5.446  -8.477  37.836  1.00  0.00           H  
ATOM   2079 HG22 ILE A 611      -4.556  -9.939  38.178  1.00  0.00           H  
ATOM   2080 HG23 ILE A 611      -5.770  -9.930  36.904  1.00  0.00           H  
ATOM   2081 HD11 ILE A 611      -9.171  -7.711  38.217  1.00  0.00           H  
ATOM   2082 HD12 ILE A 611      -7.987  -7.544  39.506  1.00  0.00           H  
ATOM   2083 HD13 ILE A 611      -7.484  -7.514  37.815  1.00  0.00           H  
ATOM   2084  N   LEU A 612      -8.638 -12.191  40.060  1.00128.39           N  
ATOM   2085  CA  LEU A 612      -9.511 -12.599  41.124  1.00128.39           C  
ATOM   2086  C   LEU A 612      -9.031 -13.902  41.695  1.00128.39           C  
ATOM   2087  O   LEU A 612      -8.961 -14.071  42.912  1.00128.39           O  
ATOM   2088  CB  LEU A 612     -10.952 -12.798  40.613  1.00128.39           C  
ATOM   2089  CG  LEU A 612     -11.959 -13.218  41.698  1.00128.39           C  
ATOM   2090  CD1 LEU A 612     -11.830 -14.695  42.102  1.00128.39           C  
ATOM   2091  CD2 LEU A 612     -11.852 -12.271  42.899  1.00128.39           C  
ATOM   2092  H   LEU A 612      -9.022 -12.087  39.129  1.00  0.00           H  
ATOM   2093  HA  LEU A 612      -9.478 -11.826  41.893  1.00  0.00           H  
ATOM   2094  HB3 LEU A 612     -10.989 -13.519  39.799  1.00  0.00           H  
ATOM   2095  HB2 LEU A 612     -11.262 -11.856  40.165  1.00  0.00           H  
ATOM   2096  HG  LEU A 612     -12.936 -13.125  41.236  1.00  0.00           H  
ATOM   2097 HD11 LEU A 612     -12.813 -15.068  42.392  1.00  0.00           H  
ATOM   2098 HD12 LEU A 612     -11.495 -15.321  41.277  1.00  0.00           H  
ATOM   2099 HD13 LEU A 612     -11.211 -14.870  42.977  1.00  0.00           H  
ATOM   2100 HD21 LEU A 612     -11.025 -12.530  43.560  1.00  0.00           H  
ATOM   2101 HD22 LEU A 612     -11.725 -11.224  42.626  1.00  0.00           H  
ATOM   2102 HD23 LEU A 612     -12.760 -12.354  43.484  1.00  0.00           H  
ATOM   2103  N   ILE A 613      -8.670 -14.859  40.821  1.00 80.18           N  
ATOM   2104  CA  ILE A 613      -8.276 -16.166  41.264  1.00 80.18           C  
ATOM   2105  C   ILE A 613      -7.037 -16.069  42.090  1.00 80.18           C  
ATOM   2106  O   ILE A 613      -6.942 -16.694  43.146  1.00 80.18           O  
ATOM   2107  CB  ILE A 613      -7.974 -17.107  40.136  1.00 80.18           C  
ATOM   2108  CG1 ILE A 613      -9.236 -17.383  39.302  1.00 80.18           C  
ATOM   2109  CG2 ILE A 613      -7.349 -18.373  40.744  1.00 80.18           C  
ATOM   2110  CD1 ILE A 613     -10.352 -18.063  40.096  1.00 80.18           C  
ATOM   2111  H   ILE A 613      -8.744 -14.683  39.826  1.00  0.00           H  
ATOM   2112  HA  ILE A 613      -9.080 -16.565  41.873  1.00  0.00           H  
ATOM   2113  HB  ILE A 613      -7.241 -16.659  39.462  1.00  0.00           H  
ATOM   2114 HG13 ILE A 613      -8.967 -18.016  38.457  1.00  0.00           H  
ATOM   2115 HG12 ILE A 613      -9.685 -16.509  38.876  1.00  0.00           H  
ATOM   2116 HG21 ILE A 613      -7.387 -19.181  40.013  1.00  0.00           H  
ATOM   2117 HG22 ILE A 613      -6.289 -18.276  40.987  1.00  0.00           H  
ATOM   2118 HG23 ILE A 613      -7.884 -18.735  41.624  1.00  0.00           H  
ATOM   2119 HD11 ILE A 613     -11.171 -18.332  39.429  1.00  0.00           H  
ATOM   2120 HD12 ILE A 613     -10.016 -18.984  40.572  1.00  0.00           H  
ATOM   2121 HD13 ILE A 613     -10.780 -17.423  40.863  1.00  0.00           H  
ATOM   2122  N   CYS A 614      -6.049 -15.274  41.639  1.00 74.63           N  
ATOM   2123  CA  CYS A 614      -4.819 -15.208  42.373  1.00 74.63           C  
ATOM   2124  C   CYS A 614      -5.108 -14.633  43.722  1.00 74.63           C  
ATOM   2125  O   CYS A 614      -4.531 -15.049  44.726  1.00 74.63           O  
ATOM   2126  CB  CYS A 614      -3.726 -14.356  41.699  1.00 74.63           C  
ATOM   2127  SG  CYS A 614      -4.060 -12.570  41.726  1.00 74.63           S  
ATOM   2128  H   CYS A 614      -6.144 -14.770  40.767  1.00  0.00           H  
ATOM   2129  HA  CYS A 614      -4.429 -16.221  42.490  1.00  0.00           H  
ATOM   2130  HB3 CYS A 614      -3.602 -14.669  40.662  1.00  0.00           H  
ATOM   2131  HB2 CYS A 614      -2.766 -14.524  42.189  1.00  0.00           H  
ATOM   2132  HG  CYS A 614      -5.311 -12.633  41.254  1.00  0.00           H  
ATOM   2133  N   TRP A 615      -6.038 -13.667  43.775  1.00121.86           N  
ATOM   2134  CA  TRP A 615      -6.392 -13.006  44.996  1.00121.86           C  
ATOM   2135  C   TRP A 615      -6.935 -13.992  45.974  1.00121.86           C  
ATOM   2136  O   TRP A 615      -6.645 -13.909  47.166  1.00121.86           O  
ATOM   2137  CB  TRP A 615      -7.460 -11.925  44.788  1.00121.86           C  
ATOM   2138  CG  TRP A 615      -7.991 -11.414  46.096  1.00121.86           C  
ATOM   2139  CD2 TRP A 615      -7.192 -10.671  47.022  1.00121.86           C  
ATOM   2140  CD1 TRP A 615      -9.204 -11.601  46.688  1.00121.86           C  
ATOM   2141  NE1 TRP A 615      -9.215 -11.008  47.926  1.00121.86           N  
ATOM   2142  CE2 TRP A 615      -7.979 -10.435  48.146  1.00121.86           C  
ATOM   2143  CE3 TRP A 615      -5.903 -10.233  46.941  1.00121.86           C  
ATOM   2144  CZ2 TRP A 615      -7.486  -9.747  49.216  1.00121.86           C  
ATOM   2145  CZ3 TRP A 615      -5.411  -9.537  48.019  1.00121.86           C  
ATOM   2146  CH2 TRP A 615      -6.187  -9.297  49.132  1.00121.86           C  
ATOM   2147  H   TRP A 615      -6.485 -13.361  42.922  1.00  0.00           H  
ATOM   2148  HA  TRP A 615      -5.497 -12.491  45.312  1.00  0.00           H  
ATOM   2149  HB3 TRP A 615      -8.314 -12.265  44.219  1.00  0.00           H  
ATOM   2150  HB2 TRP A 615      -7.029 -11.104  44.222  1.00  0.00           H  
ATOM   2151  HD1 TRP A 615     -10.016 -12.159  46.245  1.00  0.00           H  
ATOM   2152  HE1 TRP A 615      -9.991 -11.036  48.572  1.00  0.00           H  
ATOM   2153  HE3 TRP A 615      -5.285 -10.420  46.076  1.00  0.00           H  
ATOM   2154  HZ2 TRP A 615      -8.078  -9.576  50.102  1.00  0.00           H  
ATOM   2155  HZ3 TRP A 615      -4.372  -9.250  48.036  1.00  0.00           H  
ATOM   2156  HH2 TRP A 615      -5.752  -8.800  49.985  1.00  0.00           H  
ATOM   2157  N   GLN A 616      -7.771 -14.935  45.509  1.00 93.07           N  
ATOM   2158  CA  GLN A 616      -8.284 -15.907  46.424  1.00 93.07           C  
ATOM   2159  C   GLN A 616      -7.130 -16.731  46.898  1.00 93.07           C  
ATOM   2160  O   GLN A 616      -7.100 -17.181  48.041  1.00 93.07           O  
ATOM   2161  CB  GLN A 616      -9.396 -16.800  45.832  1.00 93.07           C  
ATOM   2162  CG  GLN A 616      -9.002 -17.703  44.664  1.00 93.07           C  
ATOM   2163  CD  GLN A 616     -10.289 -18.344  44.154  1.00 93.07           C  
ATOM   2164  OE1 GLN A 616     -10.354 -19.702  44.178  1.00 93.07           O  
ATOM   2165  NE2 GLN A 616     -11.223 -17.649  43.751  1.00 93.07           N  
ATOM   2166  H   GLN A 616      -8.022 -14.972  44.529  1.00  0.00           H  
ATOM   2167  HA  GLN A 616      -8.715 -15.391  47.287  1.00  0.00           H  
ATOM   2168  HB3 GLN A 616     -10.219 -16.134  45.564  1.00  0.00           H  
ATOM   2169  HB2 GLN A 616      -9.784 -17.427  46.637  1.00  0.00           H  
ATOM   2170  HG3 GLN A 616      -8.156 -18.381  44.784  1.00  0.00           H  
ATOM   2171  HG2 GLN A 616      -8.908 -16.985  43.889  1.00  0.00           H  
ATOM   2172 HE22 GLN A 616     -12.067 -18.094  43.422  1.00  0.00           H  
ATOM   2173 HE21 GLN A 616     -11.142 -16.642  43.753  1.00  0.00           H  
ATOM   2174  N   ALA A 617      -6.140 -16.959  46.016  1.00 27.31           N  
ATOM   2175  CA  ALA A 617      -4.998 -17.738  46.392  1.00 27.31           C  
ATOM   2176  C   ALA A 617      -4.248 -17.046  47.492  1.00 27.31           C  
ATOM   2177  O   ALA A 617      -3.856 -17.685  48.468  1.00 27.31           O  
ATOM   2178  CB  ALA A 617      -4.013 -17.937  45.226  1.00 27.31           C  
ATOM   2179  H   ALA A 617      -6.194 -16.579  45.081  1.00  0.00           H  
ATOM   2180  HA  ALA A 617      -5.340 -18.717  46.733  1.00  0.00           H  
ATOM   2181  HB1 ALA A 617      -3.378 -18.801  45.423  1.00  0.00           H  
ATOM   2182  HB2 ALA A 617      -4.543 -18.139  44.295  1.00  0.00           H  
ATOM   2183  HB3 ALA A 617      -3.334 -17.103  45.053  1.00  0.00           H  
ATOM   2184  N   VAL A 618      -4.027 -15.720  47.371  1.00 94.62           N  
ATOM   2185  CA  VAL A 618      -3.244 -15.028  48.359  1.00 94.62           C  
ATOM   2186  C   VAL A 618      -3.941 -15.032  49.684  1.00 94.62           C  
ATOM   2187  O   VAL A 618      -3.353 -15.389  50.704  1.00 94.62           O  
ATOM   2188  CB  VAL A 618      -2.929 -13.594  47.997  1.00 94.62           C  
ATOM   2189  CG1 VAL A 618      -2.084 -13.599  46.714  1.00 94.62           C  
ATOM   2190  CG2 VAL A 618      -4.220 -12.765  47.881  1.00 94.62           C  
ATOM   2191  H   VAL A 618      -4.354 -15.222  46.552  1.00  0.00           H  
ATOM   2192  HA  VAL A 618      -2.297 -15.560  48.480  1.00  0.00           H  
ATOM   2193  HB  VAL A 618      -2.320 -13.157  48.791  1.00  0.00           H  
ATOM   2194 HG11 VAL A 618      -1.750 -12.589  46.476  1.00  0.00           H  
ATOM   2195 HG12 VAL A 618      -1.190 -14.214  46.828  1.00  0.00           H  
ATOM   2196 HG13 VAL A 618      -2.627 -13.964  45.847  1.00  0.00           H  
ATOM   2197 HG21 VAL A 618      -3.866 -11.755  47.692  1.00  0.00           H  
ATOM   2198 HG22 VAL A 618      -4.628 -13.054  46.951  1.00  0.00           H  
ATOM   2199 HG23 VAL A 618      -4.920 -12.605  48.692  1.00  0.00           H  
ATOM   2200  N   ASP A 619      -5.231 -14.652  49.700  1.00 62.82           N  
ATOM   2201  CA  ASP A 619      -5.944 -14.577  50.936  1.00 62.82           C  
ATOM   2202  C   ASP A 619      -6.908 -15.701  50.972  1.00 62.82           C  
ATOM   2203  O   ASP A 619      -7.764 -15.872  50.105  1.00 62.82           O  
ATOM   2204  CB  ASP A 619      -6.690 -13.252  51.147  1.00 62.82           C  
ATOM   2205  CG  ASP A 619      -5.651 -12.240  51.607  1.00 62.82           C  
ATOM   2206  OD1 ASP A 619      -4.745 -12.652  52.380  1.00 62.82           O  
ATOM   2207  OD2 ASP A 619      -5.747 -11.049  51.208  1.00 62.82           O1-
ATOM   2208  H   ASP A 619      -5.703 -14.395  48.842  1.00  0.00           H  
ATOM   2209  HA  ASP A 619      -5.226 -14.608  51.708  1.00  0.00           H  
ATOM   2210  HB3 ASP A 619      -7.449 -13.328  51.928  1.00  0.00           H  
ATOM   2211  HB2 ASP A 619      -7.186 -12.915  50.235  1.00  0.00           H  
ATOM   2212  N   PRO A 620      -6.763 -16.456  52.013  1.00108.25           N  
ATOM   2213  CA  PRO A 620      -7.520 -17.658  52.161  1.00108.25           C  
ATOM   2214  C   PRO A 620      -8.978 -17.437  52.316  1.00108.25           C  
ATOM   2215  O   PRO A 620      -9.398 -16.431  52.889  1.00108.25           O  
ATOM   2216  CD  PRO A 620      -5.502 -16.501  52.739  1.00108.25           C  
ATOM   2217  CB  PRO A 620      -6.903 -18.387  53.357  1.00108.25           C  
ATOM   2218  CG  PRO A 620      -5.442 -17.901  53.373  1.00108.25           C  
ATOM   2219  HA  PRO A 620      -7.342 -18.268  51.271  1.00  0.00           H  
ATOM   2220  HD2 PRO A 620      -5.453 -15.735  53.516  1.00  0.00           H  
ATOM   2221  HD3 PRO A 620      -4.608 -16.518  52.145  1.00  0.00           H  
ATOM   2222  HB3 PRO A 620      -6.981 -19.472  53.275  1.00  0.00           H  
ATOM   2223  HB2 PRO A 620      -7.385 -18.088  54.289  1.00  0.00           H  
ATOM   2224  HG2 PRO A 620      -5.006 -17.895  54.372  1.00  0.00           H  
ATOM   2225  HG3 PRO A 620      -4.840 -18.566  52.752  1.00  0.00           H  
ATOM   2226  N   LEU A 621      -9.764 -18.378  51.777  1.00289.20           N  
ATOM   2227  CA  LEU A 621     -11.168 -18.347  51.982  1.00289.20           C  
ATOM   2228  C   LEU A 621     -11.258 -19.465  52.971  1.00289.20           C  
ATOM   2229  O   LEU A 621     -10.282 -20.199  53.125  1.00289.20           O  
ATOM   2230  CB  LEU A 621     -11.953 -18.725  50.713  1.00289.20           C  
ATOM   2231  CG  LEU A 621     -13.347 -18.091  50.641  1.00289.20           C  
ATOM   2232  CD1 LEU A 621     -14.186 -18.380  51.894  1.00289.20           C  
ATOM   2233  CD2 LEU A 621     -13.217 -16.600  50.276  1.00289.20           C  
ATOM   2234  H   LEU A 621      -9.363 -19.177  51.308  1.00  0.00           H  
ATOM   2235  HA  LEU A 621     -11.536 -17.420  52.424  1.00  0.00           H  
ATOM   2236  HB3 LEU A 621     -12.299 -19.749  50.694  1.00  0.00           H  
ATOM   2237  HB2 LEU A 621     -11.384 -18.539  49.800  1.00  0.00           H  
ATOM   2238  HG  LEU A 621     -13.858 -18.564  49.801  1.00  0.00           H  
ATOM   2239 HD11 LEU A 621     -15.210 -18.058  51.730  1.00  0.00           H  
ATOM   2240 HD12 LEU A 621     -14.257 -19.448  52.097  1.00  0.00           H  
ATOM   2241 HD13 LEU A 621     -13.844 -17.830  52.769  1.00  0.00           H  
ATOM   2242 HD21 LEU A 621     -14.121 -16.197  49.833  1.00  0.00           H  
ATOM   2243 HD22 LEU A 621     -12.954 -16.131  51.197  1.00  0.00           H  
ATOM   2244 HD23 LEU A 621     -12.413 -16.422  49.561  1.00  0.00           H  
ATOM   2245  N   ARG A 622     -12.360 -19.640  53.720  1.00289.06           N  
ATOM   2246  CA  ARG A 622     -12.232 -20.743  54.628  1.00289.06           C  
ATOM   2247  C   ARG A 622     -12.214 -22.042  53.883  1.00289.06           C  
ATOM   2248  O   ARG A 622     -12.810 -22.187  52.816  1.00289.06           O  
ATOM   2249  CB  ARG A 622     -13.201 -20.766  55.829  1.00289.06           C  
ATOM   2250  CG  ARG A 622     -12.638 -19.906  56.970  1.00289.06           C  
ATOM   2251  CD  ARG A 622     -11.159 -20.226  57.253  1.00289.06           C  
ATOM   2252  NE  ARG A 622     -10.559 -19.150  58.105  1.00289.06           N  
ATOM   2253  CZ  ARG A 622      -9.775 -18.172  57.549  1.00289.06           C  
ATOM   2254  NH1 ARG A 622      -9.533 -18.171  56.208  1.00289.06           N  
ATOM   2255  NH2 ARG A 622      -9.222 -17.188  58.318  1.00289.06           N1+
ATOM   2256  H   ARG A 622     -13.193 -19.075  53.650  1.00  0.00           H  
ATOM   2257  HA  ARG A 622     -11.243 -20.800  54.986  1.00  0.00           H  
ATOM   2258  HB3 ARG A 622     -13.311 -21.784  56.194  1.00  0.00           H  
ATOM   2259  HB2 ARG A 622     -14.198 -20.430  55.539  1.00  0.00           H  
ATOM   2260  HG3 ARG A 622     -13.237 -20.043  57.871  1.00  0.00           H  
ATOM   2261  HG2 ARG A 622     -12.732 -18.855  56.696  1.00  0.00           H  
ATOM   2262  HD3 ARG A 622     -10.366 -20.411  56.547  1.00  0.00           H  
ATOM   2263  HD2 ARG A 622     -11.153 -21.137  57.851  1.00  0.00           H  
ATOM   2264  HE  ARG A 622     -10.760 -19.149  59.095  1.00  0.00           H  
ATOM   2265 HH12 ARG A 622      -8.965 -17.447  55.789  1.00  0.00           H  
ATOM   2266 HH11 ARG A 622      -9.936 -18.880  55.614  1.00  0.00           H  
ATOM   2267 HH22 ARG A 622      -8.657 -16.463  57.899  1.00  0.00           H  
ATOM   2268 HH21 ARG A 622      -9.392 -17.163  59.313  1.00  0.00           H  
ATOM   2269  N   ARG A 623     -11.443 -23.001  54.444  1.00341.51           N  
ATOM   2270  CA  ARG A 623     -11.203 -24.306  53.892  1.00341.51           C  
ATOM   2271  C   ARG A 623     -10.844 -24.181  52.453  1.00341.51           C  
ATOM   2272  O   ARG A 623     -11.477 -24.762  51.574  1.00341.51           O  
ATOM   2273  CB  ARG A 623     -12.308 -25.354  54.162  1.00341.51           C  
ATOM   2274  CG  ARG A 623     -12.015 -26.140  55.448  1.00341.51           C  
ATOM   2275  CD  ARG A 623     -11.546 -25.211  56.568  1.00341.51           C  
ATOM   2276  NE  ARG A 623     -12.649 -24.930  57.530  1.00341.51           N  
ATOM   2277  CZ  ARG A 623     -13.802 -24.316  57.134  1.00341.51           C  
ATOM   2278  NH1 ARG A 623     -14.418 -24.671  55.971  1.00341.51           N  
ATOM   2279  NH2 ARG A 623     -14.365 -23.356  57.923  1.00341.51           N1+
ATOM   2280  H   ARG A 623     -10.966 -22.777  55.305  1.00  0.00           H  
ATOM   2281  HA  ARG A 623     -10.270 -24.671  54.326  1.00  0.00           H  
ATOM   2282  HB3 ARG A 623     -12.283 -26.133  53.399  1.00  0.00           H  
ATOM   2283  HB2 ARG A 623     -13.282 -24.917  53.988  1.00  0.00           H  
ATOM   2284  HG3 ARG A 623     -11.208 -26.845  55.240  1.00  0.00           H  
ATOM   2285  HG2 ARG A 623     -12.860 -26.765  55.742  1.00  0.00           H  
ATOM   2286  HD3 ARG A 623     -10.969 -24.320  56.368  1.00  0.00           H  
ATOM   2287  HD2 ARG A 623     -10.845 -25.800  57.161  1.00  0.00           H  
ATOM   2288  HE  ARG A 623     -12.352 -24.806  58.487  1.00  0.00           H  
ATOM   2289 HH12 ARG A 623     -15.287 -24.241  55.689  1.00  0.00           H  
ATOM   2290 HH11 ARG A 623     -14.014 -25.395  55.394  1.00  0.00           H  
ATOM   2291 HH22 ARG A 623     -15.227 -22.907  57.649  1.00  0.00           H  
ATOM   2292 HH21 ARG A 623     -13.943 -23.111  58.807  1.00  0.00           H  
ATOM   2293  N   THR A 624      -9.781 -23.398  52.188  1.00135.27           N  
ATOM   2294  CA  THR A 624      -9.364 -23.176  50.842  1.00135.27           C  
ATOM   2295  C   THR A 624      -8.009 -23.769  50.592  1.00135.27           C  
ATOM   2296  O   THR A 624      -7.859 -24.982  50.445  1.00135.27           O  
ATOM   2297  CB  THR A 624      -9.330 -21.727  50.465  1.00135.27           C  
ATOM   2298  OG1 THR A 624     -10.612 -21.158  50.679  1.00135.27           O  
ATOM   2299  CG2 THR A 624      -8.964 -21.600  48.976  1.00135.27           C  
ATOM   2300  H   THR A 624      -9.287 -22.935  52.937  1.00  0.00           H  
ATOM   2301  HA  THR A 624     -10.019 -23.660  50.115  1.00  0.00           H  
ATOM   2302  HB  THR A 624      -8.645 -21.150  51.089  1.00  0.00           H  
ATOM   2303  HG1 THR A 624     -10.807 -21.210  51.603  1.00  0.00           H  
ATOM   2304 HG21 THR A 624      -8.345 -20.719  48.834  1.00  0.00           H  
ATOM   2305 HG22 THR A 624      -8.620 -22.489  48.467  1.00  0.00           H  
ATOM   2306 HG23 THR A 624      -9.869 -21.366  48.413  1.00  0.00           H  
ATOM   2307  N   VAL A 625      -6.971 -22.906  50.532  1.00163.58           N  
ATOM   2308  CA  VAL A 625      -5.748 -23.411  49.987  1.00163.58           C  
ATOM   2309  C   VAL A 625      -4.645 -23.761  50.943  1.00163.58           C  
ATOM   2310  O   VAL A 625      -3.507 -23.340  50.745  1.00163.58           O  
ATOM   2311  CB  VAL A 625      -5.158 -22.464  48.988  1.00163.58           C  
ATOM   2312  CG1 VAL A 625      -6.182 -22.263  47.862  1.00163.58           C  
ATOM   2313  CG2 VAL A 625      -4.772 -21.151  49.691  1.00163.58           C  
ATOM   2314  H   VAL A 625      -7.090 -21.912  50.664  1.00  0.00           H  
ATOM   2315  HA  VAL A 625      -5.884 -24.332  49.414  1.00  0.00           H  
ATOM   2316  HB  VAL A 625      -4.276 -22.894  48.505  1.00  0.00           H  
ATOM   2317 HG11 VAL A 625      -5.625 -22.182  46.928  1.00  0.00           H  
ATOM   2318 HG12 VAL A 625      -6.838 -23.115  47.696  1.00  0.00           H  
ATOM   2319 HG13 VAL A 625      -6.685 -21.309  47.908  1.00  0.00           H  
ATOM   2320 HG21 VAL A 625      -4.581 -20.399  48.925  1.00  0.00           H  
ATOM   2321 HG22 VAL A 625      -5.580 -20.743  50.298  1.00  0.00           H  
ATOM   2322 HG23 VAL A 625      -3.869 -21.132  50.295  1.00  0.00           H  
ATOM   2323  N   GLU A 626      -4.916 -24.541  52.001  1.00228.39           N  
ATOM   2324  CA  GLU A 626      -3.809 -25.233  52.597  1.00228.39           C  
ATOM   2325  C   GLU A 626      -4.171 -26.584  52.157  1.00228.39           C  
ATOM   2326  O   GLU A 626      -4.652 -27.401  52.939  1.00228.39           O  
ATOM   2327  CB  GLU A 626      -3.737 -25.330  54.135  1.00228.39           C  
ATOM   2328  CG  GLU A 626      -2.942 -24.225  54.829  1.00228.39           C  
ATOM   2329  CD  GLU A 626      -1.469 -24.637  54.795  1.00228.39           C  
ATOM   2330  OE1 GLU A 626      -1.133 -25.598  54.051  1.00228.39           O  
ATOM   2331  OE2 GLU A 626      -0.659 -23.991  55.512  1.00228.39           O1-
ATOM   2332  H   GLU A 626      -5.856 -24.870  52.171  1.00  0.00           H  
ATOM   2333  HA  GLU A 626      -2.815 -25.018  52.200  1.00  0.00           H  
ATOM   2334  HB3 GLU A 626      -3.378 -26.286  54.529  1.00  0.00           H  
ATOM   2335  HB2 GLU A 626      -4.757 -25.267  54.517  1.00  0.00           H  
ATOM   2336  HG3 GLU A 626      -3.252 -24.127  55.870  1.00  0.00           H  
ATOM   2337  HG2 GLU A 626      -3.084 -23.260  54.344  1.00  0.00           H  
ATOM   2338  N   LYS A 627      -3.961 -26.863  50.869  1.00299.61           N  
ATOM   2339  CA  LYS A 627      -4.569 -28.090  50.510  1.00299.61           C  
ATOM   2340  C   LYS A 627      -3.773 -29.224  51.036  1.00299.61           C  
ATOM   2341  O   LYS A 627      -2.551 -29.177  51.180  1.00299.61           O  
ATOM   2342  CB  LYS A 627      -4.955 -28.234  49.026  1.00299.61           C  
ATOM   2343  CG  LYS A 627      -6.074 -29.270  48.846  1.00299.61           C  
ATOM   2344  CD  LYS A 627      -7.019 -29.021  47.662  1.00299.61           C  
ATOM   2345  CE  LYS A 627      -7.957 -27.824  47.878  1.00299.61           C  
ATOM   2346  NZ  LYS A 627      -8.635 -27.945  49.190  1.00299.61           N1+
ATOM   2347  H   LYS A 627      -3.548 -26.228  50.201  1.00  0.00           H  
ATOM   2348  HA  LYS A 627      -5.565 -28.115  50.964  1.00  0.00           H  
ATOM   2349  HB3 LYS A 627      -4.091 -28.478  48.407  1.00  0.00           H  
ATOM   2350  HB2 LYS A 627      -5.304 -27.262  48.677  1.00  0.00           H  
ATOM   2351  HG3 LYS A 627      -6.663 -29.421  49.749  1.00  0.00           H  
ATOM   2352  HG2 LYS A 627      -5.594 -30.237  48.690  1.00  0.00           H  
ATOM   2353  HD3 LYS A 627      -7.623 -29.916  47.506  1.00  0.00           H  
ATOM   2354  HD2 LYS A 627      -6.444 -28.881  46.746  1.00  0.00           H  
ATOM   2355  HE3 LYS A 627      -8.704 -27.778  47.085  1.00  0.00           H  
ATOM   2356  HE2 LYS A 627      -7.406 -26.884  47.853  1.00  0.00           H  
ATOM   2357  HZ1 LYS A 627      -9.238 -27.146  49.332  1.00  0.00           H  
ATOM   2358  HZ2 LYS A 627      -9.185 -28.792  49.214  1.00  0.00           H  
ATOM   2359  HZ3 LYS A 627      -7.944 -27.969  49.925  1.00  0.00           H  
ATOM   2360  N   TYR A 628      -4.538 -30.240  51.449  1.00392.85           N  
ATOM   2361  CA  TYR A 628      -4.102 -31.457  52.048  1.00392.85           C  
ATOM   2362  C   TYR A 628      -5.314 -32.314  51.818  1.00392.85           C  
ATOM   2363  O   TYR A 628      -6.356 -31.774  51.449  1.00392.85           O  
ATOM   2364  CB  TYR A 628      -3.957 -31.140  53.540  1.00392.85           C  
ATOM   2365  CG  TYR A 628      -3.457 -32.182  54.476  1.00392.85           C  
ATOM   2366  CD1 TYR A 628      -3.806 -33.510  54.402  1.00392.85           C  
ATOM   2367  CD2 TYR A 628      -2.586 -31.764  55.457  1.00392.85           C  
ATOM   2368  CE1 TYR A 628      -3.315 -34.392  55.339  1.00392.85           C  
ATOM   2369  CE2 TYR A 628      -2.101 -32.638  56.392  1.00392.85           C  
ATOM   2370  CZ  TYR A 628      -2.467 -33.958  56.332  1.00392.85           C  
ATOM   2371  OH  TYR A 628      -1.975 -34.863  57.294  1.00392.85           O  
ATOM   2372  H   TYR A 628      -5.538 -30.172  51.314  1.00  0.00           H  
ATOM   2373  HA  TYR A 628      -3.199 -31.862  51.588  1.00  0.00           H  
ATOM   2374  HB3 TYR A 628      -4.914 -30.803  53.943  1.00  0.00           H  
ATOM   2375  HB2 TYR A 628      -3.301 -30.272  53.632  1.00  0.00           H  
ATOM   2376  HD1 TYR A 628      -4.571 -34.034  53.935  1.00  0.00           H  
ATOM   2377  HD2 TYR A 628      -2.291 -30.727  55.525  1.00  0.00           H  
ATOM   2378  HE1 TYR A 628      -3.637 -35.423  55.322  1.00  0.00           H  
ATOM   2379  HE2 TYR A 628      -1.434 -32.290  57.167  1.00  0.00           H  
ATOM   2380  HH  TYR A 628      -2.287 -35.746  57.168  1.00  0.00           H  
ATOM   2381  N   SER A 629      -5.280 -33.649  51.994  1.00169.13           N  
ATOM   2382  CA  SER A 629      -6.572 -34.246  51.784  1.00169.13           C  
ATOM   2383  C   SER A 629      -7.391 -33.908  52.981  1.00169.13           C  
ATOM   2384  O   SER A 629      -6.860 -33.552  54.033  1.00169.13           O  
ATOM   2385  CB  SER A 629      -6.639 -35.780  51.595  1.00169.13           C  
ATOM   2386  OG  SER A 629      -6.465 -36.472  52.824  1.00169.13           O  
ATOM   2387  H   SER A 629      -4.474 -34.173  52.302  1.00  0.00           H  
ATOM   2388  HA  SER A 629      -7.051 -33.884  50.869  1.00  0.00           H  
ATOM   2389  HB3 SER A 629      -5.880 -36.109  50.885  1.00  0.00           H  
ATOM   2390  HB2 SER A 629      -7.605 -36.071  51.179  1.00  0.00           H  
ATOM   2391  HG  SER A 629      -6.537 -37.400  52.663  1.00  0.00           H  
ATOM   2392  N   MET A 630      -8.726 -33.971  52.832  1.00310.24           N  
ATOM   2393  CA  MET A 630      -9.585 -33.668  53.933  1.00310.24           C  
ATOM   2394  C   MET A 630     -10.752 -34.594  53.873  1.00310.24           C  
ATOM   2395  O   MET A 630     -10.942 -35.319  52.897  1.00310.24           O  
ATOM   2396  CB  MET A 630     -10.165 -32.243  53.911  1.00310.24           C  
ATOM   2397  CG  MET A 630     -10.885 -31.874  55.212  1.00310.24           C  
ATOM   2398  SD  MET A 630     -11.810 -30.314  55.153  1.00310.24           S  
ATOM   2399  CE  MET A 630     -11.971 -30.148  56.953  1.00310.24           C  
ATOM   2400  H   MET A 630      -9.141 -34.282  51.965  1.00  0.00           H  
ATOM   2401  HA  MET A 630      -9.093 -33.849  54.891  1.00  0.00           H  
ATOM   2402  HB3 MET A 630     -10.842 -32.119  53.063  1.00  0.00           H  
ATOM   2403  HB2 MET A 630      -9.357 -31.528  53.751  1.00  0.00           H  
ATOM   2404  HG3 MET A 630     -10.145 -31.820  56.011  1.00  0.00           H  
ATOM   2405  HG2 MET A 630     -11.692 -32.474  55.587  1.00  0.00           H  
ATOM   2406  HE1 MET A 630     -12.535 -29.246  57.193  1.00  0.00           H  
ATOM   2407  HE2 MET A 630     -12.501 -31.004  57.373  1.00  0.00           H  
ATOM   2408  HE3 MET A 630     -10.991 -30.074  57.425  1.00  0.00           H  
ATOM   2409  N   GLU A 631     -11.530 -34.617  54.973  1.00199.37           N  
ATOM   2410  CA  GLU A 631     -12.742 -35.377  55.056  1.00199.37           C  
ATOM   2411  C   GLU A 631     -13.811 -34.358  55.295  1.00199.37           C  
ATOM   2412  O   GLU A 631     -14.419 -34.328  56.363  1.00199.37           O  
ATOM   2413  CB  GLU A 631     -12.787 -36.259  56.309  1.00199.37           C  
ATOM   2414  CG  GLU A 631     -11.678 -37.303  56.405  1.00199.37           C  
ATOM   2415  CD  GLU A 631     -11.495 -37.563  57.892  1.00199.37           C  
ATOM   2416  OE1 GLU A 631     -11.051 -36.614  58.591  1.00199.37           O  
ATOM   2417  OE2 GLU A 631     -11.801 -38.695  58.353  1.00199.37           O1-
ATOM   2418  H   GLU A 631     -11.281 -34.049  55.770  1.00  0.00           H  
ATOM   2419  HA  GLU A 631     -12.928 -36.021  54.197  1.00  0.00           H  
ATOM   2420  HB3 GLU A 631     -13.743 -36.784  56.372  1.00  0.00           H  
ATOM   2421  HB2 GLU A 631     -12.723 -35.618  57.193  1.00  0.00           H  
ATOM   2422  HG3 GLU A 631     -10.731 -36.938  56.005  1.00  0.00           H  
ATOM   2423  HG2 GLU A 631     -11.937 -38.214  55.866  1.00  0.00           H  
ATOM   2424  N   PRO A 632     -14.102 -33.577  54.300  1.00169.85           N  
ATOM   2425  CA  PRO A 632     -15.005 -32.466  54.434  1.00169.85           C  
ATOM   2426  C   PRO A 632     -16.305 -32.805  55.080  1.00169.85           C  
ATOM   2427  O   PRO A 632     -16.797 -31.956  55.820  1.00169.85           O  
ATOM   2428  CD  PRO A 632     -14.012 -34.049  52.932  1.00169.85           C  
ATOM   2429  CB  PRO A 632     -15.230 -31.955  53.019  1.00169.85           C  
ATOM   2430  CG  PRO A 632     -15.056 -33.224  52.165  1.00169.85           C  
ATOM   2431  HA  PRO A 632     -14.519 -31.688  55.027  1.00  0.00           H  
ATOM   2432  HD2 PRO A 632     -14.232 -35.108  52.794  1.00  0.00           H  
ATOM   2433  HD3 PRO A 632     -13.027 -33.829  52.525  1.00  0.00           H  
ATOM   2434  HB3 PRO A 632     -14.453 -31.233  52.764  1.00  0.00           H  
ATOM   2435  HB2 PRO A 632     -16.194 -31.468  52.860  1.00  0.00           H  
ATOM   2436  HG2 PRO A 632     -15.999 -33.771  52.119  1.00  0.00           H  
ATOM   2437  HG3 PRO A 632     -14.751 -33.007  51.141  1.00  0.00           H  
ATOM   2438  N   ASP A 633     -16.895 -33.986  54.814  1.00207.67           N  
ATOM   2439  CA  ASP A 633     -18.158 -34.265  55.429  1.00207.67           C  
ATOM   2440  C   ASP A 633     -17.910 -35.090  56.645  1.00207.67           C  
ATOM   2441  O   ASP A 633     -17.329 -36.174  56.600  1.00207.67           O  
ATOM   2442  CB  ASP A 633     -19.158 -35.013  54.522  1.00207.67           C  
ATOM   2443  CG  ASP A 633     -18.570 -36.361  54.148  1.00207.67           C  
ATOM   2444  OD1 ASP A 633     -17.519 -36.375  53.454  1.00207.67           O  
ATOM   2445  OD2 ASP A 633     -19.160 -37.396  54.557  1.00207.67           O1-
ATOM   2446  H   ASP A 633     -16.483 -34.677  54.201  1.00  0.00           H  
ATOM   2447  HA  ASP A 633     -18.724 -33.350  55.565  1.00  0.00           H  
ATOM   2448  HB3 ASP A 633     -19.353 -34.445  53.612  1.00  0.00           H  
ATOM   2449  HB2 ASP A 633     -20.117 -35.150  55.025  1.00  0.00           H  
ATOM   2450  N   PRO A 634     -18.291 -34.531  57.754  1.00111.43           N  
ATOM   2451  CA  PRO A 634     -18.180 -35.223  59.001  1.00111.43           C  
ATOM   2452  C   PRO A 634     -19.462 -35.944  59.231  1.00111.43           C  
ATOM   2453  O   PRO A 634     -20.416 -35.726  58.487  1.00111.43           O  
ATOM   2454  CD  PRO A 634     -18.263 -33.089  57.926  1.00111.43           C  
ATOM   2455  CB  PRO A 634     -17.951 -34.143  60.060  1.00111.43           C  
ATOM   2456  CG  PRO A 634     -18.501 -32.859  59.420  1.00111.43           C  
ATOM   2457  HA  PRO A 634     -17.353 -35.936  59.038  1.00  0.00           H  
ATOM   2458  HD2 PRO A 634     -18.962 -32.477  57.359  1.00  0.00           H  
ATOM   2459  HD3 PRO A 634     -17.233 -32.766  57.838  1.00  0.00           H  
ATOM   2460  HB3 PRO A 634     -16.879 -34.029  60.229  1.00  0.00           H  
ATOM   2461  HB2 PRO A 634     -18.408 -34.355  61.029  1.00  0.00           H  
ATOM   2462  HG2 PRO A 634     -19.572 -32.785  59.615  1.00  0.00           H  
ATOM   2463  HG3 PRO A 634     -18.027 -31.953  59.798  1.00  0.00           H  
ATOM   2464  N   ALA A 635     -19.499 -36.836  60.233  1.00202.61           N  
ATOM   2465  CA  ALA A 635     -20.775 -37.334  60.633  1.00202.61           C  
ATOM   2466  C   ALA A 635     -20.913 -36.816  62.026  1.00202.61           C  
ATOM   2467  O   ALA A 635     -20.021 -37.008  62.853  1.00202.61           O  
ATOM   2468  CB  ALA A 635     -20.889 -38.869  60.681  1.00202.61           C  
ATOM   2469  H   ALA A 635     -18.694 -37.004  60.820  1.00  0.00           H  
ATOM   2470  HA  ALA A 635     -21.624 -36.971  60.049  1.00  0.00           H  
ATOM   2471  HB1 ALA A 635     -21.860 -39.187  61.063  1.00  0.00           H  
ATOM   2472  HB2 ALA A 635     -20.780 -39.290  59.681  1.00  0.00           H  
ATOM   2473  HB3 ALA A 635     -20.117 -39.317  61.308  1.00  0.00           H  
ATOM   2474  N   GLY A 636     -22.023 -36.120  62.332  1.00136.79           N  
ATOM   2475  CA  GLY A 636     -22.131 -35.603  63.664  1.00136.79           C  
ATOM   2476  C   GLY A 636     -23.355 -34.752  63.749  1.00136.79           C  
ATOM   2477  O   GLY A 636     -24.040 -34.517  62.755  1.00136.79           O  
ATOM   2478  H   GLY A 636     -22.752 -35.932  61.658  1.00  0.00           H  
ATOM   2479  HA3 GLY A 636     -21.265 -34.990  63.921  1.00  0.00           H  
ATOM   2480  HA2 GLY A 636     -22.203 -36.418  64.386  1.00  0.00           H  
ATOM   2481  N   ARG A 637     -23.641 -34.254  64.970  1.00257.45           N  
ATOM   2482  CA  ARG A 637     -24.806 -33.455  65.206  1.00257.45           C  
ATOM   2483  C   ARG A 637     -24.636 -32.168  64.471  1.00257.45           C  
ATOM   2484  O   ARG A 637     -23.624 -31.483  64.611  1.00257.45           O  
ATOM   2485  CB  ARG A 637     -25.027 -33.155  66.704  1.00257.45           C  
ATOM   2486  CG  ARG A 637     -26.250 -32.282  66.996  1.00257.45           C  
ATOM   2487  CD  ARG A 637     -26.632 -32.209  68.479  1.00257.45           C  
ATOM   2488  NE  ARG A 637     -27.325 -33.481  68.826  1.00257.45           N  
ATOM   2489  CZ  ARG A 637     -28.675 -33.579  68.645  1.00257.45           C  
ATOM   2490  NH1 ARG A 637     -29.375 -32.505  68.177  1.00257.45           N  
ATOM   2491  NH2 ARG A 637     -29.323 -34.748  68.923  1.00257.45           N1+
ATOM   2492  H   ARG A 637     -23.029 -34.454  65.747  1.00  0.00           H  
ATOM   2493  HA  ARG A 637     -25.680 -33.991  64.829  1.00  0.00           H  
ATOM   2494  HB3 ARG A 637     -24.139 -32.686  67.132  1.00  0.00           H  
ATOM   2495  HB2 ARG A 637     -25.137 -34.107  67.223  1.00  0.00           H  
ATOM   2496  HG3 ARG A 637     -27.101 -32.642  66.415  1.00  0.00           H  
ATOM   2497  HG2 ARG A 637     -26.066 -31.265  66.650  1.00  0.00           H  
ATOM   2498  HD3 ARG A 637     -27.239 -31.331  68.699  1.00  0.00           H  
ATOM   2499  HD2 ARG A 637     -25.736 -32.112  69.092  1.00  0.00           H  
ATOM   2500  HE  ARG A 637     -26.776 -34.266  69.146  1.00  0.00           H  
ATOM   2501 HH12 ARG A 637     -28.898 -31.641  67.966  1.00  0.00           H  
ATOM   2502 HH11 ARG A 637     -30.373 -32.563  68.036  1.00  0.00           H  
ATOM   2503 HH22 ARG A 637     -30.321 -34.826  68.787  1.00  0.00           H  
ATOM   2504 HH21 ARG A 637     -28.809 -35.546  69.268  1.00  0.00           H  
ATOM   2505  N   ASP A 638     -25.646 -31.808  63.658  1.00207.47           N  
ATOM   2506  CA  ASP A 638     -25.553 -30.613  62.874  1.00207.47           C  
ATOM   2507  C   ASP A 638     -25.744 -29.454  63.791  1.00207.47           C  
ATOM   2508  O   ASP A 638     -26.614 -29.472  64.661  1.00207.47           O  
ATOM   2509  CB  ASP A 638     -26.607 -30.546  61.752  1.00207.47           C  
ATOM   2510  CG  ASP A 638     -26.219 -29.465  60.750  1.00207.47           C  
ATOM   2511  OD1 ASP A 638     -26.101 -28.278  61.158  1.00207.47           O  
ATOM   2512  OD2 ASP A 638     -26.026 -29.820  59.556  1.00207.47           O1-
ATOM   2513  H   ASP A 638     -26.465 -32.391  63.563  1.00  0.00           H  
ATOM   2514  HA  ASP A 638     -24.559 -30.577  62.418  1.00  0.00           H  
ATOM   2515  HB3 ASP A 638     -27.609 -30.350  62.138  1.00  0.00           H  
ATOM   2516  HB2 ASP A 638     -26.656 -31.503  61.230  1.00  0.00           H  
ATOM   2517  N   ILE A 639     -24.920 -28.404  63.610  1.00105.32           N  
ATOM   2518  CA  ILE A 639     -25.019 -27.251  64.451  1.00105.32           C  
ATOM   2519  C   ILE A 639     -25.534 -26.136  63.612  1.00105.32           C  
ATOM   2520  O   ILE A 639     -25.076 -25.914  62.492  1.00105.32           O  
ATOM   2521  CB  ILE A 639     -23.710 -26.786  65.023  1.00105.32           C  
ATOM   2522  CG1 ILE A 639     -23.122 -27.841  65.973  1.00105.32           C  
ATOM   2523  CG2 ILE A 639     -23.960 -25.423  65.691  1.00105.32           C  
ATOM   2524  CD1 ILE A 639     -24.015 -28.140  67.176  1.00105.32           C  
ATOM   2525  H   ILE A 639     -24.275 -28.390  62.833  1.00  0.00           H  
ATOM   2526  HA  ILE A 639     -25.724 -27.381  65.273  1.00  0.00           H  
ATOM   2527  HB  ILE A 639     -22.983 -26.644  64.220  1.00  0.00           H  
ATOM   2528 HG13 ILE A 639     -22.153 -27.491  66.332  1.00  0.00           H  
ATOM   2529 HG12 ILE A 639     -22.917 -28.767  65.433  1.00  0.00           H  
ATOM   2530 HG21 ILE A 639     -23.292 -25.328  66.547  1.00  0.00           H  
ATOM   2531 HG22 ILE A 639     -23.615 -24.627  65.044  1.00  0.00           H  
ATOM   2532 HG23 ILE A 639     -24.952 -25.245  66.107  1.00  0.00           H  
ATOM   2533 HD11 ILE A 639     -23.493 -28.793  67.876  1.00  0.00           H  
ATOM   2534 HD12 ILE A 639     -24.291 -27.238  67.722  1.00  0.00           H  
ATOM   2535 HD13 ILE A 639     -24.929 -28.661  66.891  1.00  0.00           H  
ATOM   2536  N   SER A 640     -26.528 -25.411  64.149  1.00126.21           N  
ATOM   2537  CA  SER A 640     -27.116 -24.329  63.423  1.00126.21           C  
ATOM   2538  C   SER A 640     -26.140 -23.206  63.416  1.00126.21           C  
ATOM   2539  O   SER A 640     -25.143 -23.215  64.137  1.00126.21           O  
ATOM   2540  CB  SER A 640     -28.414 -23.798  64.052  1.00126.21           C  
ATOM   2541  OG  SER A 640     -29.419 -24.800  64.022  1.00126.21           O  
ATOM   2542  H   SER A 640     -26.887 -25.634  65.065  1.00  0.00           H  
ATOM   2543  HA  SER A 640     -27.320 -24.636  62.394  1.00  0.00           H  
ATOM   2544  HB3 SER A 640     -28.802 -22.931  63.513  1.00  0.00           H  
ATOM   2545  HB2 SER A 640     -28.256 -23.490  65.087  1.00  0.00           H  
ATOM   2546  HG  SER A 640     -29.559 -25.063  63.125  1.00  0.00           H  
ATOM   2547  N   ILE A 641     -26.410 -22.209  62.556  1.00 57.09           N  
ATOM   2548  CA  ILE A 641     -25.566 -21.061  62.461  1.00 57.09           C  
ATOM   2549  C   ILE A 641     -26.417 -19.900  62.847  1.00 57.09           C  
ATOM   2550  O   ILE A 641     -27.610 -19.865  62.546  1.00 57.09           O  
ATOM   2551  CB  ILE A 641     -25.065 -20.804  61.070  1.00 57.09           C  
ATOM   2552  CG1 ILE A 641     -24.208 -21.984  60.584  1.00 57.09           C  
ATOM   2553  CG2 ILE A 641     -24.320 -19.459  61.069  1.00 57.09           C  
ATOM   2554  CD1 ILE A 641     -23.903 -21.939  59.087  1.00 57.09           C  
ATOM   2555  H   ILE A 641     -27.240 -22.240  61.982  1.00  0.00           H  
ATOM   2556  HA  ILE A 641     -24.708 -21.102  63.137  1.00  0.00           H  
ATOM   2557  HB  ILE A 641     -25.914 -20.722  60.387  1.00  0.00           H  
ATOM   2558 HG13 ILE A 641     -24.715 -22.931  60.770  1.00  0.00           H  
ATOM   2559 HG12 ILE A 641     -23.278 -22.028  61.151  1.00  0.00           H  
ATOM   2560 HG21 ILE A 641     -23.595 -19.426  60.258  1.00  0.00           H  
ATOM   2561 HG22 ILE A 641     -24.975 -18.629  60.853  1.00  0.00           H  
ATOM   2562 HG23 ILE A 641     -23.743 -19.270  61.975  1.00  0.00           H  
ATOM   2563 HD11 ILE A 641     -23.373 -22.841  58.779  1.00  0.00           H  
ATOM   2564 HD12 ILE A 641     -24.819 -21.882  58.499  1.00  0.00           H  
ATOM   2565 HD13 ILE A 641     -23.276 -21.090  58.818  1.00  0.00           H  
ATOM   2566  N   ARG A 642     -25.827 -18.920  63.553  1.00254.52           N  
ATOM   2567  CA  ARG A 642     -26.612 -17.797  63.961  1.00254.52           C  
ATOM   2568  C   ARG A 642     -27.063 -17.076  62.740  1.00254.52           C  
ATOM   2569  O   ARG A 642     -26.402 -17.043  61.703  1.00254.52           O  
ATOM   2570  CB  ARG A 642     -25.871 -16.777  64.845  1.00254.52           C  
ATOM   2571  CG  ARG A 642     -25.755 -17.184  66.315  1.00254.52           C  
ATOM   2572  CD  ARG A 642     -27.111 -17.245  67.024  1.00254.52           C  
ATOM   2573  NE  ARG A 642     -26.867 -17.504  68.472  1.00254.52           N  
ATOM   2574  CZ  ARG A 642     -26.850 -16.466  69.359  1.00254.52           C  
ATOM   2575  NH1 ARG A 642     -27.116 -15.196  68.933  1.00254.52           N  
ATOM   2576  NH2 ARG A 642     -26.581 -16.697  70.678  1.00254.52           N1+
ATOM   2577  H   ARG A 642     -24.844 -18.959  63.782  1.00  0.00           H  
ATOM   2578  HA  ARG A 642     -27.411 -18.274  64.524  1.00  0.00           H  
ATOM   2579  HB3 ARG A 642     -26.299 -15.776  64.799  1.00  0.00           H  
ATOM   2580  HB2 ARG A 642     -24.864 -16.646  64.445  1.00  0.00           H  
ATOM   2581  HG3 ARG A 642     -25.109 -16.469  66.826  1.00  0.00           H  
ATOM   2582  HG2 ARG A 642     -25.254 -18.151  66.387  1.00  0.00           H  
ATOM   2583  HD3 ARG A 642     -27.722 -18.065  66.650  1.00  0.00           H  
ATOM   2584  HD2 ARG A 642     -27.688 -16.336  66.899  1.00  0.00           H  
ATOM   2585  HE  ARG A 642     -26.667 -18.449  68.768  1.00  0.00           H  
ATOM   2586 HH12 ARG A 642     -27.319 -15.019  67.960  1.00  0.00           H  
ATOM   2587 HH11 ARG A 642     -27.111 -14.425  69.584  1.00  0.00           H  
ATOM   2588 HH22 ARG A 642     -26.570 -15.935  71.341  1.00  0.00           H  
ATOM   2589 HH21 ARG A 642     -26.389 -17.634  71.001  1.00  0.00           H  
ATOM   2590  N   PRO A 643     -28.228 -16.519  62.883  1.00170.80           N  
ATOM   2591  CA  PRO A 643     -28.885 -15.760  61.862  1.00170.80           C  
ATOM   2592  C   PRO A 643     -28.027 -14.607  61.454  1.00170.80           C  
ATOM   2593  O   PRO A 643     -28.155 -14.152  60.318  1.00170.80           O  
ATOM   2594  CD  PRO A 643     -28.940 -16.516  64.147  1.00170.80           C  
ATOM   2595  CB  PRO A 643     -30.220 -15.328  62.472  1.00170.80           C  
ATOM   2596  CG  PRO A 643     -29.982 -15.398  63.993  1.00170.80           C  
ATOM   2597  HA  PRO A 643     -29.064 -16.390  60.988  1.00  0.00           H  
ATOM   2598  HD2 PRO A 643     -28.366 -16.236  65.007  1.00  0.00           H  
ATOM   2599  HD3 PRO A 643     -29.441 -17.471  64.316  1.00  0.00           H  
ATOM   2600  HB3 PRO A 643     -30.994 -16.044  62.193  1.00  0.00           H  
ATOM   2601  HB2 PRO A 643     -30.557 -14.342  62.147  1.00  0.00           H  
ATOM   2602  HG2 PRO A 643     -29.575 -14.453  64.345  1.00  0.00           H  
ATOM   2603  HG3 PRO A 643     -30.895 -15.593  64.555  1.00  0.00           H  
ATOM   2604  N   LEU A 644     -27.161 -14.101  62.353  1.00248.06           N  
ATOM   2605  CA  LEU A 644     -26.319 -13.012  61.958  1.00248.06           C  
ATOM   2606  C   LEU A 644     -25.385 -13.552  60.932  1.00248.06           C  
ATOM   2607  O   LEU A 644     -24.883 -14.668  61.062  1.00248.06           O  
ATOM   2608  CB  LEU A 644     -25.455 -12.436  63.096  1.00248.06           C  
ATOM   2609  CG  LEU A 644     -26.250 -11.697  64.187  1.00248.06           C  
ATOM   2610  CD1 LEU A 644     -26.856 -10.392  63.647  1.00248.06           C  
ATOM   2611  CD2 LEU A 644     -27.297 -12.615  64.837  1.00248.06           C  
ATOM   2612  H   LEU A 644     -27.075 -14.493  63.278  1.00  0.00           H  
ATOM   2613  HA  LEU A 644     -26.922 -12.215  61.517  1.00  0.00           H  
ATOM   2614  HB3 LEU A 644     -24.711 -11.748  62.690  1.00  0.00           H  
ATOM   2615  HB2 LEU A 644     -24.883 -13.241  63.563  1.00  0.00           H  
ATOM   2616  HG  LEU A 644     -25.534 -11.423  64.962  1.00  0.00           H  
ATOM   2617 HD11 LEU A 644     -27.305  -9.814  64.455  1.00  0.00           H  
ATOM   2618 HD12 LEU A 644     -26.095  -9.764  63.182  1.00  0.00           H  
ATOM   2619 HD13 LEU A 644     -27.637 -10.576  62.910  1.00  0.00           H  
ATOM   2620 HD21 LEU A 644     -27.637 -12.183  65.778  1.00  0.00           H  
ATOM   2621 HD22 LEU A 644     -28.185 -12.714  64.215  1.00  0.00           H  
ATOM   2622 HD23 LEU A 644     -26.897 -13.601  65.066  1.00  0.00           H  
ATOM   2623  N   LEU A 645     -25.146 -12.774  59.862  1.00280.20           N  
ATOM   2624  CA  LEU A 645     -24.246 -13.236  58.852  1.00280.20           C  
ATOM   2625  C   LEU A 645     -22.978 -12.479  59.018  1.00280.20           C  
ATOM   2626  O   LEU A 645     -22.976 -11.308  59.396  1.00280.20           O  
ATOM   2627  CB  LEU A 645     -24.702 -12.968  57.406  1.00280.20           C  
ATOM   2628  CG  LEU A 645     -25.959 -13.740  56.967  1.00280.20           C  
ATOM   2629  CD1 LEU A 645     -27.191 -13.324  57.783  1.00280.20           C  
ATOM   2630  CD2 LEU A 645     -26.180 -13.609  55.452  1.00280.20           C  
ATOM   2631  H   LEU A 645     -25.561 -11.858  59.775  1.00  0.00           H  
ATOM   2632  HA  LEU A 645     -24.031 -14.306  58.908  1.00  0.00           H  
ATOM   2633  HB3 LEU A 645     -23.893 -13.234  56.721  1.00  0.00           H  
ATOM   2634  HB2 LEU A 645     -24.875 -11.900  57.257  1.00  0.00           H  
ATOM   2635  HG  LEU A 645     -25.771 -14.795  57.173  1.00  0.00           H  
ATOM   2636 HD11 LEU A 645     -27.861 -12.764  57.130  1.00  0.00           H  
ATOM   2637 HD12 LEU A 645     -27.759 -14.216  58.032  1.00  0.00           H  
ATOM   2638 HD13 LEU A 645     -27.090 -12.651  58.621  1.00  0.00           H  
ATOM   2639 HD21 LEU A 645     -27.050 -14.184  55.132  1.00  0.00           H  
ATOM   2640 HD22 LEU A 645     -26.342 -12.570  55.161  1.00  0.00           H  
ATOM   2641 HD23 LEU A 645     -25.320 -13.979  54.893  1.00  0.00           H  
ATOM   2642  N   GLU A 646     -21.851 -13.161  58.766  1.00239.29           N  
ATOM   2643  CA  GLU A 646     -20.597 -12.488  58.799  1.00239.29           C  
ATOM   2644  C   GLU A 646     -20.185 -12.417  57.372  1.00239.29           C  
ATOM   2645  O   GLU A 646     -20.439 -13.343  56.603  1.00239.29           O  
ATOM   2646  CB  GLU A 646     -19.484 -13.253  59.534  1.00239.29           C  
ATOM   2647  CG  GLU A 646     -19.707 -13.417  61.039  1.00239.29           C  
ATOM   2648  CD  GLU A 646     -18.476 -14.115  61.602  1.00239.29           C  
ATOM   2649  OE1 GLU A 646     -17.549 -14.404  60.798  1.00239.29           O  
ATOM   2650  OE2 GLU A 646     -18.439 -14.363  62.837  1.00239.29           O1-
ATOM   2651  H   GLU A 646     -21.883 -14.121  58.457  1.00  0.00           H  
ATOM   2652  HA  GLU A 646     -20.631 -11.478  59.215  1.00  0.00           H  
ATOM   2653  HB3 GLU A 646     -18.551 -12.708  59.363  1.00  0.00           H  
ATOM   2654  HB2 GLU A 646     -19.365 -14.237  59.071  1.00  0.00           H  
ATOM   2655  HG3 GLU A 646     -20.597 -14.014  61.244  1.00  0.00           H  
ATOM   2656  HG2 GLU A 646     -19.832 -12.449  61.524  1.00  0.00           H  
ATOM   2657  N   HIS A 647     -19.564 -11.300  56.961  1.00151.21           N  
ATOM   2658  CA  HIS A 647     -19.125 -11.258  55.606  1.00151.21           C  
ATOM   2659  C   HIS A 647     -17.725 -11.766  55.611  1.00151.21           C  
ATOM   2660  O   HIS A 647     -17.275 -12.353  56.594  1.00151.21           O  
ATOM   2661  ND1 HIS A 647     -17.210  -8.672  55.972  1.00151.21           N  
ATOM   2662  CG  HIS A 647     -18.561  -8.777  55.734  1.00151.21           C  
ATOM   2663  CB  HIS A 647     -19.186  -9.873  54.933  1.00151.21           C  
ATOM   2664  NE2 HIS A 647     -18.172  -6.941  56.983  1.00151.21           N  
ATOM   2665  CD2 HIS A 647     -19.135  -7.712  56.357  1.00151.21           C  
ATOM   2666  CE1 HIS A 647     -17.033  -7.557  56.724  1.00151.21           C  
ATOM   2667  H   HIS A 647     -19.345 -10.548  57.598  1.00  0.00           H  
ATOM   2668  HA  HIS A 647     -19.695 -11.904  54.935  1.00  0.00           H  
ATOM   2669  HB3 HIS A 647     -20.237  -9.612  54.804  1.00  0.00           H  
ATOM   2670  HB2 HIS A 647     -18.772  -9.871  53.926  1.00  0.00           H  
ATOM   2671  HD2 HIS A 647     -20.177  -7.434  56.412  1.00  0.00           H  
ATOM   2672  HE1 HIS A 647     -16.111  -7.268  57.185  1.00  0.00           H  
ATOM   2673  HE2 HIS A 647     -18.313  -6.123  57.560  1.00  0.00           H  
ATOM   2674  N   CYS A 648     -17.002 -11.597  54.493  1.00 70.62           N  
ATOM   2675  CA  CYS A 648     -15.689 -12.158  54.441  1.00 70.62           C  
ATOM   2676  C   CYS A 648     -14.714 -11.091  54.820  1.00 70.62           C  
ATOM   2677  O   CYS A 648     -14.209 -10.366  53.967  1.00 70.62           O  
ATOM   2678  CB  CYS A 648     -15.353 -12.635  53.021  1.00 70.62           C  
ATOM   2679  SG  CYS A 648     -16.747 -13.598  52.367  1.00 70.62           S  
ATOM   2680  H   CYS A 648     -17.382 -11.121  53.688  1.00  0.00           H  
ATOM   2681  HA  CYS A 648     -15.561 -13.022  55.098  1.00  0.00           H  
ATOM   2682  HB3 CYS A 648     -14.536 -13.290  53.217  1.00  0.00           H  
ATOM   2683  HB2 CYS A 648     -15.243 -11.820  52.309  1.00  0.00           H  
ATOM   2684  N   GLU A 649     -14.437 -10.940  56.128  1.00106.87           N  
ATOM   2685  CA  GLU A 649     -13.486  -9.936  56.499  1.00106.87           C  
ATOM   2686  C   GLU A 649     -12.128 -10.373  56.061  1.00106.87           C  
ATOM   2687  O   GLU A 649     -11.380  -9.602  55.465  1.00106.87           O  
ATOM   2688  CB  GLU A 649     -13.412  -9.658  58.014  1.00106.87           C  
ATOM   2689  CG  GLU A 649     -12.914 -10.839  58.849  1.00106.87           C  
ATOM   2690  CD  GLU A 649     -12.645 -10.332  60.260  1.00106.87           C  
ATOM   2691  OE1 GLU A 649     -11.845  -9.368  60.397  1.00106.87           O  
ATOM   2692  OE2 GLU A 649     -13.236 -10.898  61.217  1.00106.87           O1-
ATOM   2693  H   GLU A 649     -14.884 -11.507  56.836  1.00  0.00           H  
ATOM   2694  HA  GLU A 649     -13.826  -9.015  56.185  1.00  0.00           H  
ATOM   2695  HB3 GLU A 649     -14.402  -9.365  58.367  1.00  0.00           H  
ATOM   2696  HB2 GLU A 649     -12.778  -8.780  58.159  1.00  0.00           H  
ATOM   2697  HG3 GLU A 649     -11.920 -11.188  58.604  1.00  0.00           H  
ATOM   2698  HG2 GLU A 649     -13.605 -11.683  58.845  1.00  0.00           H  
ATOM   2699  N   ASN A 650     -11.782 -11.651  56.313  1.00 26.32           N  
ATOM   2700  CA  ASN A 650     -10.471 -12.104  55.953  1.00 26.32           C  
ATOM   2701  C   ASN A 650     -10.349 -11.960  54.479  1.00 26.32           C  
ATOM   2702  O   ASN A 650      -9.333 -11.490  53.969  1.00 26.32           O  
ATOM   2703  CB  ASN A 650     -10.209 -13.585  56.288  1.00 26.32           C  
ATOM   2704  CG  ASN A 650      -9.912 -13.717  57.776  1.00 26.32           C  
ATOM   2705  OD1 ASN A 650     -10.949 -13.499  58.629  1.00 26.32           O  
ATOM   2706  ND2 ASN A 650      -8.783 -14.006  58.170  1.00 26.32           N  
ATOM   2707  H   ASN A 650     -12.401 -12.262  56.827  1.00  0.00           H  
ATOM   2708  HA  ASN A 650      -9.715 -11.471  56.425  1.00  0.00           H  
ATOM   2709  HB3 ASN A 650      -9.358 -13.976  55.724  1.00  0.00           H  
ATOM   2710  HB2 ASN A 650     -11.067 -14.208  56.031  1.00  0.00           H  
ATOM   2711 HD22 ASN A 650      -8.606 -14.052  59.164  1.00  0.00           H  
ATOM   2712 HD21 ASN A 650      -8.026 -14.107  57.510  1.00  0.00           H  
ATOM   2713  N   THR A 651     -11.409 -12.340  53.753  1.00 19.99           N  
ATOM   2714  CA  THR A 651     -11.348 -12.260  52.330  1.00 19.99           C  
ATOM   2715  C   THR A 651     -11.153 -10.835  51.939  1.00 19.99           C  
ATOM   2716  O   THR A 651     -10.319 -10.533  51.086  1.00 19.99           O  
ATOM   2717  CB  THR A 651     -12.609 -12.714  51.662  1.00 19.99           C  
ATOM   2718  OG1 THR A 651     -12.890 -14.065  51.996  1.00 19.99           O  
ATOM   2719  CG2 THR A 651     -12.432 -12.559  50.142  1.00 19.99           C  
ATOM   2720  H   THR A 651     -12.232 -12.719  54.195  1.00  0.00           H  
ATOM   2721  HA  THR A 651     -10.505 -12.860  51.976  1.00  0.00           H  
ATOM   2722  HB  THR A 651     -13.362 -12.008  51.921  1.00  0.00           H  
ATOM   2723  HG1 THR A 651     -13.662 -14.340  51.524  1.00  0.00           H  
ATOM   2724 HG21 THR A 651     -13.241 -13.097  49.648  1.00  0.00           H  
ATOM   2725 HG22 THR A 651     -12.489 -11.527  49.793  1.00  0.00           H  
ATOM   2726 HG23 THR A 651     -11.499 -13.000  49.787  1.00  0.00           H  
ATOM   2727  N   HIS A 652     -11.899  -9.902  52.559  1.00147.33           N  
ATOM   2728  CA  HIS A 652     -11.763  -8.571  52.054  1.00147.33           C  
ATOM   2729  C   HIS A 652     -10.611  -7.846  52.683  1.00147.33           C  
ATOM   2730  O   HIS A 652     -10.409  -7.867  53.894  1.00147.33           O  
ATOM   2731  ND1 HIS A 652     -13.996  -7.556  54.593  1.00147.33           N  
ATOM   2732  CG  HIS A 652     -13.264  -7.100  53.539  1.00147.33           C  
ATOM   2733  CB  HIS A 652     -13.028  -7.696  52.184  1.00147.33           C  
ATOM   2734  NE2 HIS A 652     -13.197  -5.665  55.198  1.00147.33           N  
ATOM   2735  CD2 HIS A 652     -12.752  -5.885  53.935  1.00147.33           C  
ATOM   2736  CE1 HIS A 652     -13.956  -6.651  55.639  1.00147.33           C  
ATOM   2737  H   HIS A 652     -12.570 -10.120  53.285  1.00  0.00           H  
ATOM   2738  HA  HIS A 652     -11.622  -8.594  50.971  1.00  0.00           H  
ATOM   2739  HB3 HIS A 652     -13.906  -8.279  51.904  1.00  0.00           H  
ATOM   2740  HB2 HIS A 652     -13.048  -6.842  51.532  1.00  0.00           H  
ATOM   2741  HD2 HIS A 652     -12.121  -5.180  53.412  1.00  0.00           H  
ATOM   2742  HE1 HIS A 652     -14.304  -6.753  56.649  1.00  0.00           H  
ATOM   2743  HD1 HIS A 652     -14.454  -8.458  54.619  1.00  0.00           H  
ATOM   2744  N   MET A 653      -9.814  -7.179  51.827  1.00 57.15           N  
ATOM   2745  CA  MET A 653      -8.718  -6.340  52.211  1.00 57.15           C  
ATOM   2746  C   MET A 653      -8.770  -5.192  51.259  1.00 57.15           C  
ATOM   2747  O   MET A 653      -9.624  -5.135  50.381  1.00 57.15           O  
ATOM   2748  CB  MET A 653      -7.316  -6.951  52.031  1.00 57.15           C  
ATOM   2749  CG  MET A 653      -6.904  -7.982  53.082  1.00 57.15           C  
ATOM   2750  SD  MET A 653      -5.192  -8.570  52.888  1.00 57.15           S  
ATOM   2751  CE  MET A 653      -5.156  -9.571  54.402  1.00 57.15           C  
ATOM   2752  H   MET A 653     -10.037  -7.205  50.843  1.00  0.00           H  
ATOM   2753  HA  MET A 653      -8.843  -5.948  53.223  1.00  0.00           H  
ATOM   2754  HB3 MET A 653      -6.540  -6.188  52.083  1.00  0.00           H  
ATOM   2755  HB2 MET A 653      -7.233  -7.392  51.037  1.00  0.00           H  
ATOM   2756  HG3 MET A 653      -7.573  -8.843  53.041  1.00  0.00           H  
ATOM   2757  HG2 MET A 653      -7.010  -7.548  54.077  1.00  0.00           H  
ATOM   2758  HE1 MET A 653      -4.191 -10.070  54.496  1.00  0.00           H  
ATOM   2759  HE2 MET A 653      -5.312  -8.947  55.282  1.00  0.00           H  
ATOM   2760  HE3 MET A 653      -5.933 -10.335  54.369  1.00  0.00           H  
ATOM   2761  N   THR A 654      -7.875  -4.209  51.404  1.00 30.34           N  
ATOM   2762  CA  THR A 654      -7.928  -3.154  50.439  1.00 30.34           C  
ATOM   2763  C   THR A 654      -7.592  -3.771  49.120  1.00 30.34           C  
ATOM   2764  O   THR A 654      -8.186  -3.455  48.091  1.00 30.34           O  
ATOM   2765  CB  THR A 654      -6.932  -2.065  50.708  1.00 30.34           C  
ATOM   2766  OG1 THR A 654      -7.167  -1.495  51.987  1.00 30.34           O  
ATOM   2767  CG2 THR A 654      -7.073  -0.989  49.618  1.00 30.34           C  
ATOM   2768  H   THR A 654      -7.192  -4.195  52.148  1.00  0.00           H  
ATOM   2769  HA  THR A 654      -8.929  -2.721  50.402  1.00  0.00           H  
ATOM   2770  HB  THR A 654      -5.911  -2.432  50.721  1.00  0.00           H  
ATOM   2771  HG1 THR A 654      -6.544  -0.798  52.127  1.00  0.00           H  
ATOM   2772 HG21 THR A 654      -6.485  -0.109  49.881  1.00  0.00           H  
ATOM   2773 HG22 THR A 654      -6.706  -1.308  48.642  1.00  0.00           H  
ATOM   2774 HG23 THR A 654      -8.107  -0.659  49.504  1.00  0.00           H  
ATOM   2775  N   ILE A 655      -6.628  -4.709  49.149  1.00 83.57           N  
ATOM   2776  CA  ILE A 655      -6.102  -5.354  47.985  1.00 83.57           C  
ATOM   2777  C   ILE A 655      -7.153  -6.164  47.284  1.00 83.57           C  
ATOM   2778  O   ILE A 655      -7.147  -6.213  46.055  1.00 83.57           O  
ATOM   2779  CB  ILE A 655      -4.934  -6.251  48.277  1.00 83.57           C  
ATOM   2780  CG1 ILE A 655      -3.769  -5.446  48.882  1.00 83.57           C  
ATOM   2781  CG2 ILE A 655      -4.544  -6.931  46.954  1.00 83.57           C  
ATOM   2782  CD1 ILE A 655      -4.046  -4.889  50.279  1.00 83.57           C  
ATOM   2783  H   ILE A 655      -6.202  -4.935  50.036  1.00  0.00           H  
ATOM   2784  HA  ILE A 655      -5.778  -4.568  47.298  1.00  0.00           H  
ATOM   2785  HB  ILE A 655      -5.214  -6.986  49.018  1.00  0.00           H  
ATOM   2786 HG13 ILE A 655      -3.461  -4.642  48.213  1.00  0.00           H  
ATOM   2787 HG12 ILE A 655      -2.909  -6.113  48.960  1.00  0.00           H  
ATOM   2788 HG21 ILE A 655      -3.606  -7.472  47.079  1.00  0.00           H  
ATOM   2789 HG22 ILE A 655      -5.233  -7.629  46.490  1.00  0.00           H  
ATOM   2790 HG23 ILE A 655      -4.323  -6.173  46.201  1.00  0.00           H  
ATOM   2791 HD11 ILE A 655      -3.104  -4.747  50.809  1.00  0.00           H  
ATOM   2792 HD12 ILE A 655      -4.502  -3.907  50.237  1.00  0.00           H  
ATOM   2793 HD13 ILE A 655      -4.651  -5.562  50.886  1.00  0.00           H  
ATOM   2794  N   TRP A 656      -8.266  -6.636  47.903  1.00185.81           N  
ATOM   2795  CA  TRP A 656      -9.397  -7.252  47.142  1.00185.81           C  
ATOM   2796  C   TRP A 656      -9.944  -6.322  46.039  1.00185.81           C  
ATOM   2797  O   TRP A 656     -10.181  -6.746  44.909  1.00185.81           O  
ATOM   2798  CB  TRP A 656     -10.576  -7.773  48.031  1.00185.81           C  
ATOM   2799  CG  TRP A 656     -11.817  -6.911  48.210  1.00185.81           C  
ATOM   2800  CD2 TRP A 656     -12.846  -6.501  47.242  1.00185.81           C  
ATOM   2801  CD1 TRP A 656     -12.152  -6.267  49.344  1.00185.81           C  
ATOM   2802  NE1 TRP A 656     -13.253  -5.468  49.155  1.00185.81           N  
ATOM   2803  CE2 TRP A 656     -13.660  -5.493  47.847  1.00185.81           C  
ATOM   2804  CE3 TRP A 656     -13.122  -6.803  45.886  1.00185.81           C  
ATOM   2805  CZ2 TRP A 656     -14.603  -4.745  47.128  1.00185.81           C  
ATOM   2806  CZ3 TRP A 656     -14.032  -6.031  45.140  1.00185.81           C  
ATOM   2807  CH2 TRP A 656     -14.749  -4.985  45.755  1.00185.81           C  
ATOM   2808  H   TRP A 656      -8.366  -6.519  48.901  1.00  0.00           H  
ATOM   2809  HA  TRP A 656      -8.969  -8.123  46.643  1.00  0.00           H  
ATOM   2810  HB3 TRP A 656     -10.189  -8.043  49.014  1.00  0.00           H  
ATOM   2811  HB2 TRP A 656     -10.934  -8.710  47.603  1.00  0.00           H  
ATOM   2812  HD1 TRP A 656     -11.583  -6.331  50.246  1.00  0.00           H  
ATOM   2813  HE1 TRP A 656     -13.623  -4.865  49.877  1.00  0.00           H  
ATOM   2814  HE3 TRP A 656     -12.561  -7.579  45.388  1.00  0.00           H  
ATOM   2815  HZ2 TRP A 656     -15.173  -3.966  47.613  1.00  0.00           H  
ATOM   2816  HZ3 TRP A 656     -14.156  -6.228  44.086  1.00  0.00           H  
ATOM   2817  HH2 TRP A 656     -15.422  -4.376  45.174  1.00  0.00           H  
ATOM   2818  N   LEU A 657     -10.142  -5.048  46.397  1.00161.42           N  
ATOM   2819  CA  LEU A 657     -10.710  -4.031  45.531  1.00161.42           C  
ATOM   2820  C   LEU A 657      -9.606  -3.499  44.611  1.00161.42           C  
ATOM   2821  O   LEU A 657      -9.835  -3.347  43.413  1.00161.42           O  
ATOM   2822  CB  LEU A 657     -11.284  -2.898  46.425  1.00161.42           C  
ATOM   2823  CG  LEU A 657     -11.777  -1.637  45.674  1.00161.42           C  
ATOM   2824  CD1 LEU A 657     -13.242  -1.284  45.979  1.00161.42           C  
ATOM   2825  CD2 LEU A 657     -10.830  -0.452  45.918  1.00161.42           C  
ATOM   2826  H   LEU A 657      -9.897  -4.773  47.338  1.00  0.00           H  
ATOM   2827  HA  LEU A 657     -11.512  -4.451  44.922  1.00  0.00           H  
ATOM   2828  HB3 LEU A 657     -10.549  -2.608  47.178  1.00  0.00           H  
ATOM   2829  HB2 LEU A 657     -12.107  -3.313  47.005  1.00  0.00           H  
ATOM   2830  HG  LEU A 657     -11.772  -1.858  44.609  1.00  0.00           H  
ATOM   2831 HD11 LEU A 657     -13.572  -0.428  45.393  1.00  0.00           H  
ATOM   2832 HD12 LEU A 657     -13.901  -2.116  45.732  1.00  0.00           H  
ATOM   2833 HD13 LEU A 657     -13.403  -1.037  47.025  1.00  0.00           H  
ATOM   2834 HD21 LEU A 657     -11.016   0.355  45.214  1.00  0.00           H  
ATOM   2835 HD22 LEU A 657     -10.932  -0.056  46.927  1.00  0.00           H  
ATOM   2836 HD23 LEU A 657      -9.789  -0.741  45.781  1.00  0.00           H  
ATOM   2837  N   GLY A 658      -8.417  -3.225  45.164  1.00 39.54           N  
ATOM   2838  CA  GLY A 658      -7.310  -2.522  44.518  1.00 39.54           C  
ATOM   2839  C   GLY A 658      -6.886  -3.090  43.160  1.00 39.54           C  
ATOM   2840  O   GLY A 658      -6.699  -2.329  42.210  1.00 39.54           O  
ATOM   2841  H   GLY A 658      -8.313  -3.417  46.153  1.00  0.00           H  
ATOM   2842  HA3 GLY A 658      -6.451  -2.549  45.188  1.00  0.00           H  
ATOM   2843  HA2 GLY A 658      -7.584  -1.473  44.401  1.00  0.00           H  
ATOM   2844  N   ILE A 659      -6.812  -4.423  43.049  1.00132.18           N  
ATOM   2845  CA  ILE A 659      -6.449  -5.149  41.829  1.00132.18           C  
ATOM   2846  C   ILE A 659      -7.422  -4.890  40.659  1.00132.18           C  
ATOM   2847  O   ILE A 659      -6.988  -4.770  39.512  1.00132.18           O  
ATOM   2848  CB  ILE A 659      -6.306  -6.665  42.154  1.00132.18           C  
ATOM   2849  CG1 ILE A 659      -7.622  -7.316  42.645  1.00132.18           C  
ATOM   2850  CG2 ILE A 659      -5.144  -6.902  43.139  1.00132.18           C  
ATOM   2851  CD1 ILE A 659      -7.503  -8.763  43.121  1.00132.18           C  
ATOM   2852  H   ILE A 659      -7.013  -4.979  43.869  1.00  0.00           H  
ATOM   2853  HA  ILE A 659      -5.473  -4.777  41.509  1.00  0.00           H  
ATOM   2854  HB  ILE A 659      -6.026  -7.171  41.228  1.00  0.00           H  
ATOM   2855 HG13 ILE A 659      -8.338  -7.307  41.832  1.00  0.00           H  
ATOM   2856 HG12 ILE A 659      -8.057  -6.724  43.448  1.00  0.00           H  
ATOM   2857 HG21 ILE A 659      -4.908  -7.960  43.242  1.00  0.00           H  
ATOM   2858 HG22 ILE A 659      -4.234  -6.410  42.796  1.00  0.00           H  
ATOM   2859 HG23 ILE A 659      -5.375  -6.513  44.128  1.00  0.00           H  
ATOM   2860 HD11 ILE A 659      -8.489  -9.183  43.322  1.00  0.00           H  
ATOM   2861 HD12 ILE A 659      -7.020  -9.389  42.371  1.00  0.00           H  
ATOM   2862 HD13 ILE A 659      -6.931  -8.824  44.046  1.00  0.00           H  
ATOM   2863  N   VAL A 660      -8.725  -4.767  40.942  1.00 47.79           N  
ATOM   2864  CA  VAL A 660      -9.749  -4.590  39.918  1.00 47.79           C  
ATOM   2865  C   VAL A 660     -10.180  -3.120  39.820  1.00 47.79           C  
ATOM   2866  O   VAL A 660     -10.659  -2.707  38.767  1.00 47.79           O  
ATOM   2867  CB  VAL A 660     -11.025  -5.411  40.212  1.00 47.79           C  
ATOM   2868  CG1 VAL A 660     -11.636  -5.861  38.869  1.00 47.79           C  
ATOM   2869  CG2 VAL A 660     -10.888  -6.560  41.226  1.00 47.79           C  
ATOM   2870  H   VAL A 660      -9.026  -4.836  41.904  1.00  0.00           H  
ATOM   2871  HA  VAL A 660      -9.356  -4.893  38.944  1.00  0.00           H  
ATOM   2872  HB  VAL A 660     -11.767  -4.758  40.677  1.00  0.00           H  
ATOM   2873 HG11 VAL A 660     -12.664  -6.178  38.982  1.00  0.00           H  
ATOM   2874 HG12 VAL A 660     -11.650  -5.057  38.136  1.00  0.00           H  
ATOM   2875 HG13 VAL A 660     -11.078  -6.680  38.422  1.00  0.00           H  
ATOM   2876 HG21 VAL A 660     -11.869  -6.957  41.476  1.00  0.00           H  
ATOM   2877 HG22 VAL A 660     -10.287  -7.375  40.826  1.00  0.00           H  
ATOM   2878 HG23 VAL A 660     -10.456  -6.230  42.171  1.00  0.00           H  
ATOM   2879  N   TYR A 661     -10.032  -2.313  40.879  1.00 46.45           N  
ATOM   2880  CA  TYR A 661     -10.293  -0.872  40.822  1.00 46.45           C  
ATOM   2881  C   TYR A 661      -9.231  -0.178  39.954  1.00 46.45           C  
ATOM   2882  O   TYR A 661      -9.515   0.839  39.326  1.00 46.45           O  
ATOM   2883  CB  TYR A 661     -10.326  -0.254  42.228  1.00 46.45           C  
ATOM   2884  CG  TYR A 661     -11.323   0.883  42.339  1.00 46.45           C  
ATOM   2885  CD1 TYR A 661     -10.964   2.193  41.958  1.00 46.45           C  
ATOM   2886  CD2 TYR A 661     -12.632   0.626  42.795  1.00 46.45           C  
ATOM   2887  CE1 TYR A 661     -11.902   3.239  42.046  1.00 46.45           C  
ATOM   2888  CE2 TYR A 661     -13.564   1.669  42.892  1.00 46.45           C  
ATOM   2889  CZ  TYR A 661     -13.196   2.975  42.527  1.00 46.45           C  
ATOM   2890  OH  TYR A 661     -14.106   3.973  42.666  1.00 46.45           O  
ATOM   2891  H   TYR A 661      -9.690  -2.701  41.750  1.00  0.00           H  
ATOM   2892  HA  TYR A 661     -11.270  -0.734  40.354  1.00  0.00           H  
ATOM   2893  HB3 TYR A 661      -9.338   0.081  42.549  1.00  0.00           H  
ATOM   2894  HB2 TYR A 661     -10.621  -1.006  42.952  1.00  0.00           H  
ATOM   2895  HD1 TYR A 661      -9.967   2.400  41.597  1.00  0.00           H  
ATOM   2896  HD2 TYR A 661     -12.924  -0.377  43.069  1.00  0.00           H  
ATOM   2897  HE1 TYR A 661     -11.618   4.241  41.761  1.00  0.00           H  
ATOM   2898  HE2 TYR A 661     -14.562   1.466  43.253  1.00  0.00           H  
ATOM   2899  HH  TYR A 661     -13.818   4.798  42.296  1.00  0.00           H  
ATOM   2900  N   ALA A 662      -8.052  -0.810  39.829  1.00 29.29           N  
ATOM   2901  CA  ALA A 662      -7.211  -0.736  38.648  1.00 29.29           C  
ATOM   2902  C   ALA A 662      -7.976  -1.267  37.419  1.00 29.29           C  
ATOM   2903  O   ALA A 662      -8.600  -0.461  36.739  1.00 29.29           O  
ATOM   2904  CB  ALA A 662      -5.882  -1.468  38.891  1.00 29.29           C  
ATOM   2905  H   ALA A 662      -7.888  -1.600  40.438  1.00  0.00           H  
ATOM   2906  HA  ALA A 662      -6.978   0.314  38.462  1.00  0.00           H  
ATOM   2907  HB1 ALA A 662      -5.256  -1.458  37.998  1.00  0.00           H  
ATOM   2908  HB2 ALA A 662      -5.318  -0.985  39.689  1.00  0.00           H  
ATOM   2909  HB3 ALA A 662      -6.029  -2.504  39.184  1.00  0.00           H  
ATOM   2910  N   TYR A 663      -7.932  -2.574  37.106  1.00117.39           N  
ATOM   2911  CA  TYR A 663      -8.365  -3.145  35.814  1.00117.39           C  
ATOM   2912  C   TYR A 663      -9.740  -2.702  35.260  1.00117.39           C  
ATOM   2913  O   TYR A 663      -9.811  -2.302  34.102  1.00117.39           O  
ATOM   2914  CB  TYR A 663      -8.177  -4.672  35.755  1.00117.39           C  
ATOM   2915  CG  TYR A 663      -8.010  -5.190  34.328  1.00117.39           C  
ATOM   2916  CD1 TYR A 663      -9.139  -5.491  33.537  1.00117.39           C  
ATOM   2917  CD2 TYR A 663      -6.725  -5.330  33.765  1.00117.39           C  
ATOM   2918  CE1 TYR A 663      -8.992  -5.969  32.222  1.00117.39           C  
ATOM   2919  CE2 TYR A 663      -6.576  -5.768  32.433  1.00117.39           C  
ATOM   2920  CZ  TYR A 663      -7.710  -6.098  31.662  1.00117.39           C  
ATOM   2921  OH  TYR A 663      -7.572  -6.536  30.378  1.00117.39           O  
ATOM   2922  H   TYR A 663      -7.438  -3.194  37.734  1.00  0.00           H  
ATOM   2923  HA  TYR A 663      -7.633  -2.750  35.110  1.00  0.00           H  
ATOM   2924  HB3 TYR A 663      -9.007  -5.173  36.251  1.00  0.00           H  
ATOM   2925  HB2 TYR A 663      -7.286  -4.956  36.318  1.00  0.00           H  
ATOM   2926  HD1 TYR A 663     -10.130  -5.352  33.940  1.00  0.00           H  
ATOM   2927  HD2 TYR A 663      -5.848  -5.089  34.348  1.00  0.00           H  
ATOM   2928  HE1 TYR A 663      -9.870  -6.227  31.649  1.00  0.00           H  
ATOM   2929  HE2 TYR A 663      -5.588  -5.864  32.007  1.00  0.00           H  
ATOM   2930  HH  TYR A 663      -8.402  -6.705  29.959  1.00  0.00           H  
ATOM   2931  N   LYS A 664     -10.817  -2.677  36.060  1.00141.06           N  
ATOM   2932  CA  LYS A 664     -12.142  -2.192  35.641  1.00141.06           C  
ATOM   2933  C   LYS A 664     -12.083  -0.683  35.345  1.00141.06           C  
ATOM   2934  O   LYS A 664     -12.703  -0.213  34.391  1.00141.06           O  
ATOM   2935  CB  LYS A 664     -13.180  -2.476  36.755  1.00141.06           C  
ATOM   2936  CG  LYS A 664     -14.679  -2.375  36.374  1.00141.06           C  
ATOM   2937  CD  LYS A 664     -15.179  -0.973  35.976  1.00141.06           C  
ATOM   2938  CE  LYS A 664     -16.664  -0.710  36.229  1.00141.06           C  
ATOM   2939  NZ  LYS A 664     -16.962   0.720  36.081  1.00141.06           N1+
ATOM   2940  H   LYS A 664     -10.706  -2.949  37.030  1.00  0.00           H  
ATOM   2941  HA  LYS A 664     -12.434  -2.726  34.735  1.00  0.00           H  
ATOM   2942  HB3 LYS A 664     -12.985  -1.838  37.618  1.00  0.00           H  
ATOM   2943  HB2 LYS A 664     -13.019  -3.493  37.112  1.00  0.00           H  
ATOM   2944  HG3 LYS A 664     -15.237  -2.707  37.250  1.00  0.00           H  
ATOM   2945  HG2 LYS A 664     -14.925  -3.075  35.577  1.00  0.00           H  
ATOM   2946  HD3 LYS A 664     -14.990  -0.802  34.918  1.00  0.00           H  
ATOM   2947  HD2 LYS A 664     -14.609  -0.231  36.536  1.00  0.00           H  
ATOM   2948  HE3 LYS A 664     -16.939  -1.005  37.242  1.00  0.00           H  
ATOM   2949  HE2 LYS A 664     -17.286  -1.272  35.534  1.00  0.00           H  
ATOM   2950  HZ1 LYS A 664     -17.940   0.882  36.277  1.00  0.00           H  
ATOM   2951  HZ2 LYS A 664     -16.398   1.252  36.728  1.00  0.00           H  
ATOM   2952  HZ3 LYS A 664     -16.757   1.011  35.136  1.00  0.00           H  
ATOM   2953  N   GLY A 665     -11.285   0.062  36.116  1.00 20.57           N  
ATOM   2954  CA  GLY A 665     -10.954   1.458  35.877  1.00 20.57           C  
ATOM   2955  C   GLY A 665     -10.286   1.662  34.514  1.00 20.57           C  
ATOM   2956  O   GLY A 665     -10.597   2.645  33.843  1.00 20.57           O  
ATOM   2957  H   GLY A 665     -10.774  -0.402  36.855  1.00  0.00           H  
ATOM   2958  HA3 GLY A 665     -10.277   1.802  36.659  1.00  0.00           H  
ATOM   2959  HA2 GLY A 665     -11.858   2.066  35.947  1.00  0.00           H  
ATOM   2960  N   LEU A 666      -9.465   0.702  34.037  1.00 77.27           N  
ATOM   2961  CA  LEU A 666      -8.882   0.786  32.727  1.00 77.27           C  
ATOM   2962  C   LEU A 666      -9.930   0.531  31.694  1.00 77.27           C  
ATOM   2963  O   LEU A 666      -9.988   1.221  30.677  1.00 77.27           O  
ATOM   2964  CB  LEU A 666      -7.740  -0.220  32.489  1.00 77.27           C  
ATOM   2965  CG  LEU A 666      -6.419   0.150  33.189  1.00 77.27           C  
ATOM   2966  CD1 LEU A 666      -5.799   1.408  32.563  1.00 77.27           C  
ATOM   2967  CD2 LEU A 666      -6.593   0.279  34.708  1.00 77.27           C  
ATOM   2968  H   LEU A 666      -9.259  -0.106  34.609  1.00  0.00           H  
ATOM   2969  HA  LEU A 666      -8.512   1.798  32.564  1.00  0.00           H  
ATOM   2970  HB3 LEU A 666      -7.545  -0.335  31.426  1.00  0.00           H  
ATOM   2971  HB2 LEU A 666      -8.037  -1.215  32.812  1.00  0.00           H  
ATOM   2972  HG  LEU A 666      -5.724  -0.671  33.010  1.00  0.00           H  
ATOM   2973 HD11 LEU A 666      -4.808   1.588  32.981  1.00  0.00           H  
ATOM   2974 HD12 LEU A 666      -5.673   1.310  31.487  1.00  0.00           H  
ATOM   2975 HD13 LEU A 666      -6.388   2.304  32.754  1.00  0.00           H  
ATOM   2976 HD21 LEU A 666      -5.625   0.434  35.185  1.00  0.00           H  
ATOM   2977 HD22 LEU A 666      -7.226   1.105  35.027  1.00  0.00           H  
ATOM   2978 HD23 LEU A 666      -6.957  -0.672  35.061  1.00  0.00           H  
ATOM   2979  N   LEU A 667     -10.808  -0.459  31.935  1.00 42.98           N  
ATOM   2980  CA  LEU A 667     -11.803  -0.799  30.961  1.00 42.98           C  
ATOM   2981  C   LEU A 667     -12.672   0.397  30.745  1.00 42.98           C  
ATOM   2982  O   LEU A 667     -13.045   0.704  29.614  1.00 42.98           O  
ATOM   2983  CB  LEU A 667     -12.711  -1.955  31.417  1.00 42.98           C  
ATOM   2984  CG  LEU A 667     -11.958  -3.283  31.621  1.00 42.98           C  
ATOM   2985  CD1 LEU A 667     -12.911  -4.405  32.059  1.00 42.98           C  
ATOM   2986  CD2 LEU A 667     -11.130  -3.651  30.380  1.00 42.98           C  
ATOM   2987  H   LEU A 667     -10.731  -1.012  32.779  1.00  0.00           H  
ATOM   2988  HA  LEU A 667     -11.318  -1.037  30.012  1.00  0.00           H  
ATOM   2989  HB3 LEU A 667     -13.489  -2.116  30.668  1.00  0.00           H  
ATOM   2990  HB2 LEU A 667     -13.236  -1.700  32.337  1.00  0.00           H  
ATOM   2991  HG  LEU A 667     -11.259  -3.167  32.439  1.00  0.00           H  
ATOM   2992 HD11 LEU A 667     -12.357  -5.319  32.270  1.00  0.00           H  
ATOM   2993 HD12 LEU A 667     -13.454  -4.128  32.962  1.00  0.00           H  
ATOM   2994 HD13 LEU A 667     -13.645  -4.631  31.284  1.00  0.00           H  
ATOM   2995 HD21 LEU A 667     -10.928  -4.719  30.335  1.00  0.00           H  
ATOM   2996 HD22 LEU A 667     -11.687  -3.288  29.525  1.00  0.00           H  
ATOM   2997 HD23 LEU A 667     -10.170  -3.134  30.382  1.00  0.00           H  
ATOM   2998  N   MET A 668     -13.089   1.049  31.841  1.00 68.04           N  
ATOM   2999  CA  MET A 668     -13.888   2.266  31.857  1.00 68.04           C  
ATOM   3000  C   MET A 668     -13.146   3.395  31.125  1.00 68.04           C  
ATOM   3001  O   MET A 668     -13.771   4.130  30.353  1.00 68.04           O  
ATOM   3002  CB  MET A 668     -14.207   2.614  33.328  1.00 68.04           C  
ATOM   3003  CG  MET A 668     -15.056   3.878  33.541  1.00 68.04           C  
ATOM   3004  SD  MET A 668     -14.087   5.385  33.829  1.00 68.04           S  
ATOM   3005  CE  MET A 668     -14.877   6.496  32.643  1.00 68.04           C  
ATOM   3006  H   MET A 668     -12.783   0.693  32.739  1.00  0.00           H  
ATOM   3007  HA  MET A 668     -14.823   2.069  31.328  1.00  0.00           H  
ATOM   3008  HB3 MET A 668     -13.294   2.682  33.921  1.00  0.00           H  
ATOM   3009  HB2 MET A 668     -14.759   1.772  33.747  1.00  0.00           H  
ATOM   3010  HG3 MET A 668     -15.664   3.748  34.434  1.00  0.00           H  
ATOM   3011  HG2 MET A 668     -15.752   4.018  32.714  1.00  0.00           H  
ATOM   3012  HE1 MET A 668     -14.474   7.505  32.732  1.00  0.00           H  
ATOM   3013  HE2 MET A 668     -14.706   6.142  31.632  1.00  0.00           H  
ATOM   3014  HE3 MET A 668     -15.948   6.527  32.818  1.00  0.00           H  
ATOM   3015  N   LEU A 669     -11.813   3.479  31.300  1.00 94.53           N  
ATOM   3016  CA  LEU A 669     -11.011   4.523  30.727  1.00 94.53           C  
ATOM   3017  C   LEU A 669     -10.951   4.335  29.245  1.00 94.53           C  
ATOM   3018  O   LEU A 669     -11.089   5.294  28.489  1.00 94.53           O  
ATOM   3019  CB  LEU A 669      -9.569   4.499  31.278  1.00 94.53           C  
ATOM   3020  CG  LEU A 669      -8.653   5.661  30.834  1.00 94.53           C  
ATOM   3021  CD1 LEU A 669      -8.305   5.612  29.337  1.00 94.53           C  
ATOM   3022  CD2 LEU A 669      -9.237   7.013  31.273  1.00 94.53           C  
ATOM   3023  H   LEU A 669     -11.360   2.832  31.932  1.00  0.00           H  
ATOM   3024  HA  LEU A 669     -11.487   5.477  30.958  1.00  0.00           H  
ATOM   3025  HB3 LEU A 669      -9.075   3.559  31.034  1.00  0.00           H  
ATOM   3026  HB2 LEU A 669      -9.618   4.521  32.366  1.00  0.00           H  
ATOM   3027  HG  LEU A 669      -7.717   5.522  31.377  1.00  0.00           H  
ATOM   3028 HD11 LEU A 669      -7.308   6.031  29.199  1.00  0.00           H  
ATOM   3029 HD12 LEU A 669      -8.253   4.598  28.938  1.00  0.00           H  
ATOM   3030 HD13 LEU A 669      -8.941   6.239  28.719  1.00  0.00           H  
ATOM   3031 HD21 LEU A 669      -8.514   7.813  31.111  1.00  0.00           H  
ATOM   3032 HD22 LEU A 669     -10.133   7.274  30.710  1.00  0.00           H  
ATOM   3033 HD23 LEU A 669      -9.491   7.012  32.333  1.00  0.00           H  
ATOM   3034  N   PHE A 670     -10.738   3.086  28.792  1.00 41.25           N  
ATOM   3035  CA  PHE A 670     -10.631   2.821  27.386  1.00 41.25           C  
ATOM   3036  C   PHE A 670     -11.937   3.079  26.708  1.00 41.25           C  
ATOM   3037  O   PHE A 670     -11.975   3.660  25.625  1.00 41.25           O  
ATOM   3038  CB  PHE A 670     -10.212   1.378  27.052  1.00 41.25           C  
ATOM   3039  CG  PHE A 670      -8.751   1.246  27.313  1.00 41.25           C  
ATOM   3040  CD1 PHE A 670      -8.277   0.903  28.557  1.00 41.25           C  
ATOM   3041  CD2 PHE A 670      -7.847   1.471  26.299  1.00 41.25           C  
ATOM   3042  CE1 PHE A 670      -6.926   0.783  28.786  1.00 41.25           C  
ATOM   3043  CE2 PHE A 670      -6.496   1.354  26.520  1.00 41.25           C  
ATOM   3044  CZ  PHE A 670      -6.032   1.009  27.767  1.00 41.25           C  
ATOM   3045  H   PHE A 670     -10.601   2.326  29.449  1.00  0.00           H  
ATOM   3046  HA  PHE A 670      -9.897   3.508  26.955  1.00  0.00           H  
ATOM   3047  HB3 PHE A 670     -10.030   1.064  26.105  1.00  0.00           H  
ATOM   3048  HB2 PHE A 670     -10.791   0.620  27.583  1.00  0.00           H  
ATOM   3049  HD1 PHE A 670      -8.907   0.290  29.148  1.00  0.00           H  
ATOM   3050  HD2 PHE A 670      -8.180   1.754  25.309  1.00  0.00           H  
ATOM   3051  HE1 PHE A 670      -6.556   0.391  29.715  1.00  0.00           H  
ATOM   3052  HE2 PHE A 670      -5.799   1.528  25.713  1.00  0.00           H  
ATOM   3053  HZ  PHE A 670      -4.973   0.886  27.937  1.00  0.00           H  
ATOM   3054  N   GLY A 671     -13.051   2.655  27.328  1.00 24.64           N  
ATOM   3055  CA  GLY A 671     -14.328   2.790  26.692  1.00 24.64           C  
ATOM   3056  C   GLY A 671     -14.623   4.237  26.459  1.00 24.64           C  
ATOM   3057  O   GLY A 671     -15.112   4.617  25.395  1.00 24.64           O  
ATOM   3058  H   GLY A 671     -12.991   2.178  28.219  1.00  0.00           H  
ATOM   3059  HA3 GLY A 671     -15.096   2.366  27.339  1.00  0.00           H  
ATOM   3060  HA2 GLY A 671     -14.364   2.246  25.747  1.00  0.00           H  
ATOM   3061  N   CYS A 672     -14.314   5.086  27.452  1.00 35.91           N  
ATOM   3062  CA  CYS A 672     -14.627   6.479  27.376  1.00 35.91           C  
ATOM   3063  C   CYS A 672     -13.907   7.097  26.219  1.00 35.91           C  
ATOM   3064  O   CYS A 672     -14.473   7.918  25.500  1.00 35.91           O  
ATOM   3065  CB  CYS A 672     -14.192   7.245  28.635  1.00 35.91           C  
ATOM   3066  SG  CYS A 672     -14.604   9.008  28.527  1.00 35.91           S  
ATOM   3067  H   CYS A 672     -13.902   4.728  28.304  1.00  0.00           H  
ATOM   3068  HA  CYS A 672     -15.679   6.629  27.139  1.00  0.00           H  
ATOM   3069  HB3 CYS A 672     -13.105   7.196  28.724  1.00  0.00           H  
ATOM   3070  HB2 CYS A 672     -14.521   6.807  29.569  1.00  0.00           H  
ATOM   3071  HG  CYS A 672     -14.053   9.209  27.325  1.00  0.00           H  
ATOM   3072  N   PHE A 673     -12.634   6.722  25.999  1.00 42.33           N  
ATOM   3073  CA  PHE A 673     -11.894   7.363  24.950  1.00 42.33           C  
ATOM   3074  C   PHE A 673     -12.547   7.104  23.630  1.00 42.33           C  
ATOM   3075  O   PHE A 673     -12.760   8.027  22.846  1.00 42.33           O  
ATOM   3076  CB  PHE A 673     -10.440   6.878  24.830  1.00 42.33           C  
ATOM   3077  CG  PHE A 673      -9.837   7.645  23.702  1.00 42.33           C  
ATOM   3078  CD1 PHE A 673      -9.348   8.916  23.899  1.00 42.33           C  
ATOM   3079  CD2 PHE A 673      -9.764   7.095  22.442  1.00 42.33           C  
ATOM   3080  CE1 PHE A 673      -8.796   9.625  22.858  1.00 42.33           C  
ATOM   3081  CE2 PHE A 673      -9.213   7.799  21.397  1.00 42.33           C  
ATOM   3082  CZ  PHE A 673      -8.726   9.067  21.604  1.00 42.33           C  
ATOM   3083  H   PHE A 673     -12.183   6.037  26.590  1.00  0.00           H  
ATOM   3084  HA  PHE A 673     -11.893   8.439  25.141  1.00  0.00           H  
ATOM   3085  HB3 PHE A 673     -10.338   5.804  24.721  1.00  0.00           H  
ATOM   3086  HB2 PHE A 673      -9.903   7.122  25.747  1.00  0.00           H  
ATOM   3087  HD1 PHE A 673      -9.398   9.369  24.878  1.00  0.00           H  
ATOM   3088  HD2 PHE A 673     -10.129   6.111  22.221  1.00  0.00           H  
ATOM   3089  HE1 PHE A 673      -8.418  10.623  23.025  1.00  0.00           H  
ATOM   3090  HE2 PHE A 673      -9.166   7.357  20.412  1.00  0.00           H  
ATOM   3091  HZ  PHE A 673      -8.296   9.624  20.785  1.00  0.00           H  
ATOM   3092  N   LEU A 674     -12.874   5.831  23.352  1.00 84.80           N  
ATOM   3093  CA  LEU A 674     -13.456   5.441  22.102  1.00 84.80           C  
ATOM   3094  C   LEU A 674     -14.832   6.017  21.980  1.00 84.80           C  
ATOM   3095  O   LEU A 674     -15.229   6.473  20.909  1.00 84.80           O  
ATOM   3096  CB  LEU A 674     -13.535   3.911  21.965  1.00 84.80           C  
ATOM   3097  CG  LEU A 674     -12.151   3.239  21.821  1.00 84.80           C  
ATOM   3098  CD1 LEU A 674     -11.216   3.576  22.991  1.00 84.80           C  
ATOM   3099  CD2 LEU A 674     -12.291   1.723  21.640  1.00 84.80           C  
ATOM   3100  H   LEU A 674     -12.685   5.112  24.038  1.00  0.00           H  
ATOM   3101  HA  LEU A 674     -12.847   5.834  21.285  1.00  0.00           H  
ATOM   3102  HB3 LEU A 674     -14.135   3.684  21.083  1.00  0.00           H  
ATOM   3103  HB2 LEU A 674     -14.047   3.512  22.839  1.00  0.00           H  
ATOM   3104  HG  LEU A 674     -11.695   3.632  20.911  1.00  0.00           H  
ATOM   3105 HD11 LEU A 674     -10.290   3.006  22.925  1.00  0.00           H  
ATOM   3106 HD12 LEU A 674     -10.948   4.585  23.197  1.00  0.00           H  
ATOM   3107 HD13 LEU A 674     -11.917   3.124  23.631  1.00  0.00           H  
ATOM   3108 HD21 LEU A 674     -11.451   1.261  21.123  1.00  0.00           H  
ATOM   3109 HD22 LEU A 674     -12.630   1.167  22.500  1.00  0.00           H  
ATOM   3110 HD23 LEU A 674     -13.169   1.793  21.081  1.00  0.00           H  
ATOM   3111  N   ALA A 675     -15.594   6.013  23.089  1.00 30.92           N  
ATOM   3112  CA  ALA A 675     -16.948   6.490  23.100  1.00 30.92           C  
ATOM   3113  C   ALA A 675     -16.970   7.947  22.763  1.00 30.92           C  
ATOM   3114  O   ALA A 675     -17.857   8.410  22.048  1.00 30.92           O  
ATOM   3115  CB  ALA A 675     -17.622   6.324  24.472  1.00 30.92           C  
ATOM   3116  H   ALA A 675     -15.225   5.613  23.944  1.00  0.00           H  
ATOM   3117  HA  ALA A 675     -17.518   5.894  22.395  1.00  0.00           H  
ATOM   3118  HB1 ALA A 675     -18.672   6.599  24.402  1.00  0.00           H  
ATOM   3119  HB2 ALA A 675     -17.592   5.282  24.792  1.00  0.00           H  
ATOM   3120  HB3 ALA A 675     -17.155   6.929  25.250  1.00  0.00           H  
ATOM   3121  N   TRP A 676     -15.995   8.714  23.282  1.00 44.79           N  
ATOM   3122  CA  TRP A 676     -15.956  10.129  23.042  1.00 44.79           C  
ATOM   3123  C   TRP A 676     -15.759  10.373  21.580  1.00 44.79           C  
ATOM   3124  O   TRP A 676     -16.374  11.270  21.005  1.00 44.79           O  
ATOM   3125  CB  TRP A 676     -14.812  10.841  23.785  1.00 44.79           C  
ATOM   3126  CG  TRP A 676     -14.758  12.333  23.542  1.00 44.79           C  
ATOM   3127  CD2 TRP A 676     -13.893  12.969  22.588  1.00 44.79           C  
ATOM   3128  CD1 TRP A 676     -15.466  13.332  24.146  1.00 44.79           C  
ATOM   3129  NE1 TRP A 676     -15.098  14.549  23.626  1.00 44.79           N  
ATOM   3130  CE2 TRP A 676     -14.130  14.341  22.666  1.00 44.79           C  
ATOM   3131  CE3 TRP A 676     -12.974  12.453  21.718  1.00 44.79           C  
ATOM   3132  CZ2 TRP A 676     -13.450  15.222  21.873  1.00 44.79           C  
ATOM   3133  CZ3 TRP A 676     -12.290  13.344  20.920  1.00 44.79           C  
ATOM   3134  CH2 TRP A 676     -12.524  14.701  20.995  1.00 44.79           C  
ATOM   3135  H   TRP A 676     -15.296   8.303  23.889  1.00  0.00           H  
ATOM   3136  HA  TRP A 676     -16.907  10.566  23.356  1.00  0.00           H  
ATOM   3137  HB3 TRP A 676     -13.844  10.396  23.553  1.00  0.00           H  
ATOM   3138  HB2 TRP A 676     -14.953  10.694  24.857  1.00  0.00           H  
ATOM   3139  HD1 TRP A 676     -16.119  13.209  24.971  1.00  0.00           H  
ATOM   3140  HE1 TRP A 676     -15.456  15.435  23.954  1.00  0.00           H  
ATOM   3141  HE3 TRP A 676     -12.783  11.392  21.653  1.00  0.00           H  
ATOM   3142  HZ2 TRP A 676     -13.619  16.287  21.938  1.00  0.00           H  
ATOM   3143  HZ3 TRP A 676     -11.554  12.971  20.222  1.00  0.00           H  
ATOM   3144  HH2 TRP A 676     -11.966  15.368  20.356  1.00  0.00           H  
ATOM   3145  N   GLU A 677     -14.879   9.592  20.933  1.00 79.18           N  
ATOM   3146  CA  GLU A 677     -14.615   9.817  19.541  1.00 79.18           C  
ATOM   3147  C   GLU A 677     -15.855   9.549  18.738  1.00 79.18           C  
ATOM   3148  O   GLU A 677     -16.180  10.285  17.808  1.00 79.18           O  
ATOM   3149  CB  GLU A 677     -13.506   8.903  18.992  1.00 79.18           C  
ATOM   3150  CG  GLU A 677     -13.173   9.161  17.521  1.00 79.18           C  
ATOM   3151  CD  GLU A 677     -12.400  10.470  17.433  1.00 79.18           C  
ATOM   3152  OE1 GLU A 677     -12.195  11.109  18.498  1.00 79.18           O  
ATOM   3153  OE2 GLU A 677     -12.004  10.846  16.298  1.00 79.18           O1-
ATOM   3154  H   GLU A 677     -14.370   8.871  21.427  1.00  0.00           H  
ATOM   3155  HA  GLU A 677     -14.367  10.871  19.423  1.00  0.00           H  
ATOM   3156  HB3 GLU A 677     -13.823   7.865  19.089  1.00  0.00           H  
ATOM   3157  HB2 GLU A 677     -12.615   8.962  19.621  1.00  0.00           H  
ATOM   3158  HG3 GLU A 677     -14.036   9.184  16.856  1.00  0.00           H  
ATOM   3159  HG2 GLU A 677     -12.511   8.421  17.098  1.00  0.00           H  
ATOM   3160  N   THR A 678     -16.562   8.462  19.086  1.00 75.17           N  
ATOM   3161  CA  THR A 678     -17.736   7.949  18.434  1.00 75.17           C  
ATOM   3162  C   THR A 678     -18.967   8.758  18.714  1.00 75.17           C  
ATOM   3163  O   THR A 678     -19.945   8.661  17.976  1.00 75.17           O  
ATOM   3164  CB  THR A 678     -18.036   6.535  18.832  1.00 75.17           C  
ATOM   3165  OG1 THR A 678     -18.335   6.465  20.218  1.00 75.17           O  
ATOM   3166  CG2 THR A 678     -16.804   5.671  18.514  1.00 75.17           C  
ATOM   3167  H   THR A 678     -16.196   7.913  19.852  1.00  0.00           H  
ATOM   3168  HA  THR A 678     -17.481   7.971  17.380  1.00  0.00           H  
ATOM   3169  HB  THR A 678     -18.925   6.207  18.309  1.00  0.00           H  
ATOM   3170  HG1 THR A 678     -17.599   6.806  20.705  1.00  0.00           H  
ATOM   3171 HG21 THR A 678     -16.859   4.691  18.973  1.00  0.00           H  
ATOM   3172 HG22 THR A 678     -16.556   5.621  17.465  1.00  0.00           H  
ATOM   3173 HG23 THR A 678     -15.866   6.093  18.826  1.00  0.00           H  
ATOM   3174  N   ARG A 679     -18.987   9.549  19.799  1.00105.68           N  
ATOM   3175  CA  ARG A 679     -20.203  10.202  20.205  1.00105.68           C  
ATOM   3176  C   ARG A 679     -20.768  11.022  19.091  1.00105.68           C  
ATOM   3177  O   ARG A 679     -21.972  10.975  18.843  1.00105.68           O  
ATOM   3178  CB  ARG A 679     -19.993  11.137  21.408  1.00105.68           C  
ATOM   3179  CG  ARG A 679     -18.945  12.213  21.133  1.00105.68           C  
ATOM   3180  CD  ARG A 679     -18.631  13.115  22.327  1.00105.68           C  
ATOM   3181  NE  ARG A 679     -17.362  13.822  21.996  1.00105.68           N  
ATOM   3182  CZ  ARG A 679     -17.376  14.945  21.223  1.00105.68           C  
ATOM   3183  NH1 ARG A 679     -18.561  15.469  20.796  1.00105.68           N  
ATOM   3184  NH2 ARG A 679     -16.198  15.532  20.863  1.00105.68           N1+
ATOM   3185  H   ARG A 679     -18.186   9.577  20.416  1.00  0.00           H  
ATOM   3186  HA  ARG A 679     -20.929   9.435  20.484  1.00  0.00           H  
ATOM   3187  HB3 ARG A 679     -19.663  10.533  22.254  1.00  0.00           H  
ATOM   3188  HB2 ARG A 679     -20.937  11.589  21.719  1.00  0.00           H  
ATOM   3189  HG3 ARG A 679     -19.542  12.939  20.585  1.00  0.00           H  
ATOM   3190  HG2 ARG A 679     -18.250  12.061  20.326  1.00  0.00           H  
ATOM   3191  HD3 ARG A 679     -18.438  12.499  23.203  1.00  0.00           H  
ATOM   3192  HD2 ARG A 679     -19.445  13.793  22.587  1.00  0.00           H  
ATOM   3193  HE  ARG A 679     -16.487  13.419  22.310  1.00  0.00           H  
ATOM   3194 HH12 ARG A 679     -18.591  16.283  20.199  1.00  0.00           H  
ATOM   3195 HH11 ARG A 679     -19.430  15.012  21.031  1.00  0.00           H  
ATOM   3196 HH22 ARG A 679     -16.185  16.388  20.328  1.00  0.00           H  
ATOM   3197 HH21 ARG A 679     -15.323  15.123  21.166  1.00  0.00           H  
ATOM   3198  N   ASN A 680     -19.921  11.784  18.379  1.00 37.59           N  
ATOM   3199  CA  ASN A 680     -20.403  12.632  17.329  1.00 37.59           C  
ATOM   3200  C   ASN A 680     -20.990  11.799  16.230  1.00 37.59           C  
ATOM   3201  O   ASN A 680     -22.040  12.137  15.687  1.00 37.59           O  
ATOM   3202  CB  ASN A 680     -19.289  13.492  16.708  1.00 37.59           C  
ATOM   3203  CG  ASN A 680     -18.832  14.491  17.760  1.00 37.59           C  
ATOM   3204  OD1 ASN A 680     -19.646  15.175  18.379  1.00 37.59           O  
ATOM   3205  ND2 ASN A 680     -17.492  14.574  17.977  1.00 37.59           N  
ATOM   3206  H   ASN A 680     -18.933  11.770  18.589  1.00  0.00           H  
ATOM   3207  HA  ASN A 680     -21.201  13.269  17.717  1.00  0.00           H  
ATOM   3208  HB3 ASN A 680     -19.654  14.050  15.844  1.00  0.00           H  
ATOM   3209  HB2 ASN A 680     -18.453  12.876  16.369  1.00  0.00           H  
ATOM   3210 HD22 ASN A 680     -17.133  15.205  18.676  1.00  0.00           H  
ATOM   3211 HD21 ASN A 680     -16.858  13.991  17.450  1.00  0.00           H  
ATOM   3212  N   VAL A 681     -20.340  10.671  15.884  1.00137.44           N  
ATOM   3213  CA  VAL A 681     -20.802   9.911  14.759  1.00137.44           C  
ATOM   3214  C   VAL A 681     -22.119   9.290  15.069  1.00137.44           C  
ATOM   3215  O   VAL A 681     -22.420   8.938  16.207  1.00137.44           O  
ATOM   3216  CB  VAL A 681     -19.865   8.827  14.302  1.00137.44           C  
ATOM   3217  CG1 VAL A 681     -18.535   9.478  13.885  1.00137.44           C  
ATOM   3218  CG2 VAL A 681     -19.737   7.759  15.398  1.00137.44           C  
ATOM   3219  H   VAL A 681     -19.517  10.370  16.385  1.00  0.00           H  
ATOM   3220  HA  VAL A 681     -20.930  10.599  13.919  1.00  0.00           H  
ATOM   3221  HB  VAL A 681     -20.284   8.336  13.421  1.00  0.00           H  
ATOM   3222 HG11 VAL A 681     -17.772   8.769  14.188  1.00  0.00           H  
ATOM   3223 HG12 VAL A 681     -18.536   9.688  12.816  1.00  0.00           H  
ATOM   3224 HG13 VAL A 681     -18.301  10.405  14.407  1.00  0.00           H  
ATOM   3225 HG21 VAL A 681     -19.369   6.850  14.923  1.00  0.00           H  
ATOM   3226 HG22 VAL A 681     -18.923   8.042  16.029  1.00  0.00           H  
ATOM   3227 HG23 VAL A 681     -20.605   7.419  15.953  1.00  0.00           H  
ATOM   3228  N   SER A 682     -22.963   9.184  14.026  1.00165.06           N  
ATOM   3229  CA  SER A 682     -24.245   8.576  14.178  1.00165.06           C  
ATOM   3230  C   SER A 682     -24.413   7.648  13.023  1.00165.06           C  
ATOM   3231  O   SER A 682     -23.773   7.804  11.984  1.00165.06           O  
ATOM   3232  CB  SER A 682     -25.413   9.574  14.132  1.00165.06           C  
ATOM   3233  OG  SER A 682     -26.648   8.890  14.289  1.00165.06           O  
ATOM   3234  H   SER A 682     -22.677   9.475  13.102  1.00  0.00           H  
ATOM   3235  HA  SER A 682     -24.316   7.976  15.089  1.00  0.00           H  
ATOM   3236  HB3 SER A 682     -25.457   9.983  13.120  1.00  0.00           H  
ATOM   3237  HB2 SER A 682     -25.318  10.493  14.693  1.00  0.00           H  
ATOM   3238  HG  SER A 682     -26.762   8.284  13.571  1.00  0.00           H  
ATOM   3239  N   ILE A 683     -25.276   6.634  13.196  1.00155.65           N  
ATOM   3240  CA  ILE A 683     -25.547   5.694  12.151  1.00155.65           C  
ATOM   3241  C   ILE A 683     -27.019   5.757  11.950  1.00155.65           C  
ATOM   3242  O   ILE A 683     -27.740   6.130  12.876  1.00155.65           O  
ATOM   3243  CB  ILE A 683     -25.205   4.273  12.502  1.00155.65           C  
ATOM   3244  CG1 ILE A 683     -26.069   3.766  13.672  1.00155.65           C  
ATOM   3245  CG2 ILE A 683     -23.693   4.210  12.776  1.00155.65           C  
ATOM   3246  CD1 ILE A 683     -25.857   4.524  14.982  1.00155.65           C  
ATOM   3247  H   ILE A 683     -25.780   6.535  14.066  1.00  0.00           H  
ATOM   3248  HA  ILE A 683     -25.045   5.958  11.218  1.00  0.00           H  
ATOM   3249  HB  ILE A 683     -25.228   3.512  11.752  1.00  0.00           H  
ATOM   3250 HG13 ILE A 683     -25.728   2.749  13.848  1.00  0.00           H  
ATOM   3251 HG12 ILE A 683     -27.127   3.641  13.442  1.00  0.00           H  
ATOM   3252 HG21 ILE A 683     -23.393   3.201  13.059  1.00  0.00           H  
ATOM   3253 HG22 ILE A 683     -23.128   4.472  11.881  1.00  0.00           H  
ATOM   3254 HG23 ILE A 683     -23.356   4.876  13.568  1.00  0.00           H  
ATOM   3255 HD11 ILE A 683     -26.200   3.908  15.813  1.00  0.00           H  
ATOM   3256 HD12 ILE A 683     -24.817   4.760  15.197  1.00  0.00           H  
ATOM   3257 HD13 ILE A 683     -26.453   5.432  15.052  1.00  0.00           H  
ATOM   3258  N   PRO A 684     -27.464   5.455  10.753  1.00111.55           N  
ATOM   3259  CA  PRO A 684     -28.868   5.504  10.442  1.00111.55           C  
ATOM   3260  C   PRO A 684     -29.603   4.727  11.481  1.00111.55           C  
ATOM   3261  O   PRO A 684     -29.474   3.504  11.511  1.00111.55           O  
ATOM   3262  CD  PRO A 684     -26.761   4.503   9.908  1.00111.55           C  
ATOM   3263  CB  PRO A 684     -29.008   4.859   9.067  1.00111.55           C  
ATOM   3264  CG  PRO A 684     -27.854   3.840   9.051  1.00111.55           C  
ATOM   3265  HA  PRO A 684     -29.219   6.538  10.411  1.00  0.00           H  
ATOM   3266  HD2 PRO A 684     -26.379   3.593  10.316  1.00  0.00           H  
ATOM   3267  HD3 PRO A 684     -26.008   4.994   9.289  1.00  0.00           H  
ATOM   3268  HB3 PRO A 684     -28.846   5.610   8.293  1.00  0.00           H  
ATOM   3269  HB2 PRO A 684     -29.982   4.402   8.884  1.00  0.00           H  
ATOM   3270  HG2 PRO A 684     -28.175   2.888   9.476  1.00  0.00           H  
ATOM   3271  HG3 PRO A 684     -27.509   3.631   8.039  1.00  0.00           H  
ATOM   3272  N   ALA A 685     -30.382   5.445  12.314  1.00304.23           N  
ATOM   3273  CA  ALA A 685     -31.119   4.915  13.423  1.00304.23           C  
ATOM   3274  C   ALA A 685     -30.944   5.941  14.488  1.00304.23           C  
ATOM   3275  O   ALA A 685     -30.399   7.014  14.237  1.00304.23           O  
ATOM   3276  CB  ALA A 685     -30.586   3.593  14.004  1.00304.23           C  
ATOM   3277  H   ALA A 685     -30.376   6.451  12.227  1.00  0.00           H  
ATOM   3278  HA  ALA A 685     -32.175   4.833  13.161  1.00  0.00           H  
ATOM   3279  HB1 ALA A 685     -31.080   3.303  14.932  1.00  0.00           H  
ATOM   3280  HB2 ALA A 685     -30.790   2.750  13.345  1.00  0.00           H  
ATOM   3281  HB3 ALA A 685     -29.514   3.628  14.209  1.00  0.00           H  
ATOM   3282  N   LEU A 686     -31.416   5.651  15.711  1.00259.39           N  
ATOM   3283  CA  LEU A 686     -31.181   6.604  16.750  1.00259.39           C  
ATOM   3284  C   LEU A 686     -29.707   6.577  16.988  1.00259.39           C  
ATOM   3285  O   LEU A 686     -29.069   5.535  16.848  1.00259.39           O  
ATOM   3286  CB  LEU A 686     -31.890   6.269  18.072  1.00259.39           C  
ATOM   3287  CG  LEU A 686     -33.427   6.301  17.965  1.00259.39           C  
ATOM   3288  CD1 LEU A 686     -33.940   5.229  16.991  1.00259.39           C  
ATOM   3289  CD2 LEU A 686     -34.086   6.213  19.351  1.00259.39           C  
ATOM   3290  H   LEU A 686     -31.862   4.770  15.918  1.00  0.00           H  
ATOM   3291  HA  LEU A 686     -31.495   7.603  16.434  1.00  0.00           H  
ATOM   3292  HB3 LEU A 686     -31.579   6.989  18.831  1.00  0.00           H  
ATOM   3293  HB2 LEU A 686     -31.572   5.291  18.440  1.00  0.00           H  
ATOM   3294  HG  LEU A 686     -33.707   7.274  17.560  1.00  0.00           H  
ATOM   3295 HD11 LEU A 686     -34.997   5.032  17.171  1.00  0.00           H  
ATOM   3296 HD12 LEU A 686     -33.885   5.546  15.951  1.00  0.00           H  
ATOM   3297 HD13 LEU A 686     -33.418   4.280  17.112  1.00  0.00           H  
ATOM   3298 HD21 LEU A 686     -35.118   6.551  19.315  1.00  0.00           H  
ATOM   3299 HD22 LEU A 686     -34.018   5.203  19.751  1.00  0.00           H  
ATOM   3300 HD23 LEU A 686     -33.586   6.871  20.061  1.00  0.00           H  
ATOM   3301  N   ASN A 687     -29.120   7.735  17.337  1.00161.22           N  
ATOM   3302  CA  ASN A 687     -27.702   7.776  17.540  1.00161.22           C  
ATOM   3303  C   ASN A 687     -27.423   7.044  18.808  1.00161.22           C  
ATOM   3304  O   ASN A 687     -27.582   7.579  19.904  1.00161.22           O  
ATOM   3305  CB  ASN A 687     -27.150   9.205  17.689  1.00161.22           C  
ATOM   3306  CG  ASN A 687     -25.630   9.140  17.665  1.00161.22           C  
ATOM   3307  OD1 ASN A 687     -25.021   8.267  18.281  1.00161.22           O  
ATOM   3308  ND2 ASN A 687     -24.996  10.093  16.930  1.00161.22           N  
ATOM   3309  H   ASN A 687     -29.663   8.579  17.439  1.00  0.00           H  
ATOM   3310  HA  ASN A 687     -27.205   7.294  16.693  1.00  0.00           H  
ATOM   3311  HB3 ASN A 687     -27.567   9.604  18.582  1.00  0.00           H  
ATOM   3312  HB2 ASN A 687     -27.508   9.819  16.862  1.00  0.00           H  
ATOM   3313 HD22 ASN A 687     -23.984  10.071  16.873  1.00  0.00           H  
ATOM   3314 HD21 ASN A 687     -25.521  10.779  16.410  1.00  0.00           H  
ATOM   3315  N   ASP A 688     -26.999   5.775  18.668  1.00 88.16           N  
ATOM   3316  CA  ASP A 688     -26.730   4.926  19.788  1.00 88.16           C  
ATOM   3317  C   ASP A 688     -25.538   5.429  20.540  1.00 88.16           C  
ATOM   3318  O   ASP A 688     -25.542   5.465  21.769  1.00 88.16           O  
ATOM   3319  CB  ASP A 688     -26.434   3.476  19.365  1.00 88.16           C  
ATOM   3320  CG  ASP A 688     -26.421   2.605  20.614  1.00 88.16           C  
ATOM   3321  OD1 ASP A 688     -26.609   3.161  21.728  1.00 88.16           O  
ATOM   3322  OD2 ASP A 688     -26.225   1.369  20.467  1.00 88.16           O1-
ATOM   3323  H   ASP A 688     -26.932   5.380  17.741  1.00  0.00           H  
ATOM   3324  HA  ASP A 688     -27.637   4.926  20.390  1.00  0.00           H  
ATOM   3325  HB3 ASP A 688     -25.487   3.382  18.831  1.00  0.00           H  
ATOM   3326  HB2 ASP A 688     -27.216   3.110  18.699  1.00  0.00           H  
ATOM   3327  N   SER A 689     -24.502   5.878  19.809  1.00 79.07           N  
ATOM   3328  CA  SER A 689     -23.246   6.245  20.401  1.00 79.07           C  
ATOM   3329  C   SER A 689     -23.432   7.352  21.382  1.00 79.07           C  
ATOM   3330  O   SER A 689     -22.703   7.436  22.369  1.00 79.07           O  
ATOM   3331  CB  SER A 689     -22.218   6.722  19.361  1.00 79.07           C  
ATOM   3332  OG  SER A 689     -21.898   5.665  18.469  1.00 79.07           O  
ATOM   3333  H   SER A 689     -24.568   5.883  18.801  1.00  0.00           H  
ATOM   3334  HA  SER A 689     -22.771   5.414  20.908  1.00  0.00           H  
ATOM   3335  HB3 SER A 689     -21.293   7.034  19.849  1.00  0.00           H  
ATOM   3336  HB2 SER A 689     -22.579   7.577  18.788  1.00  0.00           H  
ATOM   3337  HG  SER A 689     -21.280   5.995  17.834  1.00  0.00           H  
ATOM   3338  N   LYS A 690     -24.418   8.234  21.149  1.00 55.66           N  
ATOM   3339  CA  LYS A 690     -24.598   9.330  22.054  1.00 55.66           C  
ATOM   3340  C   LYS A 690     -24.900   8.761  23.401  1.00 55.66           C  
ATOM   3341  O   LYS A 690     -24.388   9.230  24.415  1.00 55.66           O  
ATOM   3342  CB  LYS A 690     -25.779  10.233  21.666  1.00 55.66           C  
ATOM   3343  CG  LYS A 690     -25.579  10.965  20.338  1.00 55.66           C  
ATOM   3344  CD  LYS A 690     -26.861  11.595  19.790  1.00 55.66           C  
ATOM   3345  CE  LYS A 690     -26.664  12.327  18.462  1.00 55.66           C  
ATOM   3346  NZ  LYS A 690     -27.951  12.898  18.004  1.00 55.66           N1+
ATOM   3347  H   LYS A 690     -24.997   8.154  20.323  1.00  0.00           H  
ATOM   3348  HA  LYS A 690     -23.684   9.926  22.102  1.00  0.00           H  
ATOM   3349  HB3 LYS A 690     -25.973  10.970  22.447  1.00  0.00           H  
ATOM   3350  HB2 LYS A 690     -26.685   9.626  21.594  1.00  0.00           H  
ATOM   3351  HG3 LYS A 690     -25.017  10.361  19.658  1.00  0.00           H  
ATOM   3352  HG2 LYS A 690     -24.878  11.779  20.530  1.00  0.00           H  
ATOM   3353  HD3 LYS A 690     -27.101  12.382  20.507  1.00  0.00           H  
ATOM   3354  HD2 LYS A 690     -27.757  10.991  19.889  1.00  0.00           H  
ATOM   3355  HE3 LYS A 690     -26.386  11.743  17.621  1.00  0.00           H  
ATOM   3356  HE2 LYS A 690     -25.925  13.122  18.563  1.00  0.00           H  
ATOM   3357  HZ1 LYS A 690     -28.622  12.156  17.862  1.00  0.00           H  
ATOM   3358  HZ2 LYS A 690     -28.304  13.538  18.703  1.00  0.00           H  
ATOM   3359  HZ3 LYS A 690     -27.812  13.396  17.137  1.00  0.00           H  
ATOM   3360  N   TYR A 691     -25.747   7.717  23.433  1.00 42.11           N  
ATOM   3361  CA  TYR A 691     -26.157   7.099  24.660  1.00 42.11           C  
ATOM   3362  C   TYR A 691     -24.980   6.453  25.320  1.00 42.11           C  
ATOM   3363  O   TYR A 691     -24.825   6.537  26.538  1.00 42.11           O  
ATOM   3364  CB  TYR A 691     -27.231   6.020  24.444  1.00 42.11           C  
ATOM   3365  CG  TYR A 691     -28.428   6.717  23.897  1.00 42.11           C  
ATOM   3366  CD1 TYR A 691     -29.310   7.360  24.735  1.00 42.11           C  
ATOM   3367  CD2 TYR A 691     -28.668   6.728  22.542  1.00 42.11           C  
ATOM   3368  CE1 TYR A 691     -30.413   8.005  24.230  1.00 42.11           C  
ATOM   3369  CE2 TYR A 691     -29.769   7.372  22.030  1.00 42.11           C  
ATOM   3370  CZ  TYR A 691     -30.644   8.011  22.875  1.00 42.11           C  
ATOM   3371  OH  TYR A 691     -31.776   8.673  22.352  1.00 42.11           O  
ATOM   3372  H   TYR A 691     -26.105   7.339  22.566  1.00  0.00           H  
ATOM   3373  HA  TYR A 691     -26.545   7.868  25.332  1.00  0.00           H  
ATOM   3374  HB3 TYR A 691     -27.492   5.552  25.393  1.00  0.00           H  
ATOM   3375  HB2 TYR A 691     -26.912   5.212  23.788  1.00  0.00           H  
ATOM   3376  HD1 TYR A 691     -29.140   7.357  25.802  1.00  0.00           H  
ATOM   3377  HD2 TYR A 691     -27.981   6.225  21.898  1.00  0.00           H  
ATOM   3378  HE1 TYR A 691     -31.099   8.504  24.899  1.00  0.00           H  
ATOM   3379  HE2 TYR A 691     -29.949   7.366  20.965  1.00  0.00           H  
ATOM   3380  HH  TYR A 691     -31.850   8.597  21.413  1.00  0.00           H  
ATOM   3381  N   ILE A 692     -24.119   5.775  24.534  1.00 87.54           N  
ATOM   3382  CA  ILE A 692     -22.992   5.094  25.109  1.00 87.54           C  
ATOM   3383  C   ILE A 692     -22.064   6.076  25.749  1.00 87.54           C  
ATOM   3384  O   ILE A 692     -21.538   5.821  26.830  1.00 87.54           O  
ATOM   3385  CB  ILE A 692     -22.159   4.303  24.134  1.00 87.54           C  
ATOM   3386  CG1 ILE A 692     -22.900   3.059  23.612  1.00 87.54           C  
ATOM   3387  CG2 ILE A 692     -20.840   3.952  24.845  1.00 87.54           C  
ATOM   3388  CD1 ILE A 692     -24.019   3.352  22.621  1.00 87.54           C  
ATOM   3389  H   ILE A 692     -24.282   5.713  23.538  1.00  0.00           H  
ATOM   3390  HA  ILE A 692     -23.357   4.419  25.887  1.00  0.00           H  
ATOM   3391  HB  ILE A 692     -21.904   4.921  23.271  1.00  0.00           H  
ATOM   3392 HG13 ILE A 692     -23.288   2.474  24.447  1.00  0.00           H  
ATOM   3393 HG12 ILE A 692     -22.183   2.412  23.107  1.00  0.00           H  
ATOM   3394 HG21 ILE A 692     -20.332   3.173  24.277  1.00  0.00           H  
ATOM   3395 HG22 ILE A 692     -20.098   4.751  24.881  1.00  0.00           H  
ATOM   3396 HG23 ILE A 692     -20.986   3.523  25.838  1.00  0.00           H  
ATOM   3397 HD11 ILE A 692     -24.351   2.374  22.280  1.00  0.00           H  
ATOM   3398 HD12 ILE A 692     -24.835   3.801  23.174  1.00  0.00           H  
ATOM   3399 HD13 ILE A 692     -23.681   3.877  21.750  1.00  0.00           H  
ATOM   3400  N   GLY A 693     -21.822   7.223  25.091  1.00 21.63           N  
ATOM   3401  CA  GLY A 693     -20.886   8.174  25.617  1.00 21.63           C  
ATOM   3402  C   GLY A 693     -21.360   8.680  26.942  1.00 21.63           C  
ATOM   3403  O   GLY A 693     -20.567   8.839  27.867  1.00 21.63           O  
ATOM   3404  H   GLY A 693     -22.259   7.399  24.194  1.00  0.00           H  
ATOM   3405  HA3 GLY A 693     -20.788   9.008  24.921  1.00  0.00           H  
ATOM   3406  HA2 GLY A 693     -19.900   7.731  25.740  1.00  0.00           H  
ATOM   3407  N   MET A 694     -22.673   8.942  27.067  1.00 59.59           N  
ATOM   3408  CA  MET A 694     -23.210   9.515  28.269  1.00 59.59           C  
ATOM   3409  C   MET A 694     -22.991   8.583  29.417  1.00 59.59           C  
ATOM   3410  O   MET A 694     -22.637   9.013  30.514  1.00 59.59           O  
ATOM   3411  CB  MET A 694     -24.721   9.783  28.172  1.00 59.59           C  
ATOM   3412  CG  MET A 694     -25.295  10.496  29.398  1.00 59.59           C  
ATOM   3413  SD  MET A 694     -24.774  12.229  29.570  1.00 59.59           S  
ATOM   3414  CE  MET A 694     -25.677  12.810  28.106  1.00 59.59           C  
ATOM   3415  H   MET A 694     -23.291   8.791  26.280  1.00  0.00           H  
ATOM   3416  HA  MET A 694     -22.849  10.497  28.435  1.00  0.00           H  
ATOM   3417  HB3 MET A 694     -25.255   8.868  27.950  1.00  0.00           H  
ATOM   3418  HB2 MET A 694     -24.906  10.376  27.280  1.00  0.00           H  
ATOM   3419  HG3 MET A 694     -25.055   9.986  30.324  1.00  0.00           H  
ATOM   3420  HG2 MET A 694     -26.384  10.484  29.337  1.00  0.00           H  
ATOM   3421  HE1 MET A 694     -25.717  13.900  28.118  1.00  0.00           H  
ATOM   3422  HE2 MET A 694     -25.179  12.518  27.183  1.00  0.00           H  
ATOM   3423  HE3 MET A 694     -26.702  12.440  28.094  1.00  0.00           H  
ATOM   3424  N   SER A 695     -23.189   7.271  29.196  1.00 26.27           N  
ATOM   3425  CA  SER A 695     -23.050   6.320  30.262  1.00 26.27           C  
ATOM   3426  C   SER A 695     -21.637   6.335  30.751  1.00 26.27           C  
ATOM   3427  O   SER A 695     -21.383   6.252  31.951  1.00 26.27           O  
ATOM   3428  CB  SER A 695     -23.367   4.881  29.817  1.00 26.27           C  
ATOM   3429  OG  SER A 695     -24.728   4.778  29.427  1.00 26.27           O  
ATOM   3430  H   SER A 695     -23.459   6.949  28.276  1.00  0.00           H  
ATOM   3431  HA  SER A 695     -23.681   6.592  31.106  1.00  0.00           H  
ATOM   3432  HB3 SER A 695     -23.191   4.172  30.627  1.00  0.00           H  
ATOM   3433  HB2 SER A 695     -22.740   4.572  28.978  1.00  0.00           H  
ATOM   3434  HG  SER A 695     -24.868   5.322  28.666  1.00  0.00           H  
ATOM   3435  N   VAL A 696     -20.677   6.450  29.818  1.00 44.16           N  
ATOM   3436  CA  VAL A 696     -19.279   6.430  30.136  1.00 44.16           C  
ATOM   3437  C   VAL A 696     -18.930   7.624  30.962  1.00 44.16           C  
ATOM   3438  O   VAL A 696     -18.038   7.552  31.805  1.00 44.16           O  
ATOM   3439  CB  VAL A 696     -18.407   6.462  28.917  1.00 44.16           C  
ATOM   3440  CG1 VAL A 696     -16.942   6.498  29.378  1.00 44.16           C  
ATOM   3441  CG2 VAL A 696     -18.755   5.253  28.032  1.00 44.16           C  
ATOM   3442  H   VAL A 696     -20.940   6.528  28.845  1.00  0.00           H  
ATOM   3443  HA  VAL A 696     -19.053   5.518  30.673  1.00  0.00           H  
ATOM   3444  HB  VAL A 696     -18.602   7.359  28.330  1.00  0.00           H  
ATOM   3445 HG11 VAL A 696     -16.398   5.764  28.812  1.00  0.00           H  
ATOM   3446 HG12 VAL A 696     -16.586   7.516  29.346  1.00  0.00           H  
ATOM   3447 HG13 VAL A 696     -16.783   6.099  30.379  1.00  0.00           H  
ATOM   3448 HG21 VAL A 696     -18.577   5.478  26.982  1.00  0.00           H  
ATOM   3449 HG22 VAL A 696     -18.129   4.397  28.285  1.00  0.00           H  
ATOM   3450 HG23 VAL A 696     -19.770   4.883  28.127  1.00  0.00           H  
ATOM   3451  N   TYR A 697     -19.578   8.775  30.710  1.00 47.19           N  
ATOM   3452  CA  TYR A 697     -19.234   9.936  31.477  1.00 47.19           C  
ATOM   3453  C   TYR A 697     -19.601   9.719  32.913  1.00 47.19           C  
ATOM   3454  O   TYR A 697     -18.790   9.959  33.804  1.00 47.19           O  
ATOM   3455  CB  TYR A 697     -19.938  11.222  31.008  1.00 47.19           C  
ATOM   3456  CG  TYR A 697     -19.426  11.535  29.645  1.00 47.19           C  
ATOM   3457  CD1 TYR A 697     -18.117  11.915  29.465  1.00 47.19           C  
ATOM   3458  CD2 TYR A 697     -20.257  11.475  28.550  1.00 47.19           C  
ATOM   3459  CE1 TYR A 697     -17.637  12.209  28.211  1.00 47.19           C  
ATOM   3460  CE2 TYR A 697     -19.784  11.768  27.293  1.00 47.19           C  
ATOM   3461  CZ  TYR A 697     -18.471  12.133  27.122  1.00 47.19           C  
ATOM   3462  OH  TYR A 697     -17.982  12.434  25.834  1.00 47.19           O  
ATOM   3463  H   TYR A 697     -20.272   8.836  29.977  1.00  0.00           H  
ATOM   3464  HA  TYR A 697     -18.152  10.085  31.436  1.00  0.00           H  
ATOM   3465  HB3 TYR A 697     -19.709  12.062  31.667  1.00  0.00           H  
ATOM   3466  HB2 TYR A 697     -21.023  11.110  31.003  1.00  0.00           H  
ATOM   3467  HD1 TYR A 697     -17.449  11.986  30.311  1.00  0.00           H  
ATOM   3468  HD2 TYR A 697     -21.280  11.364  28.747  1.00  0.00           H  
ATOM   3469  HE1 TYR A 697     -16.604  12.500  28.085  1.00  0.00           H  
ATOM   3470  HE2 TYR A 697     -20.460  11.748  26.450  1.00  0.00           H  
ATOM   3471  HH  TYR A 697     -18.641  12.338  25.165  1.00  0.00           H  
ATOM   3472  N   ASN A 698     -20.803   9.159  33.130  1.00 29.65           N  
ATOM   3473  CA  ASN A 698     -21.423   8.827  34.410  1.00 29.65           C  
ATOM   3474  C   ASN A 698     -20.736   7.684  35.162  1.00 29.65           C  
ATOM   3475  O   ASN A 698     -20.579   7.783  36.377  1.00 29.65           O  
ATOM   3476  CB  ASN A 698     -22.908   8.480  34.187  1.00 29.65           C  
ATOM   3477  CG  ASN A 698     -23.729   9.745  33.970  1.00 29.65           C  
ATOM   3478  OD1 ASN A 698     -24.113  10.398  34.930  1.00 29.65           O  
ATOM   3479  ND2 ASN A 698     -23.974  10.137  32.727  1.00 29.65           N  
ATOM   3480  H   ASN A 698     -21.353   8.953  32.308  1.00  0.00           H  
ATOM   3481  HA  ASN A 698     -21.349   9.707  35.050  1.00  0.00           H  
ATOM   3482  HB3 ASN A 698     -23.322   7.972  35.060  1.00  0.00           H  
ATOM   3483  HB2 ASN A 698     -23.039   7.796  33.347  1.00  0.00           H  
ATOM   3484 HD22 ASN A 698     -24.500  10.984  32.568  1.00  0.00           H  
ATOM   3485 HD21 ASN A 698     -23.606   9.611  31.943  1.00  0.00           H  
ATOM   3486  N   VAL A 699     -20.265   6.622  34.491  1.00 87.64           N  
ATOM   3487  CA  VAL A 699     -19.439   5.606  35.154  1.00 87.64           C  
ATOM   3488  C   VAL A 699     -18.021   6.144  35.465  1.00 87.64           C  
ATOM   3489  O   VAL A 699     -17.349   5.623  36.354  1.00 87.64           O  
ATOM   3490  CB  VAL A 699     -19.432   4.262  34.386  1.00 87.64           C  
ATOM   3491  CG1 VAL A 699     -18.852   4.313  32.970  1.00 87.64           C  
ATOM   3492  CG2 VAL A 699     -18.760   3.147  35.197  1.00 87.64           C  
ATOM   3493  H   VAL A 699     -20.430   6.543  33.494  1.00  0.00           H  
ATOM   3494  HA  VAL A 699     -19.913   5.393  36.110  1.00  0.00           H  
ATOM   3495  HB  VAL A 699     -20.476   3.959  34.289  1.00  0.00           H  
ATOM   3496 HG11 VAL A 699     -19.667   4.285  32.250  1.00  0.00           H  
ATOM   3497 HG12 VAL A 699     -18.244   5.198  32.801  1.00  0.00           H  
ATOM   3498 HG13 VAL A 699     -18.219   3.453  32.757  1.00  0.00           H  
ATOM   3499 HG21 VAL A 699     -18.982   2.170  34.772  1.00  0.00           H  
ATOM   3500 HG22 VAL A 699     -17.679   3.261  35.218  1.00  0.00           H  
ATOM   3501 HG23 VAL A 699     -19.107   3.148  36.228  1.00  0.00           H  
ATOM   3502  N   GLY A 700     -17.612   7.257  34.843  1.00 22.21           N  
ATOM   3503  CA  GLY A 700     -16.476   8.065  35.271  1.00 22.21           C  
ATOM   3504  C   GLY A 700     -16.697   8.639  36.672  1.00 22.21           C  
ATOM   3505  O   GLY A 700     -15.814   8.530  37.518  1.00 22.21           O  
ATOM   3506  H   GLY A 700     -18.198   7.643  34.115  1.00  0.00           H  
ATOM   3507  HA3 GLY A 700     -16.330   8.882  34.564  1.00  0.00           H  
ATOM   3508  HA2 GLY A 700     -15.566   7.466  35.265  1.00  0.00           H  
ATOM   3509  N   ILE A 701     -17.908   9.137  36.963  1.00 72.04           N  
ATOM   3510  CA  ILE A 701     -18.324   9.596  38.292  1.00 72.04           C  
ATOM   3511  C   ILE A 701     -18.338   8.418  39.283  1.00 72.04           C  
ATOM   3512  O   ILE A 701     -17.866   8.572  40.407  1.00 72.04           O  
ATOM   3513  CB  ILE A 701     -19.708  10.308  38.249  1.00 72.04           C  
ATOM   3514  CG1 ILE A 701     -19.787  11.370  37.123  1.00 72.04           C  
ATOM   3515  CG2 ILE A 701     -20.061  10.936  39.617  1.00 72.04           C  
ATOM   3516  CD1 ILE A 701     -21.184  11.978  36.922  1.00 72.04           C  
ATOM   3517  H   ILE A 701     -18.602   9.163  36.228  1.00  0.00           H  
ATOM   3518  HA  ILE A 701     -17.588  10.325  38.631  1.00  0.00           H  
ATOM   3519  HB  ILE A 701     -20.477   9.565  38.050  1.00  0.00           H  
ATOM   3520 HG13 ILE A 701     -19.505  10.928  36.169  1.00  0.00           H  
ATOM   3521 HG12 ILE A 701     -19.065  12.165  37.309  1.00  0.00           H  
ATOM   3522 HG21 ILE A 701     -21.046  11.399  39.609  1.00  0.00           H  
ATOM   3523 HG22 ILE A 701     -20.085  10.196  40.417  1.00  0.00           H  
ATOM   3524 HG23 ILE A 701     -19.336  11.701  39.898  1.00  0.00           H  
ATOM   3525 HD11 ILE A 701     -21.209  12.589  36.019  1.00  0.00           H  
ATOM   3526 HD12 ILE A 701     -21.944  11.204  36.816  1.00  0.00           H  
ATOM   3527 HD13 ILE A 701     -21.471  12.621  37.753  1.00  0.00           H  
ATOM   3528  N   MET A 702     -18.813   7.236  38.857  1.00104.58           N  
ATOM   3529  CA  MET A 702     -18.774   6.004  39.653  1.00104.58           C  
ATOM   3530  C   MET A 702     -17.335   5.599  40.013  1.00104.58           C  
ATOM   3531  O   MET A 702     -17.069   5.273  41.166  1.00104.58           O  
ATOM   3532  CB  MET A 702     -19.485   4.843  38.940  1.00104.58           C  
ATOM   3533  CG  MET A 702     -20.989   5.039  38.719  1.00104.58           C  
ATOM   3534  SD  MET A 702     -21.969   4.897  40.235  1.00104.58           S  
ATOM   3535  CE  MET A 702     -22.261   6.651  40.604  1.00104.58           C  
ATOM   3536  H   MET A 702     -19.190   7.183  37.921  1.00  0.00           H  
ATOM   3537  HA  MET A 702     -19.306   6.189  40.582  1.00  0.00           H  
ATOM   3538  HB3 MET A 702     -19.348   3.924  39.513  1.00  0.00           H  
ATOM   3539  HB2 MET A 702     -19.000   4.651  37.989  1.00  0.00           H  
ATOM   3540  HG3 MET A 702     -21.340   4.260  38.043  1.00  0.00           H  
ATOM   3541  HG2 MET A 702     -21.205   5.985  38.223  1.00  0.00           H  
ATOM   3542  HE1 MET A 702     -22.883   6.746  41.494  1.00  0.00           H  
ATOM   3543  HE2 MET A 702     -21.327   7.181  40.779  1.00  0.00           H  
ATOM   3544  HE3 MET A 702     -22.775   7.133  39.773  1.00  0.00           H  
ATOM   3545  N   CYS A 703     -16.407   5.699  39.051  1.00 48.73           N  
ATOM   3546  CA  CYS A 703     -14.979   5.453  39.235  1.00 48.73           C  
ATOM   3547  C   CYS A 703     -14.339   6.485  40.191  1.00 48.73           C  
ATOM   3548  O   CYS A 703     -13.510   6.111  41.022  1.00 48.73           O  
ATOM   3549  CB  CYS A 703     -14.290   5.449  37.852  1.00 48.73           C  
ATOM   3550  SG  CYS A 703     -12.663   4.639  37.928  1.00 48.73           S  
ATOM   3551  H   CYS A 703     -16.711   5.978  38.126  1.00  0.00           H  
ATOM   3552  HA  CYS A 703     -14.878   4.461  39.680  1.00  0.00           H  
ATOM   3553  HB3 CYS A 703     -14.172   6.458  37.456  1.00  0.00           H  
ATOM   3554  HB2 CYS A 703     -14.887   4.894  37.129  1.00  0.00           H  
ATOM   3555  HG  CYS A 703     -12.141   5.456  38.848  1.00  0.00           H  
ATOM   3556  N   ILE A 704     -14.745   7.761  40.100  1.00144.41           N  
ATOM   3557  CA  ILE A 704     -14.311   8.866  40.961  1.00144.41           C  
ATOM   3558  C   ILE A 704     -14.801   8.693  42.413  1.00144.41           C  
ATOM   3559  O   ILE A 704     -14.038   8.969  43.339  1.00144.41           O  
ATOM   3560  CB  ILE A 704     -14.780  10.216  40.328  1.00144.41           C  
ATOM   3561  CG1 ILE A 704     -13.939  10.544  39.070  1.00144.41           C  
ATOM   3562  CG2 ILE A 704     -14.768  11.425  41.293  1.00144.41           C  
ATOM   3563  CD1 ILE A 704     -14.578  11.580  38.131  1.00144.41           C  
ATOM   3564  H   ILE A 704     -15.414   7.989  39.377  1.00  0.00           H  
ATOM   3565  HA  ILE A 704     -13.219   8.863  40.993  1.00  0.00           H  
ATOM   3566  HB  ILE A 704     -15.813  10.088  40.013  1.00  0.00           H  
ATOM   3567 HG13 ILE A 704     -13.756   9.639  38.493  1.00  0.00           H  
ATOM   3568 HG12 ILE A 704     -12.950  10.890  39.372  1.00  0.00           H  
ATOM   3569 HG21 ILE A 704     -15.061  12.346  40.791  1.00  0.00           H  
ATOM   3570 HG22 ILE A 704     -15.471  11.298  42.117  1.00  0.00           H  
ATOM   3571 HG23 ILE A 704     -13.777  11.581  41.718  1.00  0.00           H  
ATOM   3572 HD11 ILE A 704     -13.996  11.672  37.214  1.00  0.00           H  
ATOM   3573 HD12 ILE A 704     -15.590  11.296  37.848  1.00  0.00           H  
ATOM   3574 HD13 ILE A 704     -14.621  12.569  38.586  1.00  0.00           H  
ATOM   3575  N   ILE A 705     -16.053   8.259  42.619  1.00278.37           N  
ATOM   3576  CA  ILE A 705     -16.598   7.956  43.940  1.00278.37           C  
ATOM   3577  C   ILE A 705     -16.192   6.509  44.307  1.00278.37           C  
ATOM   3578  O   ILE A 705     -15.014   6.260  44.561  1.00278.37           O  
ATOM   3579  CB  ILE A 705     -18.129   8.278  44.002  1.00278.37           C  
ATOM   3580  CG1 ILE A 705     -19.065   7.468  43.072  1.00278.37           C  
ATOM   3581  CG2 ILE A 705     -18.368   9.785  43.797  1.00278.37           C  
ATOM   3582  CD1 ILE A 705     -20.204   6.744  43.805  1.00278.37           C  
ATOM   3583  H   ILE A 705     -16.644   8.087  41.816  1.00  0.00           H  
ATOM   3584  HA  ILE A 705     -16.122   8.597  44.684  1.00  0.00           H  
ATOM   3585  HB  ILE A 705     -18.438   8.077  45.025  1.00  0.00           H  
ATOM   3586 HG13 ILE A 705     -18.491   6.740  42.516  1.00  0.00           H  
ATOM   3587 HG12 ILE A 705     -19.510   8.119  42.319  1.00  0.00           H  
ATOM   3588 HG21 ILE A 705     -19.416  10.040  43.957  1.00  0.00           H  
ATOM   3589 HG22 ILE A 705     -17.778  10.377  44.497  1.00  0.00           H  
ATOM   3590 HG23 ILE A 705     -18.102  10.104  42.788  1.00  0.00           H  
ATOM   3591 HD11 ILE A 705     -20.806   6.161  43.108  1.00  0.00           H  
ATOM   3592 HD12 ILE A 705     -19.827   6.056  44.561  1.00  0.00           H  
ATOM   3593 HD13 ILE A 705     -20.864   7.455  44.301  1.00  0.00           H  
ATOM   3594  N   GLY A 706     -17.139   5.567  44.362  1.00242.71           N  
ATOM   3595  CA  GLY A 706     -16.949   4.130  44.528  1.00242.71           C  
ATOM   3596  C   GLY A 706     -16.091   3.747  45.734  1.00242.71           C  
ATOM   3597  O   GLY A 706     -16.561   3.748  46.876  1.00242.71           O  
ATOM   3598  H   GLY A 706     -18.083   5.866  44.164  1.00  0.00           H  
ATOM   3599  HA3 GLY A 706     -16.545   3.703  43.610  1.00  0.00           H  
ATOM   3600  HA2 GLY A 706     -17.929   3.683  44.669  1.00  0.00           H  
ATOM   3601  N   ALA A 707     -14.813   3.450  45.483  1.00 63.94           N  
ATOM   3602  CA  ALA A 707     -13.829   3.128  46.511  1.00 63.94           C  
ATOM   3603  C   ALA A 707     -13.548   4.304  47.450  1.00 63.94           C  
ATOM   3604  O   ALA A 707     -13.238   4.061  48.608  1.00 63.94           O  
ATOM   3605  CB  ALA A 707     -12.510   2.692  45.876  1.00 63.94           C  
ATOM   3606  H   ALA A 707     -14.489   3.505  44.525  1.00  0.00           H  
ATOM   3607  HA  ALA A 707     -14.213   2.293  47.097  1.00  0.00           H  
ATOM   3608  HB1 ALA A 707     -11.746   2.496  46.629  1.00  0.00           H  
ATOM   3609  HB2 ALA A 707     -12.658   1.769  45.329  1.00  0.00           H  
ATOM   3610  HB3 ALA A 707     -12.117   3.444  45.190  1.00  0.00           H  
ATOM   3611  N   ALA A 708     -13.723   5.555  47.004  1.00 32.72           N  
ATOM   3612  CA  ALA A 708     -13.542   6.753  47.827  1.00 32.72           C  
ATOM   3613  C   ALA A 708     -14.699   6.961  48.821  1.00 32.72           C  
ATOM   3614  O   ALA A 708     -14.550   7.696  49.793  1.00 32.72           O  
ATOM   3615  CB  ALA A 708     -13.483   7.976  46.899  1.00 32.72           C  
ATOM   3616  H   ALA A 708     -14.019   5.691  46.045  1.00  0.00           H  
ATOM   3617  HA  ALA A 708     -12.605   6.675  48.383  1.00  0.00           H  
ATOM   3618  HB1 ALA A 708     -13.254   8.884  47.458  1.00  0.00           H  
ATOM   3619  HB2 ALA A 708     -12.708   7.859  46.141  1.00  0.00           H  
ATOM   3620  HB3 ALA A 708     -14.428   8.141  46.381  1.00  0.00           H  
ATOM   3621  N   VAL A 709     -15.846   6.308  48.587  1.00 35.58           N  
ATOM   3622  CA  VAL A 709     -16.978   6.266  49.512  1.00 35.58           C  
ATOM   3623  C   VAL A 709     -16.756   5.106  50.505  1.00 35.58           C  
ATOM   3624  O   VAL A 709     -17.181   5.188  51.652  1.00 35.58           O  
ATOM   3625  CB  VAL A 709     -18.290   6.005  48.708  1.00 35.58           C  
ATOM   3626  CG1 VAL A 709     -19.561   6.195  49.556  1.00 35.58           C  
ATOM   3627  CG2 VAL A 709     -18.409   6.896  47.461  1.00 35.58           C  
ATOM   3628  H   VAL A 709     -15.907   5.735  47.756  1.00  0.00           H  
ATOM   3629  HA  VAL A 709     -17.061   7.208  50.056  1.00  0.00           H  
ATOM   3630  HB  VAL A 709     -18.291   4.973  48.356  1.00  0.00           H  
ATOM   3631 HG11 VAL A 709     -20.455   5.955  48.981  1.00  0.00           H  
ATOM   3632 HG12 VAL A 709     -19.571   5.558  50.435  1.00  0.00           H  
ATOM   3633 HG13 VAL A 709     -19.655   7.226  49.898  1.00  0.00           H  
ATOM   3634 HG21 VAL A 709     -19.339   6.700  46.927  1.00  0.00           H  
ATOM   3635 HG22 VAL A 709     -18.393   7.953  47.726  1.00  0.00           H  
ATOM   3636 HG23 VAL A 709     -17.597   6.717  46.763  1.00  0.00           H  
ATOM   3637  N   SER A 710     -16.098   4.031  50.054  1.00103.34           N  
ATOM   3638  CA  SER A 710     -15.904   2.784  50.794  1.00103.34           C  
ATOM   3639  C   SER A 710     -14.690   2.942  51.739  1.00103.34           C  
ATOM   3640  O   SER A 710     -14.796   2.748  52.950  1.00103.34           O  
ATOM   3641  CB  SER A 710     -15.606   1.650  49.771  1.00103.34           C  
ATOM   3642  OG  SER A 710     -16.629   1.471  48.792  1.00103.34           O  
ATOM   3643  H   SER A 710     -15.756   4.058  49.104  1.00  0.00           H  
ATOM   3644  HA  SER A 710     -16.797   2.538  51.372  1.00  0.00           H  
ATOM   3645  HB3 SER A 710     -15.471   0.698  50.279  1.00  0.00           H  
ATOM   3646  HB2 SER A 710     -14.673   1.835  49.244  1.00  0.00           H  
ATOM   3647  HG  SER A 710     -16.697   2.260  48.272  1.00  0.00           H  
ATOM   3648  N   PHE A 711     -13.536   3.335  51.189  1.00199.67           N  
ATOM   3649  CA  PHE A 711     -12.270   3.516  51.876  1.00199.67           C  
ATOM   3650  C   PHE A 711     -12.058   5.025  52.045  1.00199.67           C  
ATOM   3651  O   PHE A 711     -11.744   5.739  51.092  1.00199.67           O  
ATOM   3652  CB  PHE A 711     -11.141   2.917  51.006  1.00199.67           C  
ATOM   3653  CG  PHE A 711     -11.186   1.400  50.887  1.00199.67           C  
ATOM   3654  CD1 PHE A 711     -11.765   0.783  49.758  1.00199.67           C  
ATOM   3655  CD2 PHE A 711     -10.656   0.599  51.921  1.00199.67           C  
ATOM   3656  CE1 PHE A 711     -11.826  -0.623  49.676  1.00199.67           C  
ATOM   3657  CE2 PHE A 711     -10.714  -0.806  51.833  1.00199.67           C  
ATOM   3658  CZ  PHE A 711     -11.307  -1.418  50.713  1.00199.67           C  
ATOM   3659  H   PHE A 711     -13.529   3.535  50.195  1.00  0.00           H  
ATOM   3660  HA  PHE A 711     -12.266   3.027  52.853  1.00  0.00           H  
ATOM   3661  HB3 PHE A 711     -10.173   3.182  51.435  1.00  0.00           H  
ATOM   3662  HB2 PHE A 711     -11.142   3.350  50.004  1.00  0.00           H  
ATOM   3663  HD1 PHE A 711     -12.174   1.384  48.958  1.00  0.00           H  
ATOM   3664  HD2 PHE A 711     -10.208   1.061  52.789  1.00  0.00           H  
ATOM   3665  HE1 PHE A 711     -12.269  -1.102  48.821  1.00  0.00           H  
ATOM   3666  HE2 PHE A 711     -10.306  -1.414  52.627  1.00  0.00           H  
ATOM   3667  HZ  PHE A 711     -11.356  -2.495  50.646  1.00  0.00           H  
ATOM   3668  N   LEU A 712     -12.249   5.492  53.279  1.00243.07           N  
ATOM   3669  CA  LEU A 712     -11.983   6.824  53.727  1.00243.07           C  
ATOM   3670  C   LEU A 712     -10.589   6.833  54.250  1.00243.07           C  
ATOM   3671  O   LEU A 712     -10.128   5.860  54.845  1.00243.07           O  
ATOM   3672  CB  LEU A 712     -12.919   7.297  54.851  1.00243.07           C  
ATOM   3673  CG  LEU A 712     -14.385   7.441  54.400  1.00243.07           C  
ATOM   3674  CD1 LEU A 712     -14.543   8.567  53.366  1.00243.07           C  
ATOM   3675  CD2 LEU A 712     -14.952   6.101  53.907  1.00243.07           C  
ATOM   3676  H   LEU A 712     -12.514   4.828  53.992  1.00  0.00           H  
ATOM   3677  HA  LEU A 712     -12.038   7.520  52.888  1.00  0.00           H  
ATOM   3678  HB3 LEU A 712     -12.579   8.257  55.246  1.00  0.00           H  
ATOM   3679  HB2 LEU A 712     -12.872   6.601  55.691  1.00  0.00           H  
ATOM   3680  HG  LEU A 712     -14.953   7.728  55.286  1.00  0.00           H  
ATOM   3681 HD11 LEU A 712     -15.597   8.744  53.153  1.00  0.00           H  
ATOM   3682 HD12 LEU A 712     -14.121   9.504  53.730  1.00  0.00           H  
ATOM   3683 HD13 LEU A 712     -14.063   8.327  52.418  1.00  0.00           H  
ATOM   3684 HD21 LEU A 712     -16.039   6.098  53.972  1.00  0.00           H  
ATOM   3685 HD22 LEU A 712     -14.739   5.955  52.848  1.00  0.00           H  
ATOM   3686 HD23 LEU A 712     -14.550   5.239  54.436  1.00  0.00           H  
ATOM   3687  N   THR A 713      -9.868   7.944  54.016  1.00 59.83           N  
ATOM   3688  CA  THR A 713      -8.518   8.035  54.476  1.00 59.83           C  
ATOM   3689  C   THR A 713      -8.558   7.951  55.962  1.00 59.83           C  
ATOM   3690  O   THR A 713      -7.770   7.235  56.577  1.00 59.83           O  
ATOM   3691  CB  THR A 713      -7.866   9.337  54.112  1.00 59.83           C  
ATOM   3692  OG1 THR A 713      -7.865   9.507  52.703  1.00 59.83           O  
ATOM   3693  CG2 THR A 713      -6.425   9.331  54.648  1.00 59.83           C  
ATOM   3694  H   THR A 713     -10.256   8.710  53.484  1.00  0.00           H  
ATOM   3695  HA  THR A 713      -7.940   7.201  54.070  1.00  0.00           H  
ATOM   3696  HB  THR A 713      -8.408  10.187  54.533  1.00  0.00           H  
ATOM   3697  HG1 THR A 713      -7.443  10.328  52.497  1.00  0.00           H  
ATOM   3698 HG21 THR A 713      -5.876  10.189  54.259  1.00  0.00           H  
ATOM   3699 HG22 THR A 713      -6.362   9.407  55.734  1.00  0.00           H  
ATOM   3700 HG23 THR A 713      -5.881   8.438  54.337  1.00  0.00           H  
ATOM   3701  N   ARG A 714      -9.509   8.675  56.578  1.00234.34           N  
ATOM   3702  CA  ARG A 714      -9.610   8.649  58.004  1.00234.34           C  
ATOM   3703  C   ARG A 714     -10.067   7.281  58.371  1.00234.34           C  
ATOM   3704  O   ARG A 714     -10.832   6.654  57.639  1.00234.34           O  
ATOM   3705  CB  ARG A 714     -10.630   9.656  58.563  1.00234.34           C  
ATOM   3706  CG  ARG A 714     -10.735   9.649  60.089  1.00234.34           C  
ATOM   3707  CD  ARG A 714      -9.481  10.178  60.787  1.00234.34           C  
ATOM   3708  NE  ARG A 714      -9.769  10.231  62.248  1.00234.34           N  
ATOM   3709  CZ  ARG A 714     -10.315  11.357  62.791  1.00234.34           C  
ATOM   3710  NH1 ARG A 714     -10.597  12.430  61.997  1.00234.34           N  
ATOM   3711  NH2 ARG A 714     -10.579  11.412  64.130  1.00234.34           N1+
ATOM   3712  H   ARG A 714     -10.167   9.220  56.042  1.00  0.00           H  
ATOM   3713  HA  ARG A 714      -8.625   8.850  58.432  1.00  0.00           H  
ATOM   3714  HB3 ARG A 714     -11.615   9.454  58.139  1.00  0.00           H  
ATOM   3715  HB2 ARG A 714     -10.368  10.659  58.226  1.00  0.00           H  
ATOM   3716  HG3 ARG A 714     -10.976   8.675  60.505  1.00  0.00           H  
ATOM   3717  HG2 ARG A 714     -11.574  10.290  60.361  1.00  0.00           H  
ATOM   3718  HD3 ARG A 714      -9.155  11.139  60.388  1.00  0.00           H  
ATOM   3719  HD2 ARG A 714      -8.650   9.489  60.642  1.00  0.00           H  
ATOM   3720  HE  ARG A 714      -9.577   9.414  62.811  1.00  0.00           H  
ATOM   3721 HH12 ARG A 714     -10.998  13.269  62.391  1.00  0.00           H  
ATOM   3722 HH11 ARG A 714     -10.390  12.398  61.009  1.00  0.00           H  
ATOM   3723 HH22 ARG A 714     -10.979  12.243  64.542  1.00  0.00           H  
ATOM   3724 HH21 ARG A 714     -10.369  10.622  64.724  1.00  0.00           H  
ATOM   3725  N   ASP A 715      -9.584   6.766  59.516  1.00161.39           N  
ATOM   3726  CA  ASP A 715      -9.981   5.446  59.899  1.00161.39           C  
ATOM   3727  C   ASP A 715     -11.276   5.567  60.624  1.00161.39           C  
ATOM   3728  O   ASP A 715     -11.312   5.734  61.841  1.00161.39           O  
ATOM   3729  CB  ASP A 715      -8.982   4.755  60.842  1.00161.39           C  
ATOM   3730  CG  ASP A 715      -7.726   4.442  60.041  1.00161.39           C  
ATOM   3731  OD1 ASP A 715      -7.755   4.635  58.796  1.00161.39           O  
ATOM   3732  OD2 ASP A 715      -6.722   4.001  60.662  1.00161.39           O1-
ATOM   3733  H   ASP A 715      -8.920   7.270  60.083  1.00  0.00           H  
ATOM   3734  HA  ASP A 715     -10.160   4.789  59.042  1.00  0.00           H  
ATOM   3735  HB3 ASP A 715      -9.379   3.816  61.232  1.00  0.00           H  
ATOM   3736  HB2 ASP A 715      -8.715   5.385  61.692  1.00  0.00           H  
ATOM   3737  N   GLN A 716     -12.386   5.495  59.868  1.00217.03           N  
ATOM   3738  CA  GLN A 716     -13.683   5.565  60.466  1.00217.03           C  
ATOM   3739  C   GLN A 716     -14.405   4.351  59.996  1.00217.03           C  
ATOM   3740  O   GLN A 716     -14.163   3.861  58.894  1.00217.03           O  
ATOM   3741  CB  GLN A 716     -14.505   6.780  60.006  1.00217.03           C  
ATOM   3742  CG  GLN A 716     -13.890   8.123  60.407  1.00217.03           C  
ATOM   3743  CD  GLN A 716     -14.804   9.225  59.890  1.00217.03           C  
ATOM   3744  OE1 GLN A 716     -15.850   8.958  59.302  1.00217.03           O  
ATOM   3745  NE2 GLN A 716     -14.396  10.504  60.111  1.00217.03           N  
ATOM   3746  H   GLN A 716     -12.313   5.359  58.869  1.00  0.00           H  
ATOM   3747  HA  GLN A 716     -13.611   5.643  61.545  1.00  0.00           H  
ATOM   3748  HB3 GLN A 716     -15.507   6.699  60.436  1.00  0.00           H  
ATOM   3749  HB2 GLN A 716     -14.627   6.737  58.920  1.00  0.00           H  
ATOM   3750  HG3 GLN A 716     -12.935   8.217  59.907  1.00  0.00           H  
ATOM   3751  HG2 GLN A 716     -13.745   8.204  61.484  1.00  0.00           H  
ATOM   3752 HE22 GLN A 716     -14.970  11.269  59.788  1.00  0.00           H  
ATOM   3753 HE21 GLN A 716     -13.536  10.684  60.607  1.00  0.00           H  
ATOM   3754  N   PRO A 717     -15.265   3.826  60.816  1.00115.91           N  
ATOM   3755  CA  PRO A 717     -16.010   2.681  60.391  1.00115.91           C  
ATOM   3756  C   PRO A 717     -17.061   3.116  59.429  1.00115.91           C  
ATOM   3757  O   PRO A 717     -17.593   4.214  59.581  1.00115.91           O  
ATOM   3758  CD  PRO A 717     -15.062   3.838  62.253  1.00115.91           C  
ATOM   3759  CB  PRO A 717     -16.540   2.013  61.664  1.00115.91           C  
ATOM   3760  CG  PRO A 717     -16.252   3.028  62.788  1.00115.91           C  
ATOM   3761  HA  PRO A 717     -15.362   1.952  59.897  1.00  0.00           H  
ATOM   3762  HD2 PRO A 717     -15.113   4.831  62.701  1.00  0.00           H  
ATOM   3763  HD3 PRO A 717     -14.112   3.367  62.515  1.00  0.00           H  
ATOM   3764  HB3 PRO A 717     -15.984   1.093  61.853  1.00  0.00           H  
ATOM   3765  HB2 PRO A 717     -17.597   1.748  61.614  1.00  0.00           H  
ATOM   3766  HG2 PRO A 717     -17.116   3.683  62.911  1.00  0.00           H  
ATOM   3767  HG3 PRO A 717     -16.049   2.556  63.750  1.00  0.00           H  
ATOM   3768  N   ASN A 718     -17.361   2.278  58.421  1.00192.44           N  
ATOM   3769  CA  ASN A 718     -18.383   2.610  57.478  1.00192.44           C  
ATOM   3770  C   ASN A 718     -18.984   1.317  57.053  1.00192.44           C  
ATOM   3771  O   ASN A 718     -18.435   0.251  57.330  1.00192.44           O  
ATOM   3772  CB  ASN A 718     -17.855   3.316  56.218  1.00192.44           C  
ATOM   3773  CG  ASN A 718     -17.399   4.708  56.630  1.00192.44           C  
ATOM   3774  OD1 ASN A 718     -18.155   5.470  57.232  1.00192.44           O  
ATOM   3775  ND2 ASN A 718     -16.124   5.051  56.306  1.00192.44           N  
ATOM   3776  H   ASN A 718     -16.913   1.375  58.347  1.00  0.00           H  
ATOM   3777  HA  ASN A 718     -19.190   3.181  57.944  1.00  0.00           H  
ATOM   3778  HB3 ASN A 718     -18.630   3.432  55.458  1.00  0.00           H  
ATOM   3779  HB2 ASN A 718     -17.036   2.758  55.761  1.00  0.00           H  
ATOM   3780 HD22 ASN A 718     -15.773   5.961  56.567  1.00  0.00           H  
ATOM   3781 HD21 ASN A 718     -15.531   4.397  55.817  1.00  0.00           H  
ATOM   3782  N   VAL A 719     -20.152   1.373  56.387  1.00 59.93           N  
ATOM   3783  CA  VAL A 719     -20.740   0.144  55.956  1.00 59.93           C  
ATOM   3784  C   VAL A 719     -20.288  -0.083  54.553  1.00 59.93           C  
ATOM   3785  O   VAL A 719     -20.789   0.535  53.615  1.00 59.93           O  
ATOM   3786  CB  VAL A 719     -22.236   0.176  55.936  1.00 59.93           C  
ATOM   3787  CG1 VAL A 719     -22.734  -1.160  55.364  1.00 59.93           C  
ATOM   3788  CG2 VAL A 719     -22.743   0.484  57.355  1.00 59.93           C  
ATOM   3789  H   VAL A 719     -20.596   2.253  56.164  1.00  0.00           H  
ATOM   3790  HA  VAL A 719     -20.448  -0.699  56.587  1.00  0.00           H  
ATOM   3791  HB  VAL A 719     -22.516   1.070  55.405  1.00  0.00           H  
ATOM   3792 HG11 VAL A 719     -23.800  -1.253  55.527  1.00  0.00           H  
ATOM   3793 HG12 VAL A 719     -22.486  -1.282  54.340  1.00  0.00           H  
ATOM   3794 HG13 VAL A 719     -22.122  -1.843  55.905  1.00  0.00           H  
ATOM   3795 HG21 VAL A 719     -23.833   0.490  57.376  1.00  0.00           H  
ATOM   3796 HG22 VAL A 719     -22.409  -0.270  58.069  1.00  0.00           H  
ATOM   3797 HG23 VAL A 719     -22.414   1.458  57.716  1.00  0.00           H  
ATOM   3798  N   GLN A 720     -19.268  -0.935  54.453  1.00 74.84           N  
ATOM   3799  CA  GLN A 720     -18.671  -1.354  53.210  1.00 74.84           C  
ATOM   3800  C   GLN A 720     -19.722  -2.056  52.364  1.00 74.84           C  
ATOM   3801  O   GLN A 720     -19.877  -1.695  51.208  1.00 74.84           O  
ATOM   3802  CB  GLN A 720     -17.484  -2.296  53.511  1.00 74.84           C  
ATOM   3803  CG  GLN A 720     -16.359  -1.667  54.366  1.00 74.84           C  
ATOM   3804  CD  GLN A 720     -15.839  -0.356  53.782  1.00 74.84           C  
ATOM   3805  OE1 GLN A 720     -15.857  -0.171  52.572  1.00 74.84           O  
ATOM   3806  NE2 GLN A 720     -15.415   0.584  54.612  1.00 74.84           N  
ATOM   3807  H   GLN A 720     -18.893  -1.330  55.303  1.00  0.00           H  
ATOM   3808  HA  GLN A 720     -18.350  -0.467  52.662  1.00  0.00           H  
ATOM   3809  HB3 GLN A 720     -17.056  -2.643  52.568  1.00  0.00           H  
ATOM   3810  HB2 GLN A 720     -17.839  -3.194  54.018  1.00  0.00           H  
ATOM   3811  HG3 GLN A 720     -15.525  -2.365  54.450  1.00  0.00           H  
ATOM   3812  HG2 GLN A 720     -16.718  -1.491  55.381  1.00  0.00           H  
ATOM   3813 HE22 GLN A 720     -15.089   1.462  54.225  1.00  0.00           H  
ATOM   3814 HE21 GLN A 720     -15.414   0.428  55.609  1.00  0.00           H  
ATOM   3815  N   PHE A 721     -20.503  -2.981  52.951  1.00106.58           N  
ATOM   3816  CA  PHE A 721     -21.398  -3.813  52.204  1.00106.58           C  
ATOM   3817  C   PHE A 721     -22.499  -3.012  51.580  1.00106.58           C  
ATOM   3818  O   PHE A 721     -22.780  -3.174  50.394  1.00106.58           O  
ATOM   3819  CB  PHE A 721     -21.996  -4.974  53.028  1.00106.58           C  
ATOM   3820  CG  PHE A 721     -22.742  -4.462  54.215  1.00106.58           C  
ATOM   3821  CD1 PHE A 721     -24.068  -4.107  54.121  1.00106.58           C  
ATOM   3822  CD2 PHE A 721     -22.110  -4.351  55.432  1.00106.58           C  
ATOM   3823  CE1 PHE A 721     -24.749  -3.646  55.223  1.00106.58           C  
ATOM   3824  CE2 PHE A 721     -22.785  -3.891  56.537  1.00106.58           C  
ATOM   3825  CZ  PHE A 721     -24.108  -3.535  56.435  1.00106.58           C  
ATOM   3826  H   PHE A 721     -20.376  -3.180  53.933  1.00  0.00           H  
ATOM   3827  HA  PHE A 721     -20.822  -4.283  51.409  1.00  0.00           H  
ATOM   3828  HB3 PHE A 721     -21.201  -5.643  53.359  1.00  0.00           H  
ATOM   3829  HB2 PHE A 721     -22.661  -5.584  52.412  1.00  0.00           H  
ATOM   3830  HD1 PHE A 721     -24.610  -4.273  53.201  1.00  0.00           H  
ATOM   3831  HD2 PHE A 721     -21.072  -4.633  55.531  1.00  0.00           H  
ATOM   3832  HE1 PHE A 721     -25.823  -3.689  55.204  1.00  0.00           H  
ATOM   3833  HE2 PHE A 721     -22.281  -3.826  57.491  1.00  0.00           H  
ATOM   3834  HZ  PHE A 721     -24.660  -3.245  57.316  1.00  0.00           H  
ATOM   3835  N   CYS A 722     -23.144  -2.113  52.344  1.00121.00           N  
ATOM   3836  CA  CYS A 722     -24.249  -1.376  51.796  1.00121.00           C  
ATOM   3837  C   CYS A 722     -23.777  -0.478  50.699  1.00121.00           C  
ATOM   3838  O   CYS A 722     -24.436  -0.348  49.669  1.00121.00           O  
ATOM   3839  CB  CYS A 722     -24.968  -0.486  52.820  1.00121.00           C  
ATOM   3840  SG  CYS A 722     -23.948   0.889  53.427  1.00121.00           S  
ATOM   3841  H   CYS A 722     -22.898  -1.994  53.316  1.00  0.00           H  
ATOM   3842  HA  CYS A 722     -24.921  -2.135  51.439  1.00  0.00           H  
ATOM   3843  HB3 CYS A 722     -25.046  -1.238  53.555  1.00  0.00           H  
ATOM   3844  HB2 CYS A 722     -25.865  -0.184  52.314  1.00  0.00           H  
ATOM   3845  HG  CYS A 722     -24.844   1.356  54.302  1.00  0.00           H  
ATOM   3846  N   ILE A 723     -22.553   0.101  50.768  1.00103.01           N  
ATOM   3847  CA  ILE A 723     -21.933   0.946  49.728  1.00103.01           C  
ATOM   3848  C   ILE A 723     -21.533   0.099  48.507  1.00103.01           C  
ATOM   3849  O   ILE A 723     -21.827   0.477  47.369  1.00103.01           O  
ATOM   3850  CB  ILE A 723     -20.688   1.695  50.303  1.00103.01           C  
ATOM   3851  CG1 ILE A 723     -21.099   2.708  51.397  1.00103.01           C  
ATOM   3852  CG2 ILE A 723     -19.846   2.421  49.224  1.00103.01           C  
ATOM   3853  CD1 ILE A 723     -19.932   3.183  52.278  1.00103.01           C  
ATOM   3854  H   ILE A 723     -22.013  -0.047  51.610  1.00  0.00           H  
ATOM   3855  HA  ILE A 723     -22.662   1.688  49.402  1.00  0.00           H  
ATOM   3856  HB  ILE A 723     -20.040   0.952  50.769  1.00  0.00           H  
ATOM   3857 HG13 ILE A 723     -21.849   2.272  52.052  1.00  0.00           H  
ATOM   3858 HG12 ILE A 723     -21.586   3.570  50.940  1.00  0.00           H  
ATOM   3859 HG21 ILE A 723     -19.004   2.954  49.661  1.00  0.00           H  
ATOM   3860 HG22 ILE A 723     -19.414   1.733  48.498  1.00  0.00           H  
ATOM   3861 HG23 ILE A 723     -20.447   3.147  48.675  1.00  0.00           H  
ATOM   3862 HD11 ILE A 723     -20.295   3.769  53.123  1.00  0.00           H  
ATOM   3863 HD12 ILE A 723     -19.347   2.353  52.673  1.00  0.00           H  
ATOM   3864 HD13 ILE A 723     -19.247   3.807  51.720  1.00  0.00           H  
ATOM   3865  N   VAL A 724     -20.887  -1.049  48.755  1.00 40.23           N  
ATOM   3866  CA  VAL A 724     -20.533  -2.106  47.809  1.00 40.23           C  
ATOM   3867  C   VAL A 724     -21.739  -2.514  46.935  1.00 40.23           C  
ATOM   3868  O   VAL A 724     -21.592  -2.700  45.728  1.00 40.23           O  
ATOM   3869  CB  VAL A 724     -19.818  -3.259  48.577  1.00 40.23           C  
ATOM   3870  CG1 VAL A 724     -19.817  -4.625  47.899  1.00 40.23           C  
ATOM   3871  CG2 VAL A 724     -18.372  -2.915  48.989  1.00 40.23           C  
ATOM   3872  H   VAL A 724     -20.663  -1.244  49.724  1.00  0.00           H  
ATOM   3873  HA  VAL A 724     -19.806  -1.675  47.119  1.00  0.00           H  
ATOM   3874  HB  VAL A 724     -20.380  -3.417  49.488  1.00  0.00           H  
ATOM   3875 HG11 VAL A 724     -19.454  -4.558  46.877  1.00  0.00           H  
ATOM   3876 HG12 VAL A 724     -19.194  -5.339  48.438  1.00  0.00           H  
ATOM   3877 HG13 VAL A 724     -20.822  -5.031  47.899  1.00  0.00           H  
ATOM   3878 HG21 VAL A 724     -18.010  -3.588  49.767  1.00  0.00           H  
ATOM   3879 HG22 VAL A 724     -17.698  -3.004  48.136  1.00  0.00           H  
ATOM   3880 HG23 VAL A 724     -18.270  -1.894  49.352  1.00  0.00           H  
ATOM   3881  N   ALA A 725     -22.937  -2.558  47.533  1.00 33.55           N  
ATOM   3882  CA  ALA A 725     -24.208  -2.755  46.856  1.00 33.55           C  
ATOM   3883  C   ALA A 725     -24.676  -1.493  46.118  1.00 33.55           C  
ATOM   3884  O   ALA A 725     -24.967  -1.579  44.929  1.00 33.55           O  
ATOM   3885  CB  ALA A 725     -25.261  -3.119  47.893  1.00 33.55           C  
ATOM   3886  H   ALA A 725     -22.968  -2.404  48.533  1.00  0.00           H  
ATOM   3887  HA  ALA A 725     -24.141  -3.577  46.152  1.00  0.00           H  
ATOM   3888  HB1 ALA A 725     -26.207  -3.389  47.425  1.00  0.00           H  
ATOM   3889  HB2 ALA A 725     -24.938  -3.955  48.512  1.00  0.00           H  
ATOM   3890  HB3 ALA A 725     -25.451  -2.282  48.554  1.00  0.00           H  
ATOM   3891  N   LEU A 726     -24.760  -0.338  46.798  1.00122.55           N  
ATOM   3892  CA  LEU A 726     -25.324   0.912  46.273  1.00122.55           C  
ATOM   3893  C   LEU A 726     -24.649   1.410  44.988  1.00122.55           C  
ATOM   3894  O   LEU A 726     -25.332   1.883  44.081  1.00122.55           O  
ATOM   3895  CB  LEU A 726     -25.279   2.034  47.337  1.00122.55           C  
ATOM   3896  CG  LEU A 726     -26.307   1.902  48.479  1.00122.55           C  
ATOM   3897  CD1 LEU A 726     -25.934   2.788  49.676  1.00122.55           C  
ATOM   3898  CD2 LEU A 726     -27.754   2.164  48.028  1.00122.55           C  
ATOM   3899  H   LEU A 726     -24.493  -0.344  47.775  1.00  0.00           H  
ATOM   3900  HA  LEU A 726     -26.364   0.711  46.024  1.00  0.00           H  
ATOM   3901  HB3 LEU A 726     -25.429   3.008  46.866  1.00  0.00           H  
ATOM   3902  HB2 LEU A 726     -24.272   2.070  47.754  1.00  0.00           H  
ATOM   3903  HG  LEU A 726     -26.277   0.882  48.829  1.00  0.00           H  
ATOM   3904 HD11 LEU A 726     -26.631   2.645  50.502  1.00  0.00           H  
ATOM   3905 HD12 LEU A 726     -24.938   2.549  50.049  1.00  0.00           H  
ATOM   3906 HD13 LEU A 726     -25.946   3.844  49.406  1.00  0.00           H  
ATOM   3907 HD21 LEU A 726     -28.446   2.069  48.865  1.00  0.00           H  
ATOM   3908 HD22 LEU A 726     -27.866   3.168  47.618  1.00  0.00           H  
ATOM   3909 HD23 LEU A 726     -28.079   1.454  47.268  1.00  0.00           H  
ATOM   3910  N   VAL A 727     -23.322   1.295  44.893  1.00 90.73           N  
ATOM   3911  CA  VAL A 727     -22.588   1.756  43.721  1.00 90.73           C  
ATOM   3912  C   VAL A 727     -22.721   0.738  42.565  1.00 90.73           C  
ATOM   3913  O   VAL A 727     -22.910   1.172  41.425  1.00 90.73           O  
ATOM   3914  CB  VAL A 727     -21.114   2.035  44.114  1.00 90.73           C  
ATOM   3915  CG1 VAL A 727     -20.257   2.463  42.907  1.00 90.73           C  
ATOM   3916  CG2 VAL A 727     -21.013   3.103  45.223  1.00 90.73           C  
ATOM   3917  H   VAL A 727     -22.801   0.903  45.668  1.00  0.00           H  
ATOM   3918  HA  VAL A 727     -23.016   2.701  43.378  1.00  0.00           H  
ATOM   3919  HB  VAL A 727     -20.686   1.112  44.509  1.00  0.00           H  
ATOM   3920 HG11 VAL A 727     -19.225   2.639  43.200  1.00  0.00           H  
ATOM   3921 HG12 VAL A 727     -20.223   1.702  42.127  1.00  0.00           H  
ATOM   3922 HG13 VAL A 727     -20.633   3.383  42.461  1.00  0.00           H  
ATOM   3923 HG21 VAL A 727     -19.980   3.258  45.532  1.00  0.00           H  
ATOM   3924 HG22 VAL A 727     -21.406   4.062  44.883  1.00  0.00           H  
ATOM   3925 HG23 VAL A 727     -21.566   2.824  46.119  1.00  0.00           H  
ATOM   3926  N   ILE A 728     -22.686  -0.586  42.826  1.00 82.25           N  
ATOM   3927  CA  ILE A 728     -22.788  -1.601  41.766  1.00 82.25           C  
ATOM   3928  C   ILE A 728     -24.180  -1.582  41.110  1.00 82.25           C  
ATOM   3929  O   ILE A 728     -24.261  -1.651  39.880  1.00 82.25           O  
ATOM   3930  CB  ILE A 728     -22.349  -3.021  42.253  1.00 82.25           C  
ATOM   3931  CG1 ILE A 728     -22.055  -3.991  41.089  1.00 82.25           C  
ATOM   3932  CG2 ILE A 728     -23.344  -3.729  43.180  1.00 82.25           C  
ATOM   3933  CD1 ILE A 728     -20.951  -5.017  41.383  1.00 82.25           C  
ATOM   3934  H   ILE A 728     -22.569  -0.901  43.778  1.00  0.00           H  
ATOM   3935  HA  ILE A 728     -22.097  -1.296  40.983  1.00  0.00           H  
ATOM   3936  HB  ILE A 728     -21.416  -2.887  42.802  1.00  0.00           H  
ATOM   3937 HG13 ILE A 728     -21.819  -3.457  40.170  1.00  0.00           H  
ATOM   3938 HG12 ILE A 728     -22.962  -4.554  40.908  1.00  0.00           H  
ATOM   3939 HG21 ILE A 728     -23.022  -4.750  43.373  1.00  0.00           H  
ATOM   3940 HG22 ILE A 728     -23.407  -3.217  44.125  1.00  0.00           H  
ATOM   3941 HG23 ILE A 728     -24.346  -3.804  42.760  1.00  0.00           H  
ATOM   3942 HD11 ILE A 728     -20.828  -5.705  40.546  1.00  0.00           H  
ATOM   3943 HD12 ILE A 728     -19.997  -4.521  41.542  1.00  0.00           H  
ATOM   3944 HD13 ILE A 728     -21.172  -5.614  42.268  1.00  0.00           H  
ATOM   3945  N   ILE A 729     -25.261  -1.381  41.893  1.00 99.30           N  
ATOM   3946  CA  ILE A 729     -26.587  -1.305  41.360  1.00 99.30           C  
ATOM   3947  C   ILE A 729     -26.756  -0.037  40.582  1.00 99.30           C  
ATOM   3948  O   ILE A 729     -27.463  -0.022  39.578  1.00 99.30           O  
ATOM   3949  CB  ILE A 729     -27.654  -1.375  42.412  1.00 99.30           C  
ATOM   3950  CG1 ILE A 729     -27.556  -0.181  43.372  1.00 99.30           C  
ATOM   3951  CG2 ILE A 729     -27.541  -2.744  43.105  1.00 99.30           C  
ATOM   3952  CD1 ILE A 729     -28.761  -0.050  44.299  1.00 99.30           C  
ATOM   3953  H   ILE A 729     -25.141  -1.308  42.895  1.00  0.00           H  
ATOM   3954  HA  ILE A 729     -26.732  -2.139  40.669  1.00  0.00           H  
ATOM   3955  HB  ILE A 729     -28.629  -1.338  41.920  1.00  0.00           H  
ATOM   3956 HG13 ILE A 729     -27.530   0.789  42.889  1.00  0.00           H  
ATOM   3957 HG12 ILE A 729     -26.659  -0.257  43.964  1.00  0.00           H  
ATOM   3958 HG21 ILE A 729     -28.349  -2.894  43.820  1.00  0.00           H  
ATOM   3959 HG22 ILE A 729     -27.618  -3.555  42.380  1.00  0.00           H  
ATOM   3960 HG23 ILE A 729     -26.606  -2.885  43.640  1.00  0.00           H  
ATOM   3961 HD11 ILE A 729     -28.589   0.785  44.977  1.00  0.00           H  
ATOM   3962 HD12 ILE A 729     -29.641   0.152  43.694  1.00  0.00           H  
ATOM   3963 HD13 ILE A 729     -28.914  -0.953  44.887  1.00  0.00           H  
ATOM   3964  N   PHE A 730     -26.087   1.071  40.952  1.00 40.88           N  
ATOM   3965  CA  PHE A 730     -26.226   2.366  40.284  1.00 40.88           C  
ATOM   3966  C   PHE A 730     -25.500   2.312  38.939  1.00 40.88           C  
ATOM   3967  O   PHE A 730     -26.112   2.554  37.902  1.00 40.88           O  
ATOM   3968  CB  PHE A 730     -25.643   3.499  41.155  1.00 40.88           C  
ATOM   3969  CG  PHE A 730     -26.014   4.899  40.684  1.00 40.88           C  
ATOM   3970  CD1 PHE A 730     -27.057   5.601  41.325  1.00 40.88           C  
ATOM   3971  CD2 PHE A 730     -25.336   5.505  39.604  1.00 40.88           C  
ATOM   3972  CE1 PHE A 730     -27.412   6.894  40.893  1.00 40.88           C  
ATOM   3973  CE2 PHE A 730     -25.688   6.798  39.175  1.00 40.88           C  
ATOM   3974  CZ  PHE A 730     -26.728   7.493  39.819  1.00 40.88           C  
ATOM   3975  H   PHE A 730     -25.491   1.026  41.767  1.00  0.00           H  
ATOM   3976  HA  PHE A 730     -27.287   2.563  40.117  1.00  0.00           H  
ATOM   3977  HB3 PHE A 730     -24.559   3.423  41.240  1.00  0.00           H  
ATOM   3978  HB2 PHE A 730     -26.023   3.392  42.170  1.00  0.00           H  
ATOM   3979  HD1 PHE A 730     -27.590   5.151  42.149  1.00  0.00           H  
ATOM   3980  HD2 PHE A 730     -24.546   4.980  39.091  1.00  0.00           H  
ATOM   3981  HE1 PHE A 730     -28.211   7.427  41.388  1.00  0.00           H  
ATOM   3982  HE2 PHE A 730     -25.160   7.257  38.352  1.00  0.00           H  
ATOM   3983  HZ  PHE A 730     -27.000   8.485  39.489  1.00  0.00           H  
ATOM   3984  N   CYS A 731     -24.225   1.904  38.950  1.00 76.11           N  
ATOM   3985  CA  CYS A 731     -23.353   1.732  37.789  1.00 76.11           C  
ATOM   3986  C   CYS A 731     -23.961   0.781  36.733  1.00 76.11           C  
ATOM   3987  O   CYS A 731     -23.770   0.972  35.531  1.00 76.11           O  
ATOM   3988  CB  CYS A 731     -22.000   1.229  38.325  1.00 76.11           C  
ATOM   3989  SG  CYS A 731     -20.749   1.006  37.024  1.00 76.11           S  
ATOM   3990  H   CYS A 731     -23.817   1.688  39.852  1.00  0.00           H  
ATOM   3991  HA  CYS A 731     -23.212   2.710  37.327  1.00  0.00           H  
ATOM   3992  HB3 CYS A 731     -22.161   0.294  38.855  1.00  0.00           H  
ATOM   3993  HB2 CYS A 731     -21.598   1.933  39.054  1.00  0.00           H  
ATOM   3994  HG  CYS A 731     -21.451   0.123  36.309  1.00  0.00           H  
ATOM   3995  N   SER A 732     -24.744  -0.209  37.171  1.00 69.02           N  
ATOM   3996  CA  SER A 732     -25.472  -1.091  36.292  1.00 69.02           C  
ATOM   3997  C   SER A 732     -26.786  -0.464  35.808  1.00 69.02           C  
ATOM   3998  O   SER A 732     -27.090  -0.592  34.619  1.00 69.02           O  
ATOM   3999  CB  SER A 732     -25.780  -2.335  37.098  1.00 69.02           C  
ATOM   4000  OG  SER A 732     -26.306  -3.327  36.259  1.00 69.02           O  
ATOM   4001  H   SER A 732     -24.861  -0.332  38.167  1.00  0.00           H  
ATOM   4002  HA  SER A 732     -24.853  -1.361  35.434  1.00  0.00           H  
ATOM   4003  HB3 SER A 732     -26.467  -2.142  37.924  1.00  0.00           H  
ATOM   4004  HB2 SER A 732     -24.849  -2.707  37.526  1.00  0.00           H  
ATOM   4005  HG  SER A 732     -27.151  -3.040  35.945  1.00  0.00           H  
ATOM   4006  N   THR A 733     -27.526   0.278  36.662  1.00 29.36           N  
ATOM   4007  CA  THR A 733     -28.777   0.861  36.265  1.00 29.36           C  
ATOM   4008  C   THR A 733     -28.548   1.866  35.181  1.00 29.36           C  
ATOM   4009  O   THR A 733     -29.304   1.926  34.212  1.00 29.36           O  
ATOM   4010  CB  THR A 733     -29.474   1.560  37.395  1.00 29.36           C  
ATOM   4011  OG1 THR A 733     -29.720   0.647  38.454  1.00 29.36           O  
ATOM   4012  CG2 THR A 733     -30.802   2.135  36.873  1.00 29.36           C  
ATOM   4013  H   THR A 733     -27.221   0.397  37.619  1.00  0.00           H  
ATOM   4014  HA  THR A 733     -29.419   0.070  35.873  1.00  0.00           H  
ATOM   4015  HB  THR A 733     -28.865   2.366  37.807  1.00  0.00           H  
ATOM   4016  HG1 THR A 733     -28.889   0.403  38.845  1.00  0.00           H  
ATOM   4017 HG21 THR A 733     -31.467   2.363  37.706  1.00  0.00           H  
ATOM   4018 HG22 THR A 733     -30.635   3.085  36.371  1.00  0.00           H  
ATOM   4019 HG23 THR A 733     -31.336   1.447  36.216  1.00  0.00           H  
ATOM   4020  N   ILE A 734     -27.486   2.680  35.311  1.00121.71           N  
ATOM   4021  CA  ILE A 734     -27.224   3.717  34.356  1.00121.71           C  
ATOM   4022  C   ILE A 734     -26.953   3.102  33.018  1.00121.71           C  
ATOM   4023  O   ILE A 734     -27.428   3.592  31.996  1.00121.71           O  
ATOM   4024  CB  ILE A 734     -26.099   4.633  34.774  1.00121.71           C  
ATOM   4025  CG1 ILE A 734     -24.747   3.908  34.912  1.00121.71           C  
ATOM   4026  CG2 ILE A 734     -26.554   5.330  36.067  1.00121.71           C  
ATOM   4027  CD1 ILE A 734     -24.012   3.675  33.592  1.00121.71           C  
ATOM   4028  H   ILE A 734     -26.890   2.605  36.126  1.00  0.00           H  
ATOM   4029  HA  ILE A 734     -28.131   4.318  34.254  1.00  0.00           H  
ATOM   4030  HB  ILE A 734     -25.980   5.420  34.027  1.00  0.00           H  
ATOM   4031 HG13 ILE A 734     -24.927   2.989  35.443  1.00  0.00           H  
ATOM   4032 HG12 ILE A 734     -24.090   4.485  35.564  1.00  0.00           H  
ATOM   4033 HG21 ILE A 734     -25.798   6.044  36.390  1.00  0.00           H  
ATOM   4034 HG22 ILE A 734     -27.472   5.896  35.907  1.00  0.00           H  
ATOM   4035 HG23 ILE A 734     -26.735   4.655  36.896  1.00  0.00           H  
ATOM   4036 HD11 ILE A 734     -23.530   2.708  33.565  1.00  0.00           H  
ATOM   4037 HD12 ILE A 734     -24.547   3.886  32.670  1.00  0.00           H  
ATOM   4038 HD13 ILE A 734     -23.184   4.384  33.551  1.00  0.00           H  
ATOM   4039  N   THR A 735     -26.190   1.998  32.986  1.00 31.47           N  
ATOM   4040  CA  THR A 735     -25.881   1.362  31.740  1.00 31.47           C  
ATOM   4041  C   THR A 735     -27.159   0.865  31.147  1.00 31.47           C  
ATOM   4042  O   THR A 735     -27.362   0.935  29.939  1.00 31.47           O  
ATOM   4043  CB  THR A 735     -24.974   0.179  31.904  1.00 31.47           C  
ATOM   4044  OG1 THR A 735     -23.756   0.576  32.516  1.00 31.47           O  
ATOM   4045  CG2 THR A 735     -24.699  -0.426  30.518  1.00 31.47           C  
ATOM   4046  H   THR A 735     -25.828   1.608  33.845  1.00  0.00           H  
ATOM   4047  HA  THR A 735     -25.424   2.092  31.066  1.00  0.00           H  
ATOM   4048  HB  THR A 735     -25.417  -0.584  32.546  1.00  0.00           H  
ATOM   4049  HG1 THR A 735     -23.929   0.831  33.411  1.00  0.00           H  
ATOM   4050 HG21 THR A 735     -23.887  -1.151  30.582  1.00  0.00           H  
ATOM   4051 HG22 THR A 735     -25.547  -0.974  30.108  1.00  0.00           H  
ATOM   4052 HG23 THR A 735     -24.392   0.330  29.793  1.00  0.00           H  
ATOM   4053  N   LEU A 736     -28.046   0.308  31.988  1.00 49.21           N  
ATOM   4054  CA  LEU A 736     -29.293  -0.232  31.524  1.00 49.21           C  
ATOM   4055  C   LEU A 736     -30.191   0.858  31.026  1.00 49.21           C  
ATOM   4056  O   LEU A 736     -30.819   0.720  29.977  1.00 49.21           O  
ATOM   4057  CB  LEU A 736     -30.041  -0.979  32.643  1.00 49.21           C  
ATOM   4058  CG  LEU A 736     -31.389  -1.588  32.214  1.00 49.21           C  
ATOM   4059  CD1 LEU A 736     -31.198  -2.670  31.140  1.00 49.21           C  
ATOM   4060  CD2 LEU A 736     -32.178  -2.097  33.432  1.00 49.21           C  
ATOM   4061  H   LEU A 736     -27.830   0.247  32.974  1.00  0.00           H  
ATOM   4062  HA  LEU A 736     -29.017  -1.008  30.853  1.00  0.00           H  
ATOM   4063  HB3 LEU A 736     -30.220  -0.311  33.484  1.00  0.00           H  
ATOM   4064  HB2 LEU A 736     -29.398  -1.768  33.038  1.00  0.00           H  
ATOM   4065  HG  LEU A 736     -32.038  -0.830  31.776  1.00  0.00           H  
ATOM   4066 HD11 LEU A 736     -32.148  -3.142  30.888  1.00  0.00           H  
ATOM   4067 HD12 LEU A 736     -30.805  -2.260  30.219  1.00  0.00           H  
ATOM   4068 HD13 LEU A 736     -30.520  -3.454  31.479  1.00  0.00           H  
ATOM   4069 HD21 LEU A 736     -32.796  -2.948  33.188  1.00  0.00           H  
ATOM   4070 HD22 LEU A 736     -31.475  -2.521  34.150  1.00  0.00           H  
ATOM   4071 HD23 LEU A 736     -32.638  -1.272  33.964  1.00  0.00           H  
ATOM   4072  N   CYS A 737     -30.290   1.968  31.783  1.00 42.88           N  
ATOM   4073  CA  CYS A 737     -31.199   3.021  31.434  1.00 42.88           C  
ATOM   4074  C   CYS A 737     -30.809   3.695  30.156  1.00 42.88           C  
ATOM   4075  O   CYS A 737     -31.638   3.864  29.264  1.00 42.88           O  
ATOM   4076  CB  CYS A 737     -31.284   4.111  32.516  1.00 42.88           C  
ATOM   4077  SG  CYS A 737     -31.990   3.492  34.072  1.00 42.88           S  
ATOM   4078  H   CYS A 737     -29.775   2.032  32.654  1.00  0.00           H  
ATOM   4079  HA  CYS A 737     -32.168   2.586  31.474  1.00  0.00           H  
ATOM   4080  HB3 CYS A 737     -31.870   4.970  32.186  1.00  0.00           H  
ATOM   4081  HB2 CYS A 737     -30.295   4.457  32.797  1.00  0.00           H  
ATOM   4082  HG  CYS A 737     -31.045   2.570  34.288  1.00  0.00           H  
ATOM   4083  N   LEU A 738     -29.540   4.128  30.045  1.00106.05           N  
ATOM   4084  CA  LEU A 738     -29.112   4.880  28.899  1.00106.05           C  
ATOM   4085  C   LEU A 738     -29.019   4.079  27.633  1.00106.05           C  
ATOM   4086  O   LEU A 738     -29.537   4.501  26.602  1.00106.05           O  
ATOM   4087  CB  LEU A 738     -27.743   5.548  29.114  1.00106.05           C  
ATOM   4088  CG  LEU A 738     -27.766   6.688  30.152  1.00106.05           C  
ATOM   4089  CD1 LEU A 738     -28.196   6.185  31.538  1.00106.05           C  
ATOM   4090  CD2 LEU A 738     -26.423   7.434  30.183  1.00106.05           C  
ATOM   4091  H   LEU A 738     -28.875   3.958  30.789  1.00  0.00           H  
ATOM   4092  HA  LEU A 738     -29.837   5.678  28.721  1.00  0.00           H  
ATOM   4093  HB3 LEU A 738     -27.345   5.928  28.170  1.00  0.00           H  
ATOM   4094  HB2 LEU A 738     -27.077   4.765  29.459  1.00  0.00           H  
ATOM   4095  HG  LEU A 738     -28.517   7.401  29.807  1.00  0.00           H  
ATOM   4096 HD11 LEU A 738     -28.409   7.097  32.095  1.00  0.00           H  
ATOM   4097 HD12 LEU A 738     -29.126   5.678  31.676  1.00  0.00           H  
ATOM   4098 HD13 LEU A 738     -27.362   5.815  32.119  1.00  0.00           H  
ATOM   4099 HD21 LEU A 738     -26.568   8.436  30.577  1.00  0.00           H  
ATOM   4100 HD22 LEU A 738     -25.736   6.922  30.847  1.00  0.00           H  
ATOM   4101 HD23 LEU A 738     -25.981   7.464  29.198  1.00  0.00           H  
ATOM   4102  N   VAL A 739     -28.312   2.929  27.649  1.00134.12           N  
ATOM   4103  CA  VAL A 739     -28.128   2.237  26.403  1.00134.12           C  
ATOM   4104  C   VAL A 739     -29.346   1.495  25.930  1.00134.12           C  
ATOM   4105  O   VAL A 739     -29.747   1.636  24.777  1.00134.12           O  
ATOM   4106  CB  VAL A 739     -26.960   1.285  26.389  1.00134.12           C  
ATOM   4107  CG1 VAL A 739     -25.683   2.085  26.692  1.00134.12           C  
ATOM   4108  CG2 VAL A 739     -27.217   0.107  27.336  1.00134.12           C  
ATOM   4109  H   VAL A 739     -27.882   2.578  28.495  1.00  0.00           H  
ATOM   4110  HA  VAL A 739     -27.896   2.972  25.627  1.00  0.00           H  
ATOM   4111  HB  VAL A 739     -26.838   0.887  25.379  1.00  0.00           H  
ATOM   4112 HG11 VAL A 739     -24.801   1.453  26.593  1.00  0.00           H  
ATOM   4113 HG12 VAL A 739     -25.558   2.922  26.003  1.00  0.00           H  
ATOM   4114 HG13 VAL A 739     -25.679   2.483  27.708  1.00  0.00           H  
ATOM   4115 HG21 VAL A 739     -26.321  -0.165  27.892  1.00  0.00           H  
ATOM   4116 HG22 VAL A 739     -28.033   0.234  28.008  1.00  0.00           H  
ATOM   4117 HG23 VAL A 739     -27.442  -0.739  26.691  1.00  0.00           H  
ATOM   4118  N   PHE A 740     -29.935   0.648  26.797  1.00 77.36           N  
ATOM   4119  CA  PHE A 740     -31.027  -0.222  26.445  1.00 77.36           C  
ATOM   4120  C   PHE A 740     -32.372   0.440  26.348  1.00 77.36           C  
ATOM   4121  O   PHE A 740     -33.130   0.175  25.417  1.00 77.36           O  
ATOM   4122  CB  PHE A 740     -31.167  -1.398  27.423  1.00 77.36           C  
ATOM   4123  CG  PHE A 740     -29.891  -2.160  27.340  1.00 77.36           C  
ATOM   4124  CD1 PHE A 740     -29.627  -2.985  26.272  1.00 77.36           C  
ATOM   4125  CD2 PHE A 740     -28.954  -2.051  28.341  1.00 77.36           C  
ATOM   4126  CE1 PHE A 740     -28.447  -3.686  26.200  1.00 77.36           C  
ATOM   4127  CE2 PHE A 740     -27.772  -2.749  28.275  1.00 77.36           C  
ATOM   4128  CZ  PHE A 740     -27.515  -3.568  27.202  1.00 77.36           C  
ATOM   4129  H   PHE A 740     -29.568   0.583  27.736  1.00  0.00           H  
ATOM   4130  HA  PHE A 740     -30.822  -0.629  25.452  1.00  0.00           H  
ATOM   4131  HB3 PHE A 740     -31.985  -2.057  27.249  1.00  0.00           H  
ATOM   4132  HB2 PHE A 740     -31.336  -1.041  28.432  1.00  0.00           H  
ATOM   4133  HD1 PHE A 740     -30.194  -2.888  25.374  1.00  0.00           H  
ATOM   4134  HD2 PHE A 740     -29.144  -1.300  29.052  1.00  0.00           H  
ATOM   4135  HE1 PHE A 740     -28.230  -4.274  25.324  1.00  0.00           H  
ATOM   4136  HE2 PHE A 740     -27.028  -2.620  29.046  1.00  0.00           H  
ATOM   4137  HZ  PHE A 740     -26.578  -4.099  27.133  1.00  0.00           H  
ATOM   4138  N   VAL A 741     -32.702   1.323  27.308  1.00 42.78           N  
ATOM   4139  CA  VAL A 741     -34.036   1.848  27.431  1.00 42.78           C  
ATOM   4140  C   VAL A 741     -34.467   2.586  26.204  1.00 42.78           C  
ATOM   4141  O   VAL A 741     -35.588   2.380  25.738  1.00 42.78           O  
ATOM   4142  CB  VAL A 741     -34.187   2.782  28.598  1.00 42.78           C  
ATOM   4143  CG1 VAL A 741     -35.614   3.356  28.583  1.00 42.78           C  
ATOM   4144  CG2 VAL A 741     -33.833   2.023  29.887  1.00 42.78           C  
ATOM   4145  H   VAL A 741     -32.036   1.537  28.038  1.00  0.00           H  
ATOM   4146  HA  VAL A 741     -34.707   0.998  27.570  1.00  0.00           H  
ATOM   4147  HB  VAL A 741     -33.710   3.711  28.674  1.00  0.00           H  
ATOM   4148 HG11 VAL A 741     -35.840   3.814  29.547  1.00  0.00           H  
ATOM   4149 HG12 VAL A 741     -35.767   4.148  27.848  1.00  0.00           H  
ATOM   4150 HG13 VAL A 741     -36.369   2.583  28.428  1.00  0.00           H  
ATOM   4151 HG21 VAL A 741     -34.026   2.651  30.755  1.00  0.00           H  
ATOM   4152 HG22 VAL A 741     -34.495   1.165  29.997  1.00  0.00           H  
ATOM   4153 HG23 VAL A 741     -32.853   1.613  29.847  1.00  0.00           H  
ATOM   4154  N   PRO A 742     -33.656   3.432  25.642  1.00 69.94           N  
ATOM   4155  CA  PRO A 742     -34.105   4.170  24.498  1.00 69.94           C  
ATOM   4156  C   PRO A 742     -34.412   3.264  23.354  1.00 69.94           C  
ATOM   4157  O   PRO A 742     -35.259   3.614  22.536  1.00 69.94           O  
ATOM   4158  CD  PRO A 742     -32.629   4.143  26.386  1.00 69.94           C  
ATOM   4159  CB  PRO A 742     -33.017   5.206  24.228  1.00 69.94           C  
ATOM   4160  CG  PRO A 742     -32.417   5.463  25.624  1.00 69.94           C  
ATOM   4161  HA  PRO A 742     -34.985   4.740  24.795  1.00  0.00           H  
ATOM   4162  HD2 PRO A 742     -31.724   3.547  26.444  1.00  0.00           H  
ATOM   4163  HD3 PRO A 742     -32.855   4.610  27.315  1.00  0.00           H  
ATOM   4164  HB3 PRO A 742     -33.401   6.114  23.762  1.00  0.00           H  
ATOM   4165  HB2 PRO A 742     -32.244   4.797  23.574  1.00  0.00           H  
ATOM   4166  HG2 PRO A 742     -31.378   5.772  25.578  1.00  0.00           H  
ATOM   4167  HG3 PRO A 742     -32.975   6.274  26.097  1.00  0.00           H  
ATOM   4168  N   LYS A 743     -33.702   2.127  23.248  1.00 71.47           N  
ATOM   4169  CA  LYS A 743     -33.939   1.179  22.203  1.00 71.47           C  
ATOM   4170  C   LYS A 743     -35.246   0.490  22.436  1.00 71.47           C  
ATOM   4171  O   LYS A 743     -35.989   0.214  21.498  1.00 71.47           O  
ATOM   4172  CB  LYS A 743     -32.858   0.089  22.123  1.00 71.47           C  
ATOM   4173  CG  LYS A 743     -31.489   0.619  21.696  1.00 71.47           C  
ATOM   4174  CD  LYS A 743     -30.359  -0.396  21.884  1.00 71.47           C  
ATOM   4175  CE  LYS A 743     -30.471  -1.609  20.960  1.00 71.47           C  
ATOM   4176  NZ  LYS A 743     -29.346  -2.540  21.203  1.00 71.47           N1+
ATOM   4177  H   LYS A 743     -33.004   1.907  23.945  1.00  0.00           H  
ATOM   4178  HA  LYS A 743     -33.948   1.854  21.361  1.00  0.00           H  
ATOM   4179  HB3 LYS A 743     -33.149  -0.716  21.454  1.00  0.00           H  
ATOM   4180  HB2 LYS A 743     -32.751  -0.390  23.090  1.00  0.00           H  
ATOM   4181  HG3 LYS A 743     -31.244   1.502  22.287  1.00  0.00           H  
ATOM   4182  HG2 LYS A 743     -31.523   0.952  20.660  1.00  0.00           H  
ATOM   4183  HD3 LYS A 743     -30.333  -0.719  22.926  1.00  0.00           H  
ATOM   4184  HD2 LYS A 743     -29.408   0.107  21.702  1.00  0.00           H  
ATOM   4185  HE3 LYS A 743     -30.458  -1.298  19.914  1.00  0.00           H  
ATOM   4186  HE2 LYS A 743     -31.402  -2.150  21.127  1.00  0.00           H  
ATOM   4187  HZ1 LYS A 743     -29.417  -3.328  20.575  1.00  0.00           H  
ATOM   4188  HZ2 LYS A 743     -28.473  -2.057  21.041  1.00  0.00           H  
ATOM   4189  HZ3 LYS A 743     -29.377  -2.867  22.158  1.00  0.00           H  
ATOM   4190  N   LEU A 744     -35.537   0.160  23.707  1.00 96.33           N  
ATOM   4191  CA  LEU A 744     -36.734  -0.543  24.068  1.00 96.33           C  
ATOM   4192  C   LEU A 744     -37.916   0.334  23.808  1.00 96.33           C  
ATOM   4193  O   LEU A 744     -38.941  -0.127  23.307  1.00 96.33           O  
ATOM   4194  CB  LEU A 744     -36.734  -0.952  25.557  1.00 96.33           C  
ATOM   4195  CG  LEU A 744     -37.969  -1.745  26.043  1.00 96.33           C  
ATOM   4196  CD1 LEU A 744     -39.236  -0.878  26.138  1.00 96.33           C  
ATOM   4197  CD2 LEU A 744     -38.175  -3.012  25.197  1.00 96.33           C  
ATOM   4198  H   LEU A 744     -34.880   0.399  24.439  1.00  0.00           H  
ATOM   4199  HA  LEU A 744     -36.815  -1.433  23.441  1.00  0.00           H  
ATOM   4200  HB3 LEU A 744     -36.394  -0.191  26.259  1.00  0.00           H  
ATOM   4201  HB2 LEU A 744     -36.194  -1.844  25.646  1.00  0.00           H  
ATOM   4202  HG  LEU A 744     -37.735  -2.070  27.059  1.00  0.00           H  
ATOM   4203 HD11 LEU A 744     -39.793  -1.223  27.007  1.00  0.00           H  
ATOM   4204 HD12 LEU A 744     -38.979   0.151  26.389  1.00  0.00           H  
ATOM   4205 HD13 LEU A 744     -39.838  -0.850  25.253  1.00  0.00           H  
ATOM   4206 HD21 LEU A 744     -38.685  -3.781  25.765  1.00  0.00           H  
ATOM   4207 HD22 LEU A 744     -38.701  -2.817  24.267  1.00  0.00           H  
ATOM   4208 HD23 LEU A 744     -37.232  -3.478  24.913  1.00  0.00           H  
ATOM   4209  N   ILE A 745     -37.806   1.632  24.142  1.00 79.32           N  
ATOM   4210  CA  ILE A 745     -38.937   2.501  24.003  1.00 79.32           C  
ATOM   4211  C   ILE A 745     -39.334   2.594  22.564  1.00 79.32           C  
ATOM   4212  O   ILE A 745     -40.509   2.456  22.232  1.00 79.32           O  
ATOM   4213  CB  ILE A 745     -38.686   3.888  24.532  1.00 79.32           C  
ATOM   4214  CG1 ILE A 745     -39.995   4.693  24.557  1.00 79.32           C  
ATOM   4215  CG2 ILE A 745     -37.555   4.543  23.721  1.00 79.32           C  
ATOM   4216  CD1 ILE A 745     -39.896   5.993  25.353  1.00 79.32           C  
ATOM   4217  H   ILE A 745     -36.956   1.983  24.565  1.00  0.00           H  
ATOM   4218  HA  ILE A 745     -39.763   2.059  24.566  1.00  0.00           H  
ATOM   4219  HB  ILE A 745     -38.349   3.789  25.566  1.00  0.00           H  
ATOM   4220 HG13 ILE A 745     -40.750   4.088  25.056  1.00  0.00           H  
ATOM   4221 HG12 ILE A 745     -40.349   4.921  23.552  1.00  0.00           H  
ATOM   4222 HG21 ILE A 745     -37.329   5.515  24.156  1.00  0.00           H  
ATOM   4223 HG22 ILE A 745     -36.758   3.929  24.049  1.00  0.00           H  
ATOM   4224 HG23 ILE A 745     -37.646   4.754  22.666  1.00  0.00           H  
ATOM   4225 HD11 ILE A 745     -40.869   6.481  25.415  1.00  0.00           H  
ATOM   4226 HD12 ILE A 745     -39.552   5.810  26.371  1.00  0.00           H  
ATOM   4227 HD13 ILE A 745     -39.208   6.697  24.886  1.00  0.00           H  
ATOM   4228  N   THR A 746     -38.361   2.792  21.660  1.00 96.75           N  
ATOM   4229  CA  THR A 746     -38.684   2.946  20.272  1.00 96.75           C  
ATOM   4230  C   THR A 746     -39.309   1.684  19.781  1.00 96.75           C  
ATOM   4231  O   THR A 746     -40.280   1.711  19.026  1.00 96.75           O  
ATOM   4232  CB  THR A 746     -37.478   3.212  19.421  1.00 96.75           C  
ATOM   4233  OG1 THR A 746     -36.582   2.112  19.481  1.00 96.75           O  
ATOM   4234  CG2 THR A 746     -36.787   4.487  19.934  1.00 96.75           C  
ATOM   4235  H   THR A 746     -37.403   2.903  21.960  1.00  0.00           H  
ATOM   4236  HA  THR A 746     -39.361   3.791  20.225  1.00  0.00           H  
ATOM   4237  HB  THR A 746     -37.785   3.356  18.383  1.00  0.00           H  
ATOM   4238  HG1 THR A 746     -36.311   1.979  20.378  1.00  0.00           H  
ATOM   4239 HG21 THR A 746     -35.850   4.288  20.427  1.00  0.00           H  
ATOM   4240 HG22 THR A 746     -36.558   5.071  19.047  1.00  0.00           H  
ATOM   4241 HG23 THR A 746     -37.418   5.129  20.546  1.00  0.00           H  
ATOM   4242  N   LEU A 747     -38.760   0.533  20.201  1.00153.52           N  
ATOM   4243  CA  LEU A 747     -39.248  -0.719  19.714  1.00153.52           C  
ATOM   4244  C   LEU A 747     -40.665  -0.942  20.151  1.00153.52           C  
ATOM   4245  O   LEU A 747     -41.490  -1.383  19.354  1.00153.52           O  
ATOM   4246  CB  LEU A 747     -38.408  -1.901  20.216  1.00153.52           C  
ATOM   4247  CG  LEU A 747     -36.933  -1.828  19.778  1.00153.52           C  
ATOM   4248  CD1 LEU A 747     -36.148  -3.067  20.237  1.00153.52           C  
ATOM   4249  CD2 LEU A 747     -36.806  -1.560  18.269  1.00153.52           C  
ATOM   4250  H   LEU A 747     -37.953   0.543  20.809  1.00  0.00           H  
ATOM   4251  HA  LEU A 747     -39.297  -0.665  18.628  1.00  0.00           H  
ATOM   4252  HB3 LEU A 747     -38.839  -2.739  19.684  1.00  0.00           H  
ATOM   4253  HB2 LEU A 747     -38.491  -2.030  21.296  1.00  0.00           H  
ATOM   4254  HG  LEU A 747     -36.581  -0.899  19.936  1.00  0.00           H  
ATOM   4255 HD11 LEU A 747     -35.086  -2.845  20.172  1.00  0.00           H  
ATOM   4256 HD12 LEU A 747     -36.301  -3.291  21.288  1.00  0.00           H  
ATOM   4257 HD13 LEU A 747     -36.246  -3.929  19.580  1.00  0.00           H  
ATOM   4258 HD21 LEU A 747     -36.217  -2.326  17.786  1.00  0.00           H  
ATOM   4259 HD22 LEU A 747     -37.767  -1.646  17.794  1.00  0.00           H  
ATOM   4260 HD23 LEU A 747     -36.627  -0.572  17.881  1.00  0.00           H  
ATOM   4261  N   ARG A 748     -40.969  -0.724  21.447  1.00 53.05           N  
ATOM   4262  CA  ARG A 748     -42.308  -0.922  21.934  1.00 53.05           C  
ATOM   4263  C   ARG A 748     -43.252   0.165  21.513  1.00 53.05           C  
ATOM   4264  O   ARG A 748     -44.313  -0.109  20.952  1.00 53.05           O  
ATOM   4265  CB  ARG A 748     -42.370  -0.995  23.470  1.00 53.05           C  
ATOM   4266  CG  ARG A 748     -41.703  -2.241  24.055  1.00 53.05           C  
ATOM   4267  CD  ARG A 748     -41.771  -2.308  25.582  1.00 53.05           C  
ATOM   4268  NE  ARG A 748     -41.089  -3.562  26.010  1.00 53.05           N  
ATOM   4269  CZ  ARG A 748     -41.809  -4.712  26.161  1.00 53.05           C  
ATOM   4270  NH1 ARG A 748     -43.153  -4.711  25.925  1.00 53.05           N  
ATOM   4271  NH2 ARG A 748     -41.186  -5.863  26.549  1.00 53.05           N1+
ATOM   4272  H   ARG A 748     -40.254  -0.394  22.084  1.00  0.00           H  
ATOM   4273  HA  ARG A 748     -42.694  -1.868  21.548  1.00  0.00           H  
ATOM   4274  HB3 ARG A 748     -43.410  -0.983  23.804  1.00  0.00           H  
ATOM   4275  HB2 ARG A 748     -41.904  -0.108  23.902  1.00  0.00           H  
ATOM   4276  HG3 ARG A 748     -40.676  -2.287  23.706  1.00  0.00           H  
ATOM   4277  HG2 ARG A 748     -42.193  -3.122  23.642  1.00  0.00           H  
ATOM   4278  HD3 ARG A 748     -42.827  -2.364  25.832  1.00  0.00           H  
ATOM   4279  HD2 ARG A 748     -41.583  -1.396  26.125  1.00  0.00           H  
ATOM   4280  HE  ARG A 748     -40.090  -3.540  26.159  1.00  0.00           H  
ATOM   4281 HH12 ARG A 748     -43.619  -3.861  25.642  1.00  0.00           H  
ATOM   4282 HH11 ARG A 748     -43.696  -5.556  26.036  1.00  0.00           H  
ATOM   4283 HH22 ARG A 748     -41.716  -6.714  26.675  1.00  0.00           H  
ATOM   4284 HH21 ARG A 748     -40.194  -5.869  26.740  1.00  0.00           H  
ATOM   4285  N   THR A 749     -42.881   1.436  21.779  1.00116.72           N  
ATOM   4286  CA  THR A 749     -43.788   2.527  21.559  1.00116.72           C  
ATOM   4287  C   THR A 749     -44.057   2.735  20.109  1.00116.72           C  
ATOM   4288  O   THR A 749     -45.213   2.756  19.689  1.00116.72           O  
ATOM   4289  CB  THR A 749     -43.291   3.838  22.101  1.00116.72           C  
ATOM   4290  OG1 THR A 749     -42.138   4.267  21.393  1.00116.72           O  
ATOM   4291  CG2 THR A 749     -42.960   3.656  23.592  1.00116.72           C  
ATOM   4292  H   THR A 749     -41.968   1.635  22.171  1.00  0.00           H  
ATOM   4293  HA  THR A 749     -44.732   2.293  22.056  1.00  0.00           H  
ATOM   4294  HB  THR A 749     -44.057   4.608  21.995  1.00  0.00           H  
ATOM   4295  HG1 THR A 749     -41.442   3.643  21.560  1.00  0.00           H  
ATOM   4296 HG21 THR A 749     -42.658   4.610  24.021  1.00  0.00           H  
ATOM   4297 HG22 THR A 749     -43.859   3.360  24.133  1.00  0.00           H  
ATOM   4298 HG23 THR A 749     -42.213   2.905  23.825  1.00  0.00           H  
ATOM   4299  N   ASN A 750     -42.999   2.878  19.290  1.00105.21           N  
ATOM   4300  CA  ASN A 750     -43.289   3.164  17.918  1.00105.21           C  
ATOM   4301  C   ASN A 750     -42.520   2.263  17.014  1.00105.21           C  
ATOM   4302  O   ASN A 750     -41.325   2.429  16.777  1.00105.21           O  
ATOM   4303  CB  ASN A 750     -42.997   4.628  17.538  1.00105.21           C  
ATOM   4304  CG  ASN A 750     -41.541   4.947  17.850  1.00105.21           C  
ATOM   4305  OD1 ASN A 750     -40.857   4.194  18.542  1.00105.21           O  
ATOM   4306  ND2 ASN A 750     -41.061   6.116  17.349  1.00105.21           N  
ATOM   4307  H   ASN A 750     -42.041   2.862  19.614  1.00  0.00           H  
ATOM   4308  HA  ASN A 750     -44.338   3.097  17.628  1.00  0.00           H  
ATOM   4309  HB3 ASN A 750     -43.638   5.302  18.107  1.00  0.00           H  
ATOM   4310  HB2 ASN A 750     -43.199   4.809  16.480  1.00  0.00           H  
ATOM   4311 HD22 ASN A 750     -40.106   6.383  17.540  1.00  0.00           H  
ATOM   4312 HD21 ASN A 750     -41.659   6.716  16.800  1.00  0.00           H  
ATOM   4313  N   PRO A 751     -43.220   1.295  16.505  1.00 63.25           N  
ATOM   4314  CA  PRO A 751     -42.620   0.399  15.561  1.00 63.25           C  
ATOM   4315  C   PRO A 751     -42.399   1.090  14.255  1.00 63.25           C  
ATOM   4316  O   PRO A 751     -41.579   0.626  13.465  1.00 63.25           O  
ATOM   4317  CD  PRO A 751     -44.243   0.636  17.304  1.00 63.25           C  
ATOM   4318  CB  PRO A 751     -43.555  -0.805  15.474  1.00 63.25           C  
ATOM   4319  CG  PRO A 751     -44.234  -0.833  16.855  1.00 63.25           C  
ATOM   4320  HA  PRO A 751     -41.659   0.049  15.945  1.00  0.00           H  
ATOM   4321  HD2 PRO A 751     -45.218   1.084  17.105  1.00  0.00           H  
ATOM   4322  HD3 PRO A 751     -44.059   0.647  18.375  1.00  0.00           H  
ATOM   4323  HB3 PRO A 751     -43.027  -1.732  15.248  1.00  0.00           H  
ATOM   4324  HB2 PRO A 751     -44.313  -0.655  14.703  1.00  0.00           H  
ATOM   4325  HG2 PRO A 751     -45.230  -1.276  16.831  1.00  0.00           H  
ATOM   4326  HG3 PRO A 751     -43.625  -1.421  17.543  1.00  0.00           H  
ATOM   4327  N   ASP A 752     -43.135   2.186  13.997  1.00 22.21           N  
ATOM   4328  CA  ASP A 752     -43.021   2.877  12.748  1.00 22.21           C  
ATOM   4329  C   ASP A 752     -41.644   3.439  12.643  1.00 22.21           C  
ATOM   4330  O   ASP A 752     -41.015   3.381  11.587  1.00 22.21           O  
ATOM   4331  CB  ASP A 752     -43.999   4.059  12.633  1.00 22.21           C  
ATOM   4332  CG  ASP A 752     -45.412   3.502  12.542  1.00 22.21           C  
ATOM   4333  OD1 ASP A 752     -45.548   2.266  12.341  1.00 22.21           O  
ATOM   4334  OD2 ASP A 752     -46.373   4.305  12.678  1.00 22.21           O1-
ATOM   4335  H   ASP A 752     -43.835   2.491  14.657  1.00  0.00           H  
ATOM   4336  HA  ASP A 752     -43.144   2.179  11.915  1.00  0.00           H  
ATOM   4337  HB3 ASP A 752     -43.808   4.649  11.735  1.00  0.00           H  
ATOM   4338  HB2 ASP A 752     -43.926   4.730  13.492  1.00  0.00           H  
ATOM   4339  N   ALA A 753     -41.136   3.986  13.758  1.00 23.54           N  
ATOM   4340  CA  ALA A 753     -39.857   4.626  13.757  1.00 23.54           C  
ATOM   4341  C   ALA A 753     -38.793   3.637  13.415  1.00 23.54           C  
ATOM   4342  O   ALA A 753     -37.881   3.946  12.650  1.00 23.54           O  
ATOM   4343  CB  ALA A 753     -39.490   5.230  15.122  1.00 23.54           C  
ATOM   4344  H   ALA A 753     -41.675   3.973  14.611  1.00  0.00           H  
ATOM   4345  HA  ALA A 753     -39.852   5.420  13.006  1.00  0.00           H  
ATOM   4346  HB1 ALA A 753     -38.436   5.513  15.168  1.00  0.00           H  
ATOM   4347  HB2 ALA A 753     -40.043   6.159  15.217  1.00  0.00           H  
ATOM   4348  HB3 ALA A 753     -39.669   4.525  15.931  1.00  0.00           H  
ATOM   4349  N   ALA A 754     -38.878   2.406  13.951  1.00 48.96           N  
ATOM   4350  CA  ALA A 754     -37.783   1.514  13.712  1.00 48.96           C  
ATOM   4351  C   ALA A 754     -38.012   0.737  12.459  1.00 48.96           C  
ATOM   4352  O   ALA A 754     -38.877  -0.133  12.392  1.00 48.96           O  
ATOM   4353  CB  ALA A 754     -37.564   0.498  14.844  1.00 48.96           C  
ATOM   4354  H   ALA A 754     -39.649   2.130  14.542  1.00  0.00           H  
ATOM   4355  HA  ALA A 754     -36.830   2.046  13.641  1.00  0.00           H  
ATOM   4356  HB1 ALA A 754     -36.751  -0.194  14.617  1.00  0.00           H  
ATOM   4357  HB2 ALA A 754     -37.304   1.008  15.773  1.00  0.00           H  
ATOM   4358  HB3 ALA A 754     -38.461  -0.092  15.043  1.00  0.00           H  
ATOM   4359  N   THR A 755     -37.177   1.001  11.436  1.00 71.15           N  
ATOM   4360  CA  THR A 755     -37.322   0.312  10.192  1.00 71.15           C  
ATOM   4361  C   THR A 755     -37.043  -1.163  10.441  1.00 71.15           C  
ATOM   4362  O   THR A 755     -36.700  -1.517  11.601  1.00 71.15           O  
ATOM   4363  CB  THR A 755     -36.363   0.787   9.140  1.00 71.15           C  
ATOM   4364  OG1 THR A 755     -36.676   0.197   7.887  1.00 71.15           O  
ATOM   4365  CG2 THR A 755     -34.936   0.409   9.568  1.00 71.15           C  
ATOM   4366  OXT THR A 755     -37.168  -1.958   9.471  1.00 71.15           O1-
ATOM   4367  H   THR A 755     -36.464   1.708  11.529  1.00  0.00           H  
ATOM   4368  HA  THR A 755     -38.347   0.432   9.833  1.00  0.00           H  
ATOM   4369  HB  THR A 755     -36.450   1.868   9.021  1.00  0.00           H  
ATOM   4370  HG1 THR A 755     -36.822  -0.728   8.044  1.00  0.00           H  
ATOM   4371 HG21 THR A 755     -34.313  -0.006   8.776  1.00  0.00           H  
ATOM   4372 HG22 THR A 755     -34.441   1.377   9.653  1.00  0.00           H  
ATOM   4373 HG23 THR A 755     -34.782   0.089  10.581  1.00  0.00           H  
CONECT 1097 2679
CONECT 2679 1097
ENDMDL
END   
